# Supplementary material for: Characterization of the heart transcriptome of the white shark (Carcharodon carcharias)
Source: BMC Genomics. 2013 Oct 11;14:697. doi: 10.1186/1471-2164-14-697 (PMC3832898; doi:10.1186/1471-2164-14-697)
Supplement: Additional file 1 — (454 contigs). [file 1471-2164-14-697-S1.bz2]

Archive with 1 entries (1 files):
- 1471-2164-14-697-S1
