# Supplementary material for: Characterization of the heart transcriptome of the white shark (Carcharodon carcharias)
Source: BMC Genomics. 2013 Oct 11;14:697. doi: 10.1186/1471-2164-14-697 (PMC3832898; doi:10.1186/1471-2164-14-697)
Supplement: Additional file 1 — (454 contigs). [file 1471-2164-14-697-S1.bz2 › 1471-2164-14-697-S1]

>UN000001 
GTGTGTGTTTTTCACGTTTCAGTTTCTGGATTTTATTAGGTCAGTTGTTTTTGTTGAAAACCATGAACCGAATTTTACTTGATTTGGTGACACCTTAAAACACTGAAAGGAAGCAAACACATTAGTTTGGTTTCTTCTGGCAAAGCAAAATGTACAGAAAATTAAAAATAAATAGCATCTAAGAGGACCACAGAAATTAGGCTCCGTTCACTTCACAGCGAGGTAGGAGACAATGAACCAATTATATTTAAAAATGATCACTAACACAGGCTTATTGTTGATTGTCCAAAGGTGGTGTCTGAATATCGGACCTGACTGAGTGCAACTGCTGAATGTCACAGTGCATGTTACTGGAGGATTTGGCAGCAGTGAAGGCTGAGCAATAGCTACACGAATACAACCAAGTCCTTGGTCACAGTCTCCTCTCCCTTCTCCTCCGGTAGCAGGCCCCTTTACTTCTGCAGGTCCTTCATCCTGTTGAGCGCGCTGCCAGCTTGGAACCACTGAATTTGACCCTCGTTGAAGCTGTGGTTGAGCACTATTGTATCTTGGCTGCCATCCTTGTGCTTAAGGATACAAGTGAGAGGCTTTCCAGGGGTAAATTCCTTCAGCCCAATAATGGAGACTTTATCATCTGGTTGCACCTTGTCATAATCGGCAGGATTATCGAAGGTCAGAGGAAGGAGTCCTTGCTTCTTGAGATTGGTTTCATGAATTCGAGCGAAGCTCTTGACAATGATGGCGCGGCCTCCTAGATGCCGAGGCTCGAGGGCAGCGTGCTCTCTGCTGGAGCCCTCACCATAGTTCTCATCACCAACCACCACCCAGTTGATGCCTTGTTTCTTGTAAGCACGAGCAGTTTCTGGCACAGGTCCATACTGGTTGCTTAACTGGTTTTTGACCTCATTGACTTTGTTATTCTCAATGTTAACGGCACCGATTAGCAGATTATTTGAAATGTTGTCAAGGTGGCCACGGAACTTCAGCCAAGGTCCAGCAGCTGATATGTGATCAGTGGTACACTTGCCTTTCACCTTGATCAGCACTTGCAGATCCTCCAAGTCTTTCTTGTTCCACTTATCAAATGGCTCCAACAGCTGCAGCCGATTGCTCTTTGGATTGACATGGACTGAAATGCCCTGGGAGTCTTTTGGTGGGTCTTGGTATGTGTCCTGACCGGGATCAAAGCCCTTGGTGGGCAGCTCGTCAGCATTTGGTGGTTTCAGTTTGAACTTCTTCCCATCAGCTCCAGTCAGTGAATCACGCTCGGGGTCAAATTTCAAGGTTCCAGCGATGGCAAAGGCAGTGACAATCTCAGGAGATGTGACGAAGGCATGTGTTGCAGGGTTAGCATCGTTGCGTCCAGTGAAGTTTCTGTTGTAGGAAGTCACAATGGTGTTCTTTTCACCTTTCTTAACGTCCCGTCTGTCCCACTGTCCAATGCAAGGTCCACACGCATTAGCAAGAACAATGCCACCGAAGTCTCTCAGGGTTTTAGCATATCCGTCTCTCTCAATGGTAGCACGGATCTGCTCAGAGCCTGGCGTTACAGTGAACTGTGATTTACACTTCAGGCCATGGTCAAGTGCCTGTTGTGCCACAGCAGCTGAACGGCCCATATCTTCATAACTGCTGTTGGTACAGCTGCCAATCAGACCAACTCGGATATCAAGAGGCCAACCGTTCTTCTCTGCTGCTGCCCCAACCTCTGACACAGGATGTGCAAGGTCAGGGGTAAAAGGCCCATTTATGTGTGGTTTAAGCTCATTGAGGTTAATTTCAATCATCTGATCGTATTCACAGCCCTCATCAGGAACCAGCAGATCTTGGAACTCATCAGCAAGGGCAGCGATCTCTTCTCTGCCAGTCTTGTCCATGTATGCCTTCATCCTGGAATTGTAGGGGAAAATAGAAGTGGTTGCACCAATCTCGGCACCCATGTTACAGATAGTGCCCATGCCTGTGCAGGAGATAGACTCCACGCCTGGCCCGTGATATTCTACTATTGCACCAGTTCCCCCTTTGACTGTCAAAATGCCAGCGACTTTCAGGATGACATCTTTTGGTGACGTCCAGCCCGACAGATTGCCCCGTTCAGCTTTACTCCGATAACCTTTGGACACTTCAGCTCCCAAGGGATTCCTGCCATCACGTCGACTGCATCCGCTCCTCCAACTCCAATACACACACCACCCAGGCCACCACCATTAGGAGTATGGGAGTCTGTGCCAATCAGCAGGATGCCTGGGTAAGCATAGTTCTCTAAAATAATCTGGTGGATGATGCCAGAGCCAGGTTTCCAGAAGCCAACTCCATATTTCGCTGCTGCCGTCGCCAAGAAATTAAAAACTTCTTCGTTCATTTCCTTGGCTCTCGCCAAATCTTTTTCTCCGCCAACCTGAGCTTCGATCAAGTGATCACAGTGTATTGTAGACGGCACAGCAACTCGGGGCAACCCACTGCTGATGAACTGAAGCATGGCCATTTGAGCTGTGGCATCCTGCATGGCCACCCTGTCAGGTCGGAGACGCAGGTAGGTCTTCCCACGACCTATCTCCTGGTTAACAGGGTCATCGAGGTGACTGTACACAATCTTTTCTGACAAAGTCATTGGTTTGTCCAGCCTGGAGCCCGCGGACGGACAGGACGCGAGCCGCCATTTTGTTCACTGACAAAGATGCCGCATCC
>UN000002 
CCATTCGGCCTAGTTACGGGGTGATCTCCCCTCAAGGGAAAATCAGTTGAAACCAGTTGGCAGCAGAAGTTTGAATGCTCAGTTATACGTCTAGCCTTCACCGACTTCCAGTGTTCGAAGCAACAGAGCAAAGAAAGAGTTCCGAACGTGACTGAGAGAGGCAGGTTTCGTTAACGATTGTTTGATCGACTCTGCTAATAACTTAGCCTCTGATCATGCTTACACTTGCCATTTTCAGTTTGCTTTTGCACTTTGCGCTGCAAGCTTTGTCTCCTCTGGACCAGGTGTTCCAGTATATTGATGAACATCAGGACGACTATGTCCAGAATCTGAAAGAATGGATAGCAATCCAGAGTGAATCAGGCAATCCGACAAAGAGAGAGGATGTGATTCAAATGATGCAGGTTGTGGGTGAGAGAATCAAAGGCCTCGGAGGAACTATTGAGCTAACAGATCTGGGCAATGAGGAGCTTCCCTGTGGAAAAATCATTTCATTACCTCCAGTGGTTTTGGGTGAATTGGGAAAAGATCCAAATAAAACTACAGTCTGCATTTATGGTCATGTTGATGTTCAAGCTGCGAAAATCGAGGACGGATGGTCTACAGACCCATACCTGCTAACAGAAAAGGATGGTAATCTTTATGGACGTGGATCCTCGGATGACAAAGGTCCTGTTTTAGCTTGGCTCCATGCTGTTGAAGCCTTTCAAGCACTGAAGCAAGAACTTCCAGTGAATTTAAAGTTTATTTTTGAAGGGATGGAGGAATCTGGATCTAAGGGACTGAATAAATTCTTGAAAGAGAAAAGTGAGACCTTTTCTTCCAACATAGACTACATTGTTATATCAGACAGCGGATGGCTAAGCAAGAAGCCAGCCCTGACCTACGGAACACGGGGATTATGCTATTTCATTGTAGAGGTACAAGGTGCAAATCAAGATTTGCACTCTGGTCTGTACGGGGGTGCGGTACATGAGGCAATGACTGACCTGATAGCTCTCCTAGACAGCCTTGTGAATTCAACTGGTCATATTCTGATTCCTGGAGTTGATTCGGATATTGTGCCCCTAACAGAGGAGGAACGTGTTTTGTATGAAGCAATTGAATTTAATCTTGAAGCCTTCAAGCATAGCATTGGTACAACAGAACTCCTTCATAAAACCGAGGAGGATATTCTCCTTCATCGATGGCGATTTCCATCGCTGTCTATTCACGGAATTGAAGGAGCTTTCTCAGGACCTGGAACTAAAACTGTTATCCCAGCCAAAGTGACAGGAAAATTCTCCATACGCTTAGTGCCCAACATGGATCCTGAAAAGCTGAGCAGTCAGGTGACAACGTATCTCAATGGAGTCTTTGCAGCACGTGGAAGTTCCAACAAACTGCGAGTGGCTTTGGAAGCTGGATCAAAACCTTGGGTTGCAAATGTCACTGACAAGCAATACAATGCTGGACAAAGAGCCATCAAAAAGGTGTTTGGACTGGAAGCTGAACTGATCCGAGAAGGAGGAACGATTCCTGTCATCAGAACGCTCCAGGATACTATGCAGAAAAGCGTGATGATGTTGCCAATTGGCAGCCCTGATGATGGCGCACATTCCCAGAATGAAAAACTCAGCAGGGATAACTACATAAGTGGCACAAAGTTGTTTGCAGCATATATGACTGAAATTTCACAGCTTTAAGAAGAATGGTCTACATTATAATATATCCAGACTGATTTTTGTTTTCATTAGCCAAGCATATGGCATATTGTAATAAGTAACATGAGATTGCATGGGAAAAAAATTAGAGTTGGTTCTGGATAATTTTTTAAAAATAAAATGGAAATCAGAAATTGAAATTACATGTATGCAAAATGAATTCTCTGATATTAGCCATGCAAATATTTTCTGTTGCATCTTTTCAATTGTAATGGGAAAAAAGTCCATAAATCATGTTAATATGTGTTTTAATTTGCAATACTTTAGCATTTCAGGGGTTTATAAGTCGTAAGCTTTGCAATTACGCAGGAGGAATCTTGGATTTTGAACACTATCTGAAATTCTTCTCTCTGTATTAACGTTAAGCGATTTATTTTAAACGGGTAATCAATCACTTGCACTGGATTCGTAGAGTAAGTGTTTGCTAGTGTCCTATTGTATCATTTCAAGTCTGTGGCATCTTGGTTGTCCCCAGAATCCAGAGTCAAAAATCCAAATATTGCTCACCTGGTAAAAACACACAC
>UN000003 
CAGAGGTGGCCGAGGGCGGCCTTTGTGTGTGTGTTTTTACAGCAAAAGTTCTTTTTAATTAGGTGTAACAGTCAGGTCACAAACAGCACTCAGGCAAGTGCAATCAGTTTTCCTAACAAGATGCTTACTGCACCAACCCAAAAGAGAGAAAGTGAATGCTAGAATGTTCTTGTCAGAAACAGAGCAAGTTGACACTTTTGAGTGCCCAACCATTCTATTTTGGTTCTCTATTAATTACAGAAATATTTCAAAATTCAAATTGAGATATTGATTCATAGTAGCAAAATAAATAAATCTGTACAGATTAGTACTACACAGTAAACTGCTCAAACGATTCCATCAGGAAAAAATAGAAACTTGGCAGTAGAGGTAGCACTTGACTTAAAGATGTAACCTTTTTAAAATAATTATTATAAAGTATAATAAGTCACCGTTTAAAGTATAGGTTTAATCGGTGACTTGCCCGATAATTAGCTTGGTTATTGTCTTCTCAAAATTCTTTATTGGTACAAAATAGTTTGGAAGCCAGCTTCACTCAGAGAAGAATGTTTCAGCTCAGCTGGTTACATTTTGTAACAATCTGTATTGCGAATCTCCAAGTGAGGGATGGGACAAGCCAGTTAATACATGCTCTTTGTGATTTGTTAAAAATGGGTTTAATTTGGAGCCGCAGCTATCGTTTCAACATGCACACTGCGCTGTACCTTTCAAATCAGTGATTTTGGTTTGGAGTCTTTGAAATGAAGATGAAGAAAATGGATAAGCCCAGCTCATCCATGATTAATCCATGCCTATGTAATGCTGCAGGCAACACACACACCTTGTCATGATGAGTGCAAGACGAAATGCTTTGACAACATGTCTTTTGACTAGTGATGTTCAAATTTTGTAATATCAAACAACTATTTAATGTGTATGTCAATTTTACTCTAAAATTTAAATTTAACTGTTTATTTTGTCACAGCAGCCGAATACTACAGTAATAAGAGTACTCCAAACATCTGAACATCGCTATTACTGCAATATTAATGTTTGTCACAGTTTATGAGCTGCATGTTGAAAATTAAGAATCACAAAGCACTTGCACATTAAACCAATCAGCATTAAGCTTTGTTCTGTAGTTCAGAAGGTCTATAAAATAAAAGCTTATTTCCCAAATGAAACTTGAATAATTTTAGGTTATGTACAATTCTTCCTTTTCTTTTATTTTTAAGAGATTCCAAAGTGAACTTATCCCCTGGAGGAGCAGCTTCTCTTCTGGAAATGTCCCCATGGGCATTCAGAAGCCTGTTTAAAGATTCTACCTCAGCACAATTCCCATATGACCAAAATTGATGGACATTGTTTCTTTGTTGTAGATCATTTCCTATGTCTGGGAACAGGTCTAGGCATTTTCTACAAGGTGGTATGGGAGTATGTAGTTGATGTTTACCATTGGCTATGTGCACTTCTCTTGGTCTGTTGAGATTATCCCTCATTGGGTAAGCAATAGAATGCACCTGAGGGCGCAACACCAAAGCCCGTGGGTGACCTTCTAAAGCCATACATACTGCCAGGCTAATGTCTTCATTCCATGTGTGGTAGCACAATATGTCTATCATGAGTTCTTTCTGATGTTTTCCAAAGCATGAAACTGAGGCACCAAAATAATTGTCAGTTTTTGTATTGCTGTCCAAGTCCTGGAAGAAACAGCAGCTGATAACTCTTGATACAAAACAAAGGCCATTCCCACACCTACTGCCTTCTTGACTATTTTGTTCCACAGTCATATTCTTATTTAGTTTCGACAGCAAATCTAAAATTCTTTCAGTATTGTCTGATTCCTCGTAGTCAACCACTATTTCAAGTAGAATTGTGTAAGGTGGTCGAGTTGGAAGATGCGTTTTGTACTGTTCAAACACATCTGGAAGCTTGCAAGACCAGAGTTCCAATGATTCTTCCAATATGTCTTTTGGTTCAAAATCAGGGTCATTGATTTGACAAAAAAACAGAATAGTATGCAGTATCTGCAAAATTAAAGGATGACAAATTTCAGTCAGGACAAGCAACTCTTTGGGTTCTGTTATAAGACAAGATGAGGTTGGAGCACAGAACTGTATTTTAGTTCTGCAATAGGTGCAAGAAATGTTGGGAGAAACTGTGCTAAAAAACTTAATTGTCCAACTCTCGTCAAAGGTTAAAAATACAATAATGCAAGTCCAAATTTCATGTACGTGCAAAGTAAAATTTTCTGAGATTTACAGGCAATGAAAATATATCAACAAAAGTTATAATGATTTAAAATTCTGACCAATAGAAAATTACACTGAAATCAATGAAAATGTCCAAATAGGATCTATTGTTTTGGCTTAAATTCAAGCACATTTTTGATGAGTAAACTGCTAATTTGGAAGAAGTACAGA
>UN000004 
GCCATTACGGCCTAGTTACGGGGATTAGCAACATGGCGGAGAGCTATGCGTGGTTGTTAGTGCTTGGTTCAGTTCTGCTATGCAGTCTGTTCAAGATGCTGCTGCCGACCCTCTCCTTACTTATAGCCAAACTTCTACAGAAAGATGGAGAGACTGAGCTCCAAATGAGAATTGAAATTGGAAACATGAAGCAGGAGTTAGCAACGATCAGCATGATGGATGAGTTTGCTAGATATGCACGGCTGGAGCGCAAGATCAACAAAATGACCGATAAGCTGAAAACTCACGTGAAAACAAGGACGGCACAGTTAGCGAAGATCAAGTGGGTGGTGAATATTGTATTTTATATTGTTCAGGCAGTTTTAATGATTTCCCTGATACTGAAATATTATTCCGAACCTGTTGCCGTGCTCCCACGAAAATGGATGGCACCTTTGGAGCGGATGGTAGCTTTCCCGACTGGAGTAGAAGGTGGAGTTGGAATTACCTGCTGGCTCCTGGTCTGCAATAAAGTTGTGGCTGTTGTGTTACAGCCGTTGACCTGAAATGTGACCCTGGGAACCCATATTTTATTTATTACTTTGGTAGCTCCCCTTCGATTCAGCTTTTTTTAAAAAAAACTTCTTTGTGGCTTCAAAATTGCTTGCAAAGCCAGTTTGTAAGGTAATTTTTTTTTTAAATTACTATCGATTTAAATGGGATGGTGAAGAAGAATCAGGTAATTAAATTTTGTTAAGCACGTAGATTTTGGAGACCAATTTAATAGAATTGGCGGGTTTTGGTTGTTTTGAAATTGGATGGTGGTCTTTAAGAATAGTTGTGAATGACAATCTCTAACTTTTTTTTTAGTGCCTGGAAAAGCACGAGTCATAAGTGGTGATGCCAAATTACATTTTTGGTGGTCTGCGTGTACCAGTTCATACTCTGATGTTAAGTTCCTTTGGTTTTGTGAAGGAGCTGCAGCCAAGGAGTTGTGTTATAGTCATTTGATCATAGGTTCGCATCTCATAGCAATTAGTTTCAAAGGGTAACTTTGCGTTTCAGTTTTAAACACCAAATACAATGTCCAGTGCTGACAGGAAGCTAAGTAATTAAAATAAGAACTGGAACAGAACCTGAATAGTGGATTAACACCATTAGCAAAGCTTGAGGTGGAAAGCTTGTAATTAGCAATTTTGGTCATAAAAAGAATGAGGTGCCAGAACTTGTCTCTGGAGTGGAGAAATTAGATGTGTTACACATCCGATAGTTGTCAGGTGTTTTAGGTGGAAAGGTGAGAGGATATTGGGTGAGAATGGGATGAAACAAGGTGGGTAGGAGTAGCTTTCCTGGCAAAAATAGCCCACTGAAAATCACCATCTTGGTATAAGCATGAAAACAGCTCACCAGGTGTTCATGCCACTAATATCCTTGGAATCCTATCCCAAGGTGAAATGTCATGACCGACAGGGAAGAGTAGATAAGTGAAGGGAAACATCCAAACTGCAGGAAGCCTAGCACAGAACAGTAAGCACTGTACACAGTAAATCTTGTGCAGTGTTGTGAATGTGTTATAGCGGGCAGTTGCAATTCACAATTTTGCTTGAACAGATGTTTTTGAAAACCTGAAAGAATAACTTAGAGATACTGATAAGTGAGAGGTCTTTCGGGCAGGAGTTTTTACTTTAAGAGCAATGTAAATATTCTTGTAAGAAAATAATTGATTCAACTGAGTTAATTTTGGGTTCCCTTTTTTTAAAAAAAGGATTTGTTCAAATCAGCAATAGATGATGTACAGTTTTTCAGAAAATTGAGAGTGGTGTTTCTGATCTTCTACACACGTATTAGTGGGAACCATAGAGAGTTGCAAAGCTGTAGTTTAGTAGAGAAAAAAAATCAGTGCTTTTTTTTTCTGTCCTAGCCTGAGGGAATTGGAAGAGCTCTTGCTCCTTAACGCTGTTCTAATGTTGTTGCTAGGTCCTCTGTGCTCAGAGGCTGAGGGATGACTTTTTGCTTTCATTATTCCCTTCAGGTCTCCATTAGTACTTCCCAGAATAACTCCTATTGAGATTATGCGCTAATTACAAATTGCACAGTGAAAAGTAATTGTACCTATGCAAGGAAGACCCAAGTGCAATGGCACAGAATTGATAGATGGAACCAGTATTGCTGTGGCAGCCTCTAGATGACAAATTGGTCATTTTGTGAAGTCTCAAGTGCAATCATTTGCAAGATTCCAGGAGGGTGAGATTTAAGAAATCTGTAATTCACGCAATTCTCTTTTCTGTTGGGTGTGACTTTTACTTTGAAACCAGGGGATATAGATAGCTTCATAGTTATACTGCATAGGAGGAGGCCAATTGGTCAGTCAAGTCCATGATGGCTCTTTCTAGAGCACACCAGTCAATCCTAATCCCCTAGCCTGCAAGTTTCTTTCCTGCAAGTAACCATCCAATTTTCTTCTGAAATAACCATATCTGCTTCTACCAACCTCTTGGCAGCAAGTCCTACTAGCAGCCTGTGTTTTCTCCATATTCTCCCTGTATCTCTTGCCCAAAACCTTAAACCCATACCCCCTAGTCCTGGTACTATCAACAGTTGGAAACAGCTTGTCATTGTATTATAAATATCAAGGGTTTTTTTTTGCCCTTGAAGCTACTGTCAATCTTTAACCTGAGAGAAAAAAATGGTTTAAAGGATATGCTGATGTAAATGTTAATTTTTAGCTTTCTCTAAGCATTTAAGAAGCAGTCTTTACTGATTTCTAACTGCCTTCATTTTTCTAACAGAATTTCTTACTTGTTTCAAGTGACCATGTTTGTTTCAATGTTTGTGTTGTTTGGAGTTGAACATGGTGCACATTAATGTATTTCTTCTCTTTCAGTCTTCACCAGTATTTGTTAACACTGCATTGTTTGAAAAGAAGACTGTCTCCAGGATCTTGCTAAACTAGCAAGTACTGTTGATTTTTTTTCTCTTGCCAGAGCCATTTCCTCCCCTCTTGAAGTCAACTTCATGATAAAGTACACTTTCCTTGGGCAGTGGGGGTTCCCTTAGGGTACCTTACCCAATTGGCCATTCTCCACCTGTAGTCTTAACAGACAATACAGTGGCTGCAAGAGAATGTCCTTAGTGTTTGTTGCCTCAGAGTGTCTTGTTCCAAGAAGTCAATAAATGTAGGACTCCTCTTTCAGTGGTGCAGTGCATTGGAGCTGCAGTATGTAATGCCTCAAATGAGGACACCAGTTTAATGCCCCTCCCAATCTACTGCATTCCTGATCTTGGTATGATTCACAGGGCAAATTTGAAAGGAAGATTACTTTTCCGTACCTTTCCCAACAGTACTCGGTGATCTTCAGGGCGTATTTTATATGGGAGCCAGTGAGGAGTAAGGTCAGAGGAATGAAATAAATTAATTTTATAAATTGACTGGGGGAACAAAATGGTTAGTTGAATATGACTGCACCATACACTTAAGAGGTGGTAGAAGCAAATCTATAAGTCTTTTGTATTATTAGTTACATTGTGCCTGATTTAGATGTAATGCCTGTTAATAAACATTGATTGTTCCTTACCAAAAAACACACACAAA
>UN000005 
CCGAGGCGGCCTTTGTGTGTGTTTTTATATTTTAAATAGATTTTATTTAGACCAAATCCATATGGCAATGTGTGCACATGTCGGTAAAAACAGGAGTTTCAGATTTACACCGCTGCCTTTTGCTTCTTCTCTAGCTTGGCTTTGCGATTCTTTTCCTGCAGGAGGATTGCACGGCGTCGTGCAGTCTTGGCATATGGATTCAGTTTGGTCATGATCCTCAAGTTCTTCAGTGGGTTCTTCTTGAGTACCCTACGCTGAACCTTTTTAATTGGTGGACGAAGAGCCTTCTGAATTTCCTGACTCTTCATGATGCGGCTCAGATCTGTGTTTGTCATCTTGTGAATGGGAAGGTTGTATCCAATCTTCAATTTGGAAGGTTTGCGCCAAGTTCCATACAGGTCATCCAGCTTACGGAAGGCACTCTCTGTCCAGATGCAGAATCGTCCTACATGGCCACCAGGAGCAAGTCTCAGGACATTTAATTTGTTGACATTGAGAAGAGTTATGCCTGGGATGTTCCTGAAAGCTCTTACAACACCATTGTCCTCATTGTAGATAACACATGGGCCCTTGCGCCGGATGCGACGACGGTTCCTCATTTTACCTTTGCCGGCACGCATACGCTGGGAAGCATAAACCTTTTTGATATCATTCCAGGCCTTCAGTTTCTTTAGCATCAGAACAGCCTCCTTTGTCTTTTTATAGCTTTCAATTTTGTCTTCAACTACAAGTGGGAGCTCTGGGATTTCTTCAATGCGATGACCTTTTGACAGGACCAAAGCAGGGAGGGCAGATGCAGCCAGAGAAGAGCAGATGGCATATCGCTTCTGGGTCACATTCACCCTGCGATGCCAGCGGCGCCAAGTCTTTGTGGGAGCAAACATGCGGCCACCACGACACATATTGCCAAAAGCACCCTGGCCAGAGCGATGGGTGCCACCGCCCCGTACGCGTGGAATACGCGCCACAGCTCGGCCAGTACCCCATGACTCAGCACTGGTTTGGTGACCTGCATCTGCACTCACAGCATATGGCTGTCTGTTGTTTTTGCGTAGATTTGTGTGAACAAAGTTCACAATATCTGGCCGGATGGGAGCCTTGAAAACAGCAGGCATAACAACATTTTTGCCTGATATTTCACCCTTGTCACTGTACACCGTTATCAATGGTCGAGCACAAGCCATCTCCGCTGCTGCTCACCGCACTCGGGATGGCGGCGGCCGGAAAAGGAAGCCCCCGTACTAGGCCGTAATG
>UN000006 
GAGGGCAGCTGCAGACTGTTGCACCAGCTCAAGTGCAGACGTGTTCATGAAGACATGGATGCCACTTCGGAAATCTCCTCCAGGTTACCGAGCGTCATGTCAGTAGGATCACCCTCCTCGCCAGGTGGGCCCAATGGTATCATTAGAAGCCAATCTTTTGCCGGCTTCAGCACACAGCTGGAAAGAAGATCTAGGTCTCAGTCCTTCATTGGAAGTAACGGAGCCCTCAAAAAACCACAAGGAAAACTAAAGAAAATGAATGCTTCATCCTATAAGAACAATTGCACACCCAAAGACGTGCAGCCAAAGCGAATGGAGGAAGTCTACGAGGCCCTGAAGAAAGGATTAATTGAATACCTGGAGATGCACCAAACAGAGCTGGAGAAACTAACTACCCAGCTGAAAGACATGAAGCGCAATTCCAGACTGGGTGTCTTGTATGATTTGGATAAGCAAATCAAAGCAATAGAGCGATATGTCAGAAGGCTGGAGTTCCACATCAGTAAGGTAGATGAATTGTACGAGACATTTTGCATCCAGAAAAGGCTTCGAGATGGAGCTTCCAAAATGAAACAGGCCTTTGCAATGTCGCCTTCCACTAAAGGTGCTCGGGAAAGCCTAGCAGAAATAAACAGAAGCTACAAAGAAAACACAGAGGCATTGTGCTCACTGGAGGGAGAGATTGGAAACCTGCTGGGAGAATTTCACATTAAGATGAAAGGTTTAGCCGGTTTTGCACGCCTTTGTCCAGGAGATCAATATGAGATCTTTATGCGATTTGGCCGTCAAAGGTGGAAATTAAAAGGCAAAATAGAAGCAAATGACCGACAGAGCTGGGACGGAGAGGAGATGGTTTTCGTACCTCTGATTAATGAATTCTTCTCAATTAAGGTGTCAGAGTTGAAGGGACTGACTACTCATCTCTTGGTTGGCAGCGTAACATGTGAAACTAAGGACTTGTTCACAGCCAGACCTCAAATGGTTGCGGTTGACATCAATGACCTTGGAACTGTTAAACTAAATCTTGAGGTCATCTGGTATCCATTTGACAAGGAAGACCTGACTCCATCCACAGGCAATCTGAACAAAGCCACCTGTGTACAAAGACGATGTTCCATATACAGCCAAAGCACCCCAGAAACACCCACCTTTGAAGACTTCTCCTTCTTTTCTTCACAGCTTGAGGATGACATCTTTGATAATGAGAACTTAACCAGTGAGAAGTCCATTTCACTCAGCCATGGTAACCTTGCAAATGGCACATGCATTACCCTGCCCAGTTTGACACCCACTAGCCGAGTCTACTCCAATCCTGAAATCACTGTGACTCCACCTGATACTCAAGATGAAGACTCTGAATCTCAGATTTCAGCTACTGAGGCAAATGATGTCTCAACATCAGCAAACAAAACAGAGCGAACTGGTGTTCCAAATTCACCTGAATCTGACCAGGAAGAAGAGATATCAGATATTGGAGACCTGTCACCCATGCAAATAGAATGCCACCAACAAGAATCAGGCCAAGAAAATGATATATTTTCAGAATCCAATGACACAGTGGGAATCCTTCAAGATTCAGATGAGATGTCTGACCTAAAACCTGTTGAATTGGATGCTTATGAAGGCAATCTAACCAAGCAACTGGTGAAGAGATTGACCTCAACAGAAATGTTGCCGACCCCAAATGGACAGGAATTTGATGCTTTTCTATCCAATGATTATAGAGGAACCAGGTCAACCTCAGGGGTGAGCCTGGAGGAAGCTCTGCAGGGTCTCCTTCTATCATTGGAGCCACACAAAGAGCAATATAAAGAACTTCAAGAGTTGGACCAAGAAGCCATGCGACTTGAGGACCTGTTAAAGTGCAAACCAAATACAAACAGAAGCAGATCATCCAGTTTCAGTCTCACTGTGGAAAGTGCTTTAGAAAGCTTTGATTTCCTAAACACTTCAGACTTTGATGAGGATGATGGTGGTGATAATGATGCTGACTCCGAATGCTCTGATGTCGAGGCTCAGAAAAACATTTGCTCAGAACACCCAGATGCCAGAGGTCACCTCAGTGAGGCATTAACAGAAGACACAGGAGTTGGCACTAGTGTTGCTGGAAGTCCTCTCCCACTCACCACGGGAAACGAAAATATCGACCTCACCATCGTCAAACACTTACAGCATTCTGAACAGCTCATCCAGCAACTTTTGTCATTTGAAGAATGGCCGGTCATTCGGGACAGCCTCCTGGATAAGATTTCCCAGCAAACCCATGTACTAGAAAGCCTGGCCGAGATCAGCACAGAGAAACCAGGAAATATTAACCCTGCATTAAATATGGTTCCACAGCTACGGGGAAACCAGGCTTTGCTCTCCAGCTGGCTAGAGAGTTCCAGCTCAGGAAATGCATTTTATGCTCCGGTGGACAAACTGATAAAACAAATGAGTCTCCGCTTTGGCAAAAGTGTGAATGAGAGGTGTCCAGGTCACTCCGAAGCAGTTTTTCAAACCCTCGTGAATCAGATGCTCGATAAATCAGAGTTGTTCACTGCCCCTGATGCACAGGAAGTGATAACCATCTGCCAGTTTGCTAACTATCTGACTAGTCACAACATATCTGACTTTGGAGATCACCTGACACAGCTGGCAAATGAAGTTGTGCTGCTGCAGACTATTCCGTCTTTGCAGCCGGAAAAAACGTTACAAACACTGGAAGAGCAGCCAATCCATAATCTTCAACCTTTAGAGGAGACGTTAAAGGCAATAGCTTTCCTTCTATTGGAAACTAACAGTAATCTAGTGCAGGCTGCAACTTCCTTCCTTGCTACGGCTTCAACAAACAACAATTTCAGAGAAAAGGCTTTGCTTTACTACACCAAGGCACTGACCCAACGCAATATAAAGATCCAAACGGCAGCTTGCACAGCACTGAAATGCATCAAAGCTTGTGAAAGCATTGACATACTGGTGAGTCTGTGCCAATCTGAGAGAGAACTTCTCCGGCAAGCCGCTGCTGAATCACTTCTTTCACTTGGAGAAGAAGGTTGCTTGGCTTATGAGCAGCTGGATAAGGTCCCTCAGGAAATGGTGCAACTTGCAGGAAGACGAGGAAATGCGGTCAGTACTGCCTTTTAAAAGGGAACTTGCAATGCAACTCAGTATTACAGTCTGCCCACGTGAATGGAAGCTGCACAAATTCTGTGCTGAGGGTGAAAGATGTGGCATAGTGACAGATCGAAGAGAAGCAGGACTGCTCACCAGAACAATGCCTTTCACCAGGCAAAAGCTGCCTCCCACAACAATACTCGAACCACAACGTGCATAATGACACCATCCAAAGAGGAAGCGAATGAATCAGTGAATCATTTCATTCAAATGTTTTACCAAAGTTATTCGAACTCCATGGATATCACTTTATTTTGTGTTAAATTATTTAGAATTCATTGAAATGTTTAACTACTGAATTAACTATTTCTTATCATTCTTTTTGAGATCACACTGGCATTACTTTTTTTAATTTGCACATTTTTGACTTGGGTTATCAGGGCACATAATGTATATATTGCATCTCTAGTTAATGTATTCTTATTAGCTTTCTGGTGTCCCATAGCCTTGATTTGGCCGTATGGATGAAACAAAAGCCAAATGGACTAGGGCCTATATGAAAGGAAGAGTGCAGTGTAGTTGGGATTGGTCCTTTGAAGTTTGCATCCATATCAGATGCTGTGTTTCAGCCATTAGGATTTAGAATCAAAAAAATTCCACAGAAGATGACAATCATCATGTGAATAAAGCAGGACCTGGGATATTGTATGTGTAACATGCTTAAAATACCCTTCCTATAAGGCATGATCTGGCCTCTAAATATGTTGCACATGGAGCTCAACATATGTCGGAGACAACAGGTTTAGGAGTGTGAGACTGGGGAATTAATTTATAAAATATTATGAGGCAGAGTTTACCTGTGGAATGTCAGAATAGACATAAACTGAGGACGACAATGCCTACAAAAGAATAGGTGCAGTTGTTAAAGGATTTTCCTGGCTCAGATACTCTATTGTATAATTAATTAATTTGATTCAAATTCCATTTCTTTGCCTTGTCTTTCGGAGGAAAATGCAGCAAATTCTTTGTTTACCTAAATGTCATTTTTAAAATAAAATTTCAAGTATGTATTTTGTCCTTATTACACCTTTACATAATGAATATTAAACATTCATGTCAGATGCTGACCTGAGGTAAAAATAAAACACACAC
>UN000007 
GTGTGTGTGTTTTTCGTCTGACTGAAATTTATTTTATGTCATTATATGCCTGGGACTGAAATTCATGTTTAGCTTATTAGACACCTAGGACAATGTTTTCTCATCAAGCCATAAAAATTTACATATAATGTGATGGCCAACCACTATTAACAAGAAAAATTCCATATTTTACAATGAACTCTGCTCATTTGAATACATTTTTGTCCAAGAAAGGCTAAAATAATATGTAATTCAAATGCTGCATTCATACCACAGCACGTAATTTGAAGTTTATTATACAGGAATGACAGTGCTTGGGCAAAGCACCGCCACCTTTGCAATAAACAGTCTAATAAGACAAAATAAGTAATCGGTTAACAAATTACTTCAATGTTATTTAAATAAAAATGAGCTAAAATAGGCAGCCTACACAAAACACAGAAAGCCTCTTTGGAACCGCACAAGGTTTTGCAACCTTACCAAGGACGATCTGCATAAGTGAAATGAAATGTAGACTCCTGAAATGCTAAAAGGGTCTTTAGATCCATTCTCAAGGCTTTGCCCGCTGAAAGAATACCTTAAGATAATTTTTAAAGATTTTTCCATCAGCTTGCTGAAGCGCTTGACAGAACTCCTGGATTATTTCTGGGGCTACCTGCAATGACTGCAGGTAATCTTGCTGAAGATATTGAACGAATTCAGGTCCCCTTTTGAGATGAATTGTTTTCAATGTTACTGCACACTCTGATAAAGCCAAAACTGTTTGAGCATCAGCTAAATCGAAAGTTGGTTTAAGTGGCGCCAGAAAGCAAGCTGGGACAATGTGTTTGTAGATGAAGTCTTCGAATCCTAAGAGACCATCTTTAACCCCCCCAAAGTTCGACTAATTTTGAAAGTATGATAAAGCAAGTCTTTTGGGCAATTGGATCTGGAAATTCTACCGCTCCCTGAATGACTGTAAACAGGACGTGTTCTACATTCTGTACACCTTGATTGGCAATGACCTCACTCATTCCACTCCCTGCAACAGTCTGCAGAAATGCAAAGTAACTTCTTCGTAGCATTTGATTTTCAAGTGCAGCAGTTTGGTCATTTTCTTCTGCAGGTCGTGATAATACTTCAAATATAGCTTGAACCAAAGGCATAAATACTTGTTGCAAAAACGGTGAAATTTGTGTCTTAAATTTTGCCGTAATTTGATTAATAAGCGGAATAAATTCCTGAAGATCCTTCGCCTCACAGTCCTTAAGCATGTGTTCTGAGGCAGTAGGAATGAATGGAAGAACCTCCTCCTCTAAGCAAATGATCATTCTGTGAAGAAAGGTCCGAACACCACTTCGCAGCACTTCCTTTTGCAAAGCGCAACTTAGAGCCGGCAGGAATGTTTGCAGGCAGTCTCGGTACACTTCAGAGCAGCCGCACTGTTTCACAGTCTGCTTGTTGCTGAAGGCCTTACTGGTCCGGCTTGCAAAACCCACTGCATGGTTTAAGCAGTCCGCCAGTGCAGCTTGCCTCTCCCCATCCTGCTCTGTTAGGAGTTTCGTCAAAAACATTTTGAATTTCTCCATTAGTGGAGTGAGCAAATCCCTCATCAAAGCCTGTTTCCTTTCTGCAGGGTATTCACTATTCACAATTAGTACTCCTGCTGTTTCATAAATAAACAGCTGATCATCACTGCTTAACAGGGTCTGGAAACCATTCTCCGAAGGAGAAAGCACCAGTAAATCTTGTATTCTGTTCAGAATGTCCTCTATGTAAGGATTCATGTGTTTACTTAAAGATTTAATGAATCTGGAGAACAGGTATGCTGTCCTACTTCGAACTTTTGGACTGCTATTACGCAACCCCCTATGATCTAAAAATGCCATCAGAACAGTAGGAATGTGTTGTGGCTCTACAGTAAAAAACTTCTCATAGCGAACTACTATTTCAAAAAACTCCAATGAAACCGATGTATGCTGGTACTGATTCACTCCAGATGTCACCAATGTGTGCATCATCTCCTGCAAGACGCTGGCTTTCGCACTATCTCCAGAGAAATGTGCACCATGGGACGCTGGGATTGCCTCTCCCAACATGAATAGAAGCCTCAGAACCACCTCCACTTCCATGAACCTTGTATTCTGCCAATTCTCCAGCGTTGCGTTGAAGACCCTTCGGACAGAAGCTAAAAGCAATTCGGGTGAAACTTGTGCCAGTCTGTCCAACAGCAGCTTCAAATGTTTTCTGTACTCAAGGAACATGGCTTCATCTTCACCCTCATTTTCAAAATTGAATTCTTCATCATAAGTTAATTTCTTTATAACCGCATGCATAATCGCCTCAACATTGGCCTTTTGCTGTTCAGTCAGTGCAGGAAGTTGTTTAAGCATGTGAAGGTAGTCATAGCAGAAACCAATTATATTAGAGGAAATATCATCGTCTTCATGCACAAGCAGCTTAAGCAGAAGCGGCACTTTAGCTTCCACAGCCTGAAGTGTCACCTGGCTGTTCTTCACATCCCCTGCTTTTACCAGTTTACTCCAACTGGTTATCAAAGCCTGGCCCATTCCATTAACCAGTTTGGAAAACCTTGCCAGGAAGTCAACATCTTCCTCCTGCTCAGTGTTGAAGAAGCCAGAAGCGAGTAGCACCTGACAAAGCGATTCTACAAGTTTAGTCTTATCAATAGGGTCCATGCCTTTATTCACTATTTCAAATAGACAGTCACAGGCTTCCTCACGGAGGACTTCCACTGACATGTGACTGAGCAACACATTCACAAACCTGTCATTTGCTATCAGATTCAAGTCAATCCAGGATACAAAGGCTCCCACAACCTCAAGGCACTGGCATGTAAGTTCAGAGTTGGTTTCCTGATAGGTGTGCAGGATCTGGTACCAGGATTCCACGAGATTTGGTATACATTGTTCCCTCATTGCATCCTTTATTAAAGTATTTCGTCTACACTCCTCTGCTGTATGAACAATGTCCCGATCTACCACTTCTGCATCGATGGCCATAAGGATTCGCAGATAGAGATCAACTCCTCGAGGATTGAGGCCAACGACTGAGAGAATGTCAAAGAAGAACTTGGGCCACTTAGTAAGATATTCCGCTAAAAAAAGCATGGCAAAGACTTGAGCCGCTTTGTTGCGAATAAACGTCTTCTCTGGGTGCGGACTCACAGTTTGAGCCTGAAGCCAGGTCATCATGGTTTGTCTAATGAGTTGATGTTGTGCTTCAGTTAGAACGGCATACCTGAATTTAATTTGATGTTCCAATACTTGAATACAAAAGAACTTTACATGGTCATCACTGTATATTCCCTGTGCTAATGCTTCAGCGCACAGTTGCCATGCATGCTGGGAAATCTTCAGCTGTTCAAAATATGCCAATGCCCTCTGTCTGAAACTGGCATCTGCATTTGGGTTCAAACCCAAAAGTGCTTGTTCATCCATTGCTGCCGATTACCTATTCTTGACGGTAGGTTTGCTCTCTTTCCATTTACAGACTTTAGGCATCTTCCCTCAGTCCCCGCGCCACCACCTCGCGGCTTCAGCTCCACCGGAAGTGTCCCCGTAACTAGGCCGTAAT
>UN000008 
ACGGGACTCTTACTGTTGAAGAGGGAGATCCCCTGGCTTTTCCCAGCCCCATTGACGGCCAGGATTTGGGGGCTCGGGTGGACCAGAAGCGCGAATGAAATCTCCTTTGCAATTGGATGGTGGGACCACGAACGGAAACTAAAAAAAGATTCTCGAACCAGACAACAGGAGCCCTGACGCTTCTGAGGTGATCGGCGTTTTCCGTGTAAGGATAAGAGAAAAGGGTCCGCGTTATGAATACGAGCGTACCCTATCAGCAGAATTCATATAGCCTCGGAGGAGTGCCCACAAGCATCCGATGTTACAGATGCGGAGGGATATGCAAAGGAGAGGTGGTGCGGGTTCATAATAATCACTTTCATGTCAAATGCTTTACCTGCCAAGTTTGTGGCTCCGACTTGGCACAAGCAAACTTCTTCTACAAAAATGGAGAATATATCTGCACATTGGATTATCAACGAATGTATGGGACTCGTTGTGACAGTTGTGGGGACTTCATTGGTGGAGAGGTGATCTCAGCTCTTGGAAGAACATTCCATCCAAAGTGCTTTGTTTGCACAGTCTGCAGGAAGCCATTTCCAGTTGGAGACCGTGTTACTTTCAGTGGAAAAGACTGTGTGTGTCAGCAGTGCTCTCATACATTGGTTACCGCTTCTGAGCCTATAAAGATTCATGGACCCAGTCAGTGCGCCGGCTGTGGAGATGAAATCAAACATGGACAGTCACTGCTGGCCTTGGAGAAGCAATGGCATGTGAGCTGTTTCAAATGCCAGTCCTGTGGTGTTGTGCTGACAGGAGAATATATCAGCAAGGATGGCATTCCTTATTGTGAGACTGATTACCATTCTCGGTTTGGCATTAAGTGTGAGACTTGTGACAGATATATCAGTGGGAGAGTGCTGGAGGCAGGAGGAAAGCATTACCACCCAACTTGTGCAAGGTGTGTCAGATGTCACCAGATGTTCACAGAGGGAGAAGAAATGTACCTAACAGGCTGTGAAGTGTGGCATCCACTTTGTAAGCAGTCTGCTAGAATGGAAAAGAAGCTACGGCACAGACGCACCTCTGAGAACTTTCCATCTCTCCTCCTGGATCTAGCATTTCAGGATCACCAAACCGGGTCATCTGTTCACTTGGGATGCTGTCACCATACTCACAGGACATATATGATGGGATTGATTTAAGACAGAGGAGATCTTCCAGTCCTGGATACATTGACTCTCCCACATACAGTCGACAGGGGATGTCTCCCACAATGCCTCGATCGCCTCAACATTATCACAGACCAGAATATGTCTACATAGCAACAAAAAGCAAAACCAGTGAGGATATTGTTCAATCTGCAAGATATCCAGCAGCTTACTCACCAGATATCTTCCAGCAGTCAGAGTCAGAGTATTGGCCTTCCCCAGCTTCACCCAAAGCATCTAGATCGAGTCGAAGATCTTCATCTGGTGCAGAAGATGATAGCCAAAATATTTGGGATCAGGGTATTCAGAGGATACAAAGTGGCATTAACCGACTAATTCTGAAGGAGGAGATGAAAGCCAGATCAGGGACTTATGATAACGACCCCTGGTCGACACGCAGCTCCACAACAAGTAGGGAATATCTTCAGAACATAGGCTACGATTCTCCAGTGAATGGATCTCCCAGAGGAACATATATGGGCGACAGTGATCCACTGATTTCCAAATCTGCTTCTCTTCCGGCCTATATGAGAAATGGATTGCACAGGCCTCAGAGTGCTGACATTTTCCAATATGACAACGACAGTTCTGTTAATTGGGGAATGAGAGAATACAAGATTTATCCATTTCACGTTCTAATGGTAACCACCAGAGGTCGGAATAAGTTACCAAAAGATGTTGACAGAACAAGATTAGAGCGTCACTTATCTCCAGAAGATTTCTACCGAGTATTTGGAATGACACTCGGAGAGTTCGATCGACTGGCATTGTGGAAAAGAAATGAATTGAAGAAACAAGCACGGCTTTTTTAGGCACACATTAGAACCCAATTATAGAAAAAGAAACAGAAATAGTAAGGACATGACTACCCAAGTATACAGCACATTTAATCACACAATCTGTTCATAGTGTTTACATATCATGATATAATGTTAAGAAGCTACATGTATCTATAGATGTTTTGCAAATGTTGGTCACTTGTGGGTTTATATTACCATTACATCATGGAACTTTTGTGACATAATCAGATTTCTTGGGACTTAAGTTTCACAGGCCCAGTTTCATGTTTAAAATTGGGATTCTGGAATAAATTAGGATTATTTGTTGTTGGTCTCTTTCTTTATTTATCTTTTGTTTTATTTTTCTTGCTCAGTCTTGCTTTTCTCTTATCAGTTCCTTCTACAAGCATCAAATTACTTCAGAACATTTAAGTTACATAACCAAAGCAGAATTACTTAATGACAAAGATCTGCAGAAGAGTATTGCAGATATAATGTATTACTGAAATAATTTTTGTGCACATTTGTCCTATATGGGAATCATTATGATCTCGCAGTTTAACACTTCTATAAATTATACAATTTACTGAAATTATTGACATTTTTGCCTCAGCTGATATAGAACCCATAATTGGTTTCTCACTGTCAATTGCTGTATTCTGTTGGATAAATAAATAATGTAAATTTGGCTTAAAAACACACACAAAGGCC
>UN000009 
GTGTGTGTGTTTTTGAAGTTGATGAGTTTATTAGAAGTAATTAGCACTAATTTGTGGGATGCTAAACCACTAGTGCTGAGTTATCAAAATGTGCCTCAGCTCCAGAATGTTAAAGGCTGTTGCACAGTAGTGTGTACAGGTCCACATTTGATACCAGTCGGATACACTCGTATGAAAACTACAGATTGAGATTATGGTGCAATTTATATTGCAAGGTACTAGTTGCTGGATGAGTTCTGCATTGTACTTAGCGCGTCATCTCAGAACTAGGACCACTTACTGAAGTTAGTGAAAATGAAATTACTCTCTGCTGGAGGACAAAATTAAGTTTCATTATCACTACCAGTTTAAAAAACCATTCTCTCAGCCTTTTACAATCTTGTCACATTAGGCATTTTCTCTCAAGCTAGCTGGCAGCAACATTTGAAGATGCTATTAACTATTAACATTTCCAGTGTGCAGTACTGCACATGAAGCATACTTTATACCAAATTGTTATAAGAATTAGTTCCACCATATGCATTTGCAGAGTTGTCAAATTAATACTTCAATACATAAATGATACTGTCGGTTAATTGCCACTTGTATTACTACAAGTCTGTGAAACCAAGGGAGTTGGTAAATAAGAAGTTCTATACACTCTTATCATTACAGAACAAATACAAACTGGAATTAATTGATACCTCCCTCTATTTTTATTTGTCAAATTACAGATCTTTGAATTACAGACTGGTGCTTCTCACACAAACTCGGTCTTTCACTGCCAACAGTCACAGCATGACTGAACAAGGTCCACAAATCAGAGCAGTGTGCAAGATTGTAATTACTGACATTAGTGACATCACATCACCTCCAAGGACATCAAAATTTACAAGTTATTGCAAACATCGGAATAGAATAGTGCATTACACTAGAAACCAAAAAGAACACTCCATGCTTTCTGAACACAAAGAGGAAGAGCAAAACAGGTATATTGGAAGGTGCTGTATGGACATAATGGTCTACTCATTGAATACATGGTAAAGAAAACTTACATTACAAATACAGAAATCTTTTCAAAATTCATAAATTGAGATTTGGTCAGAACGAACATTTAACAGCTGATTCCCATGTTAAATTAATATTTGTTACATTTATTAGATGGGCTGTGTACTATGTAAGTAGCTCTTTAGGAAGATTTTCACAAAAAGACACCTAATCTTATTTTTTTAAATCTTTTCTCTCCAGGATATTATACAAGATTGTAGAGTCTGAAAACGAAGGAATTGCCCAGAAAAAGTTGGGTCAAAATAACTGGTGCATGCATCCGCCACTGGAATTAGAAGGGAAGAGCAAAAGGTTCTATTAAAAAAGTGATTTAAGACTTAAAATTTATTTTATATGGCAAGTGTTGGCGGATTTCCTCCCATCTGATTGGAGTGGTGTGAAGAATCAATGCAGCGATCTGTCGCCGCTCTTGCGGTAAGTGCGAGTGGTAAAAGGGATTCCGGTCGGGGTTTTGTGAAGACACCTGCCAGTTACCAATTTAATTACTGCAGCACTGGCTCCGACTCTGCGGACTGGTCTCCTGGAGGTCCACACCCCTGGTTCGGCCTGAGGTTCCACCTGCATTCTGAGGTTCATTCTTCGGCAGCTTTTTGGCTATGGCCATAAATATTTCATTCACATTCATTGCAGTCTTTGCTGATGTCTCCATGAACAGCAAGCTGTTGTCTTCTGCATATGCTTGTGCTTCCTGGAATTCTACAGCTCTCTTATTTGCAAGGTCAGCCTTGTTACCAGCTAATGCAATCACTATATTTGGGCTGGCTTGTCGCTGCAGTTCTTTTACCCAGTTCTTGGCTCGTGCAAAGGTGTCTGTGTTGGTTATGTCGTAGACCACAATGGCAGCCTGTGCTCCCCTGTAGTACATTGGTGCCAAGCTATGATATCTCTCTTGCCCAGCAGTATCCCAGATCTCGAATTTAACTGTTGTATCATCCAAACAGACCGTCTGTGTTAGAAAGGCAGCTCCAATTGTGCTCTCCTGGAATTCATGAAACTGCCCTTTCACAAAGCGCAATACGAGGCTGGATTTCCCGACTGCCGACTCACCCAGGAGAACCAATTTAAACTGACAGATTTTGTTCCCAGCGGCTGGTCCATTGGATCGAGCCGTGCCTCCCCGACCCGCCATGGCCTAAAGTGCAAAGACTCTCAGGATGATTCAAAGTTTCAACAGAAGCAGCGTGATGTCAAGCTTTGGATTCCAAAGGGGCAGCTATCACCAAGTTTAGAATCGGCGGGAATGCGGGTCCGAAGCGAAGCGGCCAATATTCCTTCCCTCCAACTCTTGACTTCACTTCCCACCCCCCACTCACTTCACTTCACTTCACTTCACTTCAGGTTAAAAAAACGCCAGGCCCAAGCCTCGGCCTCCACTTCCGCTTTCACATCTCCGACCCGCCCATTCCCCCGCTTTCCC
>UN000010 
GTGTGTGTTTTTGAGTTTGGTCATTCAGAAAATGTTGCATTTTATTTTAAAACTACACTTTGAACTCTACAATGATCTTGATTCTGCAACAAAAACAATCTAAACACAGTCAACAGCACTGCAAAACCAGTTACTATGTGCATTATTTTCTTATGTCTAAACTGGGGTTCAGCACATTGTTCTATAGTCAGATATTTCAATTACAATGGGGGAATGTGAGAGCTTTTTGAAACTAAAATGGTGGCTTGAAATTGTAATGAAATAGGACATTTATTCAAGAGAAAGCCTCCATTATTATAGCTGTAAGTGTACAATAAGCAAAGGTTTAAAAATACAAAACAACCATAAGTATCCTTCAAGGGTTAGTCCTTAAGTCCTTCAAGGTTTCCAGAGTTTAAGGAGACCATCTTCACTGTAGGTTCCGATCAGGTTCTGATGTGGATGATGAGCAATTCCAATAACATCTTTTTCATGAACCGTTAATGTTCTTTCCAGCTTGCCAGTCACTGTACTGAAACAGTATAGCACAAAATCTTCACCAACACAGTAGATCCATTCACCACGTGGAGACAGACAGCAGCACACAAAGTCACCTCCCTCTCTTTTACCAGAGCTAAAGCTCCTCACAATCTGTCCCTGCATGTTCATGATGACGACTGTATTTGACCGGTTACACACAACAAAATGTTCAGGATTTTTTTGGCAGCAGGTGTACACTGTTCACTGTGATATCAGTACCAGCAGAGCTGCCCAATGACTTGAAGGTATTTGCACACTCTGTTGTCTTCACGTTCCAGATCTTTACACTGCCATCCGAGGATGCGCTCAAAATGTAATGCCCATCTTGTGTAAATGTCACTTCATTAACAAATGAGGTATGGCCTCTGAATTCCTTCAGCGTTTTTCCAGACTTCAGACCATGAATCCTGATTGTTTGATCAAAGGATGCACTGAGAATCTGACTACTGTCTTTGGAGAAACTGAGGCAGGTTACTCCCTTACTGTGAGCACGTTCAAATCGGCGTAGACACTGACCACTCTGAATCTTCCATACCTTAATCTTTCCATCCTGTGCTCCTGTAGCCAACATTTCAGTATCACGGCTGAAACACATGCAAAGAACTGCATCGTCCATCATCATGAAGTTATCTTGTGCTTGGTACTTTAGATCCTTTCTAATTTTGCCAGTGGTGAAGTTCCACACTTCAATAAAGCCATCCACAGAGCCGGTAACAAGATACTGGCCATCTGGAGAGAACCGAGCACATTCTACGTGGGACTTCTGACCAAACTTGATGTGCCTGCTGAGTTGAGTAGGGAATTTCTCCTCTTCTACATCTTTCACGGCTGCTTTACCTCTAAACAAGTCAATGGTCATTCCTGGAGGAAGCAGCCCCTGGTGTTGCTGCCATTTTAATGCCTGACCCAACAAAGCCATGAGACGTGAAGGGGGCACCACACTGACTTCTCCCGCTAGTGCTTGAGCAATGGCTGCCCTTCGCTTCTCTTTACTGCTGCCATCTGGGTAAGCCTCACGTGGATCAAAGTAGGACCTCGCTAGCAGGTTCTCTAGATGAATATATCTCTCTGGTTGGGTCTGTTTTAGCATAATCATCGGATCAGTCTGTCGTAGCAAAGATCTAGCCGCACCCAACTCACGAAGTTCAATCAGCTCTAAGACCACCTGTTCGTACAAATCGATAAGGGTTTTATCAGGCAGCTTTAGTGATTGTATGGCCTGTAAAACAGTGTCCCAGTGGCCACTGTTTATATCTGCTACAAAACTCTCAATACTATCCACAGTGTTTAGAGACACTGTGGTCTCTTCTTGTAGAGTTGCCAGGGTCCGGTGCAAATTATTCTCCTTCAGGTACTGCATGATCAGACGGACAACATCTGCCGATTCGATTTCGATCGACATGTCGGTCGGCCACCCGCTCCCTTCACCGACCAACAAAAATATTTAAAAAAATAATAAATCGGCCCAAGCCGCGAATTCTCCAGGCCCCACGGTTCTCGTACCGCCTACATCCGGTTCCCCCAAACCATCTCCTTCCCCCCGTAACTAGGCCTAATGCCCCCGTAACTAGG
>UN000011 
GCCTAGTTACGGGGCCTAGTTACGGGGGAGCAGTGTAGAGCACCAGCTTCTGTTGTCCACTTGTGAGCAAAGCGCGCCAGCCGAAGACGAGAATGCGTGAATGTATCTCCATCCATGTTGGCCAGGCTGGTGTCCAGATGGGCAATGCCTGCTGGGAGCTGTACTGTTTAGAACATGGTATCCAGCCTGATGGGCAGATGCCCAGTGATAAGACCATTGGAGGTGGTGATGACTCCTTCAACACCTTCTTCAGCGAGACTGGAGCAGGGAAACATGTCCCGCGAGCTGTCTTTGTTGATTTGGAACCAACTGTAATTGATGAGATTCGTAGTGGTACCTATCGCCAGCTGTTTCACCCTGAGCAACTCATCACTGGGAAGGAAGATGCTGCCAACAACTATGCCCGTGGGCACTACACCATCGGCAAGGAACTGATTGACTTGGTCCTTGACAAGCTCCGTAAACTAGCTGACCAATGCACAGGACTCCAGGGTTTCCTCATTTTCCACAGCTTTGGTGGAGGCACTGGCTCTGGTTTCACATCCCTCCTGATGGAACGTCTCTCCGTTGACTACGGCAAGAAGTCCAAGCTTGAATTTGCTATCTATCCAGCTCCCCAGATCTCCACAGCTGTAGTTGAACCCTACAACTCCATCCTGACCACCCACACCACACTCGAACACTCGGACTGCGCCTTCATGGTAGACAATGAAGCCATCTATGATATCTGTCGCAGAAACCTGGACATTGAGCGCCCAACCTACACCAATTTGAACCGATTGATTGGTCAAATTGTGTCCTCCATTACAGTATCCCTTCGCTTTGATGGTGCTTTGAATGTTGATCTGACAGAGTTCCAGACCAATTTAGTTCCCTATCCACGTATCCATTTCCCTCTGGCTACCTATGCCCCTGTGACCTCATCTGAGAAAGCTTATCATGAGCAACTGTCTGTGTCTGAGATCACCAATTCCTGCTTTGAGCCAGCAAACCAGATGGTCAAGTGTGACCCTCGCCATGGCAAGTACATGGCTTGCTGTCTGCTCTACCGTGGTGATGTGGTGCCAAAAGATGTCAATGCTGCCATTGCCACTATCAAGACCAAACGCAGTATTCAGTTTGTTGACTGGTGTCCAACTGGTTTCAAGGTCGGCATCAACTACCAGCCTCCCACTGCAGTACCTGGTGGGGATCTGGCCAAGGTGCAGCGTGCTGTGTGTATGCTGAGCAACACCACGGCCATCGCTGAAGCCTGGGCTCGCCTCGATCACAAGTTTGATCTGATGTATGCCAAGCGCGCCTTTGTGCATTGGTATGTGGGTGAGGGGATGGAGGAAGGGGAGTTCTCAGAGGCCCGTGAAGACATGGCAGCCTTGGAGAAAGATTATGAAGAGGTGGGTGCAGATAGTGTTGAGGATCAAGGTGAAGAAGAAGAATATTAGGAAAACTGAAACATTCCTGAATGTTAGCTGAGATCAGTTTGCTGGTCGGATGCAAGGTGCCCATTAAGAGGAAGTCTAATGATCTTGTATTTTCTTTTCTCCCCAAGTGGAAGTTGTGCTATTCTTGCTCACATTATGTTACCTTTATAATAAGTTTGCTGAATATTTACTTGTTTGCAATAATATAGAAATCTAGAACTTGGTGAGCAACTGGTAAAAGCTCATATTTCAATATGAGGATTTGACTAATAGACATGTTTTAAGTATACAACAAAATGTAATTAGAATCCATATACCATTAGACTTAAAAAGTGGAAGTACACCATGCAAACAGTTTGACACCTGACCCATCATGGGACTTCTGACCTGCCAATGAATTCTTAAAATATAGATTATTTAACCTCATTGTGTATTATTTTTTTAAATTTGTCTTTCAAGGTATCACCAATGTAGGTAATAACATCTGCCTAATTTTGGTATTTGTGGACTGAACAAAGCACAACCCTGGTGTAAAGAAAGAACATTTGGGCTAAAAGTAGCCAGTTAACATAATTAATTAATTCAAAATATATTGTTTCGCAAAGTTTGAATGGAAGGAATTATGCCTGTATTTTAATGTTATCCTGCATCACGAGTGAAGTTGTAGGTGGGTGCACACTAACAGAATTGTAAACATTTCCGGAAACTCCAGTTGACCACTCTGATCTAGAGCGCAATACTATTAAAATGGTACAGTTGCGCCAAAATGGCACAGTTTCCAATTTTAAATGTTGGGAGAAATAATTAACCAATTTAAAGATTTGTAATGTTAGAACAAAATGTTTCAATAAACTTCTGCACTTATATAAAAGTTAAAAAAAAAAAAAGAAAACACACAACGAAA
>UN000012 
GAAGTAGGACCGAGGCGGCCTTTGTGTGTGTTCTTCCAAATATGTTGTTTTATTTGGGAAACAAGAATCATATGACTAATACAGACACAGACACATTTATAAACTAACTACTAATAAATTTAAAAAGTTGAAAGAAAGGATACCAGGAATGTTCATCAGTAACCAAGTTAAACACACATTCACAGAAGCCATGTATATATGTATACAGGAACACAGTTTGGAAAGAAGGTAATAAATTTTGCTGTCATTAATACAAACTGACGACTTGCAGGTACTAGCTATTTCCATTGCCCCAGCACAGAAATCTATTATTTCCAGCCCCAAAGAAACATCATAACTGTGGGGAAGGATGTATTCTAGTGGTCAGATATGGTCAAAATTTCTTTACACAATATTACTGCATGTGTAGTAACCAGAAAAAACAAATCATCCCTTGAACTGATTTTAGTAGATAACAATACAAGTGTACTGATATGCAAATATTTCCTTTCCCACTACACACACTTAGCAATATACAAGTAATATTGGCAGATCTGATGATTCACATTTCAAATCCCCTGTAAAGACCCTAAAGGAAAATATTGTAATTTTCTTAGTTCTACACATACTCCCACAATTAACTAGTAAAGGAGGTGATAAGTTTCAAAACATGTATTTCGTAATGTACTTCTATATAGCTTTTACTATTCAAAACTTTAAATATTAAAAAGCACTTAAGCAGCACTGATAAGAGAAAAACTAGTTTCATTTTGAGTTTTATAAGGTGAATTTTTCAGCAGTAGTTGTTAAGAATAGTGGGATAATCTGCCTTAATGGCTGCAGCTAGCAACGACAACTGCCAACTGTTCAACTTTCATTTGTTGGCCATGGGGAGTGCTACTGGTGTCAGGGGAGCTGGCATGTGTGAATGGTTCTGCCAGTGGAAGCCGGTTGCTGTTATCCTCTGCTTTAATAAAGTGAAACTGAGTTCCCATGGCAATGATTCAAACAGCCCAGCCCGATCAGCCCTTGTGCCTCCAGGCAGCCTAGTAAAGTTGATTGTGAAAGGTTGGGTTTGGGATGTTTCTAGTTGTCTTGTTCTTGGAAAATAAATTCTTTACAGATGCAGGAAAAATCATATCCATGTTCTTTTATTAAACCTTTAAAGTAGCACAAAAGAATGAAGTTGCAATGACTATCAAAGTTTCTGCTCACTATTAGACATGAAAGGTAATAAGGTATTCTGGATATGCCTGATTATCCTGAAACACAACAAACACTTCAGGGGATAGCACGTTATCTGTGACGCTGTCGTATCTGTCTCTGCTGTGCGCTTGTTGATCTTTGAGTGGTGGTTCCTTCAGGCCTGGCTTTCCTTTACAATAATCCCCAGTTAAAACTCTTGCTCTGTACACCACTTTGCATCCTGTTGCATCAGGTTTTGAATATGTATCCTGTGCAGAATATGTTGCATTCCGAGCAAAATATGTTCCATCTCCAAAATAAACAGCATTTAAACCACAATAGCTCCTGTTAAAACCATCTACATTGATCTTAGAACATGTCTCTGAGGAAGTTCCGTGGTAGAGAAATTTTTCATTCTGCTGATGAGGTCGCTTTTTGTTCATTTCATTTCTTTTTGCAACATACAATCGCCAAAGTGTGGGATTCTGGATCCTTGTGATTGAGTCAATGTTAAACGTTTGGCTGGTTGCAACGTTGCCTAATGTGCTTTGAAAGTCACGAGCTACTTCTTGGTATTCTAAGGAATCAGGTTTCAGATGTACTTCAGAACATGTGGTTTCATTTTCTCCAATCTCCCAGCAATCTGGAAGTTCATCTCCAGTACATCTACGATCGATGCGAAAAGAATTTCCATCAGCGTCAGTCAATGTGTATTTTTGAAAGTCAATCACACAACAATCTCCTCCGTCTATTCTTACTTTAATTTCATTTTCTTTCTCATTGTAAGCCTTTTCAAGCTGAGCATTCACTGTTGGATTGAAGGTTACCCAATGATCTTCCACCCAGAATTTCCAGCACACCTTATCCATAATAAACATTTCTTCACGTAGTATGACTTCTCTTTTCCCTACGTCATGACACACCTTAAAAATAACATCTTGAACAGAACATATATCAGTTATACATCCAGATAGAAAGATGCTGCGGTCAGTTTTGTCAAACCTGTAGATTACATGCATTCTAAAGCAACACTCTATGATTTCTTCAAAGTCTTCTTCAGTAAATTTCTCTAAAGGTATTTCCACGGGTATTGTTTTTTCCAGGTGTTCTTTAGTTACTAATTTTTCAATATCAGCCCATACTTCTTGAATATTTTCTTCCTTCATGGAGTAAATCTGAAACTTTACTGGCTCTACGGAGTGCTGTGGTACATTAGTATCTTCAGAGGATTGGTTTCCAATGAGCCAAGGCCAACCCGCAAAATACTTTGACACTGTGTTCAAAATTCCTTCTTTTCCCGTTTGAAGCTTTGTTATCTCCTCTTGAAATACTGGGATGTGTGCAGGTGAGGCCTCATTCACTATCACGTGTATTGAGGGCACTTGCATCATTTGTCCATACTGACGAACAGAATCCAATACTGCTGCTGCAAATACCTTTATATCTATAAGCGCACGCCCTGAAGGCAACTGCTTGGGGACTGGGATGTACAAATAATGATAGTTATAGTCACGACACTTCTGCAAGACTTTTAGAAAACTCCTCGCAATGTCTGCTTGGCCCTTCATTCGAACAGGAATGTAATGTATATCTCCTTTTTGTTTGATGTCACTGTTTGCTTTGTTTTCAACATATTCCACCACTAGGGCAATGTCTCTGTTTGAAATACCACCATAGCCTAGTTCAAAAATAATTTTCCCAATATGCTTCAAAAAGAGAGATTGGAAGAGAGGCTCAGTCGTTCTTATTGTATTTGCTGTTTCTGAATCCACTTTTCTAGCACTTCTAATCTCTCGAGAGTAGTTGAGCTCGTTGATTGGATTTCCTTCTGCTATCAGCAATGCCTCTTCAAATGCCGAGTAAATAGCCAAGTCCTTTTCATATATGATCAACCTCACTTCTTTAAGTGTGGACATAGGATTTGCATTGCTGAATTTCTTTATTTCCTCAAAAAATATTTCCGCTACAATATCCTTTGGAAATTTCAAATTTCCGGTGCCAATGGCAGGAAAACTCATCGATTTGTATTGGCTTGTGTGCGCATATTTTAGGCATTTTTGGATTATTGTTTGAAGCATTTCTTCAGCCGGTGAAGCTTTTTCTGTGCTCCAGTTACAACAAATTACATTGTACACTTCTTGGCAATGCAACTCACAATCTATGGTGCTAACGGGTAAAACATCTCCAGCTTTTAACTTTTTGGAGCCTTTGGCTTCGTCCGTGTTTGCTTGTAATTGAGCCCCAGCCTGTTTTAGAATTGCTATAGATACAGGTCCTTGTGAAAGATTCATGTTAACAGATACCGTGTTCACGATGACATCACACTTTTGATCACCGATGTTTCCTTTCACTAGGATCACCTTCAATCCCTCACTTGTTACAAACGTATCTTCGGAGCTGGCTGGGTCTATTTCAGGTACAGCAGTATCGGGCAGCATTTTAGGCATGCTAGGTAGTCTGCTGGCTTCTTGCTGGGGTTCAACTGTGTTGGCAGATGAGTTTTTCTTTTCACATTTGATGGCCAACTTCATCACAGGCAAATTTGAATGTTTACCTTTGGGTTCTATTACCTGCTTGACAACTTTCTTCGTCATTTTAATAGAGGCGTCATCAGTACTCACGAGTCTGATGTCAGTCAGCCTTGGATTAGATTCTCTATATTGCTCACAATATTTTTTGACAGCTTTTACCATAATCCAAATTGAGGACTCGTCTGAGCTAAACACTGGAATTGCAAGAGATATGTAAAGGTGGTCATTTGCAGCATTCAGGGCTGCCAATATAATGTCCTTTAGAACTGTTTCTTCTTCTACATCTTTCCTATCTGATTTTGTCCACTTGGCATGTAAGACCAAAGAGCATGGTAATTTTCCAGGGGTGCTGGGAATCATAACACTTTCTTTCATAAAGTGTCTGTTTTTTCTCAGTCTATCAACAGTTTCTTGAAGTTCAGGACCACCAGCTTCTACAAGGGTTTTTTGATAATCCAGTGGAATAATCAAACATCTCATTTGTCAGATGTAAAATTGCATCAACTTCATAAATCGCTAAATTCTGTTTAACGACTGAGATTTTAAACTTGTTCAGAAACATAACTGTTGATACTATTTGTGGTTTTTTGGAAAGGGCAAGATCTGTTTGTTGCCCTTTTTGATTTTCTATGTGGATCACACAT
>UN000013 
AGTTGTGTGTGTTTTTCTTTTTTTCATGAAATAATGAGCTTTATTCTTTTTTTTATTAAATTCATCTGTCAATAAGGTGCGATCAAAGTGATAAAAAAACAAAGTGCATGACATTGGATATGAACGCTCTACACATGCCCAGCATATGCTGTTTCAGGTAGCTTTAGAGGGTCGTTGAAACTCTTCTTCAAAAGACAGTCGTTGAACATTAAGGCAGAGGTAGGTAGATTCTTGATTAACAAAAAGGTGAAAGGTTATTGGGGGTTAGTGGGAATATGGGGTTGAGGTTACAATCAGGTCAGCCATGATCTTATTGAATGGCAAAGCAGGCTCGTGGGACCGAGTGGCCTACTCCTGCTGCTAATTTGTATATATCTTAAAATGGAGGTATCTCCCAGGTGTTGCGCCTTTCAAAGTTCGCTCCATACATGCTCCATATGGTTTTTCCACAGGTTTTGCAGGAGGTTCCTGAATCAGGAGCATTATCGTTCTTTACATGTTGACCCAGATAGCGGTACAGCAAATGACAGACCTGATCATGAAGCTTCAATTTAAATACCAGTCACATTAACACAACGCATTAATGACAATATGGACGGCAGCGGTTCAAGAAGGCAGCTCACCACCACCTTCTCAAGGGCAACTAGGGATGGGCAATACATGCTGGCCCAGCCAGCGAATGGATAAAAAAGCCTTGAGCCATTGTAAACAGAATGTGGAAAGGGGCAGATTCAGAAACCGCGACCATGGTGGGCTGTATCCAACACACAGACACACCTCTCCCCATCAGCTGTTTCTTCGCCCTTGCCTCTCGAATCTGCATTCTGATCTTGTTTACAATGGAGTGATGGCTGTTCTCTCTAGTTACATGCTCTGCGCATTTTACACATTCAAATATATTTCAATCCTGCCTTCCTCAAGTTTCAACTGTGTTCTGCCTAGAAGTCTTCGACCTCAACTGTTCAATTTGTTTCTCTCTACAGGTGATGCTGACCTGTTGAGTGTTTCCACCTATTTTTTCTGTTTTGTTTTTAAATTCCAGATGCCCAGTATTTTATTGCATTTATTGGGCGAGTGTGTTACACCCCGTGCATCAGTAATATTGGGACTTCTGTCAAGTCCTGTGCAAACTCTCGCATAATGATTGTTCAGCTAGGCCCACTGCTGTGTGCGGGACAGACCCTTCAATCTCACCTCCGAACCCAAGAATGTGTTATTTCAGCATCAGCCAGCTCCTTTCTGTTTCTTAATCTCTCTTTAGCAGCATTTGTGTCACTGTTACGCTGAGTAAACTCTGACCCTTTCCCCCTCCTACACTTAACCTTTTCCCTTTGCTTCCTCGGGGGAGTTCGGTGTGTGGCATACACTCTCACATGAGTCGCGGTTTCCATTGCGTCGATGGTGGTGACATTATTTCTTTCCATATTTCTCTTCAATGCAGCGATCCAAAAAAGCGGAGACGCTGACAGCCATGAACAGCTCGCAAAACCTTCTCCAAATTCGGGTTTCCAATCTGCAATTTCCAGTATTTCTTCTTGGGGCCATTTTCTTTCACCTTTTGAGTTTAAGGTTGCTCGTCGAGGGATCTGAAATCGATGCACCCACAAAGAGCGGCAGCAAACCCAGAGTTTGTGAAGTCGGAACCGACCTGCACCGATCAGTCGCTGCAAGCAGAACCCCCCGTAACTAGGCGTAATGGCACTCTGCGTGATACCAC
>UN000014 
GCCTAGTTACGGGAAGAACAAAGTAGAAAGACAAACATTTGCCACTGTTGATAAAATCATCCACGGCAGCAAGGCACAAAACGTAGGGAAAGTAAAGGGCGACATCTGTTCACAAAAGCAATCCCTCTCGCTGCATGACTTCTTTCAGCCAGTGGGAAGAAAAAGGGAAAGAGAGGAGACTGGATCATCCCAGGCTAAATTTGCAAGAGCAGAGGAGCCAAATCTACCAACTGATCATGAACTGTATACCAACGATCCTTCATTGGAAAAGAGAGACTCCAAGTTCGCTGGCCAGAGGACCAAGCCTGAACATTTTTCTGCAAACCATGAAACTGAAGCCTTTGCTAAGAGTTTAAAAGAAAGACCTGGAGGAGTTGGTAAAATAGAAACATCCAGCAATCTGGCCCCTGAGAAAACTGAGTTTGTTCACGAAAAGGCAAAACAAAAAGAATAGACCCAGAAGATGAAAATGTGAAAGATGACATAATGCTTTCCAGGGATGAGCAGCTGGGAGCGAATAAGAGGAGAAAGGTAGAACATGAGGGTTTATCTTTCAAGGAAGAAGATGAAGTTTTAGCAGAAGGTGGAATTAAAGCATCTTATTTGGAATTACTTCGTGAATCTGAAAATAATGAGGCTCTTCCAAGTAGACTTCTGTTAACTGTGTTCAAGTCACTCGTTGTTAGCCAGCCTGGAAGAGGGACAATACCTTCCTCAAATGCAGAGAACAGCCAATTGAAGAACTTTAAGAAATTTAAAAAGGTTTTGTACCCTGGGGCAGAAGAACTTCCTAAAATTATTGGGGGCACAGATCTAAAGGCTTACCAAACCAAAAAGAACTCAGAAATGGAAGAATGGTTAAGACAAGAAGTGGAGGAGCAAAGCCAGCAAGCTAAAGAAGATAATCTTGCTGATGACTTGTTCAGATATGACCCAAAATCTGTCAAAAGAAGAAGATGAAATGAAGAAACTAAACATCACTGGCAGCAATAATCCAACTCTCTCGTACTTGAGCCACAAAAAACTATTGCATGTAGCTAAAGATGATACCTGGAAGTCATGTGTATTTTCTTTTGAAATGTTTAGCAATTTACTTTTAGCTTGTGCTCTTTACTAATTTTAAAAGGCAGTCTTTTTCTGAGTTGTTATTGATTTTCTGTTGACCATATGGCAAACAGCACTGAGCTTTGAGAGGAATTAGGAAGTTTTTCTGGAAAGCCAGCAAGGTGAAAAAGGACTAATAAATGAATGTATATGTGTAAGGACAATTGTTAGTAAATGCATGAATGTATCATAGTTGATTCAGAAAAATGGTATTAGAAAAGATATATATGAAGCAAAAAATGAAGCTTTTTATATGCTATATACTAAAGTTCAGAAATATTGGTCTTTAAAACCCTAGTGATTTTTTATGACAAATGTATAAGAGTCAAGTTGGCAGTTATAGAGTTGCACGAGTTTGTGATTTGTCCTCTAATATTCTTCTTTGGACCAAAATGTCCTGTGTCCTGCATTGTTTATACAAAAAAAATGTTTTGCAGATTATGAGAATTTCTTTAATCCAAAATTCTCTTTGTACAATTATTTCTTTTCACATTCCAGTTCTAAATGTATTTTACTGTTCAATATGAAGAATGATGCTACATAGGAAAATATTAGTATTACTTTTATGAAGTGCTTTATGTTGAGATGCCTTAAATCAATTCACTTTTCTTTGTTGAAAGTGCACTTATTACAAGGGTGAATTGGGTGGCTACTCTGCTGGGTGGGGTAATTTTTCCTGTAAATTTTTCTCTAAATCTCTTTAGAGTATCTGTCTAGCATACATTTTGTCCTTCACGCTGTGTATTTGCAAATTTCTGTGACACTTTAATTAGTTCAAATTGTATATTCTTAAAACATTGAAAGATCACACTAAATTAGTCACCAATAAAGCAATCAGAAAGCACCAAGCCAGAATC
>UN000015 
GGAGTTCTCATGAAGAGTCATATGGACTTGAAATGTTAACTGTATTCCTCTCCTCAGATGCTGTCAGACCTGCTATTCCAGGTTTCTTCCAAGGTAGTGTTCACCTTTGCACCAGGAAGTCAAGAATCGGTATGCCACTTTAGCCCACTTTGACCTATGGTGCCAGTTTGCTTGGATTTGGAGCAATATTTCTCAAAGGAGTGCACAATTGATAGCTACGCCATTCTCTGAAATTTTCAACTGTAAGGAAAAGCATACACAATGCAATCTCACAGCACACTCACAAAGGAATTGAAGCAACAAGCATCAGCCATTGTAAAAGAGATCCAAGGAATTGAATTAGATCTGGACTATGGAAAAAAGATCAGCGTTCCCAAAGACATAATGCTGGAAGAGCTTTTCTCCTTTCCAACAGAGGGGCCAGGTTGTTTTAAAAAGCGGCAAAAGGAGATCTGACAAATACACATTTGAGGGGTTCCAGAATTCCATCAATGCACAAATAAATAGCTATACATCATCCATAACACATTGCAATGATGGAACAGAAAATTGACAAAGGTACGAGGAATGAACTGACAAAGTGAGCAAACAAAACAACCCCTAAAACTCCTCCAAATACTCCTGATCCAAGGACTCCAACCAAATCCAGATTCTATTGCTCCAGGATATACTGGACCACTGAAGGAAATTCCGCCTAGAAAAATTTAATGCAACTGCTGTACCAAAATCATATCATACACCATGGGAGGAAGCCATTGCAGGTGATCCAGAACTTCTTTCAACATTACAACCCAGAATGCCAGAGCTCACACCTAAGGTAGAACTGGCTGAGTACAAGACTTTTAACAGAGTTGCAACTCCTTATGGTGGTTTTGACAGAGCTTCCAAAATTATGAATTTCAAGTTACCAAAGCTGGATTTTGCATTACTGGAACCAGAGCTCAAGTTGCCCGTCTTCCAAGATGGTACTGCTGGTCGACCAAGCTTCAACAGAACTGCGCAAGGTTGGACATCTAACAACGTTGCAATAGTATTCGATGACCTGCCTTTGGAAGCAACCATTCCTGAAACAGATGACCTTTAAAATATTACTGTGCTCTTGATTATTCAGCCAAGGCATGTTTTTTTTTCAATATGGATAGATAATGTTTTGTGTTTCAACCGACTATGGCTATAATTCATACCAAACAAAAAAACCCCTGTGTACTTTGGATTAATTTTTAGTCAGGCCTTGACTTCCTCATATATTTTGCTGATTCACCTCTGTATACTTTGCTGGCAGTACATGGAAACACCATTTACAAATGGTGTTTCTGCTGCATCTCTGGGAAAATTACTGTGGTGCAATTGCAGAAAATCCAAGGAAATTCTGGGTCCAGTTTTTAATCAAATATAAAAAATACACCAACTAATATACCAACTCTGTCCATGTTTTGTTTTCTCCACAAGTTCAAATAGTCTGAAAAATCTTTGCTTTAGCAACATTGTACTCGGTAAAGCTTTGTCACCACAGTTAGTTTTCTGATGAATTTCTATGCTTAGCACTGATGTTCACAATATTTTACAAAGTATTCAGATGATCTCATAGTTTATCCTGTCCTTTGTTTAAAGCACTTTGACTAAGCATCTTGTAGTTTCAAATTTTGCAAAAACATTGAACTGTGAAATTATCTATTGGCAAAATGTAAAAGTCTATCCTTTCAAAAACTACAGGACATTTAGCTCTGAACTAGAGTAATATTGTTTCCCCTACTTTCCTTTCAATTTTTTCCCCATTTCCTCTTCTTCTGACTTATCTTCTCTCTCTCTCTCTCTCTCTCTCCTGTAGCAGCAACTTGCACAGGAGCTTTGTTCTGACAGCAATGAGCTATCAAGTGACCAACATGAGGCTTGACAATGACTGTTAGCAACCTAAAAGGATATCACATCCAAGCTCAGTGCCGTTCTCATCCAAAATTCACAGTCAAGTACTTCTAGCAGAAGTCACCTGATAGGGAGGGGAATGCAACGCATGACTGACTTTTCTCTTCCCAAATCCACTGATTAGGTTGTGTTCCCTTTCCCCATTGCCTTTGAGAATGTTTAGCTTTGACCAGGAATTAAACTTAAGAATTGTTTCATTTGTATGGTTCAAGATCTCATCAGACAGTGGGGTTGTTTACTAAATGTGAGTCTGTGAGTCCAATCCTTTTTTCCCAATATTCTCAATATTTCCAAATATTTTTCAGAATGCTGAGTCACAATCTTCTTGTAACAGCGCCAGTGAGCTGAATCCTTCCCAACTTCCTGAGCAGTTGTTATTGCAACTAAAGTAGTTGGAAACATGTCTGGTTCTTATTGGACTGAGCATGGTAGAATATTGTTATTTTAAAATTAACTTGCTGATTAAAGTTATAATGCGATGAGAGGGAAAACCAACTAGAACTCCAAAAAGGGTGTCCATGCAAATAGTGGAAGTTAGCCAATCCGCCCTGCCTTTCAAATTATCATTCATTGTAGTCCTTGGTTTGTTTTATAGTGCTGGTGAGCAACAGGTAATGTTATATTATAGGGTGAACATTGCAAGACTTGTCACAGGATATTGCATGATAACAAATCATTGTCCCAACTACAATCTCTTAATAACACAAACAATAGTGGAATGCTATAACAGTGAACAAACAAAGATAAATGATGTAATGTACAGAAATAACAATAGAAACTATTATTGATTTGTGATGCTACAGTCACAGTTCAGGGCCACAGCTATATTGTCACTACAGCTGTAGCATCAGTTGTAACATATTTTGCTTTGCACTGACATTAAAAATGTAGTATAAATTGAGAGTCAGAATCTGATCTGATGCTGAAGTTTGACTGCCCTGCAAATGCTATTTTGTTTTGTTCCAGTGTTAGATAAGACCCCAGATCTGGATTTTTAGCACTAGTCTGAGTGAGACTCCTTGTTGTGGCACTAAAGTTGTAGTGCAATTGTATTGTGAATCATCATTGTCTAATAACTGGAATAACTAATTTCACTCCATCAGAAGAAGCCTCCAAAGAGTCATCATCGCTGACTTCAGAATACAGATAATGTACATTTAACTGCTGTTGCAGACGAGACCTTCCTCATTCTGCCACCTGCAGGGATGATTTGTAGATTATCCAGCTGTTCCACAGCTTTCTGACAGCAAATTTGATTGGTCTATTAACTGTAGCATCCAACATCTAATTAAACTTAGACATCTAAATATCATAGATGGTATTGTGATTGATTGATTGAAAAAAGATTTGCATTCATCATTTATCACAATTCTTAACAGTTCTTAAAATGCTTCACAATAAACTATTTTGAAGTGCAAAAACACACAC
>UN000016 
GCTCTCTTCCCCTCAGTTTCCGCAGCTACAGGGGATCAAACAATTGTTGATCCTTTCAGCTCCAAACATAATGTTATAGCTGGTCGAAATGGCTCTGGGGAAAAGTAACTTTTTCTATGCAATTCAGTTTGTGCTTAGTGATGAGTTCAGCCACCTTCGCCCTGGGCAGAGACTTGCTCTTCTGCATGAAGGAACTGGACCTCGTGTTATTTCTGCATTTGTTGAAATAATATTTGACAATTCAGACAATAGATTGCCTATTGACAAAGAGGAGGTTTCTCTCCGCCGTGTCATTGGAGCAAAGAAGGATCAGTATTTTTTAGACAAGAAAATGGTGACGAAAAATGATGTCATGAATCTTTTGGAAAGCGCTGGGTTTTTCCAGAAGCAATCCTTACTACATTGTCAAGCAAGGAAAGATTAATCAGATGGCCACAGCTCCAGATTCTCAGCGACTGAAACTTCTGCGAGAAGTTGCTGGTACCAGAGTATATGATGAACGTAAAGAGGAGAGTATTAATCTTATGAAGGAAACTGAGGGGAAGAGAGAAAAGATTAATGAATTGTTGAAATATATTGAGGAGCGTCTGCATACACTGGAAGATGAGAAGGAAGAGTTAGCGCAGTATCAGAAATGGGATAAGATGAGAAGAGCACTTGAGTATACTATCTACAATCAGGAACTGAATGAGACTCGTGCTAAAACTTGATGAGCTTTCTGCAAAACGGGACGACCAGTGGAGAGAAGTCGAGGCAACTACGTGATGCGCAGCAGGAAGCCAGAGATAAAATGGAGGATATAGAGCGACTGGCACGTGAACTGAAAGCAAAAATCTTATCCATGAAGGAAGAGAAAGAGCAGCTAAGTGCTGAACGACAAGAGCAGATTAAACAGAGGACTAAACTCGAGTTAAAAGCAAAGGATCTACAGGATGAAATGGCTGGAAACAGTGAACAAAGAAAACGTCTCTTGAAGGAAAGGCAGAAGCTATTAGAAAAGATAGAAGAGAAGCAAAAAGAACTTGCAGAAACAGAACCAAAATTCAGTGCTGTCAAAGAAAAAGAAGAAAATGGGATTGCAAGGTTGGCACAGGCCACCCAGGAAAGGACAGATTTGTATGCTAAGCAGGGTCGAGGCAGTCAGTTTACGTCAAAAGAGGAGAGAGATAAATGGATCAAGAAAGAGCTGAAATCACTCGATCAAGCTATCAATGATAAAAAACGACAAATTGCTGCAATAACCAAAGACCTGGAGGATACAGAAGCCAATAAAGAGAGAAATTTGGAGCAGTACACTAAACTTGATCAGGATCTGGCTGAAGTAAAAGCACGAGTGGAGGATCTTGACAAGAAGTACTATGAAGTGAAAAACAGGAAGGATGAGCTGCAAAGTGAAAGGAATTACCTGTGGCGGGAAGAAAATGCTGAGCAGCAAGCATTGGCAGCAAAACGAGAAGAGTTGGAAAAGAAACAACAGCTTCTTCGAGGTGCGACAGGAAAGGCCATTTTGAATGGTATCGATAGTATTAACAAAGTCTTGGAACATTTTGGTCGTAAGGGCATCAACACACATGTCATAAATGGATATCATGGAATTGTAATGAATAACTTTGAATGTGATCCAGCTTTTTACACCTGTGTGGAAGTCACTGCTGGAAACCGACTGTTTTATCACATTGTGGAATCCGATGAAGTTAGTACAAAGATTTTGATGGAATTTAATAAACAGAACTTCCCTGGCGAGGTCACTTTCCTTCCACTCAACAAACTGGATGTGCGAGACACAGCTTATCCTGAAACCAATGATGCTATTCCCATGATAAGTAAACTCAGATACATACAGAGATTTGATAAAGCTTATAAACATGTGTTTGGAAAAACACTAATATGTCGTAGTATGGAGGTATCCACTCAGCTAGCCAGAGCATTTAATATGGATTGCATAACTTTGGAAGGTGACCAGGTTAGTCATCGCGGTGCATTAACTGGTGGCTATTATGATACTCGAAAATCAAGACTTGAGCTTCAGAAGGATGCACGAAAAGCAGAGGAAGAGTTGACTGAACTGGAAGCAAAGCTGAATGAAAATCTCCGCAGAAACATTGAGAAGATTAATAATGAGATTGACCAATTGATGAACCAAATGCAGCAGATTGAAACACAACAGAGGAAGTTTAAGGCATCACGAGATAGCATTCTGTCGGAGATGAAGATGTTGAAAGAGAAGAGGCAGCAGTCTGAGAAAACCTTCATGCCTAAGCAACGGAGTTTGCAAAGTTTGGAGGCCAGTTTGCACGCTATGGAGTCAACACGGGAATCCCTAAAAGCTGAGCTTGGTACAGACCTGCTCTCGCAGCTTAGCCTGGATGATCAAAAAAGAGTTGATGCACTCAACGATGAGATCCGACAGCTCCAACAGGATAACCGACAGCTATTAAATGAACGAATTAAGTTGGAAGGTATAATGACCAGACTGGAGACTTACCTCAGTGAAAATTTAAGAAAGCGCTTGGACCAGGTTGAGCAGGAGTTAAATGACCTGAGAGAAACTGAGGGCAATACTGTTCTAAATGCCACAACTTCTGAACTAGAGAACATTAATAAGCGTGTGAGAGAGACCACAGCACGTGCAGAAGAACTGGACAGTTTGATAGACAAAATAGAAGCAGAAACTAAAGATCGGCAGAAAAGCATGGACCGCTGGAAAACCATGGAGAAAGATCACATGGAAGCCATCAACCATGACACCAAGGAGCTAGAGAAGATGACAAATCGACAGGGTATGCTGCTTAAGAAGAAAGAGGAATGCATGAAGAAAATCAGAGAATTGGGCTCATTGCCACAAGAGGCCTTTGAAAAATACCAAACATTGAGTCTCAAACAGCTGTTCCGGAAGTTGGAACAGTGTAATCAGGAGTTGAAAAAGTACAGCCACGTCAACAAGAAAGCCTTGGACCAGTTTGTGAATTTCTCCGAACAGAAGGAGAAACTTATGAAGCGCCAGGAGGAGCTCGACCGTGGCCACAAATCCATCATGGAACTTATGAACGTATTGGAGTTGAGAAAGTATGAAGCCATACAGCTTACCTTCAAACAGGTGTCTAAGAATTTCAGTGAGGTATTCACAAAGTTAGTGCCAGGTGGTAAAGCATCACTGGTTATGAAGAAAGGCGATGTGGAAGGAAGCCAGTCGCAGGATGAGGGTGAAGGTAGCGCGTCTCAGAGCAGCGTTCCATCTGTTGACCAATTCACAGGAGTTGGAATTCGGGTGTCTTTTACAGGGAAACAAGGAGAAATGAGAGAAATGCAACAACTTTCTGGGGGTCAGAAATCCCTAGTGGCACTCGCTTTAATCTTTGCAATTCAAAAATGTGACCCAGCTCCCTTTTACCTCTTTGACGAAATTGACCAGGCACTGGATGCTCAGCACAGAAAAGCTGTTTCAGATATGATTTCTGAACTCTCTGCACATGCCCAGTTCATTACCACCACATTCAGGCCAGAATTGCTTGAATCAGCAGACAAGTTTTATGGAGTGAAGTTCAGGAATAAGGTCAGTCACATTGATGTGATCACAGCTGAACAAGCTAAAGATTTTGTGGAAGATGATACTACACATGGATAAAGATGCGAGAACTTGGTTTCCAGTTGATAAAAAATGTGAGAACTTGACTTCCAGTTGATTGACCTTAAGTTGTACACTTTTTATCTGCAGATGTGAATTATGCAAATAGTGCACATATTCATCGTACTAGACTCTAGATGGTGACTGCATTTCATACGGTCAATTTTGGAGCTATTCTTAATCCTGCCTCTGAGGTTAAGCTGAGATCATTTTGGTTACAGAATCCATGGCATTTAGGAAGTGACCAATGCAGACATATTCCTCCCAGTAAATTGTGCTTCTGTTATATCTTTGCTATGTGTTTTTTAAGAAAAAATCGGCTTCAGATATCTTTCACACACCGCTGAACTATGCTCGTGGTTTTGTAAAGTTCCTAGTTGCTGTTTTTATGCTCTTTGTAATTGCCATTGCAATAAATAGCTTTTCTTAATGTAATTTTATTATTTCCTTTCTGTTACATTTCATTGTTTTAAAGAGTTGCAATAAAATGTTAGAGCAATAAAAACACACACAC
>UN000017 
TACGGCCTAGTTACGGGAAAACATCGCCTGAGAGAAGAAATCGGTTGGAAGCTGCATTACTGCAAGTGGAAGATTTGACACCAGCAGCAAAGAGGGAATTTAATTAACTTTTATCAAGACAGAAGATGCCTGCAGCTAAGGGAACAGCCATTGGCATTGACCTGGGCACCACATACTCCTGTGTGGGGGTCTTCCAACATGGCAAGGTGGAGATCATCGCCAATGACCAGGGCAACCGCACCACCCCTAGCTATGTGGCTTTCAACGACACCGAGAGACTCATTGGAGATGCAGCCAAGAACCAGGTGGCTCTGAACCCACCCAACACCGTCTTTGATGCCAAGAGGCTCATCGGCAGGAAGTTTGATGACCCAGTGGTCCAGTCTGATATGAAGCACTGGCCCTTCCAGGTGGTGAATGATGCAGGAAAGCCCAAGGTAAAAGTCGAGTACAAGGGTGAGGATAAAACATTCTACCCTGAGGAAATCTCTTCCATGGTACTGACCAAGATGAAGGAGACGGCTGAAGCTTACCTGGGACACACCGTCACCAAAGCTGTTATCACGGTGCCGGCTTACTTCAATGATTCCCAGCGGCAGGCAACCAAAGATGCCGGTGTGATCGCTGGTCTCAATGTCCTCCGTGTCATCAATGAGCCAACAGCAGCTGCCATTGCCTACGGCCTAGACAAGAAGGGCAGAGGAGATCATAATGTTCTCATCTTTGACTTGGGAGGCGGAACATTTGACGTGTCTGTTCTCTCCATTGATGACGGTATCTTTGAAGTGAAATCGACATCGGGTGACACCCACTTGGGAGGAGAGGACTTTGATAATCGCATGGTCAATCACTTCATTGAGGAGTTCAAGCGTAAATACAAGAAGGACATCATTCAAAACAAGAGGGCAGTCAGGAGACTGAGGACAGCCTGTGAGAGAGCAAAGAGAACCCTATCTTCCAGCACCCAAGCCAGTATTGAGATTGACTCTCTGTTTGAAGGCATAGACTTTTACACCTCCATCACCAGGGCTCGGTTTGAGGAGCTAAATTCTGACCTGTTCAGAGGCACTCTGGAACCAGTGGAGAAAGCTCTGAGAGACGCCAAGCTGGACAAATCGCAGATCCATGATGTTGTCTTGGTCGGGGGCTCCACCCGCATCCCCAAGATCCAAAAACTGCTGCAAGAGTTCTTCAATGGCAAGGAGCTGAACAAGAGCATCAATCCTGATGAAGCTGTGGCCTATGGAGCGGCTGTTCAAGCGGCTATTCTAATGGGGGATAAGTCGGAGAATGTTCAGGATTTACTTCTCCTGGATGTCGCTGCCCTGTCTCTGGGTCTGGAGACAGCAGGAGGGGTGATGACTGCACTCATCAAGCGTAACACCACCATTCCCACCAAGCAGACTCAGATCTTCAGCACCTACACTGATAACCAGCCTGGTGTCCTTATTCAGGTGTATGAAGGAGAGAGAGCCATGACCAAGGACAACAATCTGCTGGGCAAATTTGAGTTGAGTGGCATCGCTCCTGGCCCTCGTGGGGTGCCACAGATCGAGGTCACCTTCGATATTGATGCCAACGGCATCCTCAATGTTTCTGCTGTTGACAAGAGCACAGGCAAAACAAACAAGATCACCATCAGCAATGACAAGGGAAGGCTGAGTAAGGAGGAAATTGAGAGGATGGTACAGGATGCAGAAAAGTACAAAACTGAGGATGAAGTCCAGCGGCAGAGGATCACAGCCAAGAACTCCCTGGAGTCCTACACCTTCAACATGAAGAGCGCAGTGGAGGATGAGAACGTGAGAAATAAGATCAGTGAGGCAGATAAGAACAAAATCATTGACCAGTGTAACCAGGCAATATTGTGGTTAGAGAACAATCAGATGGCAGAGAAGGAGGAGTTTGAGTACCAACTGAGTGAGCTGGAAAAACTCTGTAAACCCATCATTGCCAACCTGTACCAAGGAGGAGCAGCTGCAGCTGGAGGATCTTGCAGATCCCAGGCTGGAAATGCCACATCCACAGGACCGACTGTGGAGGAAGTGGATTAAAACACTGGAAAGAAGAAGGATGCACATTGGGAATCTAACACAGATCGTTGGACTCTTCCTCATTGAACACGAACATTTATTTTGTATTTCTGACTGACAGTGGAGGACTTTACTGGACTAGATGTTGCCAGGTCTACACTGACTGTAACAGAAGGTGCGATGACGGTGCTGCTCTGTAAACTCTCTTCAGCCTGTGGCTTAACTGATTGTTTTGATAAATTAATTTGTTGAATCCTATTGAAGAGGATCAGAGTAGTTGGCATCTAGTTATACTTGTTTTCTATGGAACTGTCCTTAATGTACAGGTTGAACTTTATTTGTACTTGTTCACAGCTGGACTGAATTTTTGTAATCAAATAAATGTCTTACTTACTGAAAAACACACACAC
>UN000018 
GGCGGCCTTTGTGTGTGTTTTTACGTATCAAAACTTTTATTTTCATCAACCATTTGCCACCATTTCCATACTATATTAATGAAAGCTTTGCTGAGCAATTAAAATCTTAGATTAGTAAACTCTGAATCCCAGGATTTAAAACACACCCCAAAGATCTCGGGATTTTCTGCTTTGTGAACCCGGTGATGAGCCAAAGCACCTTCAAGGTCCTACTTTCCCAACACATTTCAGTCTGATGCAGTTTTCTAAACACAAGAACTTTGGCACTTTCCTGCATATAATGATTGCATAATATTTTTAAATAACATGTATGATCTCTCATGCGATTGTTTTTTAGAAAAGCAAATTTTAAAAGATATCAAGATACATAGTAAAACGATTCATAATTACTTGGACTATGGAATGTACTGAAGACTATATCTGGAATGGAGAGTTAGAAGGGCTACATAATCTTTACCAAAAATAAAATACATACAGAAAATGCATATGTCGGTCATTACTAAAGAGAGGAAAAATAACAAGTGAATGTTTTTGGCCTAAAACCTTCATTGAAACTTTTATTTTAAACAAAAAGGGAACTTTTATACTGCAAATTGTCTTGAAACACTGAAAAGTAGCAGTGTTGGGTTAGATTATACACAATGAACAGTGCACATACAACATTGGGAAAAAAAATCACAAGTTAGTTATGTGGAATATAACAAAGAACAGTGATTGTTAATATCTGTAAAAGTGAGATCTTTAGCTTTCGTTCAAAATTTAGTTCCATCTGATAAACCTCAAATGCAACAGCGATCACCTCAAAGCCAATCTAAAAGTAACTTAAAATGAAAGCCCAGCATAATCCATATCCAATGACAATATATGACCAGTACTTTAACTGAGGGGGGAAAAAACCTGTTGGTGATGATATAATGCAGTAGGTCGGCATCTTCTGTGTTAATATATATGAATGCATTTCATTGTGTACCTTGCTAAATTAATGGATTACCACATCAGGGAAAAGTAATATATGCAATTCTCTCCTCTCCAAGCACCTTGTTCTAGTTTTGGAAAGCAGAAAAACAAAACTAGTTCTGCCAACAGCATATTTCAACCTGGAAATATCTGAAAGGCCAATCACTTGCTTGTGGTGACATTTGTCTTTATAATTCAGCATGTTATTTTACACTCTCTTCATTCCTCTGCCCATCAAGCAGGCAAATACAGTCATAACCATCTTAGACTTCACTTCAACCAGGTCCTCTGGAAGGGCGTATACACGAGCTCCAATTTTTCTAGCCATTGACACAGCATATTTGGCATTTTCTTGCTTATCCTCATCAGAAAGGACCCCAGTCTTCACCAGCTCATAGTTAATAGAGTTAGGTTGAATCGCATCAATCAAATCCAGTATGGGTAAACTTGAACTTAAATTCTTGTCCTTAAAACTCTGGATAGTAGTTTTCTTGCCTGCCTCTTTCAATGTCTTATTTACCCACTTGACAATGATATCATCATTGACTTTTTGACCATCACCCAGTTCTTCAAGAACATTCAACGTATACCTTCTCATCAACTGCCAGACCAAGGCTAAAGTTAGTGTTGAATTTCCATCATTCAGATCCTTTCCATCAATACCGACAAGAGAAAACTTTGCTCGATCCTTTCCCAAGTCAACTGCATAATTGCAGTTTTCCAGCTTTTTCATGTTAGCACCTAGTTTGGGATATGGTGGCTTGTTCACTTTGTTCCAGTCAACTGGGACCTTGATTTTTTCGTACAATTGTAATATCACGAGGGCATCTTCCAAGTCACTATACAGATGATTCACTGCTGGATTTACACCTTGCGAATTCATCCAATTGCGGAAGGTTCTTTCTTCACGTGTTTCACCTTCCAGCAGACTCCAATCAATGTCTTGATTTACAGGCTTCTGAAGCGCTGGATATTTGTTGAACAGATTAGCTACAAAAGCCAAGTTCAGTTTAGGGTTCCCTTGGACAACATCTGCTGGCGTGACAAACTGTCTGCAGGCCAGTTTGTCTGCCTCCTGCAACATGTACTCAGCCCGCTTCAGGTCATCTTTCTCATTCAAGCCCCACATGTTGATGTCAATACATGATTCTCCTTCTTTATTGCCTTTTGGTGAAATCTGATTCAGAAGATGATAGTAAGCCCTCGAATCCTTGATATCCGAGTGGAAGTTGTTGATTTTCTGGCAGCCTGCATTCTCCAAATGGTAATTAGCCCATCGTAACAGCAGCTCTTCAGGGGACAGCTTCATCAGATCCTCCAGACTCTCCCCATCACGAAGCAAAGCAACCAGCGCTTCATTTTTACTGAGTTCGATGTCAGCAAACAGCCCAATCTTGATAATCTGCCACAGAAGTCCGAGGACCAAATGGGGCTTTCCTTCTCTCAGGTCTTGTGCACCAATGTTGACAACATGACAGCCAATGGCAGAGGCAGAGTTCAGAGCAAGATTCAGGTTTTCCTGAATAGTAAATGCTGTGAGCTTTTTCTTGTTAATAGTCCTTTCATCAATTGTATCCGGCACAGAGAGGTTGATCATTTTGCAGAGTACAATGCCATTATCAACAGCTGTAAACAAAGCATCTGTATTGGGATCCATAGGCAGCATACTGTTACAATCAGGATCACTCTCCAAGGCTTTATTTATCCAGTTAACAAATGCATATTTTTCTTCCTCTGAATAAGAATGCTGGGTTCCTTCACTGGACTGAAGAGATGTTCCACCAATGGCACAGATGCCCTCTCTCCTGTTGATGGCCATTCTGAACGTTTTAGCAACATGGCTACTTTTCAAATCTTGAACAATGGAAACAAACTCGTCAAAGCTGATCCTGCAATCTTTGTCTTTGTCCCCTTCGGTCATGAGGTTCTCAACGATTTCTCTTATTTTGTAGCCAGGTAATGAAACATTGGCTTCACGGAAAAGATCATGGAGTTCGGAGTCATTAATGTAGCCATTGCTGTTGAGATCAACTTTTTTAAAAGCCTCATGGAGCTCTTCTAACTCATCCTTGGCAATGTGTGTTACAGTGTCCATTTCCTTAACACGGATATAATCCAACTTCAGGTTACTGATTCAAAGACTAACACTCACGAGTAGCCAGATCACAGAATGTACGGTCT
>UN000019 
GGACACATATTATGACTTTGATTCTGAGGCTGCAGCCGGAAAGTGGAAGATGATGCAAAGAAGAAGCAGCAGCGCACAACATACATCAAGCGCGTAATAGTGCACCCGTCATTCCACAATATCAACTTCAAGCAGGCCGAGAAGATGATGGAAACCATGGACCAAGGAGATGTTATCATCAGACCTAGCAGCAAGGGAGCAAACCACCTCACTGTAACTTGGAAAGTGACAGATGGGATCTATCAACATATAGATGTGAGAGAAGAAGGCAAAGAGAATGCCTTCAGTTTGGGACAGTCTCTTTTGATTAACAATGAGGAATTTGAAGATCTTGATGAAATTACTGCTCGCTATGTGCAGCCAATGGCATCTTTTGCTCGTGACCTGCTGTATCACAAATACTACCAGGATTGCAGTGGTGGAGACCGCAAGAAAATGGAAGAGCTGCTATCAAAATCCAAAAGGGAAAAGCCTTCTTTTATTCCCTATTTTGTTTCAGCGTCAAAGGAACTGCCAGGAAAATTTTTGTTAGGCTACCAACCTCGCGCTAAGCCAAGGGTAGAGTTTGTTACAGTGACACCAGAAGGATACCGCTACAGAGGTCATGTCTTCCCAACTGTGAATGGACTATTTAGATGGTTTAAAGATCATTTCCAGGATCCTGTGCCAGGTATTACGCCTTCAAGTACAAGCAGATCTAGCAGAACACCTGCCTCTATGGATGCAACACCAGCTAATATTAATTTGGCAGATCTTACGCGAGCAGTTAATGCTCTCCCACAGAACATGACGACACAGATGTTCAATGCCATAGCAGCTGTTACTGGACAGGGTCAGAATCCAAATGCTACGCCAGCACAGTGGGGATCTAGTCAGTATGGCTATGGAGGAAGCAGTGCCTATCACGTTTTTGCAACTCCTGCGCAGCAACCGGTAGCAACACCATTGATGACTCCAAGCTACTCATACACAACACCCAGTCAGCAACCATTGACAACACCTCAATATCATGGTAATGCTACACCCCAAGCTTCTGTCATACCACCATCTACAACCCGACAAAGGTCACAGCCAAAGACTTCAACTGCTCATACTGCAGTCGACTGGGGTAAAATAGCGGAACAGTGGCTGCAGGAAAAAGAACAGGAAAGACGAAAACAGAAAGCAAAGATGACTCCTCGACCTTCCCCAAGTCCTATGATTGAAGGGACCCCAATGTCCATCGCTGGTGACGCCACCCCATTGCTAGATGAAATGGATCGGTAGAGGACAAAATGAACAGCATTTGAACTTTAATCCCACCTTAGTTGGGTCTGCTATTTTCAGTGTTTCCCTACACCAAGCATCTACAAATTAGCTAGGGATTTTGTTTTCTAAGCTATGTATTGGCTATTTTCGGAATGTCTGTGACACTCAGTATTGCCCGTACAACAGGAAGTGTGATGCTTTCAGAAACCCAAGGGAAATCACTGGAATGCCGGAGTGGATAGGCCAATGGGCTTGTGTACTATGCCAAATGGCTGAACCAGTGAGTGCATATCCCTGCCCTACTGGGGTTTGCACTTGTGCAAGAAATGCCAGTTTACACACAGCCTAATTTTAATTTCTACAGAGCTCAAATTTCAGAACGTTTGTAGTTGTTAAGTAATGGATAACTCTAAAGCATACTGGTTATCACCTGCTTGACAAACACAAATGCTTCATATACTATAATGGTGTACATAAGTGGGTATATGCAAAATTGTTTTGTTTTTTTATGCTTGTGGTGAAACTTGACAACAACAAACCAATCACCATGTTCTGGTGGGAAAAGATAGTTTAAATTGTACTTGATTTAATGAGATCTTTTTCCCTTTAAATAAAAGAGCATTTAGTTTTCATGACACTTTCTCACATTCTGGTCATTTTTTAACTTATCAAATCAGAACAATATATTTCAGTTACATAATAAGCACGTGAAGTATCAAATGATTCAACCATAAATAGCTTAACTTCTGCATCGGTATTTCAAAACAATTCAGTATGTAAATGATGGCATAAAGGGTAATACATGAGGGATTTGCATAATCTGAGTGAGAAGTTTGATCAGCTTACAATCCCTGAAGTCCAATGGTGTGTTAATAAATGTGTGTGTGTGTGTATATGTATAAATATATATATGTATATATAATAGTGGGTTTATTCCATTTTCAGTTTTTCTTTGCAGCAGCAAATGATGTTCTGACAGATGGAATCTAGGCTCTTACTATTGTACCAAGTCATTTGAGCTGGAGTACCATTGTGCAATGTCATTTGATCTGCAGCATTTGGTTGTAGTAATATATTACAGGGTATGCTGTTTCCCTACAGCAGGTACTGAAATGAAATATGCTTCTGTGGTCCAAATCACTTGGTATGATAGTGCTTCAGCTCAACTCAGCTCACCCAGTCGACAGTCTATCCTGTGGCTTCTGCTACTAGCAGAAAACCATCCCACACATTCCACTTGTAAGGAATGAAAAAGTGATTGGAACAGATGTACCGTTTTTGATATCTGTAAAGTCACCTGAATGCCTTCATATTATTCCCTTGTAAGATTCCAACTTGTGTGCTCTATATTTTTCATTGTTGAGGCAAAATAGCACCCAATGTATATTAAATTACTCCATATGTCACATTTGTCAATGATGCAATGTAAAACCCTTTCAAAAACATGGCTCAGAAATAATTGAAGGCCGAGTATTTACAGTACTGTATTATCCAAGATATTTAACCATATGGAGATTGTAGCCAGTTTGTATTAAATATTTGTGTTGCTTATGGAAAAGCATCAATGTGAATTACTATCACCCTCCTTCATCTGTATTTCATTACTGAAATTGGACACCTTCTCTGAAACTGGGCCACACCTGGATTAAAGGTGCTTGAACTCAAGGCAATATGGTTTCAATACGGAATAATATAAAGTTTTTAGAAATAGTGCATTGTCCAAATATTTGTTTCCAACTTGGTTTTTTAATCAATAATAAAGCAAGTCAGGGAAGTTACTTTCACAGTTGGAGGGTGAAGTTTTCAGTTGAAAAGTGGTAAATTAGTAATGATTTACTCATGAGACATATTTGGGGTGTGCTTGTTGTACTTTAATAAACATTTAAGCATTTGACCTAATGCAATGTCTTGTTTACCAAAATAATTAAACACAACTTGTTTATTCATTAAAATTTACAGTAGCTCAAACACTGAAATTAATGGATTTGCAAAGGTTTACGAAACTGAGTCCATGTCTTATCTAACGCCGTTGAAATGTTGGAGTTAGATAGTTTGACAAGGTAGTGGTTCCTATCAAGTAGGAAGGATATATTAAAATAAAAGCAAAATAGTGTGGCTGCTGGAAATCTGAAATAAAAACAAAGTGCTGGAAATACTCAGCAGATTTGGCAGCATCTATAGAGAGGCAATAGAGTTAATGTTTTGAGTTGAATATGACTGTTCTTCAGAGCAGGAAGAATACATTGTCTATCCAGAATGATTGATCCATGAGAGCTTCATTATGTATTTAATCTTTTTGCATTATGGAATAATTTGACACAATCTTGAATGATGTCACCTTGAAGAGGAGAGTTGACATTTTCACCTCGTTAACTAAAGTATCTAAAGCTTTTGTTCTGAATAAAAGTACTGTGAATTCAAATCTTATTAAACATGCAATTTGTAGTTGCACCAAGCAGGTACAAATGTTAACCGTATGCAATTTCAGTAAATCAGATATGGCACAGCTAACTGACCTGCAAAAACATCTGAATTTGCAGAGTTGTAATTAGGATGAATGTGAGCTAGCTTGGGCTGTACACTGAAGGCAGTTTTATGCAGACTGGGAAACTGTATTATGCTTTGAATTATTAATGTTATAATGTTATTCTGTTCCGTTTTACACTGAAGAAAAACATATTTAAACCTATATTGTTACTAGTATCTTAAATCTACTTATCTGTTCTTTTATTCTTGAGAATGCCTTTTCCCACTGATTACTTATGGTGGGAAATATATGGAAAATAATGGGATTCTCTTTGCATTCTATTATTTCAATAATTTAAAGTTTTATGGTTTCATAAATGAGCGTTACCATGTATTTGCAACACAAGGAAATTTAAACCATATCATGCTTTCCATTCTTGATGTCTATTGTATCTTTCCATGAATAAAGCAAATACACCAGGAAAAACACACACAAAGACCGCCTGGGG
>UN000020 
GGAGTCAGGCCGCTGGGCAAGATGGCGGCCGCGGAGCCGTAAAATTGAACCGGTTTAAATTCTCACCTCTCTCCGGACAATACATCCTGGGGGTTCGGCTGATGTTGGGACGGGAAAGGACTTGTTTTAGCCGAGAGTGATGGGCGACACGGAGAAGTTCTGTTATGTTTATAGCTGCGACCTGGACATTAATGTTCAGTTGAAGATTGGAAGCTTGGAAGGCAAACGGGAGCAAAAAAGCTATACAGCTCTTCTGGAGGATCCATTGCTTAAATTTTCAGGCTTGTACCAGGAAACCTGTTCAGATCTCTATGTGACAGGCCAAGTGTTTGCAGAGGGAAAACCCTTGGCTCTTCCTGTTCGGACTTCTTACAAAGCTTTCAGTACTCGATGGAACTGGAATGAATGGTTAAAATTACCTGTAAAATATCCAGATTTACCACGAAACGCTCAAGTTGCTCTCACAATCTGGGATGTTTATGGACCTGGAAAAGCTGTCCCTATTGGTGGAACTACTGTTACCCTTTTTGGAAAGTATGGCATGTTTCGACAGGGCATGCATGACTTGAAAGTTTGGCCAAATGTGGAAGCAGATGGGTCTGAGCCTACTAAAACAGCAGGCAGGACAAGCAGCAATGTATCTGAAGATCAGATGAGCCGTCTAGCCAAGCTCACCAAAGCACATCGTCAAGGTCACATGGTGAAGGTTGATTGGTTGGACAGGCTTACTTTTAGAGAGATAGAGATGATAAATGAGAGTGAAAAAAGAAGCTCTAATTTTATGTATCTCATGGTTGAATTTCCACGTATTAAATCTGAAGACAAAGAATACGGCATTGTTTATTATGAAAAGGATGGTGATGAGTCATCTCCAAATCTAACAAGCTCAGAGATTGTCAAAGTTCCAGACCCTCAGATGTCAATGGAGAATTTAGTAGAAAGCAAGCATCATAAACTTGCTCGAAGTTTGAGAAGTGGACCTTCTGACCATGATCTGAAGCCAAATGCTGCTACCCGTGACCAGCTTAATACTATTTTAAATTATCCTCCCACTAAGTTACTGTCTTCTGAAGAGCAAGATCTTGTTTGGAAATTTAGATATTACCTCACCAACCAAGAAAAGGCTTTGACTAAATTTTTAAAGTGTGTAAACTGGGACTTGGCCCAAGAAGCAAAACAAGCCTTGGAGTTGCTAGGAAAGTGGAAACCAATGGATGTAGAAGATGGTCTTGAGTTGCTTTCCTCCCAATTCACTAATCCAACTGTAAGGCGGTATGCTGTTGCTCGGTTGCAACAAGCTGATGATGAGGATTTGCTCATGTATCTGCTTCAGCTTGTCCAGGCTTTAAAGTATGAAAACTTTAATGACATAAGATTTGGATTAGAACCAAACAGAAGAGATAGCAGTCAGACTGCAATGTCTGAAAGTATGTCTGGCTCATTAACTGGTGCTTCAGAAATGGAGAGCTCCCAAATAATCACCAGTCCGTTTCCTCCAGTATCGCCGCCTCCTCCAGTTTCCAAGGCAAAAGAGGCAACAGATGGAGAAAACCTAGAGCAAGACCTTTGTGCATTCCTCATCTCGAGAGCTTGCAGGAATTCTACTCTGGCCAACTATTTATACTGGTACGTTATTGTAGAATGTGAAGACCAGGATACTCAACAACGTGACCCAAAAACTCATGAGATGTATTTGAATGTGATGAGGAGGTTTAGTCAAGCCTTGCTAAAGGGAGACAAGAATGTGAGAGTCATGCGCTCCCTTCTAGCTGCTCAACAAACATTTGTGGATCGACTAGTGCACCTTATGAAAGCTGTTCAGCGAGAAAGTGGGAATCGGAAGAAAAAGATTGAAAGGTTGCAGACATTATTGGCAGACAATGAAAAAGTGAATTTATCAGAGATTGAGCCTATACCTTTACCTTTAGAGCCACAAGTTAAAATCAGGGGTATCATTCCAGAAAAAGCAACTTTATTTAAGAGTGCACTTATGCCAGCAAAGTTAATATTTAAAACTGAAGATGGAGGTAAATACCCTGTTATATTCAAGCATGGTGATGACCTACGACAGGATCAACTTATTCTCCAGATCATCTCACTTATGGACAAGCTGTTGCGGAAAGAAAACCTTGATTTGAAATTGACGCCCTACAAGGTGTTGGCAACCAGTACCAAACATGGCTTCATGCAGTTTATTCAGTCTGTGCCTGTTGCTGAAGTATTGGCGACAGAAGGAAGTATACAGAACTTTTTCAGAAAACATGCACCCAATGAAAAAGGGCCTTCTGGTATCAGTGCTGAAGTTATGGACACATACGTTAAAAGCTGTGCTGGGTATTGTGTAATTACGTACATACTTGGAGTTGGAGACAGACATTTGGATAACCTTCTGCTGACAAAGACAGGGAAATTGTTTCACATAGACTTTGGATATATTTTGGGTCGTGACCCTAAGCCCCTGCCACCCCCGATGAAGCTAAGTAAAGAGATGGTGGAAGGGATGGGTGGAATGCAAAGTGAACAGTACCAAGAATTTCGTAAACAGTGTTACACAGCTTTTCTGCACCTAAGAAGATATTCTAATCTAATTCTGAATCTGTTCTCGCTAATGGTAGATGCCAATATTCCAGACATTGCTTTGGAACCTGACAAGACAGTGAAAAAGGTGCAGGACAAATTCCGCCTAGATCTTTCTGATGAGGAGGCAGTTCATTACATGCAGAGTTTGATAGATGAAAGTGTAGGTGCCTTGTTTGCTGCGGTGGTGGAACAAATACACAAATTTGCGCAGTACTGGAGAAGATAAATTCTGTCTTTCTGTAGAGGCTGAACGTGCCATGACCACTGAAGAGGAATTTCATCTGTTGCAAGATTTGAGGTTTACTGCACAAGAACAAATTTAAAGTGCAGTTTATTTCATAAATAATTCAACAACAAGATGTTCTGCACTGAAGTTTACATAGCAAAATATTTGAATCTATCTTCATAGTGCTAATCTTTTCAGTGGCCAATAGTAAGAGAGAACTGAACCAAGTGTTTAGCAGCATCCCAGGGAAAACTTTAGCAAAGTTATTTTCTTATGATGAGATCTGGAGGAGCACTCCCAGTGAACAGTGCTGTATATTGTATCAAATTTGAGGCTTTGTGACTTTTGCCATTCAATTACAGTGAAAATACCAAAAAAAAGTTTATTTTTTTTGCAGTTGAACTGTCATCATGAAAATGCTTGAACTATGTTATAAACTGTATCTAACGCTGTTACTGCCTAAAATACCATTTTTTCAATTTTGGTGCACACTGTTTTACACAAATTAATAACTTCTTTTGGAAATTTCTCCACTAAATGCACACATCTAACCTGAGTTCTATGTAAAAGTAGAACAAAAAAGAAATGGAGCTGTAGAGCAGTTTTTATGAATAAATTTAGTAATTTCAACAGAGTGCTGTATATAGAGCAATAAATAACACAAAATGAAAAAACACACAC
>UN000021 
GTGTGTTGTTTTTTCTTTTTCAAGAAGAATACATTTTTATTTTGCTTCAATTAACAGATTATTTTGTGAATCCATTTTCTTTGTACAGTTAATACATTTCGCTATACACTCAATAGTACTTTGCACAGATTGCAGACCAGGAAAAAAATTCCTATATGATATGGTTAAGCACTCAGCTTTCAGTGTTGAAGACTGAAAAACTGAGTTTTACTATGGCCTTTCAATTGCTTTACAAAGCATGCAAAAGTACTGCCAACTAACAAGAATCGAAATTGAACAAATGTATTTATAGAATGGGGAGTTTCATATCATTAATATGAAAAGAACAGGTGAACAAGAGCAGCAATTACTAGAAAACATCAAGCCAACAAAAATTTGTTATCTGTCAGTTTCAATGTCAATTTTAAGATAAAATGAAAATGCCCCTCAACCTCACAAAACTCTAAAAACTGTATGTGGATAACTGAATGAATTATAACAATGAGAGTTTTTTATACTGTACTTTTTCACATCAAGTACAACTAACATTTTGGAAAATAAACATAAGTATGTTCTAAACTACGTGTCCTACCTAGACCTAGAGGCCTATCCTATCAGCCAACTGTTTACAAAATGCTGCCCATTAGGAAACAGTATAAACAAATGTTGATGAAGATGCTTAAAAAAAAATTCTAAACACAGCCACTGCTATGTTTTCTTTCAAATATTATTTTCTTTCAAACAAACCAATTAATTAACACTATTGCTTTAGGAAAATGGAATACTAACAAGGCTGTTTAAGTAGCAGCTACTCAATATTGCACTGTGAAACAAACTTCAGATGCTCATGGCATCTGTAGCTGCACAAGTTATATGATTTCAGAATAAAAGCTTGGCACTGGTTTACAATGCAATAATACATCCAAGACACTGTGCACTTTTATGAAAAAAGATATTCCACTGACATTTCTTTTACAATATTGTAATGTTTAAGTCATGCAAAAACCTCAGATATTCGAGTGTAGCACTAAGTAGAGTAGAAGCACTACTGGTAAATGAAGCTATTCATCACAAACAATCTTTCCATCAGCATCTTCTGTATCCATAGTTCATAACAGAAACATGCATGAGCTGTTTTACTGGAGAAAGCAATGCATCATATCTGACAATGTGCGCAAATACCATGTTTGATTTACACTTCAAATGCAGGGAATTTCGCCTTTGTGGGCTGCAGCAAGTCAGCAAGGAAGTAAATAGTTCCTGCCATCCCTTCAAAGAGAGAGAAAGGAGTGTCTGGTGTTCTACAGCCATGCTTCCCATAGTCAAAGCACCATTCTGCAAACTTGCAAGCTCTGTACAAATACTTCTCATCTTGAGTAAGATTGTACATGGCTAGAAATCCATAAGCATTCCCAGCTGGCCCATGGCACAGTCCGTATCCTTTCTTTAACAGCCCTCTATGCCAAATCACTTCTGCACAATCAGAAGCATCTTTCAGGTACTTTCCTTCCTGGAAAATCTTATAAGCTTGTATGAGCATGTAAATAACGCCAGGTGACCCATGACACCAGTGAACTAGGTTATCTCTGGATTCACCTATACATGGAGGATAATTTCCTGATGAAAACTTTAGCTGACAAACATAGTCCACACTGGGCTTCACCAGCTTGACAATTGCTTCTTGATCAATCCCAAACTCTGGCTGCATCAGGAAATAATAGATTCCAGCTAAGCCATGAGCTGCTCCAACATAATGCTCCTGGTACCACTCATACATTAATGGACTTCTGGAGATCCGTTTCCTGCTGCCTAGCTTCTCTCCAGAACTTATGACAGCATCGCAAATCTGTTTCATATACTGCAATGGTATTTTCTCATTGCCAAACTTGGTCATTAACAAATAATAATGCATATAGATAGCCCATCCGACCATAGAGCATCTCATCTGGAAGTCTTGAATTCAGCTTCACGACAGACTGATGTAATCGGAGAAGCTGATTGATATAACTGTCCGATTCTTGAGTTTGTCGCAACTTATGGTGCACAACTGCAGCTACAGCCAGCGGGCCTGCATCACCACAGAGGAAAGTCACTACACGCCCAGTAAGACATTTCAGACTTTTATTTACATACTGTAGAGCTTTCTGCAGGAAGGACTGATCTCCATAAATATTGTGTAGATGCAGATACAGTAAAGCAATCCCTGCCCATCCAGTGTAGCTGGTACAGTCTGTTTCATCAGCTTTTATCAACCCATTTTCCATATGTTGCAGTAATTCACTGATTTTGCTCTGCAGTCGCTGAATGTAGTCACTGGTTAAATTCCCGCCTGAATCAAAAAGCCGCTCAGTGGAAGCCGGTCCTTCGTAGTCCGGGAAAGGGTTTTTGAAGGCTCGAGACTCCATCCCTTCACCAGGTTGTGGCCTTCAGCACGTTCAGCTCACCCACAGCCCGGAGATCGCGGCAGAAACCAGGCCTCAATGTTCCGTAACCACAACAACCACTGAAGCTGTCAATCACGAATAGACAACCCCTTTCTCACC
>UN000022 
GTGTGTGTTTTTTTGCAGGTAAAATGTTTATTGTCCAGTTTGAAAAAGCTTTATGCAATTTATAATGTAAAATGAAACCATCTCCAGCTTTGTACATTAGTAAAGATAAGCCAAGTATTCAGTAATCAAAACCGATTATAGTTTAACTTTTGTTTTGCAAGCTTAGATTTTAGCAGTAAACTTCACAAGAGAATATCAACATGAAGGGAGGGAGGGAGGGCCTCTCTTTTCAAATGTATGAGGTGGGAGGGAGAATGAGTACAAGTTGTGCTACAGCTATGTAAAAGACTAGTTTGGCTCAGCTAGAGGATTGTATCCAATCCTGAGCATCACACTTTAGGAAGGATGTGAAGGCTTTGGAGAGGGTGCTGTAAAAGGTTTGCTAGAATGGTTCCAGGGGTGAGGGATTGCAGTTATGTGGATGGACTGGAGAAGCTGGGGTTGTTCACCTTACGGGTATTTAAATTCATGAAGGGTTTAGCTGGAGCAAACAAAAAGAAAGTTACCAATGGCTGAAAGGTCCATAGCGAAAGGCTCCAAAGTTTAAGGTGATTGGCAAAAGAATCAGAGGGTGACACAAGGAAAGCCTTTTTTATGCAACGAGTGGTTAGGATTTGGAATGTACTCACTGACTGATAGTGTGGTGGCAAAGCATTCTATAGTAGTCTTCAAAATAGAATTGGATGAAGGAGAAAAATTGCAGGAATACGGAGAAAGAGAGAGAGAGTGGGACTAACTGGATTCCTCTTCAAATGAGCTGCCACAAACTTGATGGGTTGAATGGTCACTAACTGCACTATTCTATGATTCTAATTATGCCTGATGTGTGCTCCAGCCTTAATAAATCCAAACATTAGAAGGAGGAAGAGGTAGGAGGCTGGTTACCTGAGTGAGCACGCCCAATAAGGAACACAGCAGGAAAGGTTGAGAACAATATCATCAATACTCCCTTAGAAGGATCTTGCGAATCAAACAGGAGGACAAAAGAACAAACATGAGCATCTGCCAAGACACAGACATGTCACGTATCGAGGCCATGATAATCTCACATCAGCTGAAATGTACAGGCGATGTGATCAGAATGCCAGGCTCAAGACTGCTCAATCAGATATTCTACTCAGCGCTACATCAGGGAGCCCTTTCAAGGACTAATGGAAATGTTTCAAAGACAATCTCAAAGCTTCCATGAGGATCAGTTCTATTAACATCAATAGATGCCCAATTCCAACCAAAATGGCAACTCACTATCAAAAATGGTGTCAAGACCTTCCAAATAACAAGAGCACCCACTAAGAGAGAAAGGCAAGAGAGACAGAAAGAGAGGGCAACTGTTCAAGCCAACAATCTGCCATCACCTCTGCCATCTGACAACTAATGTCCTCACTGTGGGAAAGCCTGCAAGGCTAAGGTAGGTCTCATAAGCCATCTGTGATCCCACAGCCAACACTGACATATCACTTAAGCCCAGCCATCCGCGAGGAAGAATCCTCCTTGAAATGAAGGATTTGTCAACAGATAGGAAGGGTGTGCTAGTCAGGAAACTGTAGGCCAAAAGAACGTGATTTCTTCACCCACTCCAAAATTGCTCTAAAGTCTCCAGATATTGAAAATTAATTTCCAGAACACTGCTGTATGCAACTCAGGAGAAAAATCAGAGGGGCATTAAAAATGTTTTTTTTTCTTCCAAATGCTTTTCCTAATTAGTCATAAAAGTATTGGGGGTGGGCAAAACAGATTATTTGATTGATCATGAGTTATCCAATCAGTAATTAGTAGTCTGTTCACCTAATCAATGGAAAAAAGGGTGCACTGTGAGAATGGAGAGGCCAAGTTGATGGTGAAAGTGTGAAGGAGGGACAGTTGGAAGTAGTGGTCATATGATGAAACCTCCAGGAATATATCTAACCTGAGTTGGCAACCCTGGACTTTGCCTACATAAATGATGGATGGAAAATTAACTTCAGGCTCACAACTTCCCAATGAGCGTTCCTTGTAAGCACCAACTCTCCATCTGATCAAGAACCTGCCCTCGTATCTCACTTTCCTCTTTCACTCTCTGAACACTTAAGATTAACAACTTCAACCCTTAACCAGCTCGCAGACTTCCCTGCATGATTCACGTTTCTATATAATTGGATTGATCAATGCATTCAAATTAATGAACTCTATGGCATTCCTAAGAGGTGTGATGAGGCTTTATGTAATTGCAAGTCTCTCTTTTATTCACATGCCATCATACCGCCTTTCCTGCTAGAACTAGTTTATTCACATTTTGTCTTTCCAATGTTTTTTCACAACATTGCTGAGATATCTTTTAAGTATCATCCAATTCTTTTCACCTCTTTCCAGTGCTGGAAATTTATGAGTGACTTTTGTATTAGTAGTTGGTGCATCTGAATTCTTCACCTTTACTTGTTCTCCCCTTTTCTATTTAGTTTTAGTCAGTCATGTGCCACTTTTATACTGGAACTCTATTAGTTTAGATTATGGGAGACTGTAGTCTATCAGCTGGCACAGCATGTTTATATCACCAAATCCCATTCACTTATCAATAAAGGGTTCAGGAGAAACCTCTATCCAGAGAGTGATTAGAATAGAACTCTACTACAAGGAATAATGAGGCAAATAGTAAAGATGGATTTAAAGGGAATTTAGAGTGTATGAGGAAGAAAGGAAAAGAAGGATATGCTGATAGGGTGAGATGAGATGGGGGGTAGGAGAAGGTTCATGCGCAAAATAAATAACAGCAAGGACTAGGCCTAATGGCCAGTTTTTCTGTTGTAATTATCCTGCAAGTTAAATTGGAAAAAAAACTTAACCTGGAAGGAGAAGCTTTTATGTTACGAATTGGATTTAGTAGTTTAGTAGCAGGAGTTGGCTCACAGAGGTTGTGTTCCATATTATTTACAGCAAAGAAATAGGCCTTTCAGTCCAATATGTCTGTTGGACCAAAGATTTCCAATGTTTTCCAATTTTATTTCAGCTTTCTTTATTTCCTTTTTAAAAAGTTCCCAATAATGGTTTTCACTGGAGGTGAATGTCAGCGCCATAAACTTTGATGTAATCGAGTTTTATTGAGTGGACAGCCTAAGAATAACCAACTGAGGCTTTCTCAATAAAATGCCCCCCAATGATTGGTGGTGAAAGCTTTCAAACATCAAAGGCAACAACAACTTGTATTTATATAGTGTTAGATGTCCCAAGACATTTCACCGGAGCATTGTCAAACAAAATTTGACACCGAGTCACGTAACGCAATGTTAAAGCAGACGGCCACAAGCTTGGTCAAAGAGGTAGGTCTTAACGAGCATTTTAAAGGAGGAGAGAAAGGTAGCGAGGTGGAGAGGTTTAAGGATGGAATTCCAGAGCTTATGGCCTAGGCAGTTGGAGACGCTGCACCAGTGGTGGAGCGATTAAGACTGCTTAAGAGGCCAGAATTGGAGGAGTGCTGTTATCTTGGAGGGTTGCAGGGCTGGAGGCAGTTGCAGACACAGGGTGAAGCAAGACCATGGAGGAATTCGAAAATAAGGATGAGAAATTTCAAATGGAGGCTTGCCGGACTGACAGCTAATGTAAGTCAGCGAGCACAGGGGTGATAGTTAAACAGGACTTGATGCGAGTTAGGATACACGCAGCAGGGATTTAGTCGAGCTCAAGTTTATGTAGGCTGGGAGATGGAATGCCATCCTAGGGAGCATGGGAATAGTCAAGACTAGAGGTAACAAAGGCATGGATGAGGGTTTTAGCATCAGGTGGAAATGGACCATTAACTGAGAGCCAAAGGCCTTGGGAGAAGAAGTTTTGGGAAATGAACAGAAGCTGAGAAAAGGAAGATACAGCTTCCATAGAAAAGTTATGCATAGGTCCATAAAAATTATTCTGAAATTTAAATTGAAAGCTGCAATGTGCTTTCGATGAACTGAACCAGGTTTTCTTTCCTCCTCTGGATCATCTCCTCTGTACACAGATTCAATTGGTCGGATATCTAAGGGCTGAAGAAAGTGCCGACGAGGGGAAAGGACAATGTCTAGTCACATGCCTTGGTACAAGTGAGGTGGATGCAATGTTTAGGATGGCCTGGTTTGTACTGCTTGTATTCAGCTGAATTCACATCAAAACTCAGACCATCACTGCACGTCCTCCTGACTGCATACAAAAAGGGCAAGAAAGGACTATGGGCAGCTCCATTGGACAGTGCAAGCTCGGGTAGAACGCTAACTCCCAGGAGAAGGAAAAACACATTTGAGCTCTTAAGCTTTAACAGACATCAACAACTTGTATTTATCTAGCACCTTTAATTGCAGTAAAAAACAATCCCAAACGTAATTTCACAGGAGTGTTATCAAACAAAGTCTGATGCCAAGCCAGAGACCCCGTAACTAGGCCGTAAT
>UN000023 
GGTTTTTTGCATTCCGGAAGGGCAACTGGTCGCTTGGTTACAGAGGCTTTACTCGGTTGGGAAGAAGAGAGGTTCTGATGCCATTGGTTGTAACATGGATTCCAAAGAGGACAGCTTAAGTTCCCTGAATCCAGTACTAAGAATAAGCCAGCTGGATGCTTTTGAACTGGATGGAGCCTTAGAACAACTCATATGGTCCCAGTTTACCCAGTGTTTTCAATGTTTCAAACCCGGCTTGTTAACACACTTTGAGCCAGAACTGAAAGCCTTTCTACAACTTCTGTTGTGGAGATTTACAGTCTATTCCAAAAATGCAACAGTTGGCCAGACACTTCTGAATATCAAATATAAAAATGACTTATCTCAGGGACCAAAGTATCAGCCAATGAGTAAACATCAGAAGTTATGGTATGCGTTATGCACCATTGGGGCGAAATGGTTGCAAGAGAGAGCCCATGATTTATTCAGTCATCGCTCTCCAGAGTCAAGTATTCACAAGATGAAATATTTCATCACTTTTATAGTTGGACTTTTGAAGGTGGCTGGACTACTGAATTTTCTTATCTTTCTTCAGAAGGGTAGGTTTGCCACATTTCCAGAACGACTCTTGGGAATCAGAGCAATTTTCTCCACACCTCAGGGTTTTCGTCAAGTTGGCTTTGAATACATGAATCGAGAACTGTTATGGCACGGCTTTGCTGAATTCCTAATATTTCTTCTGCCACTGATCAATGCAAGAAAACTGAAAACAGCTGTCTCATCGTGGTTCCTTCCAGTAGGTCATCGCCATGATAATGATGGCACACTAGCTATCCACTGTAAAGAATGTGCCCTTTGTGGTGATTGGCCAACAATGCCTCACACAATTGGTTGTAAGCTACGTTTTTTGTTATTACTGCATTAAAAGTAATTACCTATCTGATGCTTACTTCACTTGCCCAAAATGCAACAGTGAAGTCCAAAATTTAGTACCTTTGACACCTGAAGTTCACAAGTCAGTCTGATTCAAATATGCTTAACCCCTAATTTTGGGATTTGAACACATAATCTGGATTGACATTTTGATGCAATATTTCAAGAACAGCTGAATTGTTGAAGATGCCATCTTTTGGATAAGAGAAAATGTGGCCACATTTACCTCGTTAGATGGATGTGAAAGATTACATGGTACTATCTGCAGAGCAGGTGGTGACTGCTCCTAGTATCTTAGCCAAAGTTGTTCCCTCGATCAAACCTATCATTATAAACAGATTAGGCTGTTTAATTTGCTATTTGTAGAAACTTTCAGACATCCTGAGGACATCATAAATACAATTATTTTCGAAATAAGATAAAACATGTACATTTTTGGCTGCAGAAATACAGAAATCTTTTCTAAATAATTCACTGCAGAAATCATTTACCTATCACCTCTGTATTTTGCTATCTGTCAGTTAAGACCAAATTGTATTGTTCCTGTTCCTTTACTAGTGATTACAGTGTGTGACCTTTTTGGGTTTTAGAAATCTAATGTACTCAATACGTAAGTACATGAATGAAATTGAACATAATTTCCTTGCCAAATGACTATTGTGCTAATACTTTGTGCATTACTAGAGCATAGTCATTTGTTTTGATTAACTTGAGATCCTTTGTACCAAGCATCTTAATTTCATCTGTAACACATGGAAATTCTTGAAAAATGTCCTCAATATACTCTGTATTTGCCTGCCGCCCCAATTTATTTGCTTTTAAAATTCACTGTTCATTATACTGAATCCTGTATTACAACTATATTTGAGTATTCAATTTGTTCTAACCTAAACTTTGATGATGGAAAAATAACTGTTTCTGTAGTGAAATGATGATAGAAAAGCAGTGAAAATAGCTGGAGGAGCTGTTGGTACTATTAGCCCACCTCCCTCATAAAATTTTACAACACAATATTCTTCTTGGTCCATTTTGCCTGCCCTGAGAGTAAACATGTTTCCCATATTCTTTAAAAATTTTCCTTTTCAAATATTTATCCACTTCCCTTTCAAAGTTATTATGGATTCTGCATCTAACGTGATTTCTGGTAAGATAATCCATTTCCTAGCAACGTTCAAAAAACATCATCTAGCCTTCCCTTTATTTTGGTGATTTTAGTCTCCTCACCAAAATTTCTAATAATCCTTGTAACTAAAGCCTCAACGTGGTGTATATATATCTTACTACATCTCCTGTACCGTCTCCCAAACCTCAACATTGTTTATAACTTAGTTTCGTTAAAAGGGGCATCGAATACAAAACCTACAGAAATGATTGGTTTCACAACCGGTCTAAATGTTTAGGATTTGGTGCCTTAAATTATAAACAAAGATCTCAAATGACCCCTTTTATGTTTTTACAACTTTAAGAGTGGGATAAAGATTTTATTGAACTCCCGAATCTATCTGCTCTTTAGAGTTTGACCATTGTGTATATATTTTGTCTCTTTATTCTTCATCCCAAAATAGAACACTCTAAATTTAATCCAACATTCATTAACTCATCTACTAATCTATATGCTCCTGAAGTCATTTCAGGTACTCTTAAACAATGGTCATCATATTTGTGCCACCTGCAAATTTTGATGCTGTTCCCAAGTTCAAATTACTTAAATATTTCAGCATAATTCTCAACAAGTTTTCTATAAAAATCTCAATACAAAATTATTTGGTTACTAAATTGGTCCAGAAATTGCTAAGCTTTGCATCTATAGATGTCAAAATTACTTCCATAATGGTATAGTATGAACTTGGGCTTTAAGACATAATGAGTTGGGGTCACAGTGATTGTGTGGAAGCAAGAATTAAGGCAGGCTAACTAATTTTATTGAGGTGGAAGAGTGTTTCACCAGATGCTTTTATTTTATCAATGATCATTGCTTGTTTTAAACTTTGGGGGCGGAGGGTTTCGGGGAAAAAAACAACTAATTGATGATCTTTGAAAAATCTGGGAAAGGTGGAATATTCATTTTAGAAGTGCATTCATTGGCAGTTACTGTATCCATTTGCATTAATAAAATGGTGATTCACACAAATGTCTACTATATTAAGAAAAACACACAC
>UN000024 
GGATGTACAGTTTGTCCTTGGCCTCATACACTGCTTAACTCCGCAAACTTGCTTGCAGCACCCATAGTAGAGAGAACCAGACTGTTTATGCTGTCACTCCTTTCAGGGCAGCTGCTCTTCTTCTACCATCTCTCCAGAGTTTTGTGCATTGTAAACAGCCTCAGGATCGGTTAGCAGATGAATGCTGCTGCGGTATCAATTTACGGAAACCGGAGCTAAGAAGCTGGCTGAATCACTGCTCGGATACCAGTTAGTGCTGAGCCAATCCATTGCTTTTCTCGTAGTCAGGCTCCACCCTCGGAATCCAGCAGCGGAATTTTCCTTAGTCGCATCAACTTGTTTCTCTCTGCTTGGCGCAATGGTTGAAGGAACAGTTTGAGCGGCAGGCTGCTGAAGAGGACCTCAGCATAAAGGAAATAGAACAGCTGTTCATAAGATTGTCCCTGAAAAACATATCGTCCAATCTGGCTGGAGTATCAAAGGGTCAGCGCAGATTCTCCGGAGAAGATCGTCGGACGCAAGAAGAGACCGAGGAAGGGAGGACGCACCCCCTTTTCACAATAGTAGCTTTCATATTCAGGAAAATATTTGAGGAAGAATCTGCTTAAAGCAATGAAGAAGCTTCAGAAAGTTCTCCTGGCTGGTCTTGGCCTTCTAGTTCTCGTTACTTATATTCTGCATCACATTCGCCTCAGCTGTTATTTCCTGACCTGCTATTCAAAGGATGAGTTCTCTTCAGATTTTGATGACACAAAGCTCATGGAAGTTCCTGGCATTATGTTTGTGGAGACCACAGATGCCTTGCAGCTCTCGGCACTTGCTGTTTGCTCAGTGGAATCGGCAAGCCTGAGAAATCCGGACAAGCATGTTTATTACTTCCTGAAAGGATTCAGTGGGAACTTGTTGCACTATCCGCGCCCTCAGCATGAAGCCATTCACCTGCTTTCATCACTGAAAAACGTTACAATTTCCCCTCTGAGTCTAAAAGCACTATTTCAGGATACCCCTCTCAGCTCTTGGTATGAACAGGTCAATCCATTTTGGGAAAAATACTGGGTCCATGTGTTGTCTGATGCCTGTCGAATTGCATTACTGTGGAAATATGGAGGCATCTATCTGGACACAGATATCATATCTCTAAAACCTTTGGAGTTCCAAAACTTCATCTGTGCTGAAGGATACCAGACAGCGAATGGTGCAGCACTGGGGTTTAAGAAGCATCATAAATTTATCTGGGACTGCATGGAAGACTACGTCAGGAACTACGATGGAGACACTTGGGGTTACCAAGGCCCAGCTTTGGTGAGCAGAGTTTTGAAGCGGTGGTGCGAATCTAATGACCTGGGTGAATTTTTCAACTTGGAGTGTAAAGACATTTCCTATTTGCCACCCAAATATTTCTACCCAATTTCATACACAAGGTGGGAAAGTTACTTCCAACACTGGAGAAAATCTGATATTGAATCGGTTTTTGCGGAGACGAAAGGGGTGCATGTCTGGAATTATAAGAACATTTACCAGCAAAAGCAAGTCACTGCAGGAAGTGGAACCCTAATGGAATACTTCTTCTCAAAGTATTGCCCTACGACTTACAAATCTCTGGTAAAACGTGCCAGTCAAGGAGAACAATTTCAGGAATTTGTTGGGGACTGAGTATGAGCGAGCAACGGAGAAGGGGCCCTACAATGCACCCCTGCCCCTCTCTGTGATTTTGAAGACCTGGCCTCCATTTAATTTTGGCAGGTGCACTGTGGAGAGCCAAGCACGCAGCTCGCCAGATTGAGGCCTCAGGGTCAGACTGGGTCAGTCAAATTGGAGGTGTGGAGATTGTGGGTGTTCCCGGAGCGTCAGTGGATCCCATTATTTTTGTAGTCATCCCTGCTGCGCTTGGACCCGCAACAATAATTCGACAGTTTATGCTGGGTCTCTTTTCTTGCCCCTCCTGTGGAATTATCTAGACGGGGCTCAATGCAGACTCAGACCAGTCCCCACCTAAATTGGCAATTGGGGTGCTATTTACAACGTGGGGCCTTGATTTACATATTAAAAGGGATGCATCACCTGAAACAGGCAGATATTTTGGACACCAGTGAATAACCCTTCAAAATGGCAGCAGCTACATTCCCAGTATTAACGGAATTGTAAGGTGACCGACCCCATTTTGAGATGACTAGCATCTCACTAACACCAGACCAGGCCTGTGAGCTTTGACCCTGCTGTTACCACAATAGCCTTATATCATGAAACCTCTTACTGATTGTGTGGGTGATGATACATTTTGATATAACTTACATTACAAACCCAATATCGGAGTGTCACAGCACTGAGCTAATTGGCCGTCTTCAATCTGTTGCTGATTCCTGATTGAATAGTATCTGTGTCTGTTCAGTTGATGGTGCAGTTCCCTCTCCTCCACAACATGAAATTCCACAAGCTGTGCCAACCTGCCAACACTTCAACAAGATGGTGATTGATCTTGTATGTAGCCAGGCAGTTCAGTTGTGAAATGCATCACATCCTCAAGCTGGATCCTGCTCTCACCAGGCACACACGCTTCACAGTATAGATGTTAGTGAACAACACTAAACACCTTTTGACGATTGGTTTTCCCCTCCTTTGGTTCAGTAACAATGACCTTTGACTTGAGTCTGGGATTTCCCAGGAGTGTAGAACATGGTGCTCCACATAGAAGTGCCTTCTCAAACTAGGTAATCTGTAGAATTCATGGGGAAATTTAGTCCTGGTTAAAATTTGACCTCAACCCACCACAAACCTGCCACATCTGGGACTGCCAGCCAAGGACCAATCCACACTAAGGATGTATGACTCTCATTTAACTATTTTAATAAAGCAGTGTTCCAAAGTGAAAAACACACACAAAGGA
>UN000025 
CAACCTTAACCGCCTCTGTGAAGGAAATGTCTGCTTTGAGCTGCTAATTTTTTGCCATGTTGCAAAAAAGCCATAAATAATTGAATATCCAGAGATTTATTTGCAATGAACTTTCTTTTTCCTTTTGTTTGTTGTTAAGCCACACATTTATATATAAAAATGAGACTTTCTCTGTGGGGGTCATTTCTATTCTGGTTTAATTGAATACTATAAATTGAGAGTTTAGCATACATGCTCTATTACATTTTTTTCTATTTTATATGGTGCTGATTAATATCAATGCGCTTGATAGATAAAACATCAACATTTTTATTTCTAGTAATTTGTTTAAGATATGAAGATGAGGAAATCAAAAATGCTCTTAAGAGGTGATGAACGTATATTACTGAAGGTGTGGAATAGACCCAAAAGACAAATATTGCACTTGATTTGAAATAAGTCTGGTATTGAATATGTGAATCAACTTTAACTTTATTTTATTCTTCATTTTCTAGACTTGATTTTTTTGTGCATTTCTTCTGCAAATTAAAACATTCCCTTTATACAAAGTACATAGATCTCTAATGTTGTAAATTGTTTGTGTCTACTTCAACAAAAATAAAACAATATTTTTATGTACGTTTTCTAAGGTGATGAATATAAAATGTGTGGGAACAGATGCATTATCTAAAGAATTGGTATTTTAATTACTGTACAATTTTCAGCCATTGTGGACAGGATGCTTAAAATGTTTACTTTTTTCTTCTGACATTTACTGTGCAGATAAAATCTCACCAATGAAAGTATGGCTGGTTGACAGGGATCCAAGATCAGTAATCATCTTGAGTCTGACTAGAAACTCAGTTGAAATTCTTTGGCAGTTGCTGTTGGCATTCTCTGTGTGTGTGTGATTTGGGAATGTTTGATATAAGTTTATACATACTCTGTGATCACAATTCTCAAAGATTGTTTGTACATTCCTTTCTGGACACGTTCTATAAAAAATAAAACTGAAGAAAATAAAACACACAA
>UN000026 
GGATTGGATCAGTGTTTGTTGTGGGTGAGGCCACTTCCTCAGCAGCTGATCTGCTTGTACAGATCCTGATCCCTGCTTGTTCAGACTTGTTCAACCTGTGGAGCAATTCACCAGGAATGCTTCCAGCCAGCAGTTTTCATTCAGGACTACAGGCCAGAACCCGACCCCTTCACTCTTGTTTCAGCGATGCCACCAAAGAGGAAATCGGCTGCCACCAAGTCGGATGCCAAGCAAAAGAAGGTCAAAGTTGAGCCAGAGGAGGATAATGTAAAGTCAACTGTTGAAGCCTTAAAAGCTGCTCCAAAAGACAAGGCCAAGGCCAAGATTGATGAGCATTGCCAGCTGAGTTCTAATGCATTGGCGACGATTCATGAGGACTATGATTGCATGTTGAACCAAACCAACATCGGAAACAACAACAACAAGTTCTACATCATCCAGCTGATTAAACTGAATGACTTCTATTATTGCTGGAACCGCTGGGGCCGTGTGGGAGAAGTTGGCCAAAATAAACTGGGTCCTCCAGTTGCCCTGAATGTTGCTATGAAGGATTTTGAAAAGAAGTTCAAAGACAAGACCAAGAATGACTGGGTGAACAGAGATTCCTTTGTAGCATATCCTGGAAAATACACAATGATTGAAGTTCAGCAGGGCTATGAAGAAGTGACAGTTATGAAGACTGACGCTGTGGACGGAGGTTCAGTGGTGAATAAGAAAGTCAAACATTGCACTTTAGATAAACCAACCCAGGAGCTGATCACTCTCCTCTTCAGCCATGATATGTTCAAGGAGCAGATGCAAACCATGAACCTTGATGTGAAGAAGATGCCTCTTGGAAAGTTGAGTAAGCAGCAAATTGCCAAGGGTTTTGATGCGTTGGATGAGATTAAGGAAGCCTTGGAGAAATCCCAGCAAAAACAGCTGGAAGAACTGTCCTCAAAGTTCTATACTATCATTCCTCACTACTTTGGGCGCAATAGACCCCCGGTGATTGATACATCTGAAGTGATCCAAGCCAAAAAAGACATGCTGCAGGTGCTTGCTGATATAGAACTGGCTCAGAGTCTTCAAGCTGAGAAGGAACAGAAAACCAAGACTGAAGTTGTTGAGGATGTTCCACATCCTCTGGATGAAGATTATAACCTACTGAAGTGTAAGCTCTCATTGCTGATGCACACTTCCGAAGAATTCAAGATATTTAAGAAATATGTGGATGTGACTGGTGGTGCCCACAGACCAGTGAAAATCCTCAACATCTGGGAGCTGGACAGAGACGGAGAGGGGGTACGTTTCAAGACCCACGATAACATTGAAAACCGACGCCTCCTGTGGCACGGCACTAACATTGCAGTTGTCGCTGCCATTCTGAAAACAGGGCTGCGGATCATGCCACACTCAGGGGGCCGTGTAGGATGTGGAATTTATTTTTGCATCTGAAAACAAGCAAGTCAGCAGGATATGTTGGGTTTACATCCAGCCATGTTGGTGTCATGTTCCTGACTGAAGTGGCTTTGGGGAAAGAACATTCAATTTTCCAAGATAACTCCAATCTGAAAGCTGCTCCCAAAAGGATTGACAGTGTTGTTGCCCGTGGCACAACCGAACCAGATTGTTCTCAGGACAAGGAGATAACTCCTGAAGGGAAGAAAGTGATGGTTCCCCAAGGGAAGCCAGTGAAGATGAAGTTGCAGAAGCAAAGCTACTTTTCCCAGAGTGAATATGTCATCTACAAAGAGAGCCAGGCCCGCCTTCGCTACCTGCTGCTGGTGAAATACTGAATGGCCTTCACCCACTCTTCCACCATGAGACTGCACCCTGTGATCATTTCCCAGGAAGGCTCAAGCTGCCTTAACTGAAGGAGCAAAGTCATGTTTACTTTCTGCTGCAGTTTAATTCTGTTTGGCTAGTTCCACTACACAGGTGTTTGGATTGGCTGCTTTCACAGTTGTTGCTGCTTTGCACTCCAGACAGTTACAATTTTAAACGGCTCTTATCTGGGGGACTTAACAAGATGTTGGAGATGAAAACTGATCAGAAATACTCCAAGTTCTGGGCTCCCCTTCCATTAAAGAGTCTGAGCCTGTTTGGCTTCATTTGTAGCCCAGACTAAACCAAATTAATCCTTGCAGGTAGATGCTGACTGAATGTTAGTGCTGGGATTAAACAAAGAATACTGACCATCAGGAGCATTACAGGCCATGGGGTATTAGACTTTTACTAACAACTGTGTGGGTATCTAAGTAAGGGGAGAACTGACAGGCCTCCCTGCCTCTACTCAACCCCTCTCCAGGCCTCACTGTAACCTTTACTGAACTGACAGGCTTTGCCCAAGGCCTCCCTCACTGGCCACACTGAGTAATAGGGCCATTCTCACTGGAGGTCTCCCTCAGGCAAGCTGCACTAAATTATTTGTAAAACCATTTTTGCTTGCTGAAAATTACTGACTTCAGACTGACAACACGAGTTGAACATGTGCCTCATCAAATTGGGCATCTTGACTCTCACACGACAATCAGAAACACTTTCACACGCCTTTCACCTACCCCTCCTGCCTCGATACACTGTATTCCCTAAGGAACCAGTCTCTGTGTTCCCTGCAACCTCGCACAAGCCTAGAGGAGACTTGCGGCAAATTGAAATATAGAAACGGGAGAATGACATGTCTACTCTCCCGATGTTCGGCCATATTCGGCTGCAAAACTGGATGCTCCCCATGACTGATCCTTAATCCTCCTATCTTCCCAAGGCTGCACTAAGTGCCTCAAGCTGAAATGACAGACTGCTTCCATCTGTCTCCACCACCCCACCAACCAATATATTAAGAATTGGCAACTGTCATGGATGACTGATGTGCTGTATTCATCCGCTGAACCCTTTTAGACTGGTGCTTATCATAGGACGATGGAAGAACAGTGCAGACAGAACTTTTGAACTGCAGTGTGTGTGGTTGATGTTGGCCATGTGGAAGTACAGCAGCTTGCCTCCACTGCTTACAGTTCATTGGAAGTTGAGTCATGTATGGCTGACAGTCCCCTTCTGTGGTAGGCTCACACCCAGCAACTGCACAGGCCTCTGTCTCCAAGCAGCCACCATTAGCTGGAGGGTGAATGGAGGTTAAAGGTTGCCCTTGACATCCTTAGGTAAAATCCTTTTTTGAAAGGTGGTGTGACAGAGCTGTTTCAAAGTAGACCTAACTGCAGATCTTCACCATGAAAGGCACTAATCTGAGGCTATTTTACTGAAGCGACTGTGGCACAGGACAAGTCCCTTACCTTTGTATTTGGCACTGTTAGTCTGTTGGAAGCTGTCATTCCCCTCACAATGTAGAAGAATTCATATGTTCATAGATTGTATCCTGTTGGTCGGTAATTGTTGCCACTGTCCCGACTTATGGTCCCAGGAGTATGTTTGCACTATTAAAGCATTCTGTTATTCACCACTCTAAAAACACACACAC
>UN000027 
GTGTGTGTTTTTCCCCTGTGTCACCAATATAGAGATGTTAATGTAACACCAACGTCTACAGTTCAGTAACAGATAACATACAGAAATTTATACTTCAGATATGACTATATATATTTTGGATTTCATTGCAATTAACTTGGTTAGAACTTGTGTGTTTTTGTGTGAACAAAGTTTTATTGTATTTAAAATGAAGGGATTACAAGAAATAGCATTACAAGATGTTATCGTGACAATTAATCAAGTAGGATGCACAAAATACAGGCATGAAGGGGTGGATTTCCATTCAGGTTTTTCCTGCTTATTTGGTGCAGCATTGGCAAAAGAAGCGTGAAAATCCTGGCAAAATAGCAGATGTACTGGATAAACATCAAAAACTTGCATCATTAATTTAAGAGTTAAGCTGAAAAAACTTACAGTGAACCAAGGGAGATTAGGAGAGGCTGGTTGGTCAAACTTGGTCAAAGAGAAAGGTGTTAGGATGGGTCTTAAAAGCAGGAAAAAGAAATGAAGAGGGGAGAAGTTTAGGAAGGGAAATGTTTTAAGAGATGTAAATTACAGTAACAGAAGAGGTCTAAGTTTGTAGATTCACTGTGATGAAAGAATGATTCCTTAAACTAACCATCACTGTTGAATAAATGGAGAACATAATCATTGCAAACACAAAAACCATCCAATAAAATGGAAAGATTATTTTTTGGAAAATATTGTATCAAAATTGTAGAATCAATATAAGATGGTGAGCCAGAGTCAAAATTCCTCCATTCTGGGGTCACCGAGGCACCTTTACCTTTATAAGGGTGGGAATGGAGTTAGAAATTGGGCAAGAACTATTTGTACTTTTGTTGCCTGATCAAACATTCTGCAGGTTTTGGGGACAGGGTCATAATGTGCTTACCGATTTGTGACAGGTGTATTATGATTCCATGCAAATGAGGAGAATATAACATGATTTCTTCATTTATACTCTGAGTGACATTAGGTAATGTGGCTTATACACATCCATGCACACAGCATTGCTAGGAAGACAGAGATATTTCAATGTTAAAAGGTCTCAGTTTCCCAGTAGTTAGTTGACCACAATCAGTTCCTAAACAGGAATGCAGCCTCTCAAAAATGGGCCAAATTTTACTTCCAATTTCTTACAGCCAACATTGTTATACTGAGGCTTCACTCTAGCAACAACCTTCCTGAGGTGAGCACTCAGTTGTGCCGTTAATGATTCAGGTCGCACCCTATCTGGTTTTCTATCTGATGCAGAATGAAAAATTGCAAAGCATTCTTTGAAATAATTTTATTAGTTTTGAGGAATGTTTTTGAAGTTTACTAAGCACTCCAAAATAATTTCTCCGATGGCTGTTTGTTTTTTAGCACTTGGCCTTGCGTTCTAACCAAAAGGTGAAGAAAGATACAGATACGTTTAATTATCTCTGCTAATGGCAGTGGGTGGATTAGGATCATTGCAGACGTATTGAATATTCTGCAAGATTTAGGAGATTTTTTTTGTACAGGTGATGAGGGACTGTGTGAACTGAATTACCCCAGAGCCTCGCCACCATCCTCATCACTAATACCATCAAAATGTCCCCCAGTGAGGCGTAGCACAAAACAAATACAATGCAAAACTCCATCAACATTACCCTGATAATATGTCACATCTGAGGCTTTGATCAAACAGTACAACCACCAGTTCCACACAGCATGTGACCCATGAGACTATCCAAATTCATGTACCGGGACTTTTCTCAACTGAGTTGAAACCTGACTCCAACACTGATATTGAGGCAACGTTGTACAGATCAGGAGAGAGAGAACCTTCTGGAATTAATGTTCATTTTAGTCACTCCTATGTGTTTGAGTGGTGTGGAAAGACTGAATACAGCTTTGAGGGGAATATCCAAGAGTAAGTCTGACTCCTCTTCACATTCCTCCAGTCCGTATGTCACATCATCCAACATCTCCTTGTGCTGATGGCAGATCTGCTCCACCTTTAGTCTGTGAATCTCTCTCCTCAGGCAAATGAGTTTTCGGGCTATCTGATGATCTAATGATTGCATCTCTCTAAGTTCTTTTCTGAGCCAATCTAAAGCTTCGCCAATGTTTGCAAAGCCGCAGATATTGGTGCGAGAGATGTCGCCCTTGTTGCTCTGTCCCGGTGACAGGTTGGTGTTGAGGTCACTTTCCCTTCCCGGCTGAGAGTCGCGCCGCTCTCCGGTTTTCCAGGGCTGACTCTCCAGCTTTTCCTTCCATTCCGCGAACGATGGTCTCCTAGTCTGGAGTTTTAGTTTCGCTGTCAGCGCTTTGACTCGACTGAGGTGATCATCCGGCTCCAGCTCGCTCCCCACGGGTTCGGGATTCAGTGAGAGAGACATCTGTCCCCGAATACAGGCTGCTGGAGATTGGGCACAGTGGGACGGATAGAAGCTGATAGCCCCCGTAACC
>UN000028 
GCCTAGTTACGGGGGAATCAGAGGTTGCGCGCTAGCAAGTTATTATGCGCCTATCTCCGGCCCGTGACGGGTCACGGCGCTGATGCCACTCTGAGCATGGAGGCCTTCATCCCCATCACTTAATGCTGTCTCCTGTTAGTGGACAGAATGGGCAGCTTTGGGGTGAAAGCGATTTTATTCATGGCCTTGCTGACCGTTACAAGAGTGAGCGCGAACGCTGAAGTTCAAAGAGATGGTAGTCCTTCAAAACATCTGTCTGCGGAAGAGAGTGATATAATTTCCAATTCAGCCAGTGATGTTGAAGTTGAAAGAATGGATGAGCAAACTAAAAGAAAAATACAGTTTCCAACAGCAGAAATTGCTGATGCTGTTCTGGGAACTGGAATTCCTTCTAATCAAGAAGCAATATTGTCTCTTATTCAGAATATTAAAAATGAACACACTGCCTTTGAAGACAAAGATACTCCCTGTACAGATGTGAGTGGAGATAATGGAGAATGCAGTGTTGCAGAGGAGATATTTCCTTCCCTTACATATATCCCATCTGGTAGTCAGGAGGGAGAGCTGCTTGGAGAGAGAGAAACTGGCATTCTGGAACCAGTGCAAGTTGAGAACCCAGCAGCAGCAGAAGAAGCAAATGCTACTGAAACAGCCAGAGCACCAAAAGTAAACTGTGATGAAAGAAATATGACTGGATTAGAGAACTTCATTGTCCAAATTCTTAACAACACACAAGACCTAATGGAATTCCTGAATGCCAATGGCACTGATTGCTCTGTAGTCCTTTTCTACACACCATGGTGTCGGTTCTCTGCAGACCTTGGTCCACATTTCAATGCACTTCCACGTGCTTTCCCCTCGCTGCAGTTTCTGGCACTGGATGCATCTCAGCATAGCAGCCTTTCTACTAGGTTTGGTACTGTAGCTGTTCCCAACATCCTCTTGTTCCAAGGTGTCAAGCCAATGGCCAGGTTTAACCATACCGACAGAACACTCCCAACATTGAGAGCTTTCATCTTTAATCAAACTGGCATAGAAGCATATGGCACCATTGAAGTGACGGAACAAGATCTAAGCGGTCCACTTCCCAGTGTTGCAGTGAGAGGCATTGACTGGCTGCTTGTCTTCTCTGTGTTGTTTGTCTGTGTTTTTTTAGTTTATGGTACAGTACAGTCAGATAGTATCAAGTGGTTGATCACAGGACAAGAGCATGAACACCAGGACTGAACTCATACAGACGTTGGTCACAACCTACCACAAAGAGAAGCTGCACCAGACACCTTGGGCAGCAGTGGAAGATGCTCATAAATGAGTCAGCTTTTTTATCACCAAATTGCTCTGTTTGTTCTGCAGCATTTAAATTATGGATATAAATATTCAGTAATTAAGGCTGATTTGTTAGTTATGAATAAATACGAAGTATTTTCCAAACTATCAGATGTCGAATTGTATCCTGCTTCAAAGTGATTGCTCCTTAACAAGCTTCAAAAGATTTGCCAATATGTACCAAATATCAGTTCCAGAATTAATGGATTCAGACTTCACACAAGTTTAGAAGATCACCTATCTCTGAGCTCATGATTAGGCACATTTTGAAATTGGTAATATTGAGGAAGGGAAGAAGAAGTTTAACAATGGTAAGTAACTTGGCATTCAATGTGCTCAAGAATAAAATTTAAATCTATTGGATCCTGAGGACCAAACTCCAAATTTAGATCAGCTAACCACTTCATACTTAAAAAAATGTCATTGTACCTGGTTTACTGTTTGTCTCC
>UN000029 
CTTGTGTGTGTTTTTGTTTTCAGATATTCTTTTACTAGTCATTTTTGCTTCCCAAAATTCACACTTCCAAGAAGTTTCAAACGGTGACATCCAGACATCTCAGCAACTTTCTCTGTTTTTCTGGCATCTTCCCCATTGGATTTAGGATGATACCGTCATTCGGTAAAGTTCTGAAGAATGGAAGCACTGTTTTCAACAAAAAAAAACTTCTAACGGAAGTATAACTATTTCTACAACGCATCATTTCAGACAAAGCAAATCCTCGGCACTTTTTGGGGTTTGCTGCAGAGTAACTTGGAGATGCCATAGGGGGTTGACTAGCTAGAAGAACATTTACAGTTTTACATTGGGGTATTAGATGGTGTCACCTTTTATTACTGCTGTGGTTTAACCCATTGGAGGCGGTTCAAAGAAAGTTTACTAGATTGATACCTGGAATAAGTGGGTTGTCTTATGAGGAAAGATTGGGCAGGCTGGGCTTGTTTCCACTGGAGTTTAGAAGAGTGAGGGGTGATTTGATTGATGTATACAAGATCCTGAATGGCCCTGTCAAGGTGGATATCAAAAGGATGTGTCCAGAACTAGGGGGCACTGTTTTAAAATTAGGGCTCGCCCTTTTGGGACAGAGATGAGGAGAATTTTTTTCTCTCAGAGGGTTGTGCGACTTTGGAATTCTCTGCCTTAGAAGGCGGTGGAGACGGGGTCATTGAATATTTTTAAGGCAGAGGTTGATAGAGTTTTGTTAGGCAAGGGAATTGAAGGTTATCAGGGTTAGATGGGAATGTGGAAATCGAAACACAAGATGATCAGCCATGATCTTATTGAAAGGCAGAGCAGGCTCGAGGGGCTGAATGGTCTACTTCTGTTCCTATTTCTTATGTTCTTATCCACAAAAACTGTCTTGTGTCCCTAAATCTTTATGCGCGGTATTTTCAGTCCACATGGACAACAAGACATTCAGCAGGACTGCATAAGTTCCTGATGTGTACAAAACTAAATCTCAGATTATCATTTTAGAGTGAATAAAAAGATCCTTTAGAATTTTCAGATGAACAATGAGAAAGACAAAATGTTAGCAAAGAGAGTATGTTCCAAAATGTGATACAAAAAAATTTACAAAATGCAGTTTGTTTTAACTACAAATATTTCTTCAACCGGAAGGAAGTTTACTAAAGGATTAAGAGGATTAGGTAGCAAACTGAAATTTACAAAGATGGAAAAGGGTAGACGGCAAGGTAGATGCAAGTTCAAATGATTAGGCTAAAAATATCACCACATCTCTTAATCTTTTTGGACTGCAACCAAATTCTGTGCTTGATTTTTAGGGTTTATATCCATACGGGTCAACGAAAAGGATTGTGCATCTTTCTCATTAGTGAAAGTGATATGTAATCCGCCTCCTTGCTTTTTCTGCTAACTTGGATTCTTTACTTGGCAATTTTCAATAGCCTTTGGATGTCAGGTTCAATCTGGATGGTTTCGAACATTTTGCTGTAGCGCTTGAAAGGTTCTCCGTCAGGCCCGATGAGAAATTTCTCAAAATTCCAGCCAATATCTGATCGGCAGACGGGGCTCCAGATGATGAATTTGGGATCTTTCATCAAGGATAAGGGATCATCCGAAGGGACGGGCAACTTCTCCTTCAGGAAGGCAAAAATGGGGTGTGTGCCAACACCATTGACCTCGCACTTCTGGAACATGGTGAAATTGGGCTCAAAGCCACCTCCAGGCCGGACATACTTCAGAGAATTGAGTATCTCCTCATTATGACTGTTTTCCTGGTAGCCGAACTGGTTGCAAGGGAAGCCCAGCACGACGAAGCGGTGCGGGTAGCGCCGCTGGAGTTCGTTGAGCTGGGTAAAGTCCCTTGTGGTCGTGCCTCAGAGGGAAGCCACATTCTCGATCAAGACCACCCTGCCTCGTAAATTATTGAAGTCCAGCTTGTCCCCGTCCAGGGTGACGGCGCTGAGGTCGTAGAAGGACTTGACGCTCTGAGACATCCTCAGTGTATCACAAGGCTGCCTTGCAGAAGGACTCCAAGCAAATGGTGTGGGTATCAAGCCCTCTGATCACAGGTACAAAGGATTCTATGACTTGTGCGATGACTTGGCAGAAAAAAGAAACACCAGCCCCTCCCTCTCCAGCGGACCAAGCATTTAATGAGTTAGTTTCCTACAATAGCAGGAAACAGGCACTCATCCTGGCACATATTCAACTCTCTGCGAGACAACCACATACGGTTAAGTTTCATACAACTGCATACC
>UN000030 
GGCTGCCTGAACTCTCGGCGCTCGAGCCAGTCGCGTGCGGAGGGAGAGGAGCTGGAGGCTGCCTATAGCGGGTAGCTGCAGCGAAAAGCAAGGGCAATGATGATAAAGGTCCTGATATGCGTTGTTGCTGTAGCCTTCCTGCAAATAGAAGGCAGACAACGGGCGACGTCGGACAGCGGCAATTTTCTGGATGATAAACAATGGCTGACGACTATCTCGCAGTATGACAAGGAGCCCGGACACTGGAATAAATTCCGAGACGATGATTATTTCAGGAGCTGGAACACTGGCAGACACTTGGACCAAGGGCTTGATTCTACCAAAGATCCCTGCCTAAATGTGAAATGTAGCCGACACAAAGTGTGCATCGCACAAGACAACCATAGAGTGGTTTGCATTAGTCATAGGCGGCTAACACACAGCATGAAAGAAACAGACCTGGCGCACAAGCAATGGAAAGGATCAAACTGCAAACCATGTCCAGTAGTTCATCCTCATCCTATATGTGGAACGGATGGCCATGTCTACTCTTCTCCGTGCAAACTGGAATATCAGGCATGTGTTTCAGGCAAGCAGATCTCAGTCAAATGTGAAGGACGGTGCCCTTGTACCTCAGATAAATCATCAGTTGAAGGAAAAGATGAAAAGAAAGCAGAATGCAGTGACAGGGAGTTCAGAGAAGTTGTATCAAGACTAAAGGACTGGTTCAAAGTGCTCCACGAAAATGGAAACCACAACAAAAAGGCTCATGGGCTTCAGAGACAAGGCAAGGACAGAGTTAAACAAGGAGAACCAACTGGTCAGAAGTATGCACCTGAAGGGCATCAATCACCAGCGCGCCAACTTGAAGCAAGCATCAGGACAGATATAGACACTTTGCAACATTTGTATAGTGATATGAATAAGGAAGCACACAGTGAAGGACAGGGTGCCGATGTTGGAGGATTTGACACCAGCATTCTACCCATTTGTAAGGACTCACTTGGATGGATGTTTAACAGACTGGACACAAACTATGACCTGCTTCTTGATCAGTCAGAGCTGGGAAGCATTTATTTTGACAACCATGACCAGTGTATGAAACCATTTTTCAACTCATGTGATACGTATAGAGATGGTCTCATTTCCAACAATGAGTGGTGCTTCTGCTTTCAGAGAAATCAAGACCCGCCCTGCCAGATGGAACTGAGCAATATTCAAAGACAACAACGGGGAAAGAAGCTGCTTGGAATTTTTCTTCCAACCTGTGATGAAGATGGTTATTATAAAGCGACCCAGTGTCATGGCAGTGTGGGACAATGCTGGTGCGTCGATCGCTATGGGAATGAAATGAGAGGATCTAGATCAAGTGGATCACCAGATTGTGGTGGTGATATAGAGATTTCAGGTGACTTTGGCAGTGGTGACTTCCATGAATGGTCAGATGATGAAGACGATGAGGAAGATACCAATGACGAGGAAGAAGATGATGAAGTTGACAATGAAGATGATGAAGATGATGATGATGAATATGATGTGGGTGGCTACATATGGTAGTCTGGAAATGTCATGAACTTTAATATTTTGCACGTTTCTATAGTGAAATCTCATGAGTTACTAGACACATTAAAATGGCAAAAGATATTCACTCAACGTGTATATTTTGTACAATTATACCCTCAAACATGGTTACTCCAGAAATAGGTCTACATCCATTTAAAAATTGTTGCAGTACATCTTAACTCTGTCATTTTGAAAACATAAATTACAAATTATAATCCAAACCAATTAAGAGAAATACAATACTAGAACACATGAGAAAACCTCAATTATGTTTTGAAAAATAGTTTCCTTTAAATTGTGTTCTGTCATTGTACATTGTCTCAGTGATGCAGTAAATCTAGGCTGCTCCTCCACAAATAACTTGTGTGCACTGCTCATTGTTGTTGACCTTGAAACCACTAATCACAGTTTTGGTTTGCCTTTTTTTTTAAAACTCTTGGTTATTAAGATGACAAAGGCTAAAATGTACTTATGTCATCAATATATAAACAAAAAATCATTTGTTAATAATTAGTTAATTTTTACAAATGAACATTATTATGGTGGAATTTGCAGCAGTTAAAATTTTTAGACAGAGAAGATTATGGCAACAAAATATTTTTGCCATATCTCTATGTAAACAATGCTAAAGAATGTGGATGCCTTGACTACCTGAGTTTTTTTTTTTCTTTTTTCTTCCAATTTTAAAGGTATATGTAATTTTAATTACCAATTTAAAAATGAATAGAAGTCACATTACGATGTGCCTTTCAACTTAAAAATAGACATATTTTTTCTTTGTGTATGAAATGTAGGAGTTCAGGTATATTTAAGCACACTGATCACGGCATAAGTACTGCAGCTGCAAACATGGGGTAAGAGAAAAATAATTTTAAATAATTTTTCAATAGTTATGGCAGTCATCCTATGGAAAATAAATATATACCAGTAACGTGTAGCAGTAGCACTTAACAATTTTGCTATAGACTAAATTGCCCTGTATTTATGTTAGCATGTTAATTGATTGTATAGACATGTTAAAATTCCACCGCCTTGATGCATATTACAGTTGAGTCTTTTAAGTCCTTTGTCAACTAAAATCAATGTTGTTTGTAGTTACTAACATAACATTACATTGTGTGCTGTTTATTTGGAACCTATGATTGTCAGTTCTTAAATGTATCTCCTGAAATCTGGACTAAAGGAAAATCATAAAATATATGACTCATTTTCATTAATTTTTCCTAATAGACTGAATTTGCATTATAAAATGAAAAGCTATGCTACATTTTTTTTAACTGTATGTATAGTTTGCAATAATAAAGGACTCCTGTAACCAAAAAAACACACAC
>UN000031 
GGAGATTTTGTGAAGCCGCCTATCTCCGGCAGGCGCCAGCAACAAGGAGGAGGCAAGAGGCCAGCCTATTAAAGTGCCACTCCACGGTAAAGCTGGCTAGCTGGAGTTAACTGCGTTTGAATGAGGGCGGTCCGTGTACAAGTAAATTGGTCTTCAACAAAAAGACAACTCTATTTAGCCTAGTTGAACTCAAGCTTGTTTCTAAATTCCTATCTGATTTAGTATTGGAATCGCAATGGAAAAAGTAGGCATCTTGATCCTCCTGTGTGTGTTTATGAAATCTATTGATTGTCAGTGGAAGAACACTCGAGTATCAGAACTTGGGTCAGACCTGGGGATGAAGATTTTCAATCACGTTGCTAATTCTAAACCAACAGAAAACATTATCATGTCTCCACATGGAATTGCATCTGTACTTGGAATGCTGCAGCTAGGCGCAGGTGCAAGAACAAGACAGCAATTGAGCTCTGCTCTGAAATACAACTCGTATGGTATTTACAGAAAGCTCAAAAGGATACACAAGTCTTTAACTGAGAGCAGAAATCAGGATATAGTAACTATTGCCAATGGATTATTTGCACCTAATAATTTTGCAATGGAGGAACCTTTTATTAGAAAGACTAAAGACGTGTATCAAGCTGCATTGAGAAGTTTGAGTTATGAAAATCCTGTGGAAGCTGCAGCTGCAATCAACCAGTGGACTAACAATCAAACCAGAGGTATGATTACAAATCTAATTTCTCCGGCAATTCTCAGTGAAGCTACGAGGCTAGTGGTGGTCAATGCTATTTTTTTCAAGGGTTTGTGGAAGTCTCGGTTTCTACCAAAAAATACTCGCAACAGGGATTTCTATGCAGCTGATGGAAATGTGTATCAAGTTCCTATGATGTCCCAAAAATCAACCTTCAATTTTGGTATGGCCATCACACCTACTAATGTGAACTATTATATCCTTGAGCTGCCATACCATGGAGGCACTATCAGTATGTTTGTTGTTGTTCCAGTGGATATTACTATCCAACTCTCTGAAATAATTCCTCACATGAATGTACAATCTATAAACAGCTGGAAGGCAATCATGAGAGAAAAGGAACTTGATATTGCCTTACCTAGATTCACTGCTGAGGCAGAAACCAACCTGGAGAAACCGCTTTCAGCTCTTGGAATCACTGATATGTTCGATCAAACTAAGGCAAATTTTGTAAAAATTAGCAGATCTGGTGAACTGTATGTTTCACAGGTACTACAAAGGGCTAAAATTGAAGTGAATGAAGATGGAACTAAAGCTTCTGCAGCAACAGCTGCTGTATTTATGCTAAAATCATTAAGGATTACTCCTCCATTTGTGGTGAACAGACCATTCCTCTATATCTTATGCCACAATCCTACAGGGACCGTCCTTTTTATTGGGCAAGTTTCAAAACCATAAGAAGCCAATTTCAATTGGATAAGGTTCAAAATGGTTTTTCAGTATCAATGGAGGAAAAGTCATTGCTGCCTTCAAGTGTCTTGGTGATGAAAAGCAGTGCTATTATGTACAAACACTGACTTTAAGAATGGAAACAGATATAGCCTTACAATAACACATGCATATATTTTTGCCTTACATAGAATGTTTAATTGTAATTCAAGTATTTTTTAACAGTATGAAATCATCATGTCTTTTTTGTATCTAAGTTTAATATTGCACCTGAGGGAAACAATAAACATTCAGTGTCATTTGGCTGAGTATTGCTATTGGAATTGAAATCAAATTCAGAAATTTTACATGAAAGTGCTCAAAGCTGTTTATTTGGAAAATGACTAAATTGGGGTTCTTGAAGATAACAGTTCTAAATGTTCAACGCCCTTTTATGATTTCAGGTAATTACCCTCTTGTTTGATTTCTTGGAATATTACCAACCGTCTCCATTCATGTCAATGAGGGGGGGCTTCTACGTAATTACTGTCAACCATTTCAAAGGCATGTAACTGGGGCGGGGTGGGGAGCAGTGTTGAAAAAAAATCTGCAAACCCCTACTTGCAGTTATACAAGAATTCAGACTACCCTTCAGGCCAAATTTTTATCAGTTTGGAGTTAAATGTTTTGGGATGTAAATTCTTGAATTTGATAATTACCTTGCTGTGCAAGTTGCTGCTCAAAGGTCTTTTCAATACTGAGCAGCTCTATAACTTTTGAGAAAAGTCATTCAAAGTCCTTGATTTAAATGCTGAAGTAATCATGCATTAGTATTTATTGCAACAAGGAATTGAATAGAGTTCGCTGAATGATTGTAGCAAAGACCTTTTGCTTTTTCAATTTCAAGATCGTTGTGCAATTTGATTTTGAAAGAATGCTTTGTACTAAATCAATATTTTTCATTAGCAATAACCTTTCCTTAAATGTTAGCAGAACCTGGTGCTCTACCTGAATGTTACCGTCTCATTGCTCACTTGTGAAAGCATGTAATGTAGGACAATATAAATGTAGTGTGGAGACTTTTTTAAATGCTCTTCGAGATAATTTGTTTAATTCCAAACCTGGGTTCAAGATGTAGGTTATTTTTGTGTGACCTATAATTTTGGAGGCTAAGTGTAAAACATTTGTCATAAACAGTGGAAATTTAAGTGTTTTAATAAAATGTGAATTTGGTCTACCATAAAAACACACAC
>UN000032 
TAATTGGCAACTTGATCTAACGGCCTTTTTTTTTAAGAACCGTGGTTGCATTTCTACTATTTCTTTTTTAAGAATTTTAAATATTTGACTGCTCAACGTATTTTTTTCCCCCCATGCAGTAAACTATTAGTTGCTTGTGTTTTACCCCCCAACCTTTAGAACTAAATTAAATTGGAATTTTTATAAATGGGTTGGTGACATACCTAGAGTAACAATGATTATTACAAATACTAATAGCATAAAATTATATTCCTATAACATCACTGTCAAAGAATTTTGCAGAACTGGTTCTAACTAAAATTTCATGTCTTTTTTTTTAAAAAAAAATGATTTATCTATAAAATATTTTAATTGCAGCCTCTTCATTTATTTCAAGGTGTGATTTATTTTGAATGTTTCAGTTGAATGATGTTTAATTCCAGGATGTATGTTTCTGCTATTTTTATTTTATGAACAATATGACAGTACCACAGTCGGGTTTCATACTGGAATAGTCACTATTTAGAAGTCAGTGCATCACAGGATAATGTGGGGTCAGTCACTCTGAAAGTGATAAACGTTTTACTGTTGTTATTTTAAACCGGGTTTCTTTTTATGTATTATTAATTTAACTCTGTTCCTGAAAGTGCCCATTTTACATCCTGAGCAATTTTATGACCTCTCCAATCTTCATCCAATTAGTGACGAGCTTGACCTAGGCCCATGTTGTTGCTAGGAAACTCCAGACCTTCTGTGCAAGAAAGATGCAAAAAGTCAAACCCTTTATCAGTTCAAGTTCCTCTTCCTGGCTATTTGAAGTTGTTGTACAAATGACAGAATTAGAGAGAGCAATTTATGGATTAAATTGTTTTATAAATAAAGGAATGTTTTCTCATGTACAGCTGTAGATCCTATGACGTAAAAAGGGTTTTGATGTGTTTCATAATTTAATAGCAATGCCATTGATACAGAAACACTAAGAGAAAATTCCCTTTGGTTCTCCCGGTGGAAAAGCTAAGCTTTCAACTGGTATCCATGTGAGACTAAGAAGAAATACACTAAACAGTGTGGTGGTACCAGCCCTGTTGAGAGACCAAAATACAACAACATTTCTACTGAAACAACATGCAGTTTCATATTTTTGTAATCAAACTTGTCACAAGAGCTTTGCAAAAGCATTTTTCCAGACCACAATTGACTCTGCCACATTACAGCAGCTTTAAGGACAAGTTGATGAGTTTGGTTAATGTTTTTTTAAGGAGAGGCTTAAAGGAAGAGAAGTTTAGGGAGGGAAATTGCAGAGCTGGGGCTTAGAGGGTTGAAAGTATGGTTTTAAATCCTCGAATGAGAATTCAGTCAGGCTTTTCAAAACCAAAAGTGTAATGCCAAAGGTTTAGTTTTAGCACTTTAGTTTTGTTAAGTAGTTTCTTTTGACATCTTTTTCGCTCTGCACATTTTGGGTATTCTCCACCAATTAGCCCCAATTCTTCTCCCTTAAACATGTGATTGCCACAGAGAGTAAGGTACCCCTTTAATCCTGTGGGGACTGGACTCTTTTTTAATAGAGGTTAACATTCTGTGAACTGACTTAGATGACTTGCCAATGTGACCTAGCGGGTTGCCAGGTGGATAACAAGGAAGATGGCCAGAGGAGATGATGGCTTTGAAACCATTAGCTTTTATCAATAAGGCCTCAATATCTGTTGCTTTACTAGGGCCTAGGCCATTGGAGAGGCAGCCAATATCCTCACTTACTATATAAAAAGAAACCATTTTGAGGGCTCATTCAGTTGAGTTAACATTTGTATAGTAGGTGACCAAAACCCAACGTCCAACCATTATTCCCACCTCTTCAGCTGTTCAGTAAAGGGGATTGAAATCTAAAAGGTTATTTTCTTTAGTCAGAGTTTGTCTCTGAAAAGTTTTAGCAAAAAGTGTTCACTTACTGGCTCCAGTATTTGAAAAGCGCACCAGGTACAGAACTTTATAAAAGTATAATGTTTTTTGGTTCTTCAATAAAACTATATATTTTGATATATAAAAGGAATTTGTGATTCTTTGGATTGATATTGGTGTAAATACTAATGGCAACATTCTTAATGGCAGCTTGATGTGGGGGTGCGATTGGATTTTTAAGAAACTCCAATGCTTCCACTCCTTTGTGCAGCCAATTAGTGGCTGTTGAGTTGCATACCGCCCTTGGTGCTATTATACGCAAATAGAAAG
>UN000033 
AGTGGCCGAGCGGCCTTTGTGTGTGTTTTTTTTGTTGCAATAATTGTCTTTATTGGTTGATCAGATTAAATAGAACATGAGATTTTTGCTCTTGTCACTGAATTTTTTACAAACATGCTCTATTGCTCATTTGGTCTAAAATAAAAAAAAATCTTTACAAATTGATTCAGTTCTACAAAATAAAGTATCAGATTTGCTTATGTACCACACAAACTAGTTTTTATTCTATTATAGATATAACGTTGCCATCTTTAAGTGTTGAAGCACAAATCTTGGAATAAGTAAAAATATACAAAGAGTATCCATTTCCCCACAGAATTATACTAGGCTGTCATTCATAAATTGAGATATTACATTAAAACCTAAGTTCATAATTTGCAGCAAGATGCAGAGAAAGGCGATAGTGTTTTAATCATGTGTGTGGTCACTATATTAAGGCCACATGCCCATTAATATTTGCAAGATCAAATATGAATCCTCTTCTGCAGAGTGGCAAGCATTAATCAAAATCATCTTTTCACCTGGGTGATCATGTGGCACAAAGTGATGCAATGAAGCAATTTGCTTTCAGTGAAAATTCTGTTCTCCAATTCATGTTCTTGGCTATTTCAGCAATAATGTTAGGGCACAGGTTAGTTTCCTTCCTTTTCCAAAAAAATCTTGCTCATTAACTACTTTTGGCACCAAACAACCGTTTTTGCACTGCAGCACATTATTTCAGACTGAAGAGCATTTCCTTTAAGCACTGAAAAGCCTACAAAAATGTTTTAAAATTAATATTGTGACCAACAATCCAGTTCACTGCTCAAGAATGAAGAGATTCAAAACAAATTATTCAAAATTTGGACACATTTTTGTAAAATTTAGACTTGGCAGAACCATTGATTGGGGGGGGGAGAATGGAAACTCCAAGCTGTGGCCCAACATAACCTCTACTCTAGAATCCAAGATGGTTGCTCCAGTGATCACCAGAAAAATAAAATGCTTCAAATTGTTTATCATCCTGTGTAGAAAATGCACAAGTAGTGTTATAAGTGAAATTTTACATAGATTCAAACTCATCCACCCTCTGCTTGGTGTTCCCTCGCCGGATCTGGCGAAGTGTCTTATATTTGTCTTGACCTTTTCGGACATTTTCCATGTGAATGATGTCGTTGGATGTTTTCTTGCTATCATCTCTAGCTTGGGCGAGTTCACTGCTCAAAAGCATCAGTTGCTGTTGTACTCGTTCATTTTTCTCCACTTCTGTCACACGCTCTTCTTCATCCCTGTGATCCAAGATGCCTTCAGTTGTGAGGTCAGCACTGTACATAGTATGATTCTCTTCAACATCATCATGTTCGTTCTCTTCTAAATGCTCATAGACTGGTGGAGGGGGTGGTGGGGCAGGGGCAGATAATACCATGTGTAGTTCCTCTTTTGTTTTCTCCAAATCATCCTGGACCACTCTTGCCCGTTGTTGCCATTCATGTGCCTCTTCCTCTTTCATTCTCCTGGCACCCTCTAGTTCTTCAATCTTGGCTGTATACTCCGATAACTCTGAAGCCAATTGCTCCTGGTTCTTTATTTGATCCTCAGCTTGTCTCTGCAACTCCTCCTTCGCTCGGAGAGCATCCAAGCGTTCAGCCTCTAGACGTTCAGCCTCACGTTGAGCTTTTGTCCTCTCTTCTTCCAGATGAATTGCTCGCTGCATTTGCTCAGCCAAGTCATTTTCAGCTTTCTTTGTTTGATCTTCGTATTGCTTCAGCTTCAACATCAAGTCACGAGTTTCCTTCTCCATCTGCTCTTTCTCTCTCTCTATTATCTCCCTCTTCTGTTTTTCCTGCTCCAACTGTGCCCTCTCCAGCTGTCTCTTGTGCTTCTCCTCTCGAGCCTGGGCCTTCATCTGCTGTACTTCGATGGTATCAGGTTTTCGGCGCCTCATGTACAGCTCATGGTTGCCCATACACAATTGCAAGATTCTCTTGTTTATTCTCAGACGAGGAGCATAGAAAATAAAATCCGGTGCCTTCTTGTCTATGGGTTTGATGACAAACTTCTTGTCATTAAAGGAGATGTTGCGAATTTCACTCCACGGGAAACCAATTTTGGGTGTTAGTTTGTCTTCTTTTTCATAGATATTGAGACCCAGGGCATCAACACCCAACCATAAGTCCGTTCCTTTCTTATTTTTGATATCGAAGTAGTTGACACCATACATTTCTAGATCCTGGGCAATCTTCAGGTATTCTAACATGGCATCTTCTTTGTGCATCCCACGGTGCTCCTCATGCCAAACCTGGATTCTCTCCTCCCATTGCTCTCTGCTAAGTTTATGCTGCTCCACAACACGCTGTGGGAGCAGACGGTCAGATGTAAGGTAGCCACTCTTGTGTGTTTCCATGTTGAAGTCTCCAAACTTTGCCTGGACCGCATAGGAAGCAAGCAGCACAGCTGTTTCAGGAGGGCAGTACACTTCATCAGAAAGGATGCCTTCCTTGACCTGAAGGAAGAAGAGCTTCTGAGTGACCTCTTGGATTAGCTCCTCAGCCACATCCTCTGGGAAGAATTTAGCACGAAATTTGAACTGAACAGGGTTTTCTTTCTTTAAATCCTGGTGAGATACCTTTTTATCAAGCTTTAGCCAGTTTGGATATCCCTTGTTGTCTGTATACTGGAGTCCAAAATACCAGATCTCTCTCAGGCCAATTGTTTTGACCACCTGGTCGAAGAGTTGCTTGCCTGTAGTGCTGGGTTGGATGGCAAACTCCAGCTCAGCATCCATTGTTGTAACACGAACATTGATCGGTTTCGGCATTTTCGGTTTTTTGAACTTCCGTCTCTCCTGGGAGTGATGCGAAGTGCCGAGACTGAGGTTTAAAGTCCAATTACCTGAACTCGAGTTGCCTGCTCCTTGCCGTCACCAATATGGCTGTTCCCGTCTTACCTGCTTTCCCCGATTCTTGTTCCGTTCCCTACCTCC
>UN000034 
AGTTACGGGGGAGGTGTGTTTGGCGTTGCCGCTGGAGGCGGAAGTAGTGTCGGTGAGGAAAAGCAGCTTGGACCCGGGGATTTGGGATTTCCTTCCAGCTCCCGCTCGACCACTCATCACAAGGCAGATGGCTGCCAACAGTAACAACTTGCAGAAAGGTATAGACCTTGCAAGCAAAGCAGCTCAAGAAGATAAGGGAGGAAACTATGAAGAAGCCCTACGGTTATACCAATGTGCAGTGCAATACTTTTTGCATGTTGTTAAATATGAAGCTCAGGGTGCTAAAGCAAAAGAGAGCCTTAGAGCAAAGTGTACAGAATACCTTGATCGAGCTGAGAAACTTAAAGAATATCTGCAAAAAAAACAGAACGTCAAAAAGCCAATTGAAGAGTCAAATACAAGTGATGACAAAGGGAATGAGAGTGATGGTGAGGCTGACAATTCAGAGAAGAAGAAGTTACAGAGTCAACTACAAGGTGCCATTGTTATGGAGAAGCCAAATGTGGGTTGGAGTGACATTGCAGGTTTAGAAGGTGCCAAAGAAGCTCTTAAAGAGGCTGTGATTTTGCCCATCAAGTTTCCTCATCTCTTTACAGGTAAACGAACTCCATGGAGAGGAATCCTTCTGTTTGGTCCTCCTGGAACTGGCAAATCCTATCTGGCAAAAGCCGTGGCAAAAGAAGCAAACAATTCTACATTTTTTTCAATCTCCTCTTCTGACTTGGTCTCTAAATGGCTTGGAGAAAGTGAAAAGTTGGTAAAGAATTTATTTCAACTTGCCCGAGAGCACAAGCCTTCAATTATCTTTATAGATGAGGTTGATTCTCTCTGTGGATCGAGGAGTGAAAATGAAAGTGAAGCTGCAAGGCGTATTAAAACTGAATTCTTGGTCCAGATGCAGGGTGTTGGAGTAGATAATGAAGGAATTTTGGTACTTGGAGCAACAAATATCCCATGGGTTCTGGATTCTGCCATAAGAAGACGATTTGAGAAACGTATCTACATTCCATTACCTGAACAGGGTGCTCGTGCTATAATGTTTAGATTGCACCTTGGGACAACGCAGAATAGTCTGACTGATGAAGATTATCGGATATTGGCGAAGAAAACAGAAGGATATTCTGGGGCTGACATCAGTATCATAGTACGAGATGCTTTGATGCAGCCAGTCAGAAAGGTTCAGTCAGCTACTCATTTCAAGACGGTCAGAGGTCCTTCAAATGCAGATCCATCCGTGATTGTGGATGACCTTCTAACGCCATGTTCACCTGGTGATCCTAATGCTTTGGAGATGACCTGGATCGATGTTCCAGGGGATAAGCTTCTGGAGCCTGTAGTGTCCATGCCTGATATGATGCAATCGTTGGCAAGCATAAAACCGACTGTTAATGATGAGGACTTGGAGAAGTTGAAGAAATTCACAGAAGATTTTGGTCAGGAAGGCTAAACCATAAGACCTTAATTTGCACTGCAGAATATTTTTTTCTTGTACATCTCTTTTTTCTATTCACTTAAATCAATTGCATACTATAGTAAAGGTTTATTTTTCTCTTCATTTTATTATTGGAACTATTGTGTTTCAGGCCATGGGACTTAATATATATAGTCTTAACTCCAACTTTATATAATACTAATTTCTACATTTGCCTTTAGGAAACTAGTTCTCATATCTAATAATCTAAAAAAGGCTAAGAGAAACATAATATAGATTTCATCGAGGGTTTAGCATGATATTTAAACAACATTACTGAAATTATTAAGAATTTTAAAATGAATGAAGTACCCTGTACATACAATGTGCTGACATTATTAAGGAATGTAAAATAATCTTGGATATCATTGGTACATTCTAAATACTTTGTGAATGGGGCATTTTAAAGAGACTATTTGCACATAAGCTCTAATAACCGTACTGCCCATAGGATTGACCATTTCATTGTACTTCAGGTAGGCTCTAAAATTTCCAGCTGTGTGTAAAATATAAACTTGAAGCTTTGTATTGAAGAAATTGGGACTACTTATGCAGTTATTTGTATTCAAAGAAATACGAATGAAGTGATCAACTTCCATATATGTAGATTTTTTATAATGGAAACCTGTTTGGGAGCCGTTATATTTCCTGTTTAATTTCTGTTTTTTGTAAATAAAGCTTACATCTACCTAAAAACACACACAAA
>UN000035 
ACCTTTAGTGTGTGTTTTTCACACTAATAAGAATTTATTTAATTTTCATTATTGGTAGTTCCATCAAAATACATTTAGTGGTTTAGCATTTGCTGAAATGTCATTAACACTACAATCATTTTAGAGAATACTGGGCTATGCAAAAAATAACATGGATTTTGTAGATAAAGTCAAAGAATATATTTAGATAACTACTTAACAATGATTATCATTCAGAAATTAACTTAGTGCACCAAGGAATTCATCACATTAGGATCATTCAGAAAGGGGGGGGGTGGGGGAGAGAGCTCAAAAGAATAGGAATAAGCAATTCAGCCAGTGGGGAAGAGTTTCAGATTTCTACCACCTTCTTTGAAGAAGTGCTTTTTGATTTTCCTCATGGTAATAATGAACCAGGTCTTCCAGTCAGCAGCGATGTTGGGGCAATTGCCGCTGTCTGCGTGGATAATTATGGGTCCAGCTTTCTGCATCCTTGCAGCCAGGTCTTCCTGTCCCAGCTGGAGCAGCGGTCCCTCGGCACAGAGAGCAATAGCGAAGGCGAGTGCTGTGTCTCAGGTAAGTTTTTAGTGGGATGAGTAGTCAAGTTGGGGGTATGTGGAAGTGGGGTGGGTTCCGCCTTTAGTCACCGACCTACGCCAGAAATTAACAGTGGGGCAATCCCCGGGTAGTTAATGTGCAACAGATCCAAGTCTACATTCTTGGAGGGGGCTGGGCAGCACAATTACTGTGTATGTGCATGGTCAGGACTTCTGCCAGGTCCTGATGCACCACAGCAACAATAGTCTAAACATATCCACTGCTGTTGGCATTGGAAGGTCCAACCCAATAATTTCCCTATTCTTCTGGATTACCCCACCAGCAGAAATAGTTTCACTTTATTTAACCTATTGTATACTCCTACTATTTTAAATAACTAGTTGAACAATATCTGAACTTTGAAGAATATGTATGCTCTCTTTGCAGATTACACATTTGATTTTGATTGAATAATATTCTACTTTTTGAATATTGTTAAGAAACTATAAACTGCCTGTCTGTTAGCAATTCCAAGGGAAGGATTTCTATTAATTATAGACCAGACAAAGCCAATTTGCAGGATGGTAATTTTTGACAACTAATTTCTGTGGGGAACATATTTCTGTAATAACTAGAAAGAAGAGTAGTGGATTAGACACTGGTTTTTGCCTCTGGGACCTGAGGTCAAAGGTAACCGGGGTTGATGGGATGAAAGTCTTCTTTGTTTGTTGACTGTGAGGATGCTAGTTTGTGCAGTTATAAAGCTGTCCTTAGCAGTCCTGGGTCTATAGAGCAAAGCTGTTCGAATTGGAAATCTTACTCGAAGAGGGAAATAAAACAAAACAAAGTTACACTGATGCAGCAAGCATTGCTCTGGGATGCTCTCTTTAAACCTCTCTGCCTTGCTAGCTCTCTCTTTTCTTTCTTCAACGCACCCCTTGAAACCAAATTTTTGGTCACCTATCCTAAAATCTCCTCGTGGGGTTCACAATTTTATTTTATTTAATAATGTTCCTATGAAGCGCCTTGGGATGTCTTACTATGTTACATACGCTATATAAATGCAAGTTGTTTTTGTGGGCTGGGGAATGGTGCTGGGACAAAAAAGAGAAAGCTTTAATCTGTATCTGGCAGCATGTTTTCAGCACTCTGTGCAGGGAATAAGTGTTAATTGTAAAAGTTCCATTCCCAGTACAAACAGCTCTGATGAACACAAAAATTTAAGAAAAAGAGTTAAAGCTAATCACAATACACATTATAATTATGGCCTTAATGATAATCAATATCATGGCTCATAGTGGGTTAATATTTTACTATTGTATATTATTGTGGCGACCATAATGGAAGAAAGAAGAGTTATTACATTGCAAAAGGAATAAATAGTCAAACTCTTTCAGCATTGATTACCTTTCAGCTTGCAACATATATTTCTATCATGCAAAGTCTAAAACTGCAATATTATGTTAAGTTATCATGGCAGACTTATTAAATTAGATCAAGAATAGAGTCTGCAATTCACAAAACAACAGCACTTCCTAAATAAAATGGGAAAAAAGTGTTATTTTTGGACATGAATGCAAATGCACTACTCTAGGCCTTCAAGGGTTAAAAATACTTACAAATAATTGAGGAGTCAATCCTCACTTTTAACATAGACTATACCAAATACTTTCAATGCTGCAGCTTTCTAAAACAAACAAAAGTGCATTTCAATTTCTAGCCCGAGAAATGCACACTGTACAGCTGATACTAAAATGCAAGATATAAGTATATGCCATGTTACATACAGGTATCACCAGACAGTAAGCAAACAGACCTGCTATATTGAACAGAAGAAATTTGGGTTACATTTTTCAGATTATAGACAACACTGTTTTACGTGAATTTTCTGTTGAATGGTGAGTTTGCGGTAATAAATTTATGGATCCTCTACATCCAGAAACTCTTTCTTGGGTTGAGTTACACCTCTGTACCATGCACAGGAGTCATCACTCCTCTTAACGCAAGCATAGTGCTTGGCCTGACGTCCGTAAATGCTTTTCTCGGTCACCCAGTCTGTCCACAGACACTCACTTCGAGAGGTGATGTAGCAAGGAATGGATGGACATCTTACAATCTTGCAATCACACCCCATTTGGTATCTCTGGTTCAAGCTTTTCTTCTGTGTTGGAGTTAGCATGTCCCATTGCATAATAAAATCCACAGAGTGTGATAACATCTTCCATTCTTTGCCCTAGTTTGCCTGTAATTAGGTATCTTTTTTCGCTTGTTTCAAGCATGACTCCACATACTGCTGATGAAGTGGCTGTGAAAAATGACATCTAGTTAACTGGTGTCGTGTCTCTCCTCCTGCTGCCTCTTCTGGGTGTCC
>UN000036 
GTGTGTGTTTTAATTCCTTAGGTTGTCTTTATTTGAAGGTTTTTTTTTACCAAAATATAAATTGAATGACAAACCATACAAACTTCACAAAAGTGATTTCACACATTCTAGGTAAATACCTCGATTACACAGGTAGATACAAAACTTCTCTGGCAGAAGTCTAATCTCTTATTTCCAGTGATTTTTTTTAGGAATTAAGGTTTTGAAACTGGTCATTTCACCTTAAATCCAAACTGCATGGCTGGAAGTTTCGAAGGTCCCCTATAACTGAATAAAGTTAAGAATCCTTATAGTTCATCTTTGCTTCTTGATAGCTTGGTTGCATGTTCTTCCACAAATTTGCTCAAAGAGTCAAGGTCTCGCTCACTCTTGTCATATTGAATAGGATTGTCTTTATTATTACTTGGAGCAAAGTAAATGGTAGGGAATCCTTCAGTTTTGTATTTATCATTTGGTACATCATTTGCTGTTGCATCCATCTTTGCAATGATTAGATTCTCTTCATTTTTGTACTTTTTACCGAGTTCCAAATATACAGGTTCCAGTTTTTTGCAATGGCCACACCAAGGTGCATAGAATTCTATTAAGACATCTTTCTTTTTGTCCATAACTATTTCAGCAAAGGTCTTGCCCACCACCACTTTTATTGGTCCTTTGTTACTCTTCGGGACCGGTTGTGACTTGACAATAGGCTTCAATTTACCTTTCTTAAATGCCATTACAAATTCTCTCAGCGTATCAGAATCAAATTCTTCTGGTTCCATTGCATATTTCTTGCCAGCTACATCCAGAATTGCGACATTCACTTCTTCACCACTGTCTGCCAGACCCAGGCTATTTAGTTCTGACGAATAATCCTCTTCATCAGCAATTGCAAAAGTATATTCAGGGAAATCCTTCGCTACCTCCAATACTTTCTTCCGCCAATACTGTGTAGCCACACGATAATCAAAACTGAAGTCTACACCATAGTATACCACCACCAATGGACGCTTGCTGTATCGTTTTGCATCATTGCTTTGCTTACGATGCCCAACCAAAGGCACAGCATTATTTGTAATGAAATCTGCCACTTCAGAATGAGATAATGTGTCCTTGATAGTCAAAATTTGCATTTTGGGCTCATATGGAGAATTAAATTTCTCAGGTTGCAACATAACTAGCTGTCCTGGAGATGCTTTTAAGAAGTTTTGTATTTCACTGCTGAAAGTGTTGATGAAACCTGTAATCTTCTCGGATAGTGTTACAGGCATCTTGATAGGTACGATAAGCTAGGTCTTGCTCGCCATTAAAAATTCCCATAATTATCACATCATCACCATCCTTAAGGAATTCTTGAACTTGCTTAAGAGCTTGAATTTGTTTGGAAGGTGGGCCAGCCTGTTCAATCATATGTTCAATAATACCTTCTGTATCCCTTGGTCCATTATATTCAAAAGGTTTACCCTTGCGGAAAATTTTCAGGGTAGGATAGCCAGTGACCTGGTACTTGTTAGCAAGCTTTGTTTCAGTAGTGGCATCTACTTTAGCAAGTAAAATCGGCACAGAACGCTTGCCAAGCTCCTGGGCAGCTTCCTCGTATTGTGGAGCAAGCTTTTTACAGTGCCCACACCAAGGAGCATAGAACTCCACTAGGATGATATCAGCATCATTCACCACATCATCAAAGGTATCTTCTGTCAAAACGATGGTTGCTTCAGGTGGTGGAATCCAGTCAGGGGAAGCTACTTCTTTCACTTTAGATAAAAGTTCATCCTTCACCAATGCTCCTTTGTAGTTAATTGGCTGCCCATTTTTCACAATTTTGAATGTGGGGTACATAGCAATGTCAAAGCGAAGACCCAAGTCAGATTGTGATGGGCCATCAACTTTGGCAACAGGAATAGGAGGATCATATTCTTTCAACTCACTGGCAATCTTTTCATATGCTGGTGCAAACTGCTTACACTGTTCACACCAAGGGGCATAAAATTCAATCAGCACAATTTCTTTGTCTGCAATGAAGGAATCATAGTTTGCATCCGTCAAAATCCAAACCCCATTTTCTTCCTTGACAGACTCAGCATCGTCCTCTTCCTCCTCATCGTCTTCATCAGCCCCTTCCTCCTCTTCTCCATCAGATTCCGGCTTATCCTGGGCCAGCTCGGTCAGGGCGAGCTGTGCGAAGAGAAGCAGCAGCAGCAGCGATGACGATACTTTCTTCAACTCCATTCGAGCTTAATGCTGTTCCAGGCCCGGAGAAGCTCGAGCTATTTACCCCTCAAACTGTCTGTGTCTCTCTATTCAACCGCCCCCTCCTCTATCTCGCGGGTCTATCCGTGAACGGGCACGCGTGCGCGGAAAGCACACGTCTTTTTATCC
>UN000037 
CAGTGGTATCTACGCAGAGTAGTTACGGGCTACCTCTGTAATGCTATCCACCTTTGCCCCTGCCTCAACTCACCTTCTATTGAAACCCTCATCCATGATTTTGTTACTTCTAGACTTGACTATCCCAATGCATACCTGGCTAGTGTCCATCTTTCATCCTTCAGAAACTTGATCTCATTCAATACTCTGCGCCTCACATGTCAACTCACACCATGTCCCATTCACACATTACCCCTATGCTTGCTGATCTATACTGGCCTTTAGTCCAGCAATACCTGAATATTAACATTCTCATTCTTGTTTTCAACACTTATCTCACCACTTATCTCTGTAGTGCTTCCTCCAGCACTACAATCCTCTTGGATCTCTGCACTCCTCCAATTTTAGCTTCTTACAATTCCCACATTCTAATCGCTTCACCAGCAGCAGACATGTCTTCAGCTGCCTAGGCCCTAAATTCTGCAAGCCCTTCCCTAAACCTTCTTTTTAATTCATTTTCAGGAAGTGAGTATCACTGACTAGGCCAGCAATAATGGCCCATCCCTAATTGCCATCTCCACCTTCCTTCCTCCTTTAAATCTATCTCATTAACCAATCTATCCTAATATCTTCTTGTGTGGCTCAGTGTCAAGTTTTGTTTGCCAACACTTCTGTGAAGTGCATTGGGGCATTTTACTACATAAAAGGTGTTATGTAAACACAAGATATTATTTTTGTCTAACTCTTCAAACACATCATGCTCAAAATCATGCCTTGATCAGGTGAACTTGGTAGCTGCCATGATGCCAGTATCTTGGTCTAATGCATCCAGACTGCATTAGTAGGGCTAACCCAGGAAACTTGCTGATGCAAGCCCAGGAAACTTGCAGTTATTACATCATTAGCCCTTCCTCTGACAAGTACAAATCTAGCCAATAGGACTTGACAGCTAATCATGGGAAGACTTGAAAAGCACAAGGAAACTCGGGACAGAGGAGTGTTTTAATGGTTCAAAATTGATGAAAATAATTTCCTGCTGATATTCCTACCATCACTCTTAAAAAAAGTTAGGAAATTTCCCCTCCCAAAATATCTAATATTGGGCATTCATTTCCTATGAGCTTACTATTTCTGAAGGTTTTCATTTCAGTTTGAATCTTATTGTAATAACTCCCTAGCTTGATAACTTGATATCTAGAAAAATGTAGGGAATTCAGGTGTATTATGGCACAGCAGTTGTTAAAAGCTGAGTTATTTAGAACTTTAAACAACTGCCATAATCTATATTTTCAAGTGGTATGTTTTGAGTTGCCGCTCTAAATTCAGAAATAAGACCACTAGTTCTCGAGAGCTTTTATATCAAACTACATGAGACATTTATTAATTTACACAAGTTAAGCATGTACACATGGCTACAAATTACTACTATCATAACTTTTAACAAATTCCCAAACTAATCTCCACCAGTGCAAAACAATCCAGACTTTAAGCAGACACCAGGCAAACCATTTTCACCTTACAAATTCAAAATGAGGTTCCTTTCACTTTGGTTCCTTTGCAGACACAGTTATAAGTTTACAAGCTTTGATCTTACATTATCTCTGCTCTGCATGCACAAAACTGCCCTGTTATACCCAGCACTTCTCTTTGAATGTAAATTCTCATTGTATCACCAGCTCCTTTGAACTCCACCACTTCAAACAATAACCCCTTTTCATAGTACCAATTTTATTAGTAATATGAACATTGCTTGGTCTCTGCTAGCTAGGTGCCAGATTTCACCCCCTTCTTGAATGCTCTATTCAACAAAATAAAAATGTACTCTACCTCTCTTACATCTCAAAACTAGTACACGTCAAAGCACCCAGACTAGCTGGCTTTAATCTAATTAAGACATATACACACAATAAACCTCTATTTAAAAAAATAATAATTTCCAATAACATTGTATGCATTAATAGCTTCAGGATAAGGTGCAGCAAACAAAGTATGCTGGAATTAATCATGATGCTGCAGTGATTCCATGTGCATTTTGTTTTAGACTGTGTGATTATAAAAATGTTCAGTAGTTAAAATTTAAAGAGTGTTTTGGAAACAACGTGCAAAGTAGCATTTAAGATCTTTCTTTTAGCAATTTGGTCATGCTATCTTTCTTTGGATTTTACATACTTCAGTTTTTAATGATGTTTTAGGAGATCCTTTGTTTGTGAATGAAGATAAAATAAATTACCAGTGCCTTTCGGAGTTCCAATTTCTATTGTATTCTTTAAGTAGTCTTGTTTCAAAATTTTGCAAACATAATAAACACATTTTATTTCTCAAAAAAAACACACAC
>UN000038 
GGAGTGACTGCTGGAGTTTCTCCAGTTTTGCATCTTCCCGAATTGAACTAACCAACATCTGAATCTGAAGAGTAGGAAGACTCGGAGAGTGTCATGATTCAAAAATTTGTGGTCCTGTGGCTAGCCACTGGCCTGGCTTCAGCTATCACCTGTCCAGATGGGAGTAAATGCCCAGATGGAGCAACCTGCTGTAAGACGAGTGATAGAGGATATTTCTGCTGTCTTGCGCCGAAGGCGGTTTGCTGCTCAGATTTCTTGCACTGCTGCCCTGAAAATACCACCTGTGATCTCGTGCGTTCAATCTGTCGTAGTGGTTTGAGTAGAGTTCCCTGGGTGAAGAAAGTTCCAGCGATTCATACCGAGACTACCATGTGGGAAGAAGCAAAAGCCACCCCCCTGGTTCAAGCAGGAACACCCAATGCAGTGACTGAGAACATGTGTCTGGATAATACTGAATGTCCCCCTGAATACACTTGTATGCCTACTTCAAAAGGTTTTTATGGTTGCTGCCCACTTACTGAGGCAACTATTTGCAAGGATTGGGAGCATTGCTGCCCAAAAGGGTACGAATGTGACCTGAACGAAGCCAAATGTAAAAGAACTGGAGTTAAGGAAGAAAAGTTGCCATTGGTTTCTGGAGTAGGAAACTTGCATACTGCTGAGAGTGAGCTTTGTGGGAACATGTCCTGCTCTGGGGGATACACTTGTTGCACATCTAAGAACTTTGGTTGGGGTTGCTGTCCTATGAAAGATGCTGTATGCTGTGATGACAATTATTGCTGTCCAAAAGATTTCAAATGCGATAAAGTACAAAAAACCTGCCATCAAACCCATTGATCAGAATGTAAAAGCAATTATTTGCCCAGATCGGGCATCCGAGTGCCCAGATGGCTCAACATGTTGTTTACTTCCGGATCAGCAATGGGGGTGCTGCCCTTTGCAAAAGGCTGTGTGCTGTGAGGACCGTCTGCACTGCTGCCCTTCCGAAACCAAGTGTGACCTGAAGCAGTCCAAGTGTGTGTCTCAGTTTGGTATGATGGAAATGTGGAAAAAGTTCCCAGCTCACAAGCGATTTACAATGAAGAATACTAAAGTTCAGGTTGTACATTGCAATGACACAATGGCCTGCCCTGATGGCAATACATGCTGCAAGCTCGCCTCTGGAGATTTTGGATGCTGTCCTATAGCAAAAGCTGTTTGCTGCGCCGACCACGAACATTGTTGCCCAAATGGCTACAAATGCAATTCTGAAGGGTGCTACCAGGACATCTCCATCCCCTGGCTCACCAAGACTCCAGCTATTATGCAAGGCACGGTGATGGATGTCAAGTGTAATGACACGATGAGCTGTCCTGACGGATCCACTTGCTGCAAGCAAGTCTCAGGGGATTGGGGGTGCTGCCCCATTCCACAGGCAGTTTGCTGTGCAGATCACATACACTGTTGTCCCAATGGCTATACATGTGATGTTCAGCAAGGACTCTGTGAGAAGCAGGGTTCTTCCATTCCCATGATCCTAAAGCTCACAGCCAGTGTGGAAAGAAATGAAGGCAGGATGTGTGATGATGCTACAACGTGCTCATCAGGGACCACTTGCTGCAGAAATAATTCTGGAGGCTGGAGCTGTTGTCCTTTTGCTCAGGCTGTTTGCTGTGAAAATGTAGGACACTGCTGCCCTAATGGCTACGATTGTGATGTTCAGCATAAGGTCTGCAAGAAGAAACCAGTATCTTTCCCCTGGACCACAAATGAAGCAGCTAGCATGAAAACTTTGGTGAAGAGCAGGGCATTGGATACCAAGTGTGATGACACCATGAGCTGCCCTACGGGCAGTACCTGTTGTCGACGGCGCTCAGGAGACTGGGGCTGCTGCCCTTTGACTGAAGCGGTGTGCTGCACGGATCATGAACACTGCTGTCCACACGGTTACACCTGTAATGTGAGTGCTGGAACCTGTGAAAAGCAGAGCCTTTCTGTACCTTTGGAGGTCAAACAGTCGTCCGCCTCTAAATTAAAATGTGATGACAAGTTCAGCTGCCAGTCTCCAGCCACCTGCTGTAAGATTACTTCTGGGGACTGGGCTTGCTGTCCATACGAACAAGCCACTTGCTGTGAAGATCAGCTGCACTGTTGCCCGAATGGCTACACCTGTAATGGAGCAACCAAAATGTGTACACCACGACGTCGGCTGAGATGGGACCTCTTCTTTCCAAAGCAGAAAAAGGCCTTTGAAAGGCTGTGATGTGTTTGTGCCTCTAATCTACTTGAACTGTGTAATGCACCAAAACAAAACATCACAGTGTGACATCTCGGGAATTGTACAATAGAAAATTTTGGGTTACTTTTGTATGGTAAATCTTCCAATCAAGCATAAAGCAAGTTCCTGAAATAGTAAAGAACAGTTCTGAGGCACAAAATCTGGCTTAAGTCCCCTGAATATTTTTCTTGAAAGATTTTAATCCTCTTCACTATAAAATCATTTTTAGGAACCTCTTCTGTAAACTGTATTGATTCTGCTTTTGTGCATTACATGGATGTTGAATGTAAAATTGCACCAGATTGAAAGCCAGCTGCTTGATTCTCTTACAAAATGGAAATTTGCAGGTTTATAAACCATCCCAATGTAAAGTAATACAAGCAGGCAACCTATCTGATTAAATTACTAACCCAATTGGATTTTTATTCAAACATAGATACTTGAGATAGATTACCTATCTCTTGTCTGAAAATCATTAAAATCTGCTCTTAACTCTGCTGTAAGCCCGTTGATTTAGTGTGCACTGAGTATGTTTCTCAGGTTAATACTCTTGACCGTTTAATCACGGTAACACTGAAGGACATTTGAAAATGTTGAACCTTGATGACCCAGTACAGGTGTAACCACTGGTTTGGGAGAGGAGGTTAAACCATCTCCCCTCTTCTCTCCTGTGGTTAGGCCTGGATTATGCTACACTCCCTGCCAAATAGAATGGACCTGATGTGCGCGCTTCTCCCCCTGCACGAGCCACTCCAAAGCACATTTCTTTATCGGTGGATGTGACTCTTGAATTTGTATGTATGTATGTTTGGCTCCCACCAGCTGAATGTGTCATTCTGTGGACCAGACAGCGATCTGATCTTTTTCCTGGACACTGTGAGCGGCACTCCTCTACATTAGGCTCCAAACCAACCTCATACAGTAACATTTTTATATAAAAACAAGACAACAGATATATTTGAGAACAATTCTTAAAATGATACAATCTTTAAGATGGTTGAGACTAAAATGTTTTAAGTACTAATTCAGAAATTAATTGATTTGGGCGGATTACTTGCTTACCAAGTTCTTTGCTGTTTAATCAAATTGCAAAATGAGTTATGATTTTTAATGGTAGATACATTTTTAAAACTATTTTGTTGGGACTTGTTGAAATCTTACTGATTCCTAACTTAAATTCTGTTCATCCGTTCTCGTTTTTATCGAACTAGAATCCATCTCAGAGCAATGCTTTTTTTAAAGATATGAGGGAGGCAAAAGATTTGCCAATTCTTTTTGAGGGCATTGGTTGCTTGTAGAATTAGCGAAAGACAGCTTCAGTGAGGTGATGATTAAAACAGCCAAGTAGTCTGTTTACTGTAATCTTTTGAAATTTTTTGCTTTATACGCTAGAAGAATATCTGATGTCATTTCACTTGTAATGGATTAATTTTTACTATACTTTACTGTTATCATGAACATATGGATCCAAAAGTCTAGCCTTGGGTGAGGTCATGCTGCTGATCCAGTGATAGTTCTGCGTTTTGAAATCCTTGCATCTGCTTACAATGCATCTCATTATGCCATTTTTCTAGTGGCCACCATTTAAAACCACTTCATTGTCTGATCCTTTCATTAGAACTTTCAACCATTGTGGTTTGACCATGTGGTTGTTGGATGATTGAAAGGATGGCACTACAATATTGCTTTGGCATTACCAAAAGGGAGTTCTTGCAACTAAATGATGCAAATCAAATTGTTCATACTGTGCAGTTATCCTGTTTTTTTGAATGTTTGCTACAAATAAAAATAAATTTATCTGAAAAACACACACA
>UN000039 
GTGTGTGTTTTTAAAGGGAAAAGCGTTCATTTTAATACAACGAAGTTTTAGCAACTGGATTTATTTAACAAATGTTTTTTGGAAAAGTGCAAGACATTTTGGAAACAGGTTTCACAAATTTTAATAAACTAATGGAGTCTACACAACATCTGCAATGTAGAGAAAAATATGTACAATAATATTGCACATTTGACAGTACGCAGTTTTGTATCTGCGATTTTCAAGACAATGAAATGAGGTAATCAGATTTTATAAATTCTGCACACTTACCAAAAGACAATGGGGAGGCATATGGCAAGAAAAAATGATCTGAATACAACAAAAATATGTACCACATGGCATATTAAAGATACAAGTTTGCTGAATATCACGACTACAGGTTAGCGAAGAACAGTAAATCATTATCATTTAGAAATTACTTCATTTTGTTAGCTTTTCAATGTTAGCTACTGAATACTACATACGCCTAAAAGGAACTGAGTGAGTATGGTTTTTCCTCTCCCATCACACTTTCCAAAAGTAGGTTTTTGTAATTACACAAAGCATTTTGTAAAAATCAACTTTAGTTAGCACCAAAAAGAATTATTGGCCTGCACTTGGATGAGCTTTGCAGGAATTAGGCTTTTATATATTTATTTTCAAACTATATCACACTATGTACATTGAAGTTAACAAATTTTAATTCAATGTTGTGATTCTCCACACCAACACAAGATATACAAGTTTACGATTCAGATTCAAACTGGAGGCCAATCTTTATAGTATGTGCCTTTTCACTACATTTCTTTTTAAAAATCAAAGCCCAAAATGTCAGAGCAACACAACAAAGCCAAAATTAAATGTGACTATAAAGACATTTAAACAAACAAAAACAATAAATAAGGCATGTGCTCAGCACTGATACTGTAGAAATCAAATTGTGGATTCTAGGATACCACATAGATCCTATTAAGAAAATGACAGATAAGCTAGTAACAAGGTTAAGCTATTAGAGCACAGCACTCTGCCTTCATTAGCCAATGCAAGATACAAGATCTGTCTCAAATGAAATTAAAACCATTTCATACATTGGGATTAAACAAATGCAGTCATGTTACAGAATAACCTGTTTCACCATTATTTCATTTAAACCTGTTGCCTCCTGTGCTAGCTTGTACATCAATTATTCTTACTATTGCTTTATATTTATTAAACATATGCTTGGAAATGCTAAGCTAGAAAATAGTTACTGCGAAGGCTAAGTACAGTTTCTAGCTGGAATTAGCGCATTGCACTCAATAAATTTCCAGAAGGTTCACAAACACTAATAGAAAAGCATTACTTTTGTGCAAGTCAGCTCAGATATTGCCTTTCTTGACACTTCTGCCTGGGAAACAGACCATGACGTAAAAGATGTCAAGTAAACCATGCCATTACCATTATGTATATTCAGCAAGTTTACGGCACTGAACAGTCTGTATATGTAGTTACCATGTTTCCTCTGCGCTGTGTAACAGTCTTACAGTGCTGCTTCCCGGAGCTTTGAAACTTCTCAGTTCTCACTGTGTGTTTGTGTGTGCTGCCAAAACTGCTGAGTGAGAACATCTTTTCCATGTCTTCAAATACATCATCAAACAACCCTCCTCCAAATGGAAATTGTCTATCTCCAAAGGAAAATCTGTGTGCATTGTGCGCCTCCTGGTGTGCCCTGAAATGACTATCAAAATGTTTCTTCTGATGTGCTCTGTGACCAAAATCAAAGTCAAAATCCTTAAGAGTCATCAAAGTTGAAATTGAAAGAACGGGTGTGATGGCCACCACTGCCTGCATTGAAAAACTGATGACCTATGTGATCATATTCTTTCCTTTTCTTCTCATCTGAAAGGCTTCGTAGGCTTCAGCAATTTCTCTGAACTTTGCCTCTGCATCTGGACTTTTATTTTTATTCTGGATGGTATTTCATTGCAAGCTTAGTAGAAAACGACCTTACTTAGATTTGAACGGTCAGATGAATTTTTTGGCGCACCCAAAGTTTACATAATAATCCTTCTTTGCCAGTATAAATTCAGATATCATTAGAAAACAGACAGCAAAAGCAAAAACAGAATGTGCTGCTGCCATTATCGAGATTTTCACTCATTTTCTGTTTTTCATACTCCAAATCAGTGTCATGTTG
>UN000040 
GGCCATTACGGCCTAGTTACGGGGGCTGGCGGAGTACGCAAGTGTATAAGACGGAAGGCTTTCTGGGAGCGTGAAGGGTGGGAGTAGATAGTTGATTTTCTGTAGAGAAGGCGCCTCCCTGGATTCATTCGGACATGGCGTATTCGCTGACCTCCGGAGTGCTTTTTGCAATTGGTGCCGTTTTCGTAACAACAGTTGGAGTTATTGTGGGGCACTATGTTTTGTCCAAAAAAAAGAAATCTGCAATCACATTGAAAGACGCCAATGAGAAGTATCCACTGCGGCTAATAGATAAAGAGATTGTGAGTCATGACACCAGGCGGTTTCGCTTTGCTCTTCCTTCAGCCGATCATATTCTTGGTTTGCCTGTTGGAAAACATGTGTATCTCTCTGCAAGAATTGATGGAAACCTTGTTGTCCGACCATATACTCCAGTTACTAGTGATGATGACAAAGGCTATGTGGATCTTGTTGTCAAGATCTATTTTAAAGGTGTACATCCCAAATTCCCAGAAGGTGGTAAGATGTCTCAGTATCTGGAAGACCTGAAGGTTGGGGATACCATTCACTTCAGAGGGCCAGGTGGATTACTTACTTACAAAGGAAAAGGGGAATTTGCCATCCAGCCTGACAAGAAATCATCACCAGAAACCAAGTATGTCAAAAAGCTTGGTATGATAGCAGGTGGATCTGGTATCACTCCAATGCTGCAGTTAATTCGTGCCATCATGAAAGATCATGAAGACCCAACTATGTGCTATTTACTTTTTGCAAATCAAACTGAAAAGGACATTCTGCTTCGTGATGACTTGGAGGAAATTCAAGCTCAGTATTCTGATCGCTTTAGGCTGTGGTATACAGTGGATAAGGCTCCTGAAGGCTGGGATTTCAGTGAAGGCTTCTTGAATTCTGACATGATAAAGGAACACTTACCTGCACCTGCTGATGATGTCTTGATTCTCATGTGTGGCCCGCCCCCTATGATTCAGTTTGCATGCAACCCCAACTTGGACAAACTTGGATATGGACAAGGAACCCGCTTTATTTACTAAATGTTGAGATTCCCAAATTAGGGCTTGGGGAAAGGGGAAAGTGATACACAAGCTAAAAGGAAATATTTTTTGCACTTCAAGCAGTGGTGTTCACCTTACTGAGACAAAATAAGCTGGTTTGTATGCAAGTTGCATTTAATACTAATTTTCTCCATATCAGCTGTGTACTTGCACATATTGAAATACATGAATGTATAATGTGTTTATATATTGTACTGTCAGTTAATCTGTTTGAAAAGCATAAAATTTGGAGCTTCATATTTTGTGTGCATGTCACTAATGTATGGATTTAAACTTTCATGTCTCTTGTCACTGCAAACTTTTTAGATGTCAAATTGCTCTATGAAATCTGCCAAAGTCTAAAAAGCAATCAAGGGCATGTTGGTGGATATGTTGAACTTTTTCAATTCTGCCACTTTTTATTTGCACTTCACACATTGCTGTACTACACTGGCACTGAAGAATGTGTAAGTCAGTGAACTTCACATGCAACCATTGGTGACCAAGTGATGCAGCATCCAGAATGTGCAATGCAACAATCTTTTAATCTTTAGATATTTATCTTCTGCATTCAAAGGGTGTAGGACTAGGTAGTGTAATGGATTAGTATGCTAATTTCTCATGTTTTCCAAGATTTAAAAGACTTGACGTTTCCTCTGGCACTTCTGTTAAACTGGTCTATTTTCTACAGCACTATCCATAACTGATAATCTGCCTCAAAGGCCATCTGATTGTGATTTAGTTTCAAAACAGCACCCCCTTAATTGCTTGTGTGAATGTATGTTAGGACACGTTTAAGATTTTTTTATTAATAAGTTGCAAATTCACAAATGTAATTTAAATGCAAATAGTGTATCAAACGTTGGGGGCAATATTAATGGGATCTTCATTTGATGCATTGCTGGCTGGACGTAGTTCAATAGCAGTAATAGCCTGAATACTGGAATCATTCTGTTCAGGCTTGCCACAACATCTTGCTATAATATTTTACAGTGCCTGAGCAAGTGATAATTTGCCTAGTCTGTCTGATTTTTGGTCTCATTCTCCCATATTTCCCAGTGATCACTTGTAATTCTAACTCAAGTACTTGTGCCTTAAGTAATTGTTTTAGATCATTTTCTTGGCGATTTTACTTAGTCTTTAAGATGTTCACGAAGTCCGCACTCCTGCATGTTTTTATTTGATCTAGTTTACAGTACAGTAGCTGTAATGTGTGCTTATTTAAAATACATGCAGCTCCAAATTGAGATTGACTTTGATGGATCTGAGAACTCCAGTTGTTGTGGTGGAGAAACAATGCCACATCACAGACCACCCTGCGCCCTCTCCCCTGCCCAAAAGTCACTTAATGACACTGCACCAAAGCGTATCAGTTTTAGGACAAGAAAAAACAAATCAGTTACTTCAATCGTTAGCTGAAGTACAATGGAATAATAAATTTGGGATTTGTCCTAAAGATTCTTTTGGTAAATCTGGATGATCACAGTTTCTGAAATACAAATGTATGGCACAGAAAACAAATAAAAATCCATTTGGTGAACAATTTTGTATATTGTAATGACTTAGGGCTTCAGTTTTTTTTAAGGTGTTGAAATATAACATGGCCATTAAAGAATTTGATTGTTAAAACAAAAACACACAC
>UN000041 
AGTCTGTACAATGGCGACTCCCAGCTACAGCAACAACTCCAGCAGCTCAGCTCAGCAGCAACAGAGTCAACAGCAAAACACAACTACCTGCATGCAGGTTAAACGTAAAGCATTGAAGTTGAATTTTGCCAACCCAGCCATCAAGACAACAGCAAGACTTCCACTAAATCCAACAGGAGGAGTTCACTTTCAGAACCCACACATAGAAAGGCTGCGGACTCACAGCATTGAATCTTCAGGGAAATTGAAAATCTCTCCAGAACAGTTGTATGACTTCACTGCAGATGATCTAAAGGACCTTGGGGAAATAGGACGTGGAGCCTATGGTTCTGTGAACAAAATGATCCACAACCCAAGCGGACAGGTTATGGCTGTGAAACGAATTCGATCAACGGTGGATGAGAAAGAACAGAAACAGCTTTTGATGGACCTGGATGTTGTAATGAGGAGTAGTGACTGTCCATATATTGTGCAGTTTTATGGAGCACTCTTCAGAGAGGGTGATTGTTGGATATGCATGGAGCTCATGTCTACCTCATTTGACAAAATTCTACAAATATGTATATGGTGCATTAGATGATGTTATCCCAGAGGAGATCTTAGGCAAAATCACATTAGCTACTGTGAAAGCACTTAACTACTTAAAAAGAAAACTTGAAAATAATTCACCGAGATATCAAGCCTTCCAATATTCTTATGGACAGGAATGGCAATATTAAACTCTGTGATTTTGGTATAAGTGGACAACTAGTAGACTCTATTGCCAAAACAAGGGATGCAGGATGCCGACCATACATGGCACCTGAAAGAATAGATCCAAGTGCTTCAAGACAAGGCTATGATGTGCGATCAGATGTTTGGAGTTTGGGAATCACATTATATGAACTAGCCACTGGACGATTCCCATATCCAAAATGGAACAGTGTATTTGATCAACTAACCCAGGTAGTAAAAGGAGATCCCCCACAGCTTTGCAACTCTGAAGAGAGAGCGTTTTCTCCCAGCTTCATCAACTTTGTTAACTTGTGCCTTACAAAGGACGAGTCCAAAAGGCCAAAGTATAAAGAACTTCTGAAACATCCTTTCATCTCGATGTACGAGGAGCGCAGGGTGGACGTTGCAAATTATGTTTGCAAAATCTTGGATCAAATGCCCCCAACCCCTGTTTCCCCAATGTACGTCGATTGATTCTGCTGCTGAAAAGTTGGCCTTAATATGGCTGAAAGAAATCAAGGTGTAAAGATTTGTTTTATGACACATTGCAGTGTATTTTTAACTTGCTCAAACAGACCGTGCAATAAAAATTGGTGTTCCATTTTCTTTTGTCTGCCCACGATTGTCCATTCGAAAAGCGTCCTTCTCATAGTACCCAAGTCATCATGAGAGTTTATCTGGATCAAAGATAGTTATTGCCTTTTCGGGATAGACGTATGGAGGCTGCCAGTATGGTCGTTTAAATCTGGATCTTGGTGGGATATTATGCAGCCATTGTAGGGAAAAGTTTGAAACTGGAGACGTTTCAGTGCAGTACTGGAAAGACCAAGTCTTGGACTAGCTTTTCCCTCCATTCCATTGAATATTTTTGGCAGCACCTACAAGGACTCCTAGATATCTGCTTTGTCTTCAATGAAAGGAAACTTGTACATGAACAGGAAACTTTGATCAGTACTCCGATGCAGTCTCAAACACGTTGAGGAATTTTGCTTCACAAAGTGCAATAGATTTGCTGATTTTAATTCTGTTGCTTTATAGTTAGTGTCTTTCATGGAGGAAAGAATTCATCTGTATTTTACTGTTAATAAAGCTGAAATGATTTTTAAATAAGGGCATAACTGAACACTATGTCTTTCACCAAAAAATTGTGTGGACTGAGATTTGCAATGAAAACAAAATTGATACAGGAAAGATTTGCTGCAAAGAGGTATTTCTCCTAATGCAGAACTTTTACATGACTTACATGTCATTCAATGTACAATATCTTTGTAACTATTGGGAAAATGAGTCTAGACATCTGAGAAAAGTGTTTTAATATTGTCTATTGAAAACTAAAGAAAAGAATAATGAACTATGGTGTAACTTTGAGCAGTATCTCGAAGAGCAAGGCATGCTGGGAAAAAATAAGCTTGTGTTGAAGCAACGAATGTTTTCCTGTTTGTCAATCAGTCTGTAAATGTACACATTGATGTCTTAGGATCTTAGACAAAAGCAGGCTCTATATGGATTATGCAGTAAGCACCTGGCAGTGATGTTCTTAAATGTTGCCCACCGACAGCTCATATTGTGGTTCAATGTGCTATTTTTTACCAGAAATTATTTATGCAAAAATAAATGTATACCTGTGACTGCTGTAAACCTCGAAGTCCTCCAGGTTTATCAGTGATGCGATAACACCAATTGGCCACTTGTTTGGTTTAGTTATTGGTTGTACTTGTCTACTGAGGAAAAATTGCTAAATGGTAAGAGGAACAAGTCACCGAGTTCGGATGCTAGGTCCAGAGTCTTCCGATTAATGCAACACCACTGCGGTTGCCCAGCTCCAGAGGTGCTGAATGTCTGGAAGAATTCTGTTGCTCAAGATAACTACAGGAAAGTTTTAATTTTAGCTACACATGAACCAAGACTTGTGCTACACAAAAAGGATTCTTTGTGAGATTCTATTTTTCATACCAATGCCTATTGAGAGTGTGCTTTGTTTTTTTGGGGGGATGTGATAGTTTTGTAATGGACAAGTATATCCAGTAAGTATCTCCATTGTAGATCAATAAGTCACTAAAGTTATAAAATTATGCAGTATTTTTTTTGTTCCTCTTCTGCTTTCATAACTAAAAACACAGACCCACCTCTGCCCCACCCCACCCCAGCCTTGCTTGGCAATTCATTAATGTGTTCAATTCTACTGGTGGTGAAGTTACCTTGATGAGAATGTCAAGGGGACTTTTCTTCATACTTCTTGAGTGGAATGCCTGTAAAAATTGGCAATTTATTCCTATATTAATCTTAGATTATAATCTATTAAGGGTGAGGAATATATTACATTGTATCTTTAAAAAGGTGTATAATGGTCACAAACTGTGAAAATAGAATAAGAACTGTACATTGTGAACTTTGGTTATTTTCTCTTTCCTGTACCATAGAAAATGTATAAAAAATATCAAAGCTGATGTGCAGGGATATTGCCTTACTTGTCTGTGAAAATGGAGCTCGCTGAGTAACATCACCATAGCATTGTTTTACAGAGCTCTTGGATATTTCTTATCCTGTGTACTGGTTTGACTTCTTCCTATATTTAAAACATCATAAATGGAATCTTAAGTGTTCATGTAATAGTTCTATACTCTTGCCTGCAGGTCAGTTGTAATAAAACTAGAACGTGACTGTGACCTTGTTCTTGTTTTGTAAGATCTGAAACACAATTGCAGAAATAAACTCCAAATTGAAATACTGGGAAAAATATGCACAACTTGATATGTTCCCCCT
>UN000042 
GTGTGTGTGTTTTTGGTAAATATCTCTTTATTACTGGAATTGCAAAATACAAGAAAACCAGTACAGTATCAAAATAGCACATTAATAAGACTGAGACGGTGTACAACCTCACAAGGTCAAACCTTTCACATACAAGGAAGAATTACAAGACTTGCTTAGATTGCTGCGATTCTTCCACCAGCTGCAGGATTCTTACAGTTTGAGCAGTCATAGGTTGGGACTCAATAAACCTCTAGATTTAAAAGATTGACAGGCTAACAGTATGCAATGACTTTCAGTAGCTCAGAGCAAATTGTCAATAATATGAAAGTTATTTTGTATTACTGTTAAATCCTGCAATTAGGGAAAAAAATCAACTTCAGAACACCTAAAGCATTTAAATGAGGAAAACGTGAATGTCACAAATGGTCATCACTATCTCTAGAATCTGCTTGCCCAGTCACCCGGCTGTTTCTTTTCAACCGAGTGTAATGTTATTAATTGATACGGCCCCAAAATAGACAGAAATTACCACTGAGGGTTGGAGCTTTGGGTGTCAGGTAGTCTTAAAAACTGCAATGTCAGATTTTAATAGCTCTGCAACCAGGCTGCACACAATTACATCCATAATGTTGTATAAAATGGTCTGATGAGCCAGAACTCAAAGATGCTGGTGTTATAAAAAGGTGCAGCTTGGTTGGAAAAGTAACCAAGTAAAGGAAGGGAAAAATAGATTGCAGGAGATCACACAAATTCACTGTGAGACCCAACATTTGCTTTAAAGGACTAGTTACAGGCTGGTAATAGTGTCACCCTCATGCTGACAACCTGCTCTGATTGGAAAGACTAGGGTCAAGCTGCCTGAGAACATGTCTTCAAAGATTGCTGATGTCACAACTGCCAGTTCTTTCCCCCACTGGCAAGCTGTGTAAAGTTCAAGCCAGGTTTGCTCACAATGAAATTACATACAAGTTACCCTCACTGCTCCTCCCTCCGCTTCATTATTCCCCAAATCAGAAATGTCAAGAGGGAGACTCTTTAGTGCCAGTGCCAAGTGTAAACTTTGCAAAGCTGAAGTACCTGCACGTTCGGCAGTCTGTCACTGGTGCTGGTAACCTGCTGATGCCACCAGTAGGCAAAAGGCACATTTCAGGAACTAAGTTTCATCTCCCCCCATCAGGACAGTCACATTGGCAAATATTCCAATAGCAATTTGAATCAATTCGTTTACAACATGCATTGCAATATCAAAACAAAACAGATTCACAGTAAGCAATGGGCAGATTTCAAGTTTTATTAACAGGAATGATGTTACTGATTGAATGCAGAACAATGTACGCATTTAAGAGACGGTAAAGGTCATTTGAATTACATCAAAACAGCTTGGCTACAGAACATAGCATTACAGCTGATTGTAACTGGAAAGATTTCCCCTTTTCAGGACAAAAATTTTGGTTGGTCTCATCTTTATATTAAAACTTCCAAATTTTTGTTTCTCATTAATAATGTGTTTTATGATGACAGGACATTTGGACCTACGAGGGGAACTTAAGAAAGCAATGTTGAAGCTTTACCACACGATCTGAAAGCTGTTACAATCCTACCATCAGAGCCTCCAAAAGATGGTAGTTTCAAATTTTAAAATTAGCTGCTATACAATGCCTCAAAAATTTGATTTTTTTTGTTAAATGAGCTCATTTATGTAACACCTACCTTTAACGATACATCCAGCACTCAATATATTTGAAAAACCTACCAGCAGCATGAACGCTTAGCAATATATATATATTAAAAAACTGGCCAATTATTAAATAAGAGGGAAAATGGTCAAATTAACCTCAAAAATACAGGAACAACACACTGCTACTATGTATGGAAAAATTACTCAACAGAGCAGTGGCCTGACGTATCAGAATGCACCCAACAATGCTGCTAACTTCTTGTCACCTGTTGGTTAGCCTATAGCACCTGCTGAAGGATAGCTCTCCTCTTTACTATCAAGCAATATTCCTTTTGGACAATGGAGAGAAAGAAAGAGAGCAGCAAGCTGGTGACTATAAGAAAGTAGTTGAGTAACAGTTCCAATACTTAAACTTGTTAACAACTTTAAACCATCATAAATCAATTCTAAAAGACTTCAATAGAACCTGAGTTAAACATTGACATGAGTCAGACCTCATTGCTTGCACCATGGGACATTACTGCAACATGACCATCCATTTCTTAAAGGCAACTGAAGTTAGCTTAGAATCGTTCTGCTAACTTACAGATACGGGATTGGAGTTGAGAAGAGTCAATTCACTCTCTCTGTTTTGGAATCTCCTTTTGCCCTGTTTTACTGAGAAGCTGTTACTATTTCTCAATTTTATAGGTTGTTCCAAATATCAATTTAATTAAGACTGTACTTCATTAAAACTGAAAATGTAGTCAATAACACGGGAGCCAAAATGTGGCTCTATGTTTTGAGCATGGACAGTCTTCATTGCCCAAGTTGACAGTCACAGGCATCGCTATTCCTCACCTCAACTACCTTAAGCTGAGAGCCATGTCAAAACCTCTCAACTAATAGATAATTAATCAGACTCCCTTTGTCCTGGCTCCCCGGCGGGGAATTGAACCCCGGTCC
>UN000043 
GGCCGTCGGTGCTCAGGTCGCAGTTCCACGTCAGCCGGAGCGGGAGCGACAGGAAGAGAGAGAGAGCGGCCGGCTCGCTCGTCAGCCTGTCTGTCTGTCGCTGACTGGGTCACGGGCTCCGAACCTCACTGCCTTCCCTCCACGGACATCAGCTTACCTGCACTCCTACGTTACCTGTATTCTTACTTAATTTGCCTACAAAAGCTGGCATCATGACAGCTGCGGAAAATGTATGCTATACGCTCATAAATGTGTCCTTGGACTCTGAACCACCAAATGAAATGAGTCTGAAAATTGACTTGGAAAAGGGAGATGTGAAGACTAAGACTGATGCATTGAAGAAGGTGATCATCATGATTCTGAATGGAGAGAAGCTTCCAGGGCTCCTGATGACCATCATTCGGTTTGTGTTGCCACTGCAAGACCACACAATCAAAAAACTGCTGCTTGTCTTTTGGGAGATTGTCCCCAAAACTACCCCTGATGGCAAGCTGCTGCAGGAGATGATTCTCGTGTGTGATGCCTACAGGAAGGATCTGCAACACCCAAATGAGTTTATTCGAGGATCCACTCTACGTTTTCTGTGCAAGCTGAAGGAGCCAGAACTTTTGGAGCCATTGATGCCAGCCATACGTGCCTGCCTGGAACATCGGCACAGTTATGTACGCAGAAATGCTGTGCTGGCTATCTACACCATCTACAGGAATTTTGAGAATCTTATTCCTGATGCTCCTGAGTTGATCCATGATTTCTTGGTGAATGAAAAAGATGCAAGTTGTAAACGGAATGCTTTCATGATGCTTATTCATGCAGATCAGGACCGAGCTCTGGATTACTTGAGTACATGTATTGATCAGGTCCATACTTTTGGAGACATTCTGCAGCTGGTTATAGTTGAGCTGATTTATAAGGTATGCCATGCCAATCCGACAGAAAGAGCCCGATTTATCCGCTGTATATACAACTTACTCCAGTCTTCGAGCCCTGCAGTAAAATATGAAGCTGCTGGCACTTTAGTTACACTCTCAAGTGCTCCAACAGCCATCAAGGCTGCTGCACAGTGTTACATTGATTTTGATTATTAAGGAGAGTGATAACAACGTGAAGCTAATTGTTCTGGATCGCCTTATTGAACTTAGGGAGCATCCTACACATGAAAGGGTGCTGCAGGATTTGGTAATGGACGTCCTGCGAGTTCTGACCACTCCGGATTTGGAAGTACGCAAGAAGACATTGCAATTGTCACTGGATCTTGTCTCTTCTCGTAATGTTGAAGAGCTTGTCATAGTTCTCAAGAAGGAAGTAATTAAAACAAATAATGTATCGGAACATGAAGACACAGACAAATACCGACAGCTTCTGGTCAGAACATTACATTCGTGCAGTGTCCGTTTTCCAGACATGGCTGGAAATGTTATCCCTGTGCTGATGGAATTTCTCAGTGATAGTAATGAGGCAGCTGCTGCTGATGTTCTGGAGTTTGTGCGAGAAGCTATTCAGAGTTTTGATAGCCTTCGGCCGGTCATCATTGAGAAGATGTTGGAGGTGTTCCATGCCATCAAATCTGTCAAGATATACCGGGGAGCACTCTGGATTTTGGGAGAGTACTGTAGCTCCAAGGATGACATTCAGAGTGTAATGACTGAGATTCGCCGATCCTTGGGTGAGATTCCAATAGTTGAGTCTGAGATAAAGAAAGAAACCGGTGAGTTGAAGATTGATGATGATGTTCAGGTGATTCCAACGCAAAAACTTGTGACGGAGATGGGGACGTATGCAACTCAGAGCGCCCTGAGCACAAGACCTTCCAAAAAGGAAGAAGATAGACCACCTCTGCGTGGATTCCTGCTGGATGGGGATTTCTTTGTGGCTGGTGCCCTTGCAACCACACTGACCAAAATAGCTCTGCGTTATGTGGCACTTGTGCAAGAGAAGAAGAGACAGAATAGTTTTGCTGCAGAGGCCATGCTGATCATGGCCACCATTTTACACCTTGGTAAATCATCACTCCCAAAGAAATCGATCACAGATGATGATGTTGACCGTATCTCGCTCTGCCTTAAAGTCCTTTCAGAGTGTTCCCCACTGATGAGCAACATTTTTAACAAAGAATGCAGGAAATCTCTCTCTCAAATGCTTTCAGCCAAACTGGAAGAGGAAAAGCTTTCTCAGAAGAAACAGTCTGAAAAGAGGAATGTAATGGTACAGGCAGACGATCCCATTTCCTTCATGCAGCTGATGGCCAAGAATGAGATGACCTCAAAGGAAGACCAGTTTCAGCTCAGCTTATTGGCTGCAATGGGTAATACACAACGAAAGGAAGCCTCTGATCCCTTGACTTCCAAGCTCAGCAAGGTTACGCAGCTGACTGGTTTCTCTGATCCAGTGTATGCAGAAGCCTATGTCCATGTTAATCAGTATGACATTGTACTTGATGTACTTGTGGTCAATCAAACCAGCGACACACTTCAGAACTGCACTCTGGAATTAGCCACATTGGGTGATCTTAAACTGGTTGAGAAACCTTCACCTCTGACTCTGGCTCCTCATGATTTTGCTAACATTAAGGCGAATGTGAAAGTAGCTTCAACAGAAAATGGTATCATTTTTGGTAATATAGTGTATGATATATCTGGTGCTGCCAGCGATCGAAACTGCGTGGTACTGAGTGATATTCACATTGATATCATGGACTATATTCAGCCTGCCTTGTGCACTGATGCAGAGTTTCGTCAGATGTGGGCTGAATTTGAATGGGAAAACAAGGTTACAGTTAACACAAACATTACTGACCTAAATGAATACTTGCAGCACATTCTTAAATCTACCAACATGAAGTGTTTGACCCCAGAGAAGGCTCTTTCTGGTTATTGTGGCTTTATGGCTGCCAACCTCTATGCTCGTTCCATATTTGGAGAAGATGCACTTGCAAATGTCAGCATAGAGAAACCAGTTCACCTTGGACCAGATGCTCCTGTGACTGGTCACATACGCATTCGGGCAAAGAGTCAGGGAATGGCTCTCAGTTTGGGTGACAAGATTAACCTGTCCCAGAAGAAAGTCAAAGCATAGTGGCTTTTTCAAACATCCATATTGGCTTAAAATAATGTTAGTTTAATCTAGCAATATCCTATGTTTACTTATGAAGAGGAGATCATAAATGCTGAGTTTGTTGAACAGAACTTGTGATTTTGTTGAGCTTTCCATGAAATTAAGCTTCTAATATACGTTTCAAAAGACTGTAGAATTCTTTCCCTTTGTCTCCTTTCTGTCTTGCTCCAGAGGTTCCTTGTTTTACACTAAAGTTTATCGATTATAATAAAGATACAAAATTCTACAAGTGTTGTGTGTTCATCTGGTTGTGACTGCGTATTTGCATCATGTTAAGGTTGCATATGCAAATTAATTTTGATTAAAGTACACATATATGTGAAAAAACACACAC
>UN000044 
TTTCAAAGAGTAAACGATATTAATTATAAAAGACAAAAATAACCGCGGATGCTGGGGAATCTGAAATAAAACAGAAAATAGCTGGAAAAACTACAGCAGGACTGACGGTATCTGTGGAGAGAGAAACAGGATTAACGTTAACGTTTCCAGTCCTCCAAACTCAACACGAAAACTCGCTGGACTTGCATTTTGATGCAGCGCTTATTGTGAACAATGCACATAATTCGAGAAACTATCACCCAATAATTATCGTCTGCATCCCTCACGTGCTCCTTAGAACTGAGAAATCCGCGTACATTTACGTCAAACTGTAAAAAAAACTGAAATCTTCAGTCGTATCAAAGAGGCTGTGTAGTCTTGAGGCACACGAAAACTGGATGTACTTTGGTGGGATCTGTGTGTACAGCGTTGAATGTAAAACAGGTTTAAAAGGCAGGATTCTGATTAACAAGGGCGAGAACATTTTGTAACAGCAGATGGATTTGGACGACTGAAACTTAAAAATCTTGAAATGGAGAAGGCGAGCGCAGCCTGGTGGGGAAAAAAAGTAAACACGAAATAGGAAATACATTCACGTTTTGAAGGAGCAGCAACCTACAGTGGTCAACTATACTTTTTACTTAATGCCAGTTGCCGCATCAACACCAAGTCATTTAAAAACTGACATGGGAGAGAACGCGTCAACAGTCGCTGAGCCGTTTTATTATAGTGAAGACGTAACTGTCCAGATATTTAAGACGCGTAAATTTGAGAACGTAGCTTACTGTAATAAAGGAAATAACCTTGTTCTGCAAAGACACACAC
>UN000045 
AGTGTGTGTTTTTTAAAAATAAGTCAACTTTAATAATCTTGTTGCACTAGGAAAGATCCCACTTGTAAATATTGGCATTGTATTCCGTTACAGAGATGTTCAAATGAAAGTCTCTGTTTAAAATAAATACAGGCACTGAAATCAGCTGACACATAATTACTGCAAATTTATCATTGTGAAAATATCAATTTATGTGGATGCCATATTAGATGAACAGTAGATAATAACGTGCTCTCTCCAGGAGATTTAGTTTTCTTGAAAAAGGACCAAGTCTGCTTTGCAACAGTAAAAAACAAATAGAAAAGCCTTTTAAAACTTGGACCCTGATAACTATTTTCCCGTGATTTTCTGAGAGATTATGTACAGTGACTATAGCAATGATTGATTTCCATCCAAGTGACTCTTAAAAAAAAAACTTTACATATGCAGATTGTCAAAGTAACTTGCTTTTTGTTCCTGTGACAGAAGCTTACTGTCTCAAATGTATGTAGCGAATTGTTACATTTA
>UN000046 
GTGTGTGTTTTTGGTTTTTTGTCTTTTATTTTTCTACAGTGAAGTGACAAGCTACAAATAACAGAGTCAGAAACAACATGCTGTACCTTAAATTAGAAACCATCCTTCGGATACAACCAGGCTTGCAAGGAAAACACAAAACCTCCCAGTTCAATATAAACAAACGCAGTGATTAAATATTGCTTGGCTTTACAAGATATTTACAGGGGTGTGTACAGTAAATTAAGGTAGACTCTCACTTTTCAATTACATCAGCAAATCAGTCAGTACAACCATAAATGTACCTGTAGATTGCAGATAGAACATCTATAGAAATAAGGGGATTCTGTACTTCTAAAAATATATACATTTATTTATAGCAGAAGAACAACTTTCAATTTCGGTACTTGCTGCAGGGGATAGTTCCTGAAGCAGGATAAGATACTGTCGATGGTTACTGCAGAGTATCTACAAAGGCATCAAATTCTTCCATATTCTTCTCATAGATTGCTAGTTTCTCAGGCAAGGAATCCAGATCCTCAGCCATTGACTGAGCACTGATGTCTATAGAGAGGCTGCTCAGTTGAGGAGGATTCTGAAATTCCCTATAAAAGGTGCCCAGGTCCATAGGTAGAAAATCATCCTTGGAAAAGGCTGGCTTGAGTTCCACCATAACAAATTCATCTTGTGTGAGGCCGCTGCTCCCACTGGACTGGTCTGAATGAAGACTAGCATGCAGAGATGATTCTGGGGTAGGGGAATCAGGTGGATTTACCATGACATCAATGTCTTCAGATTCAACAATTTTTGGTGCAAAAAACAGCAAAATGGTAAATCCATATTGGTAGCAATGACCTGATTGGCTGGTTTATTAACAAATGCTCCCACTTTCCTGGTAAAGGTGGTCTCCAGTACATCTTGTGGTGTTGCGCTCTTCCCTTCACTGCTCTTTGATAACAATTCCGCTTCACTACTGCTAGAAGGAGTTGCTGCCACATGTTGATTCATATCTGTCGAATTACAGGGAGGCACCCTATCACCATCAGCCTGGGTACCAGGAGCAGGATGTAGAGGTAAAACAGGTATACCTCCTTCTTTGCTAGGAACTATCATCTGATGTGGATGAGCAGTATTTACACCAGCAGTTAAAGGCTGCTGGGCAACAGGCTAGGTCCGCTGAACCACCACCCAAGAGTAGCAAAGGGGCTGATAGGAAAGGCGTGAGCTGTAGAGCTGCGAGGGAGGAGAAGTAGAG
>UN000047 
CTGCTTGGCTAACCTCCACGACTGGGACTGCATTGTTGCTACATGGCCAGCTATAGTCTCTTCAGGGCTCAGCAAAGCAATGTTTTTAGAGAAGCCTTCCATTGTTCGTCTATTTGATGATCTTGCAGAGAAGATACATAGACAGTATGAAACCATTGGTCTAGATTTTGGAATTTCAGATTGTTGTGTGGAACTTTCTGCATTCTTGTCCCAGACAGAAAAACCAAGTTCTAATTTGCCTCTTCCTACCACTGAGGAGATTGAAAATGGAATCCAGAGCCAAATAGCAAAAAATAATGAATCCTTACGGAGTTATCAGAAGCTAATTGATATCTTGTTGGACTTGCTTGACCAGCGGAACTTACCATGGAAATTTGAACAAATAGCCATTGGTTTCCTTTCCCTTTTGCTGAGAGATGATGTGCCACTACCTACAAGAGGAATCAAATTCTTCATACAGAGTCTCAATCATGATGCCTTAGTAGTCCGGAAGATGGCAATATCTGCTGTGGCTGGCATCATGAAGCAGCTGAAGAGACCTCACAAAAAAATAGGGATTGATCCATATACTGTTTATGGATCTCGCCCAACAACAATCCAGCCAGGGGACAGGCCTGATAACAAGTGGCTCCATTATGATAGCTCCAATTTGCCAAGGACTAAGGATGAATGGGAAGCCTGTTTATTTGTGGAAAAGACACACTGGGGGTACTACACCTGGCCTCAGAAGCTATTTGTTTATGCCCCCATGGACCAACAACCTAAACTAGGAAGGAGTAGAAGCGAAATGTCAGAGACAGAGCAAGTAATTTATGACCACTTCTCTGACCCACAATTTATGGAGCAATTAATTAAGTTCTTATCCTTGGAAGACCGAAAGGGAGAAGACAAATTTAATCCACGCAGGTTTTGTCTATTCAAGGGTTTGTTCAGGAACTTTGATATGGCCTTTTTACCAGTGTTAAAGCCACATATGGAACGTCTTGTCTCGGATTCTCATGAAAGCGCTCAGCGTTGTGCAGCTGAAATCGTTGCCGGATTAATCCGAGGTTGTAAGCACTGGAGGTATGAAGAGGTGGAGCA
>UN000048 
CAATGACCATACGTCCAAAAATTACACAATTCTTTTGTATTTAAAGTTTACTACAAGTCAAATTTCCACCTGCTCAGCTCTTGAGTACAGCAGGGCGTTATGGTAAAAATAGCCTATGTTCTTTGCAACATATATATATATATATATATATATCTCACAATGGTCCGTGCCACTGGGAAACAATCCTCTTATTATGCACAAAGAGCTACGGCACAGATACTGTACACAATTGTTATTTAAGGGCAGGAACTATTTTACTGCTCTGTGTACATAAAGTGTACAAAGCATCTCATGGTATACCATTTCGGTTCTGAGAAATCAGAGAAATTGTTTTGGGTACAATTTTTGTAACAAATAAAATAACAATTTCTGATTCATAAATAGCATTCTATGCTATAAAAAGGGAACCTAGTCTAAACTCATTTTAGCTTCCTGGATGAGAAATTCTCTCTAGTACTCAGAAGGTTAAATGGTCTAAATCATTTCATATAAGCATGTGTCAAAGCAAAAATACACGTAATCTTATTCCGCAGGGCCATATTATTAGCATGCCTGGCCTTCCTCCATCACCGATCCATCATACTTAGGATCATCTCAGGTGTGATGTCTCCATTCTGAGCCTCAATTCCTGATTGCACCTGCACATCTTCAGCCTCAGGCTCTTTCTTTATCTCAACAATTATATTTTCAATAGTTGTAGTCCCTGGTTCTTGCAACTGTTGAACTGCTCCTGCAGAATTTTTATTTGATTGATTGGCTTTGCCAGGTGGTCTACCCCTTCGTTTTTTGGCTGGTGTAGGTACAGGTATGACTTCTGCAATAGGCTGCTCCTCTTCATCCTCTTCTTCAGGTTTGCTCACAACTGGCTCATCCTCTTCATCACCATCTAGTTCAGGTTCAGCATTATCCTCATCATCACTATCAGTGGAGTCTCCTTTCTTGGACTGCATTTTCCGTTTCCTCCCACGTCCTTTGCTCTTCTTCCGCTCTACAGCATCTCCTTCTTCACCTCCTGGCCCACTGCAATTCTCAGCATGTTTTGTCATTGTATTCTTACGAGTGAATGCTTTGCCACATTTTGTGCATACAAAAGTGGCGGGGATAAAATTAGGATCATGGTAGCGCTTGAAGTGCATGTCCAATAGTTGTTTCTGCCGAAAAGTCTTATCACACTGGCTGCAGGAATAAGGCTTCTCTCCAGTATGAGTTCGTTTGTGCATCACCATGTGACGTTCCTGTTTACATGCATAATCACAAAGCTCGCATTTGAAACGTTTCTCATTCTTGTGAGATTTCTGGTGCTGTATGAGGGCATATCGCTCATGGAAGACTGCATCACAGTAACGGCACTTCTTGCCTGACTCCAAATAGGAATGCTGTTTTCTCAGATGAACACCTAAATCACTTTTTCTAGCAATAACAGTGTCGCAATGTGGACAGTGGAATTTTGCCACGTTCTCTGTATGTTTCTGTAAAATATGCATCTTCATTGTTCCACTTTGAGTGAAGCGGGCATGGCAGATGTAGCATTCATATGGCTTCTCGCCAGAGTGGGTCCTCATGTGCCTTTTCAGCTTGTAAGTGTCCCTGCTAGCATAGCTACACAGGCTACATTGGAACGGGCGTTCTCCAGTGTGAGAGCGAATGTGGCGCTTTAACTTACTAACCTCCACACTAGCATAGTCACACATAGAGCACTTGAATGGCTTCTCATGGGTGTGTTTGTAACGACGATGCCTCACCAACTCCCCACTGGTCACAAATGCCATGTCACAATCAGGACACTTGTGTGGTTTAGTACCTGTGTGCGTGTTGAGATGGTTTCTCAGAAGCGTAACTGTTCGAAAAGCTCTCCCACATAGGTGACACTTGTGTGGTCGCTCATCAGTGTGGCTTTTCATGTGGCGGTCTAGGTTAGAAC
>UN000049 
ACGTACTCAAAATGGGGACTAACCAGAGAGTAATGTGAGACCCAGCCTGACAGTTTATGGATCTGAACTCCCAGGCTGTTCTAACACTTACAAATCTGCACTTTTGCCCACTAAGTGTGGCTACTGAATGGAGCAACTGCACACTAGAACAGGTAAGCAAAAACAGCATCTTATCACTTCATGAGTGGAAATCCATTGGATCCATCTGCATCCACCCAAGATTCCCGGGTCAGGACACATGTTGAAGCATGAGGTGTTGGATCAGGTCCCCGAATATCTGATCCCATGACAGGATGCAAGTTCCTTCAGCTGTAGTTCATGCAGAAAGGTCACTGTTATCAAACCGATCCTGGTCATATATTTCTGCAATAACTTTTCGTCCTCCGAACCAGCGCCCATTAAGAGCCTGGATGGCTTTGTGCATCTCCGAAGCTAAGGAAAACTCTACAAAGATTTTGACAATCACCTCTGCGTCCTCCTCCTCGCCCTGCTTTTCTTGGTAGATGATCACGCGATTCACAGCACCAAATTTACCACATTCCTCCGTCACTTCGCCCTCCAGATCATCATCAATGTCATCGGGACCCACCATGTTCCGCAATACCATGACTGTGGACTCCTGCTTGCGAAGCAACTTTTGCATCACCATGTGTCTAGCATTACTCCCCGAAATGCTCATGTGCTCCTGCTCGCTTAGCATTTCCAGCCGTTCAGTGTCCAGCAACTTCTCCTCATCCTCCTTCTTGACTTCTGTAGCAGTGCCAGCGGCAGGTGGCGTGGCCAGGACAGGGTTAACCACTCCTACCTGTGGGATCGTGACTGGAAGTGACACTGTTGGACGGGTTGGTGTCACACCTGTTATAACGCCTGGAGCTTGTGCTGCCATGACAGCTTGTGGCAATGCTCCCAGTGGCTGTGCAAGGGTCAGTGCTGGAGTGACTAGACCTGGTGCCGAAAGACCACTAACACCAAGCACAGCTGCCCCTGCTACAGCCTCCTGAGCTGTAATCTTCGCTGTTGCTGCAGCTGCTGCCACCGCTGCTGCAGGGGGCAATCCACCAGGTGCAGCAGGTGTCATCAATGGCATCGGAGGAGTCACTGCTTTCCCAACGCGGAGGAACTGGCCACCGAGGTCAAAGAGGTTCATGGACGAAACGGCATCTTGCGAAGACTGGGCCTTCTCGTACTCAATGAATCCATATCCTTTATGCTTCCCCGTTGTGGGGTCTCGGGCCAAGGTGCAGGATTTAATCTTTCCAAAGGCCTCGAACACACTTTTAATGTCATCATCCGACAGATCCGGGTGAACGGACGCGACATAAATTCTGTTAAACGCCCTGGCTTCCTCTGCAAGCTGGTCTATGATTGGTTGAGCTTGTCCCATGCTACTCGGTCTGCCAACCTTGATGTTTCTGCCTCCCAGCATCACCGAGTTCATCTGCTCAAGAGCAAGCTGAGCTGCCTCTGGAACCTCGTACTCCACAAAGGCAAACCCCTTGTGTTTCATAGTGACGGAGTCCCATGACATGTCGATGCTCTTGATTGGTCCAAAGGGAGCGAAAGCCTGTCGGATGGTATCTTCTCCCAGCTCATAGTAAATTGATCCAACGTAAACGCGACACATGATCGCCAACGCACGTTGCCTCTGTGCTGCCATCTGATCTTTGGAGTCGAGACAATCGCACAGTTCCCAGCATGCCCATTTTCGAAAGGAACCCAGTGTCTGCAGGTTGGTGAGTTGCTGCTGCTGGTGAGCGATCGTTTGCTTGACTAACACACTCTTAATGCTTTGTTCCATTGCATACTTCTTAGCCTTTTGCAGTGCCTCCTGTTGCTCAGGGTTAAGAGGTGGCAGGCCAAGCTTCGACTGCCCATTCTCCAGCTTCATTATGTCACCACCTAGCATCATCTGCAACGTGGGGCTTCCCAGTGGTTCCAGCATCTGAGGAAAGCCTGTGAGCGACGCCATCCACCCGCCGCTCCAGCACCGCGCGCGATCGCTCGTCCCCGTA
>UN000050 
AAATTTAGAAAATGTGTCATATGCACAGTATCTACAACCCATTCCTAGTAAATTTCTAGTTTTGGAAGTTAATTTTTGGCATCTCCTAACCTCCTGAGGAACTACAAGTGATGAACCCAAAATATGGTATTCACATTTGTTTATGCTAACTGTGTGGAGCTTCTGTTTATTCTTCAGCGCAGGCAAGTGTTAAGTTACTCAGCAGGGAATATGCTGTGAAGAAACAGCAATACAATCTGGCAGTGAATTTTCCAGAAAACGACACTGTAAATATAAGCAAACAGCTACTTAAAGGACAAAAACACAGCAAAATTGCATGACTATGAGACAGAATGCACCATAAAAATAGTAGCTATTTTTAAAAATAAATCTTTCTTGTCAACAAGTTTATAGACACCATTGTAAGATTCTGTAGTTATATAGCATACACACACACAATTAATCTGTTTGGGTAATTCTCTTTTTGTAAGAACAGATGGCTCAAAAAAAAACTTATTGAATGTGATTCCCTTTTCTTTTGACAACTGTCAGATTGAAGAAAAAGTGCTTCCCAGAATAAAAGTTCACACAAGGAAAAGTTAGATTGTTTCTAAGTGTTCATACATGTACCTTCCTGGCATTAAGTCTTCTGCAGTTAGTCTTTGATCCTTGGAATATTATACGCATAGTGAACCAAAGGAAATCCCCGACTTTGATAGAAGCAGGCCCTTCCACAGGCCTGTACTTGGTCGGAACTATCTGAAACAAAGGAGTCTCCCTCGTCAGCATATTCTGAATGAGCAGACTGCGTCCCACAGTCTGACCAGTAGCCGTTGGGCCGCTGGCAAGGCACCACAGCCAGAGCTGGGCAGCTTTGTGACTTTCACTAAGTGTTTGCACGTTGAAGGTTTTGTCAATAACAATGATTCACAACAGTCACATACAGTGATATTACCCTGTAGGTGGGTATACATTCCACAGTCATAGAAGAATTCCGGTGTCACACAGCTGCTTTGAGCGTTCACTGTAACTGCGACCGATTTGTCTTTTTGTTTTGGACGCTATTTCAACATATTCCAGTCTTCTTTGAATCGAGGATTGAAGAAACTAAAGAACAGGATTCAGACAAGCAGGCAGTGGAAAGAAGATTAGTGTTACGGACTTCATTATTTCAGGG
>UN000051 
ATCCGTAAACTCAAGAAGCCTAGTTCTGGGGATGTTAAAGCTGGATATCTGTCAATCATAATGGATCCAGATGAAGTGCCACTGGATGAACAGTGTGAGCATCTCCCATATGATAGCAGTAAATGGGAGTTTCCTAGAGACAGACTCAGGCTCGGCAAAACTCTTGGACTTGGTGCATTTGGCAAAGTGGTGGAGGCATCTGCTTTTGGGATTGATAAATCTTCAACCTGTAAAACAGTGGCTGTAAAAATGCTGAAAGAAGGGGCTACAACAAATGAATGCAAAGCACTGATGTCAGAGCTGAAAATTCTTATCCACATTGGCCACCATCTGAATGTCGTGGACATGCTGGGAGCCTGTACCAAGCCTGGAGGGCCTCTGATGGTAATTGTGGAATATTGCAAGTATGGAAACCTATCCAATTACCTCAGGAGCAAGAG
>UN000052 
ACAGATGAGCTATTTATTTCATCTTGTCAGAGCAGCTGGACTAGTTTTTTTTTGAATTGTCAGTAACCTCCAGAGTCTCTAAACGCTCCACCAAGAAGGATTAGGCAACAAGGTGACTCGGCATTATATATATATACACAACATATTTCAAAAGACAACAGGGGCCTCAACGTCCTTTAACAGTAATTTTTGAGCTATTTTAACAGTCATTAAATTGGGTTGAAATATATATACTTTTTCAAAAACTAGATTTATGCTGAAAACAGCCGAAGTGAATTTTTAGAGGACCATGGTAAAGTGCCCTGACAAAGGAAATAAAATCCCAAAGTGAGTGACATAACTAGCTAAAATTTGGGTTTGGTCAGAGGCAAGAATGTTTTCTGTAAGGGACTGCCTCTTTAAAAAAAAACCTCCATCTTCACCAGAATTAAAACCATGCTGGCAGTTTGCAGTGTCTGAAGCTAAGAACATGGCTCCCCCTTCCCTGACTTACTCTCATAATCCCGATAGAAAGACTCCAGTTACGAAGTATGGAAACGTTTGACTTCATTGCGGCTCAAAAAGACTGACCAGAAAAAAAACGATAAAATGCACAAGGTAGAACAGGTCGGACTTTTCAAAGCAGATACACGATTCAGAAAAATAAAGCTGGATTGCAAATGACCTACAGGGATGACTGTCCAGATCTGTCACATCTCCTTCTATTAAAGATTTATCGATAGGACAACACTGAGCAGAGTATAAGGTTAGATGAGAAAGACACAGACGAATATACATGCAGAAGCGGACCCACCCCCACAACCCTGCACTCAGGTTGCGCTTGCTTTGGACGACGACGCTCGGCGTCCCTTCCATTCACTCTCACTCGCTCGCTTCATCAGTTTAGGACATCCGCATGGGTCTTGTGGGTGCCTGGACAATGCTGACTCCAGTGAGCTTCTCGACGGTCTCCGGGAGCCTGGTCATGATGTCCAATATCTCACCACTCAGTTTGGACGCTCCCACTTCTCCATTCCCGCTGCTGACCATGGTGATCTTCTTAACCTTGGTGAACGGCTGGCTAATCTCAGCTGCTACTTCGGGCAGTTTATTCAGCACCATGTCGACCATGGCAGCATCCTTGTACTCGTTGAAAGCTTCGGCTTTCTTGGTCATTTGCTCAGCCTCAGCTATGGCCTTGGCGTGAATAGCGAAGGCCTCAGCCTCTCCCTTCACTCGTATGGATTCGGCCTCTGCTTCGGCCTCCATGATGAGCTTCAACCTCTCGGCTTCAGCCAGTTTCTCCAGACGGTAACGCTCTGCCTCGGCTGGCTTCTTGACCTTGGCCTCCAGCTCCTTCTCCCTCCGGAGGATTTCCTGCTCCTGGACCTGGATCTGCTGGGTCCGTTCCACCACCCCCGTACTA
>UN000053 
ATTGTGTTCCAATTATGTTAACATTCCATCTAGTTTGAGGCTCCGTCATAACTTTATATTTAAAAAATTAGCGACATCTCCTCAACTGTCCAAAGAGAAAATTAGCATTCCCATCTGTGTTAACGGAGCTCAGCCAGGGAGGTGAAATCGGCCTCAGCATCCTTGAGTTTGGGGGGGGGAAGAAATTGGCCAAAACCACACCCATTCCCACTCCCATCCAGTGACCTACAGCCGAGGTCAGGAGCATACTTGCTCTACAATGACCTCCATGGTCAATTAGCCTGCTAACTTTCACTGACCCAGTCCACAGATACAAAGTGATCACTGGGGCCAGGGATCAGAGGGTCTGGGTGGCCATGGGAATAAGCCATTGGCTAGCATAAACTGGAGAGGTGGTCATAAGAAGAAAAGATGAATTCTGAACCAGGAGAGCT
>UN000054 
TTTTACCGGTATTAGTTGTTACTTTGTTCCCTACTTTTTTCTTCCGGTATCGTAGGGTTCCCAGCGACTGGCTGGGAAAATGTGTTTGTTCTTCTCATATCAGCTTCGGAGGACAACCTTTCCAGCGTGTGACTCATCTTTCTCAACTGTGGCGTCACTCAGGAGGCGGACATCATCGTGAACATCGAAACTGAAAAGAGGTCCACTCTTCCCTCTGGCCTTCGTCACGATGAAATCATAGAAGGTGTGGTGATGTGGAATGATTAGATCCTCTTTGATGTACATCAGTTGTTCAACTCCAGCAGATCTTAATTCGCTGAAATCTTTCCGCAGGATCTCGAGGCCTTTCTGGAGGAACTGTTGGATCGTATTCCCTTTCTTCATCTTCACAGTTCGCCGATGTCCTGAGCCATCCCAGTAACTGAAGGTGATTTCAATCTCCTCACTTTTAATCTTCTCTTGCTTGTTAGCCCACTCCTGTCGCAGCTCCTCGCGAAGGCGGTTCTCTTCTTCCTCCCGCTCCCGGTCCGGGAGGAAGCTGGTGTCCACGTCCGGATTTTTGCCCAGTTTCCGCTTCTTGATGGGAATGATGTCTAGCATCAGGTCCTCGTCCTCGCTTTTAGACTCCTCTCCGGGTTCCTCCTCCTCTTCCTCTTCGTCCTCCTCCTCCTCATCATCGTCCAGGGTGAAGGATAGACTGGCAATCTTCCTCTTCTCCTCTTTCTTTCGTTCCCTCTCCTTCTGTTTCTCCAGCTTGAGAAGCAGCTCCTTTGACTGTTCTTTCTTGGCCAGTTGCTTTTCCCGCTCCTTCACAAGGGCCTCCTGTTTGGCCTTCATGTCATTCAGGGTGACCAGACCGACGGTGCTGGACTTGAGTTCTGCCTCCACCGCATCGTAGTGGGCTGAGAACTTTTTGTCAATATTAGACTTCACCAGATTTTCCTCGGCGATTTTCTGTTTGAGCTGCTGCAGCTGCTCCCGCTGCTTCTCCCGTTTCTTCATCAGCTGCATGGCCCGGCCCGCCTCACTGGCCGCTCCTTTATACTGCGCCATCGCCTCTCCTCTCACCAACAACAACAACACCGAATTTAGGAAAAGAAAAAGCAAACAACACTCGGCGGCCGGAGAAACCGTCAAACTGAAGCGTCGACCACTCCGCGCAGCCGCACTCCCCCGTAACTA
>UN000055 
TTTATGTACATGTAGCTACATAAGACTGCTTTCCTGGACTGGATACTGCTAGCAAACCATGAGTTACTTTAAAGGGACAGCATCCCTCTAGTTCTACTGTATGAACTTACACGTGGTCAAGATAACAAGACTAAAGTCTTCAAATGACCTTGTGCAAAGATTAGCATACAAACCCAATTTTTGATATAATTTTAGCTTAACATGTAAGAAGCACATAGGGACTGGGTGGAATGCTGAGTTTACAATCTAGCCCAATATTCCTCTCCTAATAGTTGACATCAAAACAGAGTAC
>UN000056 
CTAGTTACGGGGGAGCTCTGGAGAGTCGCTGATTGCCAGAGTAAACACGGCAACGGGGGACAAGCATTATAGGGAGCATTGATCCTGAAAACACACAGGTTCATAAGTTGGACAGTTGTCAGCTATGTCATCTTCACCCGACCCGACTGATGCAAAGACAGAGCCTCCCAAGAGTGCTGCTTACAAAAGTCCAGGACTGAGAGGAATCCGAACCACCAGCCTTTTCCGAGCAGTTAACCCGGAGCTCTTCATTAAACCTAATAAACCTGTGATGGCTTTTGGACTGCTGACCATAACACTCTGTGTGAGTTACATTGCTTACTTGAACGCCACAGCAGAAAACAAGGCAGAGTTGTATGAAGCAATTGATAGTGAAGGAACAAGATACACAAGACGAAAAACATCAAAGTGGGAATGAAATACCCAGTGAAACCAGATGAGCAATATTGCAACCAAGAAACTAGAGAAGTATTTGTAACAATTTTTGTTATTAATATTATGTAGTTACAACACCGCTGAGAATGTATGGAGTAAGGTAGAGACCTCAACATTCCTATCATGTTGAGTATAATTTACCTTGATTGTTAACTCTGAGTACTTAATTTAGATTCCCAAATAAATATTTTTCCTTCCCAAGGAATGCAAAGTGAATTCAACCTTCAGCCATAGCACCATCTAGGGGGTCATGTACAAATTACTACATTATATAATAATAGCATTTGAACCTTAGCATTTAGTAAGCTTCCTCGGCTCCATGCATGTGATACCACTTACCCAATGTATCTTCTACCTAGTGTGTGAATTCTTCTTCCCTGTCATCAAAGTAGTAGAGTGTGCCATTATTTTATGGCGAAGGTTTGGATATGAGAGAGGCTACCCACTGGAACAATGACTGTTTTATAGTCTGTGACACTGATCAAACGGGAGTGGTGCTTTTAGCATTTGAGCAGACTATTTCAATCCTGCCATTATGAAAAGCTCCATCTAATTGGCAGGTGACAGACTGGTAAAGACTTGCTCCTGAACAGTAATCCTGTAGTAATGAAAGTTTTAATCCCAATTTCCATTCGTTATTTTTCTGAGACTTCTGTCTTGTTTATTTTCTATGAAACTAATATTTTTCTTCTGTTCCTTAAATCCATGCTCGTGCCAAATATGACAATAAAGAGAAAGATAGTCAGATTCAAATCAAGAAATTCACACTTGCTGCAAATAAATACAAAATTTTGAAAATACACAACAGGCCCATCAGCATCTGAAGAGAGAAAACATAATTTAACATTTCAGTTAGACTCCCTTTGGTAGACGTGGTCAAGTTCTGAACTAACTGAAGCTGCCTGCCTTGGGATGTTTATGCTGAAGATAGTGTAAAATAAAAATTGTTTTGTCTCAAAAACACACAC
>UN000057 
AAGTCAGAGTTAAAAACATGGCTTGGACAAAAAAGGAAATTTCTTCCACAGTGCAAGCAAAGTGATTTGTGCCTTGTGGTCTCTGTAAGATTATTAATTCCATTTTGCTCACTCTACACTCAAAAGAATGCCTACAATGCTTTCATAAGAATGTTTAACTGGTAGAGTACGTCAGCTTTATGAAGGGAAGGACAGTTGTGGCTAACATGATTCTATCCAAAAACATACTGAGAAACAACTTTTTCTGAATACTTAGGGCCCTTATTCTCATGCATGGGAAACACAGGACTATATTATTGCATGTCACATCAAACAGTGGTGAATATCCTTACATTTCAGATGGCTGGTGTTGATTATTGGACCTCAGTACGCACTATCTGAGAAAAATATGCTTCATAAGATTGACTTTCACTGCTTTTGCCTTGTGTAAACAGAATGGCAAATGGGTTTGGTAGCCTTACTGTTTTGTTAATGCAGCTGGTTCATGGAGTTTGGATTGCTTTATTACGTTTAAGGTGCAATATAAATGCAAGTTTATTGTTGTTGGCTCCATTTTGAAAGAGGCCACAAGGTGTTTCAGGCAATAGGCTGCTTTT
>UN000058 
AGTGGAAGACGATAACGTTTAAGCAGTACTATAATGAATGCAGAGATGCTGCAAAAAGCTTTCTGAAGCTTGGACTCCAACGTTTCCATGGTGTTGGAATCCTTGGTTTCAATTCTCCAGAGTGGTTCATTGCAGACATTGGAGCAATCCTGGCAGGTGGACTGGCTGTCGGAATCTATACTACAAATTCACCTGAAGCCTGTCACTATGTAGCAAGTGATAGTCAAGCTAATATCATGGTCGTAGAGAACAACAAACAACTACAGAAGATCCTGCAGATTCAGGATCGGCTTCCGCACCTCAAAGCAATTGTGCAGTACAAGGATGAACTGAAGGAGAAGAGACCAAATCTTTACACTTGGGCAGAATTCATGCAGCTTGGGAAGGATGTGCCCGACTCACAACTTGACGAGATCATTGCCTCCCAGAAACCGAATCAATGTTGCACGCTCATCTATACTTCGGGGACTACTGGACTGCCAAAGGGAGTCATGCTGAGCCATGATAATCTAACATGGACAGCTTATGCAGCAGGAAATATGGTGAATCTGCGACCAGCTACTGAGAGTCAAGAAGCAATTGTTAGTTACCTGCCACTTAGTCATATTGCTGCACAAATGATTGACATCTGGTTGTCCATAAAGTTTGGAGGAACCATTTATTTTGCACAACCTGATGCACTGAAGGGCTCTTTGGTGATGACGATGAAGGAGGTGCATCCTACAGCATTTATGGGTGTGCCTCGTGTCTGGGAGAAGATGCAAGAGAAAATGAAGACTGTAGGCGCAAAATCCTCGACCATAAAGAGGAAAATGGCTTCCTGGGCAAAAGATGTTGGTTTAAAAACCAATCTAAATCGCATGAATGGAAATATGGCTGTCTCGTTTGACTTCCGGGTGGCCAACAAGCTTGTGTTTAAAAGGGTTCGGAACGCTTTAGGATTGACTCGTTGCACAAAATGTTATACTGGAGCAGCTCCGATAACCAAAGACACTCTGGAGTTCTTCCTTAGCCTCAACATCCCTGTATATGAGCTGTATGGAATGAGTGAGAGCTCGGGACCGCACACCATTTCTGTACCCAATGCCTTCAGAATTTCCAGCTGTGGGAAGGAGATGCCCGGATGCAAAACAAAAATCTTCAATCCTGACGAGGATGGTTGTGGCGAGATTTGTTTTTGGGGCAGGCATGTATTCATGGGTTATCTGCACATGGAGGATAAGACCAAAGAAGCAATTGATGAGGATGGCTGGCTACATTCAGGCGATCTGGGAAAACATGATGAGAAAGGATTCCTATATATAACAGGAAGAATTAAAGAGTTGATTATTACTGCCGGTGGGGAAAACATACCTGCTATTCCCATTGAAGACGCCGTAAAGGAACGTTTACCAATCATCAGCAATGCCATGCTGATAGGAGACAAACGCAAATTCCTATCGATGTTATTAACATTGAAGTGCAACGTAAACAGTGATACTGGTGAGCCGCGGGATAACCTAACGGAAGAAGCAAATTCGGTTCTGCCAAAAAAATAGGGAGCAAAGCCACGAAGGTGTCAGAAATCCTAACAGCAAGGATGTTGACGTGTATGGTGCCATACAGGAATGCATCAAAAAGTGTGAATGAAAAGGCTTCTTC
>UN000059 
TTGCTTTCAGAGCATTGCTGGCTGTGAAGGTGAACATGGCGAGCAGAATGATGCCAGTTTTGCTTCAGGCATTTTGGAGCAGACTGCAGCAAGTACAGCCATTATTGCACCAGAAGCTCCAAGTGATGCTCCTAAGCGGCCAGTGGCAGTTTTATAGACATAACTGGCAAATGTGGAAATAACACCTGCTGATAGGTAGACAGCCATGAACTGCTCCTGCCCAAGAAGCGACACTATGCTGGAGGAGAAACTCCACAGCACATACATGTTTGCTGCCATGTGAAAGAATGAGTAGTGGCTGAAAGTCGACAGGACCATGGGCAAGCACAGTGTTTTGGAAGCAGGATTAGAGGTGAAGTATTTCACCATGGTCCGTTGCATTGAAGGAACTCTCCACAAACAGAACACTAAAGCATTGGCTGCTATAATTCCTGTGATGGTCCTCTGCCCCTCAGTAAGGCTGTTCCACCACTGGTTCACCTGCTTCCTGATGTCACCAGCTTTAGGCGGGTGATGCTTTTCCAACCAATCCAAACGGAGGTCATTGAAGTAACTTTGAACTCTGGATTTGAGAGACTCATACTGCCAGATGGCTGCCACCCCGAATGAGGATCCTGTGAACCCTATAGTAAACAGAAAGGGTTTGACAAGCTTTCTGAATGAGTGCACTGATGCTTTAGATAAAACAGGCTCATCCAGCAGTGGGGTCAAACTGCTTTTGCTTGTCTGATTCACACGCGAGGCCAAGTCCTTCAGAGCCTTTTCATCTGGCTCCACTTTCCGAGGTTCATTTTTTTTGGTGCTTTTCTAAACCCACGTCTGGATTCCTTATAGAAAAATAACCTGCTCTGTCTCACTCCCCCTGCTGCAATCCACAATCGGTATCCTCGCGCCGCGCAGGCCCAAGCCGCCATCTTCCCCAGGGTTCACGCCC
>UN000060 
CACGTTTGTCAGTAGGTATGTTGTCTGTCTGGCTGCCGCTCGGCAATTGATTCTCTACGTTAGAGATGTTTCCAGAGCTGAACAACATTCTCAATTCAACTCCTGAAACTTGTGAGCAGGGAAAAGCTGTGCTCCTAAGTGACAAGCAGACAGATGGCAGTTTCCTTGTGCATCACTTCCTTTCTTTTTATCTCAAGGGAGGTTGCAAAGTTTGCTTTCTTGGCTTGGTCCAGTCTTTTAATCATTACAGCCTCGTTGCCCAAAAGCTGGGAGTTCATCTAGCTGCAGCCAGAGAAAAAGGACAGCTGGTGTTTCTGGAAGGACTCCGGTCTTCTCTTGACCTCATACTTAGTGACAGGCAGGACAGTACACCACAAACACTGTCGCCTTTGCAGTTTCTAATCTCTCCCCAATGCAAGCCTCCAGTGCCTTTATGATTTTGTTTGTAAATCGCTATTGGAGACCAGTGAAACCACTTGGAAGTTTCCTGTACTGATTATAGATGACCTCAGTGTCCTGCTCAGCCTGGGAGTGACCCCTGTAAACATCATGAATTTCATTCATTACTGCAGAGCTACAATATGCTCAAAGTTTATGGGAAATATAGTGACGTTGATGCATAACACAGAGCATTTGGAAGATGAAGAAAATAATTTTGTGGCCAAATCATTGAGTCACCAGTGCCACCTGATACTAGAGGTAGAAGGATTGACTACAGGCTACTGCAAGGATATCCATGGTCAGCTGAAGATGACCTGCCGTTCCCCTTCACCTGTCAAGTCTGAGAAGAATGTCACCAAAATTTTCCAGTACAAGATACAAGAGAAAAACGTGACCTTTTTTGCCAGAGGAACCTCATCTGCTGTGCTCTAGGGAATTTCTTTGGAATTGCTTCACTGATGTGTGGAGTGGAAATGACTCTTTACCTTTTGAAATGCATACAAATTTAATTGGTTATGATGTGGAACAAGTATGAGATGTCTGGGCTTCAAGTAGCGAATGGGGCTATTTCTTTGGAGTCCTTTGGCTCAGGTGGATTTGGTAATTTATTTTCAAAAAGTGTATAGATTGTATTCAGTTGCATATGTCACATTTGTAAGGCATAAATTCATTCACAAAGATCCAACCCCTAGACCAGATTTTACAGTGCATTATCTAAATTTCTGTTTTTGCATCCTACAACTTCAATTTTCCATTTATTCATTCATATTCACGTAACTCAGTTTAACAGCAGTGTTTGCCTGTTCAAACGGATCAAAAGAAAACATTTTTGTTTTGCTTTCAAAGCCCTCAATTATTCTTTCCTTTCCCACACACTTTCAACACTCCCTTCTTTCTTGTATTTTTTTATTTGTATTCTATGTACTAATATTTTGTTATTAAGGTAAA
>UN000061 
GGTTGATCACTGCATCCTCCTGGGTTCTGCAAGGCATGGTCATCAGCAACTGGATATTGTGAACCTCTGAGATCCTCCTTGTGCTTGAGCATTTACCCAGTTGTTATGCGGGTTTCTTGGACTTGGTAAACGTGAAAGAGAGCCAGGATGTATATGTCTTAATTCTGATGAAGGGTCACACGGACTCAAAACGTCAACTGTATCCCTCTGCAGATGCTGTCAGAGCTGCTGAGTTTTTCCAGGTATTTATGTTTTTGTTCTGGATATAAAGCTCCTCATGGTGAGTGCCTTTTACTGCACTTCATGTGGGCCAAGAGCAGGATTACACCCAAACTCCCTCACAGGAACCGTCAGGCTTCGCCTTGCTAATCATGGGCCTTCTTCACAACCACTTATAACTGCTCCGTCTCCTGACTGCAAATGGCCTCCCCACCCCCACAGACCTCTCTTCATGTCACGACCCCGTAACTAGGCCGTAATCCTGC
>UN000062 
GCCTAGTTACGGGTAAAGGCGCGGCACGTTTATCAAGTAAAGCTAGTTGATGTGGTGCAGGAGATGATAAATATTCAGTAAAATAATTTCTCCCAATTCGAAGATTTTCTAACAGCCCGAGCAGGAATCGGTTTCACAGAACGCTGAAATCGAACCGTCCCTTTTTAAAAACTAGAAGGCGTCGTTGGGTTATAGTGCTAACTGCCTTTCGGATCTGTGAACGAGACTTGCAGCAATTCCTCCTTTGGGTGGGCAGCTGTTGACATGAAGATCGAGTTTGCACCTATTAATATCCCTCTGAGGAGAAGGATTCAAACGTTTGCTGTTCTCCAGTGGATCTTTACCTTTTGTTCTTAGGTCAATGCTGCCTGATTGTCCTTCTGTTGCTCATATTTGCTGGTTACTGGTATATTGCTGCAGTTTACTCTGTTTGGTTGTATCTTGACTGGGAAACACCAAATCAGGGTGGAAGAAGGTCAGAGTGGGTCAGAAAATGGACTATCTGGAGTTACTTCCGGGACTACTTCCCTATTCACCTTGTGAAAACAGCTGATCTGGATCCACAGTACAACTATCTCTTTGGATTTCATCCTCATGGAGTGCTTGTTGCTGGAGCTTTTGGAAACTTTTGCACTGAGACTACAGGCTTTCAGAAGTTGTTTCCAGGTTTGACATCATACCTGTGCATACTGCCAATGTGGTTCAAGCTTCCTATTTACAGGGATTACATCATGTGTGCAGGGCACATCTGGTCCCAGTCTTTTCCTTTGGGGAAATGAACTCTTAATCAGTAACAATCCAAAAGGGTCTTTCTTCGGGCAACACAGGAGCGATTACGGAAGATCATGGGATTTACAATGCCATTGTTTCA
>UN000063 
TTTGGCCATTTCGGGTTCATCAAATCCATTAGTTTTCTCTTTTAAAAAAGTAAAACGTCAATTTTTTTTGTTGAAACACTGACTTTTCTTCCCCCCACCAAAAAAGACAGCACTATACCCGCACCGACACCACTGTAGTTAAACCTGTATAGTTTAATGTAGAATGCCCTTTTAAAAAAAATTACATTTCCTTGCAGAGGTCAGTTTTTCTCACCATTTTCAAAAACAACAGGTTGCAAAACATCCTCAACGGAGATGGATTTAGTTTCTTATTGGGGGGGGGTGGGGGGGGTTGAAGGAAGCAGAAGAAAATTGCAGTCTTAAAAAAGTACATTTGGTACAAAATACAAAGCAACATTTATATTCAACACATTAATATGTACTTCACTGAAGCACAAAGTGGAACTGCAGCTTCAGAATATGGTTTACCTTACAAATATTAGAGGTGTGCAATTTGCAACAAGTAGATTTATATCAGGGCAAATACATTTTTCTCAGATACAATGCAAGTCAGATACTTCTTTCAAATAGTACACTGGTTTGTGTGCAAAAATACTAATTACTTTGTTTCTACAGATTACATTTGTCTTGTAATGCATTATGCGACATTGTGTAAAGCTTGGAGAAAATAAGTTCGGTTCTGACAGAGACAAATCATTAAAACAGATCATGGCTCATTTTTTAAATGTAAAGATCTCTACTGCAGGAGTGGCAATTTTAGTCAATTGAATGTTATGGTGCTCCATCTGCATTGCAGTTCTTGCTATTAGGGAGGCACATTCCTCAAGTATGTTGCACAATAGGTTAAAATCAACTCCACTGTTAAGTGTTCCCAGTCCACTAAAAATACAGAGAATAATGTGCCGGACCACATCAAACTAGTAAGCTTGCCATTGTATTTCTTAAAACTTACTCTAATATTAACAGACCCTAA
>UN000064 
GGGGAGCGGCTGGAGATTCGTGATGATGAATTCTCTGGAACAAGCTGAAGATCTCAAGGCTTTCGTAGAGGAGGCTGACCGAGTACATCTCGTGTTTACAGCCGGCGACGGGACGGTGGCGAATGATTCTCATAGTTGTTTCGGTATGTACTGCCACAGGTGCCTGGAATTGGTTAATAGATCCTGAAACACAGAAGGTATCTTTTTTCACATCGCTATGGAATCATCCATTCTTCACCATCAGCTGTATAACCCTTATTGGTTTATTCTTTGCCGGAATACATAAAAGAAGTGGTTGCACCATCAATCATAGCTGCAAGATGTCGAACTGTTTTGGCAGAGTACAATATGTCTTGTGATGATGTAAGTATTTGTTTCCAAAGCTAGAGTAACTTGGAAATGTACATTAAAAATTGCATGGATTTTAAAGTTTAAGTCCTAGCCTGACTCAAATCAGCTATCATTTGCTTTTTCTAATATAGAGCACAAAT
>UN000065 
ACGCTGAAGCTTTGCCAGGCAGATGTTGTAGTGTCTGTCCCAGATGTAGCCATGCCGGTCTTCAGCACCACTGGCAACATAATCCCTGCTGACGTCCAGGAAGATGAAGAAGCACTCATCATTGGGAGTGTAGGCTGTGTGCGCCCTCAGAGTCTGAGTTACTTCCTGCATTGTTTTCAAGTCAAACACGTGGATATCAATCTCCTCCGCGATGGGTGGAGGGTTCATGGGATCACTGATGATACAGCCCTTGGGCCAGGCCCGACTGTTTACATATAAATACCTGTGATCTGGAGACAAACCCATGCCTATGATGTGACCGTGGACATCAATTGTGTAGTCCAGAGCATCAAAGAACTCATTGGAGCTTCGTTCCTCACCCAGCACAGGTCCTGATGTTGTCATGTGATGAGGCAGAATTTGTTTAATACCTATCTGATGGGGAGTGTAGGTAAGGCTTCCTGTGGTGAAGATCAAGTATTTTTTGTCTTGAGTTGTTTGCTGTTCTGACAGGAGGGCCATATCTGCTGGCTTTGTCTTGGCTTGTAGAAAAAGTTCTGCGACTCTTGCCTCTATTTGCTTTTCATCCATGGTGGACAGTCCCCCGGCAGAGAGCACATTCTCCTCTATCCGCTCATCCGCCTGACTGCTGACCATCACCTCCCCTTGGTTCTCACTCCTGTGCTTCAATTTGCTGCAAACTTCATCTTCACTGTCACCCAGGTCAAATACTTGGGGAGGTTGGACTGGTCAGTTGTTCTTCGGAGCCCAGCAGCAGGTCAGGACTGTTGTGTCGGCTGCAGTCTGCCACTATGACTGTGCGAATGGTGCTTGCGTTCAAATTCTGCAGCTGGAACAGTCTCTTCACAACATTTATATTTTCCGATTCGATATCCTGATAGGCCTTGTTCAACCACAATACTGAGCAAGATGTCATATTCCCAATCCAGTGTAGGTTCCCGGAGATCAGATGTGTTTCATTCAACCAACAGCCAAAGACATCGTAGGGTTTAATTCCTTCACACGGGACAGCAACGTGAAGTCATCTAGACTGAAGACTGCAATTTCACCAGAAGACGAGCTGTGAGGCCCAATGTAGACTCCAGAAACGAGGAGGAGTGTGTCCTCAGCATTGAACTGTGAGAACTGGGTATAGCTCCAATTGTAGGGACGCATGTTAGCACTGTGCAACACTGAAATCTCCAAATCATTGTTCCAAACCTTGACAAAACAGTCCTTGGAACAGGATCCAAATAAGTAGCCATTATGAGAGAAGCTGACGTGTAATACTTGGTCACGATGCTCCTTTAGCGTCTCCACTTGCACACATGGAATTGTGTCGTATAGTCTCTGAAATTCACCCAGCCACGAAACAGCAGCTGTAAAGTGACAAGATGTCAGCGTTAACATGTTTTAGCATATGGCAGCATAAAGTTTTCTGGTATCTCTTTTGTTAAACATCCAATGTGATTCAGCTTCCTGTATCCTGCCTGTAATACAACTCTCAAATGCTATCTGAGACACAGGGCTGATTGTGTGAGAAATGGACAGGAGCATACAGGTACAGCTGGCATCTCCTCTCAGGAGACGGGCTTGAGGCACAATATTGAGGCACAATGTTGAGGCAGTACAGCTGCAGAATATCTTGCTATCCTTTGCACAGAACTTGGACCAGAATAATTATCCCAGCATTAGCATTGAGGTTGATGAGGGTAATGCC
>UN000066 
GTAAAAACTACTGATGACTGCAAACTTGACAGCGGCTTTATTAACCTACCGTTCAGGGGGGCCACCTGTAGTTTTCCCCACACTTTGCTGCCATTGGCCATCGTGTGTATGTTGTTTGGCTGCTCTATCTATTTATATTTCTTGGGACAACAGCTGAAGCATTTTTTTGCCTAATCTGGCTTCCATTGCTGCAAGCTTAAAAGTTGTCACATAATGTGGCAGGTGTAACTTTCCTTGCTCTTGGCAATGGAGCTCCAGATGTATTCAGTGCAATAGTTGCCTTTTCTGACCCTAGAACTGCCAATCTGGCAATTGGAGCTTTATTTGGTGCTGGTATATTTGTGACTACTGTTGTTGCTGGAGGTGTTGCTCTTACAAGACCATTTATAATGGCATCAAGGCCGTTCCTTCGAGATATGATATTCTACATGGCTGCAGTGTTCTGGACTTTTCTAGTTGTCTATTTTGGGAGCATTGACTTGGGGCAAGCACTTGGTTACTTGGCTTTAGTATGTGGTCTATGTACTTACAGTGATCATAAGCAGTATAATTTATAGAAACCAGAAAAACCAGTCTCATTCTTCCCTTTATGCTCATGAATCAGAAATCTGTGACACTGAGGACACCAATCCATCTTCTATCAGGACACCTATACATGAAGTCTCAAGCGAGTATCAACCTTTAATTGGAACAGAAGAATCCAAATCTACAAAATCCATTTTGTTGGACTCTCTTAATCCCATTGACTTTCAAAAATAGGAGGAGGAATTGCTTGCCCTGGAATATCTTCAAATGTTTAACGCTGCCAATTGAGTTTTGCTTCTAATCTGTATACCTGTGGTGGATTCAAGCCAGGAAGACCGTAATTGGAAACGCCCATTGAACTGTCTACAAATTGTTACTGGATCACTTGCCTGCATCTTCACATTAAAATCTGGCAGTTATGGTTTATTACGTATTAATGGTCAGTTTCCTGTCTGGGCTCTTGTTCTGCTGATTTCACTAATTATAGCAATGCTGATTTTCTTCACCACACAGAATGAGGAACCACCAAAGTATCACAGTGTATTTTCTCTTATTGGGTTTCTCTTCAGCACCATACTGATTAATGCCATAGCCACTGAGATTGTGAATCTCTTACGTACCTTTGGAATAATTTTTAACCTGAGTAACACTGTTCTGGGATTGACATTACTAGCCTGGGGAAACAGCATTGGAGATTTGTTCTCTGACATCACACTAGCTCGACAGGGGTATCCACGTATGGCTATTGCCGCATGCTTTGGCGGAATAATATTTAATATGCTGTTTGGCATTGGCCTAAGCTCCTTAATTCAGATGCCTTATTTGAATACCCTTGAGATCAACCATGATGGCCTCTTGGATTGGATTCTAGTTGGATCGCTAGGCTTAAGTTTAGTCATGTCATTTATATTTATTCCAATTCAACGGTTTAAACTCAGACAATTGTTTGGTCATTATTCTGGTCTCTTATTACTTATTATTTGTC
>UN000067 
GTTTTTGCTCTCTGTGTCACTTAATTTGTTGTCCTCTAATTGTAGTTCTTTCAGGTACTCTATCATCCCGTTGCTTCATCTCAAGCTCAGAGAAACGCATCATAGCACGCTCACAGTAAGCAGCAGGCTGATATAAAAATACTGTCCTCTTGTGATAAATCCTTCCATCTGTAGAGCTCGCTGTTCTCGACTAAGCTGGCTAGATTCAGCATAGAGTTCTGCTGTGACACATTTAAATTTATCTCCCACGTACCCAGCTGAGTTTGCAATTCGTTCTGTTAGGTTAGATTTTTTCGGCTTCATAAATTTAGCAGCTGCTATGTCCAAGTCATCAGTTCTGTCTTTGGTATCACTGTGATTCAATTGAGCCAAAAACTGCTCAGTTTCAGCACCAAACTCCTTATTGGTATTTGTGTTGCCTGAAGATGTGGCAACACTATCGACGATATGACCGCTTGCCGATAGATCAGCAATCAACTGAACTGTTGTATTTTCTTTACTTTGGCAGTCTGAAATAAAATCTTTGTTTAATTTCTGATCTGGTAAACATTGTCCCTGTGATGAGCTACAAATCTCCACGGTCTTATGGACATCTTTGTCTTTTTGGACACTGTCTTGTATGACAATGGCTTCCACAGGGTCAACTGTTATCTCACTGATTTCCTTTGCAGAATATTGTTTGTTGTTCCCTTCTAGCAGGATGCTCTTTTTAGATGCTTTTGCTTCAATTTTTCCCCATTGATCATTGTGTTCTACCATTAAGTGTTTGTCCTTGTTATCTTTGGCAAATGTTTTGCCATGATTCTTTGGATTAGGACATGAGAGCTCAGCTCCAGTTGAAACATGTAGCTGAGTTGCATTTAATTTTTGTGAAATCTCTGACGGTCTCTCTCTGTTAACTGACTCTTCACTACATCGAAGTCGATCATGTGATCTGGATCGCCGCTGTGCTCCCTCATTCCTTTTCTCTTCTTGACAAGTGTGTGGTGAGATGATAGGGTTGATTAAGTGTTGAGTGTTGTGAAACACGGTATATTCACCTCTGCATGTTGGCAAGCTGCTATAAAAAAGTCTATGCTTTGGTGCCC
>UN000068 
TGGTTGGAATGGTTGTCACGCGACTTGTGTCAACGTTCTGCGGAGCGCGCTGAGCCGTTGCGTATCGGTTAGCAGCGCGGGGCTGTTTAGTAGAGGGTTGAAGTTTCTCTGAGTGCAGACAGTGGGGATGGGGAGGGTGCGTCAATCGCGGTGTATGTTGGGATGTTAATGGTGTGCGTGTTTATGTTGACTGCAATAGGACACGAACCGAGGATGAAAAGATCTGGTAAATACGATAGAGCGAAGGAGAATAAGAAGCTAAAGCTGCTAAAGGAAATTGAAGAGCGAAAGCTTCCATACTTAACACCCAAGGATGTGCAATTTGAACAGCTGTCAAAGGCCAAATATCCCAAATTATACTTGAGACGAGCCAGCTGTGTACCTCAGGAAATTCATCAAAAAGTCCAACAAGGATTGACAATGCTGCAAGACTGTAAGTGTTTGGCTCAAGATCTTGTTCAAATAAAAGGCAAAGATGTGCTTACACCAGTATATCGTCTACTTGTAGGAGACCCCGGCTCTACATATCATTACTTAAATACAAGGCTGTTTACAATACCTTGGCCTTCCCATGGTGTTGAGGTGAAGTACAACAGTGATGAAATAGGTAAAGCTTGCAAAGCTATTAAAGATCTTAATGAATACTTACATGTGGAAGCAATGAAAATTTTGTTGGATCAATGTTCAGCTGATGTTGAAGAAATTGGATTTGTGGCAAAGGCAGCAACTTCTACGCTCATCGAGGACTCAGGAAGTATGAAAGATGGAACTTATCACAACAAACAAAGCAACACCAATGCTGTGTTAAAAGATAGAACATCTTTTAATGTGGTTCTGTTGAACTTCATGGACCCTTCAAGAATGAAATACCTAAAAGAGGAGCCATACTTTGGAATGGGAAAGATGGCTGTGAGTTGGCATCATGATGAAAACCTAGTGGAAAGGTCAACAGTTGCTGTGTATAACTACAGCTGTGATGATTTAGGACCTGCCTCGGATGAAAGCAACACAACGTCAATAAAGGGCAGAGACCCAGCACGTTGGCATGTCGGCCTAAAAGTAGCCTGGGACATTGCTACACCAGGGCTGGCATTGCCCCTTGAACCTGGCGACTGTTACTTTATGCTTGATATTTGTCTACCTTTGCCTGAAAAGATGCAAGTCGGACTCTTCCTGTGATAAAGTATTCC
>UN000069 
CATCAGTTGTCTGTGTCTTGAGTCTTTCTGTACTTTTTTTACCCAAGACAAACAAGAAAGTAAATAAAACGACTAAAATAATTGCTTAATCCCACTCTTGCAGCCAATGGTTCAGGAATAAGTAATTTTGTCTGTCATAAAATATAAATTCAAGTAGGGTGTGCAAAGAACATTTGTATAATGTAAAAGTCTGAAGTTAAGGAACCGAAGTTTAATTTGCATTGTTGTGTCTTGCACTGTGCATATATAACAAACATGTGCATATATTATATTGCATATTGATACACTTTTTAAAAAACACTGTGGCACATAAATTATGTGACTGCTTTTGAGGGCTATAATCATGCTCAAAGTTGAAAATGATTATCTATATTTATATTAGTATACCATTTTGTCCATAGTTACTTATCAGTTCCTCAATGCATTTGAAACTCCTTGGATGCAAACAATCTCCATGCTGGAATTTTAGGTAAAACTAACCAATTAATTGAAGTGAGAAAAGAAAACGGTTGCCTTATTGCTTCTGGCTATAGTTATCTGAAGTGAATCATTAAACAGGAATAAAACTGTTCTCCATCTATGAGTGGTAAAAATGTAGTAGCACTCAAAATTCTAGGGTACAGCTAAAGATGATTATGATGTGTAAGAATTCTATTTCAGTTGCTGTCAATTTGATAGATGCTTAGATTATAGATAACCAGTTAAGGTGCGATAAAACTGAAAACAATAGACAGAGATATTTTAGAAATTGTATACTGTAGTGAAAATGAATGATTAGTCATATTTAAATGTTTTTCCTCAGTACACACATGCCATATACCTTGAATAAAGGTATGGTTCATCTCCCTAAATATATCTTTAAAGTATATAATGAAGTCATTTTTTAAAAAAGTATTTAGTCCTCCAGAATTATAAAGAAGCCAATATGATTTAATAAATCTTGTTAGTTGAAAATTTAGAGTAGGTTGGTAGAAAAACACAC
>UN000070 
ATCAACTTCAATATCCAGAGAAGGAAACTGTGTTCTCAACCACTGGACCTTTGGCATCATGTCACCCATGAATTTCTGACCTCCAAACCCAGGTTCCACAGTCATCACCAAGGCCATGTCGATCTGATTTGCCCATGGAGCTAAGTCTTCTACAGTTGTACCTGGTTTAATTGCCAGTCCCACCTTCATACAGTTTTCTCTAATGTCTTTGATAAGTGGCCCTGGGCTATTTGTTGCTTCAAGGTGGAATGTATACTGATTAGCACCAGCTACTGCCATCGGTTTCACCCACTGCTCTGGCTTTGAGACCATCATATGTATATCAAAGAAGGGTTCTTGCCCAAGTTCCTTACGAAGACATTCTACCACAGGATGACCAAAGGTGATATTAGGCACAAAATGTCCATCCATCACATCCAGGTGCAGGTAGTCGGCCCCGCAGTCCAGCATCCGTCTGCACTCGGCCCCGAGCTGGGCCAGATCGCTGTTGAGAATCGAGGGGCCAATCTTGCAGCTGTGCGCCATCCCGGAACTATAACTTGCCAG
>UN000071 
GATTCGTGGTTGGATTGGATTGGTGGAGGCGCAGGGACGAGCTTAAGATGGCGGCGGCTGGTGCTGTGGTGAGAGGCATTGGCTCTAAACTGAGCCAGAACCTGCGGGAACTCCGCATCCACCTGTGTCAGAGCTCGGCTGCCAGCAAGGGCACCAGGGATTTCATCGAGCAGCACTATGTGGCACTGAAAAAGGCGAATCCAGCATTTCCTATTCTAATCCGAGAATGTGCCGGTGTACAGTCTAAAGCTTGGGCTCGATATGAGTTTGGAAGAGAGAGAAATGTGCCGTTGGATAATTTAAACTCTGAACAGGTGGCAAAGGCACTGGAGTCTCTGATTACCAAGCCGTGAACTGTAGAGCAATTGGACTGTGAAGGAATAAGCTTAATAAAAAATAATGGCATGGGAATGTTTGTTCCGTCTTGCCTCGTTTCCCAGTGGAAAGATATGCAACTGTAAAATAAATCTAAATTAAAATGCAAAAACACACACAC
>UN000072 
GGCCTAGTTACGGGGGATTGGGAAGCGTCCGGTAGTCCCTAGGTAGTCGTAGTCTAGTATTTTGGGGTAAAGTCTATTTTTGGGTTAGTTGTAATTATTGTAATTGTAATTGGTATTTACAAAAAAACCTTTTGGAATTGGGAAAAATATCTGAACAAAGAAGTAAAGTTACTGCAGATGAAAAAATGTATATCAAGGCTGGGTCTTTACTGTTGACCCTGTATCGGGAAGTGTTGTCCTGGTAAACTTCGTGGATACTGGGAAGGTGTCTGTTGTGACTATTATGGGCCACGCAATTCAGACAGTGGAACTAATCAATGAAGGAGAAAACAACACAACTGAGAAACTCTCTGCCTTATTTATGCCTGTCGCTGACAAGGTCTACAGCAATGAAGAGCTTGAACAAAGGAAGTCCAGCCTTAAATCTTGGCTAGAGAAAAATCGGATTCCTGTTACAGAGCAGGGGGACCAACACAAAGTGCTGTGTGTGGCTGGGGTATTGACAGTATCTCCACCATATAATCCAGAAGACTGCAATAGCTCCAATGAGATTATCCTATCCAGGGTTCAAAGTCTTATCAACTGTAACCCAAATGCTGATCACAAAGCTGATTGAAGGGGAATACTTAATGTTAAATTATTAAATATATATTTCTTCTGGTAAATTTGGCATCCATTCTTTAACACTATTGTTAAACATTAGCTGTACTTCTGTTATAGGTGCCCAGCCTAGCACTGATGTGGTGGTGACTTTATTGCTTGTGTGCAGAGTAAAATTGAAAGGTAAAGTTAATCTTATCCAAATTGATGTACCATTTTTGAGAAATCCAGAAGAGAATCGTTGAGATTATCTGCTATCCTGTCGGCAATCTTTCATACACATTCACCTCATGAAATAAGATACTGTTGTAAATGTGTTTTCCATTCTAGAATCTACCAATCCAATTTAATAGTAAAAGAATGTGTACT
>UN000073 
GACAACACCCAGCTCTATCTAACCACTGCCTCTTGATGACTCCACTGTTGCTAAATTATTTGCTTTTATAACATCCACTACTGTCTGAGCAGAAATCCTCGACCTCAGAGTTGTTCCTCAGGCCCAGTAATCTTAGTAACTTCCTATATAAGTACTTCAAAGTTCTGATCAATGCAAATGCTGAGAGAACTTTGGTAAAATGCACTCGAAGTCTGGAAAAGTGATTAGCAACATCCAAGACGGCTCTGAAACTGTTGTATACTGCTGAAAAAGTAGCCTCAAGCATCATACTGACAGAAGCAAATGCATGAACAATACTTTCAATGGACTGAAATGCTCCTCTACTGCTTTCTTCAGCCTGGCGTACAAACCTACTGGGAGGAACATCATCAGTTCGAAATCTGTTGTAGCCAAGGCCTCCATATCCATAACTATAAGGGCTATAGCTTCCATACAAAGAGCTTCCATATGGTGTATATGCTGGAGAGAAGGTGTTATAAACAGATCTGTAAGTGCTGAGATTGCCAACTCCAGTCTGTTGTGCTGGTCTTGGGGGAAGAGGTGGTGGAATTCTTGTAAGTATAGGCTGTCCTTGTCTCGTGGGTAGGCCAGATAACAGTTCAGCAGATTGGAAAGAGGGAGCACTCATATTTCCCGGAATCCGTCTTTCCCAGGGTTTAGGAGGCGGCTGTGACCCCATAATCTTCTTTATAAAACATTCGCTCGCTAATGACCTCTCGACACTTCAACTTCACTCACACTCTGAACCCCCGTAACTAGGCC
>UN000074 
ATTACGGCCTAGTTACGGGGGCTCTTTCGCTGCTGGGGCTCTGAGTGAGCTGAATAAACGTCGGCTCCGACTCCTTTCGGGCCTGGAGCCTGCTCACCACGTGCGCGCCGCGCTTGGCGGCACGCGGTCGAGATTCGAGGCCCTCCTGGACTTGACCCGTGAATACTGGGCAACAGGCTGTGACCTGCCAAGATCTGAGTAAATCAGCATCATGAGCATGTGGGATTGGACATGTGCCAAGTTGGGGCATTAGAAACAAAACTTTTGATGCAGATGTTCTTAATGAAGTGAAAAAACCCACGAAGTGACTATGGAGCAAGAAGTCTCAAGTCCATGTGTTACTGGGATTAGCTCAGCTCAGCTGAGCATGTCAAGTGAAGATGCTGGAGTTGAAGATCAGTACCTATATTTTTATAATGTAATTTGAAACTGGTTTATTAAAACACTTTAAATTTGTCTGGTTGTACAGAAGACCTTAATATCATCCTGCACAATCGTTTTGTTAATGACCAGCTCCAATAAAAACCTTAGCATTTGACAAAAACACACAC
>UN000075 
CCTTTGTGTGTGTTTTTGGATGGAAAATATATGTTTATTCAACAGCTTTGCTAAACACAGGAGTTACCAGACAGAAGGTACTAAACACAATTCAGGAAGGAGTCGAATTAATATCAGCGAAGAAAAGTCAGGTTAATTCAATGACTGTGTAACTATAACTTGTAAACTGATGATACAGCTGCAGAAATAATATCTGGATAAACTTTCACGGCATGATGAAGACACTAAGATTGAACAGGCTGGGGCTCTTTTTCTCTAGAGATGATGACTTAGGGGTAACTTAAATGACGACTTTGAGATTATGACAGGATTTGATTGGGTGGACGAGGAGATGTATCCACTTATGGTGAAACCAGAACCAGGTGCCATCAATACAAGATAATCATTAATAAATTGAATCAGGAATTCAGTAGAAATTTTTTTACCCAACAAAGTGGTTAGAAACTAGAATTCACAGCCAGTAGGCTGCAGTAGCAAATAACATGTATTCGTGCAAGCTAGTTAGGCACAAAGGAGAAAGGATTGGAAGGATATGTTGAAAGGGTTAGATGAATTGAGGTGGAAAGAGGCTCATATGGAGCATAAATATCGGCATGGACCTGTTTCTGTGCTATAAATACTTAATAATACTGTGTGATACAGAAGCCTGATTACTGTAGTAAACT
>UN000076 
AAGGACTTCCATATGCTTGGGGTTCTCATAACCAGGACATTGCAATATATTGATCTACCGGCATATGATGTAATTATTGTTATCTAGTGTCATGGCCTTACTGGAAAGTGGGCTAGAAAGAGGTAATACTCCGGAATGATGTGTTGCACTGCAGACAGATGTTTCCTGTGGTATCTCACTGAGAGAGATTCCCAGGGTTCTGGAACTGAAGCAAAGCCTGGCACCTTGAGTGTGCTGTATAACTAGCCCAACCTGGCTCAGCCTTGCTTCGTGGCATAAGTCTGTCTCTTTACTAACTCTATCCTGATGTCTATTGCACATAAAATGCAGAACCTATGTTGCTGCTGCTGATTTCTGAAGTTTATGCAGCTCAAATTTAATTTAACTTTTACCGAAAATAGTGAGAAAGCTCCCCCATCCCCAACTACAGAAATGGAATTGTGCATCAGCCGTGGATGTTCTGTTGTAAGACGAACACACCTTTTGCTGCTTTTAGTACATGTGCCCTGCTCTTTACAAAAGTAGAAGCTTGTGAATCAATTTGTACGGAAAACTCTGGTTCCTGCACGTGTTAACTACTGGCAGAGATGAGGACTGAGTGGAATCTCTGAACTACTTTCGTATTCACATATGGATGCCTGTAAAACTCTTTTCATTTCTGACAATTCACTTTTCAAATCCTGAAAACTAGTTTAACCAACTGAAGCAAACTGTAAAATGTAATGCTGCCAATGGTACTGGGGAATTTCTGACCAGTGATCCTTACTGAGGTTATATAGATCAATATATTTTGGCGTAACTGTTTCGCTGGCCAATGTGTTCTGTGTTTAGAGATTCCACTCTTTAAAAACCCCGTGCTGCTTTCAGCAAGGCTCCCAAACCCTGTCTCTGATTTAAGTACCCACTTATATTTACTTCCAGGGCCATTCGGGGTACTATCTATCTCCCCTACTCTGACCATTCTCCTGCCTGACCTGTGTAATGGGATCCAAACAGTGTTAACCCTTTGAGTACTGTATTGGGATATGTGTTCACCTTTTATTTTAAGTACCAACTTGTATTTAAAAATTGGTCATTACACTGTGTCCTTATTCTTCTTGTAAAAATGGTTCCCCCTCAAACTGTGACACACCCCCTCAAACTGTGACACAGAAGTGTTTTGCCAGTCCTAGGAAGACTGTACTCAAAGGGTTCTATTGTTGTTCCAACTCTGAAATATTACTGATGGTTGGGGGGGTGGAGGGTGGTGGGGTGCAGCTGGTAGTATAACTTCCATCCACTGGCAGGCCATGAAATTTTCTAAGATAGCAATGTACCCCAAGAGTCCAGAGCTGGGTGCTAAAATCCCCTTTCATATTAACCAGATATTGTTCATCAAAATGTCAAACTGAATCTGCTGTATAATGGAGACCACTCCAATCTTGTTGATTTGTTACTCGACTTGTCAGTAGTAAATTTGATGTGGTAAATGTCACTGTGCTGAATCCACTTTCTCCTTGATGGGAGGGGGTCAGAGATGTGTTTGTATAAGTTGCTGCTTCCACAGGTGTCCATCCATGAGGGGAAACTGATGTAAAGAAAATTCATGATGGTGCTCAGCACATAAGGCTACGCGACGCGAAGCTGTATATTCTGATCAGAATACCGTGCTCCGAG
>UN000077 
TGCAGTGAACTGCTCCTTTATTTATGAAATTTTGCCAAGTACTGAAATCTTTTATCTGCAAGTTGTACACGGAGTGGAAACGAGTGATTATGGTGCAGTAATAGTAATACAGTGATGGAGGCAGAGTCCGCTGTAAATGGATTGAGGTAAAATAACTACCGCACCATGATAAATGTGAACAGCGCTTTGCTGACAGATGATCTAACAGGTGTTCATAACAACTATATAAGAGGATTTATTTATGACTGGCCACAGCCGCAGTACTGTAAATCAACTGAAGCAGATGTACACCAGCAAACACAAGTCCCTGATGTAACAACTACACAAGAACAGGGGGAAAAATACTGTTTGGAATCCTAATCATTAAATAATTACTGCACAGAGATATACCAAATCCAGTTACAGCACTCAGTGCCCCAGAAATAAATTCTAAGATGGGAACCTGTTTACCTATTTGGAAATTTCATAAGCTCACTTTTGCATTTTACTTCCAAAACAAGTGGAGAAGGAAGAAAATAAACAGCATTAGAAGCATCTCCAAGTACTGTTAGTGACTATTCTCTACAGACTAACAATAGTAATTGGAAAACTGGCACATAATCAAGATTAAGATGCAAGCAGGCTGTTCCATAAGCAGCCAATTTCCCCTTTTACTTGAACTGAAAAAGGCCAACAGAAGTTTCTACATTATTTGCCAATTTATACTAAAATAAAATTATAATTCAAATACAAACTGTAC
>UN000078 
GTTCTTGGGATTCAGGTTGGAATAGGTGTCACTATGAGCAGCATCCTCTCTCCTTTGGTTCCGTTTTGTGCCAATTCCAGTCTCTGTGTCCTGGTTCCTGTTCTTCAGTCTGAGGTGCGAATAGCTATCTTGATCATTCTTCTGCAAGGGTTGATATTGATCTTCTATGTTCATTTGGTTTGCAGGAATATCTTCATGTTTATCTTTTGCCTTTGACAGCCTCAGTTTAAGGTAGAGACCAGTGACTATAATCCCATACACAAAGAGAATTCCATCCAGAATATAACACAACTTAGGGTCATTCAGGCTCATAACTTCAGCATCTGAAATGACTGAACTATATCTTTCACAGAATCCTTTTATGTACCAGCTCTTACGTTAGCTTTAACTTGACTACTCTATTCTTCAGTTATGAACTCAGAAATAACTCCAACTAATTACAATCCAGTGTTCAACGTAATTGTGATGGAATATATCAACTTGCATCTTACTCATGTGCATTACTGAAATCAATTCCCCCGTAACTAGGCC
>UN000079 
GGAAACATTTCAAAAAATGAGTGATCTAAAGATGTTACATTTGCATTGTAAATAGATCAGCTGCTAAACTATTTTAAATTATAGATGGTCTTTTAAACTTTGATCAAACATTCCAGTCCACCACAATTTGCCAGGTGTGTCCACAGCTCTGTTACTGCTGATATTCATACTGCTTGTTTATACAATGGTGTTCAATAAAAGCTGCATCTGAATTGTTACAGGGATTTGTGTAAATATTCGTACTACATTATATTTTAATTGGACTTGAAACAGAAGGTGAGCAATTTAGATAATACACTATGCAGCAGAACTGAGCAGTACTCAAACTTAGAACTAACAGACTGGAATCCTGCAGCAAGTATTGGTACTTTAAATAGAATTTGACAGCATGCTGAAGATGCAACTCAAATGGAAAAATAATTGTTATACAACACTAAAACCAATATTCTTAATTCAGTTTCAGTTAAATTGTAACATTTTTTCTTTGTATGGGGGGGGTAGAGCATCACAGCTCGTTTCATTATTCAAAAATTAGAATAATTTCAAAATACAATATTGCATTGAATTTCAGAAACACCTTTGCAAAGGGTTAGTAAAGCTTTTAAAGAATACTTCAGTATTTTGAAAAACATCCGCCTTCTCACTGATCTCTGGTGCAGAACTTGGCTAATCATTTATCTGCACACCTGAGAAATGAAACCAAATTACAGTGAATGAGCAGATCACTGCCATACACTCTTACTAAAAGAGAGCAAGTCTAAATAGTAGTAATGCTAAGGTTATGCAATAGCCATAAAACGATTTACAGCTTTATCTGGACAGGCCAATCAAGTGTATACACAATATATTAAAATCATATAAATTATAAAACTATACAAAGGGCACACTGTAGCAAAATAGGTTAGAACAATAGGATAACTTTTTTTTTAGTTGTAGCTTTACGAATGGCTCCTCCAAATGCTGACCCGTAAACATTAATCATTATCATCCACACACAAGTACTAGTGTCCCACACCAACCTGCTCACCCTCCCAATTCTTCC
>UN000080 
AAGATCTCTTCTCTCTGATAGAGACACATGAAAGAAAAGCTTTGAAGCTGTATGTCTACAATACAGACACCGATAACTGCCGAGAAGTAGTTATCACACCAAATACTACTTGGGGTGGAGAAGGCAGCCTAGGGTGTGGGATTGGATATGGCTACTTGCATCGAATTCCAACCCGTCCATTCGCAGAGGGTAAAAAAATAAGTCTTCCGGGACAACAACCTGGTACACCAACCAGTCCTTTAAAAGATGGTTTCACAGAGGTTCAGCTGTCTGCTGTTACCTCATCGTCTGCTGCAGCCAGCCTCCAGCAGGGACTATCAGGACTTTCACTGGGTACTGCTCCCCCTTCAGTTAATAGTGTTCTTAATACAGGTGCAGTACCAACAAATATAAAAGCTGATCCCACCCTACCTGGTTTAATGCCATTACCAAGTGGACTCCCTAATTTGCCCAACCTACCCAACTTGAATATCACCCTACAAAACCTTGCTCCAGTGACCCTGCCAGGAATAGGTGTGATACCTCCACCCACTGGTTTTTCATCAGCTGCTCAGCTGCCACCACTAACTCTTCCTGGACTGCCCCCTCTAACAATGCCCACTATGCTTCCCTCACAATCATCCTTGATTACTGAGGCTAAGGCTGGTCTAACTGAAACAGTTTCAGCCATCTCTCCAGGAGGAG
>UN000081 
AGTGGCGCTCGGGCGGAATGGAGGTAAAAGATGCAAATGCTGCAATGCTGAGTAATTATGAGGTCTTTAAGCTTCTGACTGATCTTAAAGAGCAACGGAAAGAAAGTGGAAATAAGAAACATAGTGCTGGTCAGCAGAATCTCAACACAATAATGTATGAGACTTTAAAGTATTTGTCGAAAACACCTTGCAAATATCAGACACCAGAAATCGTAACTGAGTTTCTTACAGCCATGCTTCCGCAAAAACTGACCAAGGCAGAGAAACTTCAATTGCTGAATCACAGGCCATTGACTGCAGTGGAGATACAGTTGATGGTAGAAGAGAGTGAAGAAAGGCTAACAGAAGAACAGATTGAAGAGCTTCTACAGACCATCAATAGCATCCTGCCAGGAGACCCTGATGAGCAAGCTGCAACTCAGCAGCAGGAAGAGGTGGATATGGTTGCTGAAGAGGAAGGAAACCAAAAGGCAGAATCAAATCAATAGACACTATTTCTGTTTACAAAAATGTTCTAATGATTGATCTACCTTGGCTTTCATACTTAAACCCTACTGTGTCTGTACTTGGATTCAAGCCTGCAGTACTAGCATTTCAGATACTGTCCAGATGTTTTCAGTTATGTTCCATACTGTACATTGTGAGACTAAGCTATGATTAGCTAGTGTCTTAACTCAGAGCTAGTATATTTTTATAATTCAAATAGTGCAAAGACCAAAATACTTCAACCTCTATAGCTGTGTATTTAGTAAAAGCTGACGAAATGTGTACCTTGCATGTTTAGTTTACAGTTGTTAGTCTACGGAAGAAGATCTGCCAGACGAGTGTACAAAGGGAGGTGTGTGCAGAATTGGAGAGAAAATGTTTGTTTATGGATTTTGCAAACGGATAAAAGATTCTATAATGAAAACTGTTAATGAATTGAAACAACGGATCTTATCATACCATATAAGTATTGTAGTAATATGAAAGTATTTTGCCAAAAAGTGGAGTTTTAAATCATATTGGGAAACTGCTAAAATAAATGTCTATTGTTACATAAAATAAATGTTTAAAAATAAGGGGAAATTTGTTTGGGGTATCAGCCACTTTGGAATGTAAAGTCACTACAAATTATGAAATAAATCTTTATTCTTGGGTAAAAACACACACAAAGGC
>UN000082 
TTGTCTGCAACATCTTTGACACTCAAGCCCTGCTGCTCGATTTCATCAATGTTGGTGACTTTACAGCCCTCACAGTAATCAGCGGTCAGGATTCGCTTGCTGGTCTGCTCCCAGTACACCTTGGGAATGACAATAAATTTGAAGTGACTGAGATCTCGTGCACATCGCTCTGCATTACGGCCTTCATTCTCGAAGTCCAGTTCCTGGGCTAGCGTCCCCTTCAGGTCCTGAAGGACCCAGCGGAATGCAAACTTTTGGATGCATCAACTGAACTAGACCCAAGAGAAACTCCAGTGTCATAATGTCTCCATCGAATCGATCCCGTAGATCAATGAACTGCACTTTAACAGCCACTGATGTCCCATCATACAGCTCTGCCTTGTGGACCTGAGATAGACTGGCAGCTGCGAATGGCTTCTGGTCGAAGCATTTGAACAACTTATCCGGAGTGGTTTGAAAATCTTCAAGGAACAATGCATCGACCTCCTTGTACCTCCTGTTGATGGCCTTGTCCTCTAGAATTCGCAGAGTGTTGGTGTACTCCGGCGGGAGCAGATGGTTGAAGGCGCACAGCCCCTGCCCCAGCTTGATGTACAAACCTGAGTTCTTAATTGCTCCCTCCACGATGAGGTCTGCCCCTCGCTGGTGGCAGGCGGACATTGTGTCTATGAAGTCCTGGCTGTTCTCATCCATTCCATGTAGTTTAACATTAATTGTCCACCAGTAATCTGTAGAGATTTTTATTCCAAAGTAAATGGATCTGTAGAAGCGACTAACACCTTCAAACAGGAGCTTCATTCTCCGTCGGTCACGGGCATCTGATAAGCTAAATACAGCACCAGCAGCCAGCGGGACACCAACCACTGCCCCGAGGAGCAGCTTTTTGTACAGGCCTTGTTGGCGAACATAACTCATGGGCTGGGAGCTAAGCTGTCGCCTGAAGATGGCAGAGGAAATCAGTGGTACCTGCCTCGTCCTCTGCATTAACGTCCAGTGATGTCTACACAACCACACCTTGAGAAGCGCCTCCCTCGCCATGTTCCCTTCTACCTCTTCTTTTGGCGGGTCGCCCTCTCCTTGCTAAGAACTTCCCCTCCTAGCC
>UN000083 
CATTTCCATTTTGATTTCCACTTTGTTTGCTAACCATACTGTGAAGGTAGGTCTTTGGTTCTGAAAATTCTTTTCGGGACTTCCACAATGGAACAAGCAATTCTACAGCATTCTGTTCATGTTTTAAGCATTTATCTTCACTTGCTTTTGCTCGGTGGCTCAGTACTTTGCTTGTCTGAAAATTTCTTTTATCACATTCAGTGAATCGGATAGGTTTGCTGCTTAAGTAATGTTGTGCCTCATGCTCATAAAGCATATCGAGTTCATCAAACAATTTGTCACAATCACGAAAGCTGCACTGTGCTTGAAAAGCTTCATGACCCTTGGTATGAGTCGCAAGTTCTGAAGCAGATTTAAACGTCTGATTACAGTCGCATTGTAAACAGAAATATAATTTAGGATACTGATGTCTTTTTAGGTGGTCAATTAAATGCTGGGAATACATGAATTTTCTTTGGCAATAACGGCACTTGCCCTTATACCACTTCATTAGGTAATCTTGCACATTTTCATCAGAGGAGTGACATTTCCGTGCATGCTTAGTCAGAAACTGTATCTTGGTGAAGACCTTTGAACAACCATGGCCTGGACAAGAAAGGAAACCTTCACTTTCACTCTCATTTACTGCTTTGTCTTTTGAAACAGAACCATCTTGCACCTGTTCTTGTCTGCATAGAGCTCCATTATTTTTTGTGCCCTGTGAAACTTTGTTTAGTAAGAGCACAGTTCTTCATTTTCTTTTTGGTAGGAACAGTAGCTGCATCTGAACTAAACGCTTCTTTTTGTCACTTGATCAACTATATCATCATTTGCTTGAGGAGCAACATCTTGGTTAGCATCTTCCTGAGTTTTCAAATTCTTGTTCTGTGCTCCATCTAGACCAGTTGAACAGTGTGGCTCATTTGGAACGTCAGCAACATTAACTTTAATATCCTCAGCTCCTGTTAATGTTTTGCAGTTACTCTGTTCGTCTACACTAGCAGATTCTGAAGTCGTTGATCTGTTTCCATTATCAAGAATTCCATTTACTAGTGTACAGGTTTCCTGCAAACCAGCAGTAACACTAGAAGATTCTTGAGCATTTGTATGAGCAGCAAGCTCTTGCTTTCGAAGCTTCCTCACATGAGTCCTTAAATGCTTCAGCATTTGTCCCCT
>UN000084 
AGGCTGCGTTTGGTGCAGGATCTAGAGAGACCAATGAAGATAAATTGGGAGAATAACAGGAGAGTTTCCTATTTTTAAAAGTATACTTTTAAAATAAGTGCGTGCAATATTGGAGACCAAACACATTGCGTAATGGTTTAATGGAAAATTGTGGGTAGTGAAGTGATTTTCAAATCGACTGAGGCCCTTCCATTGATGAGCTATTCCAGACAATTTTACCCTTGATATGTTCATATGATGTTTCTCTGCCTGCTAATTTAATGGACACCCCATCCCATTCAAAAATAAACAGGTGGACACCTCAGTTACAACAGCAGATGGTGAAATATTGTGCAAATGTATTACGGGTCTGAGCACTAATATGGCAACAGCAATTTCCAAGTCTGTTTAATCCCCACACCTGCAAATGTAACCCTGAACTCACACTGGTTCACATAGATTGCGCCCTTAGTTTATAAAGACCTGCATGAAGTTACTATTTATGCACTGAATTTTACAGTGCATTCTAGAAGGGATAGTAAATCCATTCAGGAATTAATCTAGTTTACTCAATAGTGTCCCATAGTGTTTGTTCTAAAATCCTGTAATGACAAACCTGTTAGATGCTGTGGGATTTGTGAATAGGTGACTTGCTAGGGGTGTGTGTTTTGAATATTTGATGTTTTTACGTTCACTTAACTTTGCCAATTAGATGTCAGCAAAGCTGGTACAGCTTAAAGGTCTCCAATCTGATGAGCTTGAACCTAATACTACTGTGTGATGCACCAGACTGTTAAACAGCCTTACCTTTGTGTTGCTAAATTTATACTACCTCTCCCTACTTTTATATTGTTAGAACTTCCTACTTGTTAATTCATGATGGAAATTAAAGGATTATTTTTT
>UN000085 
GTGTGTGTTTTTGATTTTGAATATCTTTATTATAGCTGCAAAATCATGAATATTTGCACAATGGTTAAGGTGCCATAACCAGAGCTAATATTTGGATGATGTAAGTCACATAGAATGAATCCAGCATATTAATTGCTCAGAACCTTGGCTGCCACAGGTTGCTTTATGTGGTTTGAATAATCCCAAGGTCGTCTGTTTTCTGTGTAACCATAAATTTTACGCAGCGCTACTCGTGCTGCCTCTTCTTCAGCTGACAGCACAGTTTCACCAGGTCCTTCTGCAATTAGCTGCTTATCACTGTATAGTCCAACGAAATACACCGGGAGCACAGTGCTGGCTCCAGACTGCCTGGTTAGTCTGGACTCAGGAAGAGACATCTTCCTCTTCTTCAGCTCTTCCACCAATAGTCCCATGGGATTAACAAGAGGCCAGATTTCAAACAGATCTTTCCCAATAAGTTGAGAAATGAGGAAGTCCCGGATAAATAAGCTGGCTCTTTCAGGTCCACTGCTCTCAAGCAAAGCTCCAACAACAGCAAAGAACGTCTTTTGTAAAACCTCCTGTGGCACTGGGAACTCTGCACTTAGTATCAAGTCTTCCACAGCTAAGTTTCTGGCAACATGGCACACAATCCCTGACCCTGTGATGTGAGTAGTAAATGCCTTAACACCATTGGCAGGTAAGTTTGGGTAGGCATTACTAAAACAGTCTTGGAGGTAAGTATCTGAAAACAGTGAGCCTTTCTCAAATAACTGCTGATTGTCTTTGAGATTTAATGTGATCTCCTCTCTTTCCAGTCTAAGTTCCCGGCGGCGTGCTTCCTCAAACGTAATATAACAGGGATTGATGAACGCTGTTTTGAGAAGGTCCAGGTTGAAATTCTCATGAAGACGTTGACCAAAGGCCTCTACTTCAGCATGATAGTTCCAGTTTGGCTGCTGTGATCGAGGTCGAGGCGGTGGGGGCCCTTCAAGTTTTTTCTTTCTTTCCATTAGTAACATGTAAGATTTCATCCATCTTTTCTTCTCCCTGGTTTGTGTGAACAGGATGGTCCGGCTGAGAGAAAGACTTTGTCTGAAGGAATTGAAAACACTTCGGAACAGCACCCCCGACGCCATGACAGAGCTGAGAGCCAGCCTCACACTGCCCTTGCGCACCGTGATTCCGCGGGGATCC
>UN000086 
GGTGTATTTATGCACAAAAGAGCGCAACGACTAAAGTTTCTTTGTGAAAGAAATGTCAAGGTCTTCTTTGCTTCAGTCCGTTCTGGTGGAAGCAGCCAGGTTTACTTCATGACTCTTGGTAGGAGTTCACTTCTCAGCTGGTAGGAAAACAAGTCATGCTTTAAGAGCAACCAGAGTCTTCAGAAGATCTTTGAAACCTTGAATTAACTAACAACTGGAGAACAAAACTGCACTGATGTAATGCATTGCCCAAATCTGTCACTGAAATTAAGTGATTCGTAAAAAGGACGCAATGCTACTGGTGCTGTTAGAATTTTACTGTCAGGTGACAACCAGTCTAGAATAGAAGAAAACACCTCATCTCAATTATACAACCCTTGACTTAAGATGACTGCGTTTTGCTTGAGAATAGTGCCCTAAGAATGCAGAAGGTTGGTTCTAATGTGGTCGGGCAAATAGGAAGTGGAAGCAGTGATACGCTGACAGTAGAGAAATATGTAATGTGGGAAGGGGAATTTTTTAATGTATATCATTCTAAGTGACTTTCTTTTGTAAGGTGACAGAGTGTTAA
>UN000087 
TCACTACTTTCATTGCTCCCACCAAACTTTCTTTCTTAGCCAATTAAACAAATGCTCAATTGATCAAGTGAAATATCTAATGGCCACAATAGCTAATGCACAGATTAATTTAGATTAGGAAATACTGCCATTCTTGAAGTTATACCTTGGTGAACAATTGTCTATTTATAAGTTTTCTACTAGCCAACTGACATTGATCTTCATCTGGAGGCACCAAAGGGCAAATCAATGCCAAATGCAATTTGTTTTTCATATTCATAAACAGTAGATTTACAGGTGCAGAATTTTAAATTTTACCACCTTTTACCTTGGTAATACTTTTGCTTGCTAAACTAGATAAACTTGCTAGTTGCTAGTGTTATACACTAGATCTTTTAAACAATACTGCATGTACTTTATCAGAATTATTCTGTTGGGTTTATTTTAAAGTCACTGATAATAGGAAAACTTTTCTTGGGAACTGTGATTGTTTTTCACCATTTAATGAAATTACTTCGGTCTAAGGTCAATTTAAAATAAACAGTGAAGACCTCTTTCAGCTGGATTGGAAAATATTTAGATCAGTGGTTTGGGGCAATCATTGAAGGTAGCCAGGTAATAAATAGGTAATAAACTATGCAGAAGACAAGCATTTTTAAATCATACCGATAGTCAACAGGACAGAGAGCCCCAGGTAATGAGAGCACAAGGGAAATCCTGATCATCAGAATGCAACAGTAAAACTTTTTCTGGCCAAACAGAGTTGTTGCCTGAACAAGAGTGCAAACAAATTAAATTTTGGGTCAAATTAAATAGTGTGATATTTACCCAATAATATGGTGACACTGGAATAATTTATAAAGGTCAAGCCGTTTTGAAAAAACTCAAAATTTTGAGCAATTTGTATGAATAGCTTCAATAACATTAAATAAGGAACCAGATTATAACTATAAGCTATTACTTAGATGGATATGTAGAACTTCACTTACACATCAATTTGGTAAATGGAGGAGCTGAATCTCTTTACAAAGCCAACAGTAAAGATTTTAGTCTGCTGGATATGTTAATTTCTCTTACGCCTTGCCCAGCCATTCCGTTTCTGTAATAACTTCTCCAATTCAGTATAATGTTTTATCTAGAACTGCTTAATTCCATAAAAAGT
>UN000088 
CTAGTTACGGGGGGAACCAACGCACTCAGTGTCCAAAATAGACCCCTCAGGACGGACTTCTTTGCCTGGCAGCTCGACAGATTCTATTAAACACATGAGCATGGTGGTGAGCAGTATTGACCCTACTCTCTCTGTTTCTTCCCTGGTGCACCATCCAGGGGACCATGCACTAGCAGCACACAATGCTATGTCTTCGCTGCCCCTACCTTTTGACAAGTCAGAAGGGAAAAAGCGTAAAAAACTCTAGTTCCAGCAGTAAATCCAGTAAAATAACCAAAATGCCTGGTATGAACAGTGTTCACAAACGAAGTGCTGCCAACGTTATGTCTTCAGTCTCAGAATCTACAAACAATTCTGTCTCTCGCCAGATTGGGAAAAGTAGCAGCATATCTTTATCACAGTCCAGTCCTTCAACTGCAACAAACCCTGTACATGGTAATAGACAACCAAAAGTTCATCAGTGAAAACTGATTTTATGGGGTATTAGTCCAAGACAGTGATTACAAATGGCACTGGTACTCACCTTTAACTGCACAATGGACTGCATCGATAAGACGAAAACCTCTGCTCTGAAGACGTGAAGAACCCTCCCTCTCAGCCAATACCTCCTAGCGGCCTTTTCCCCCATTCTTTTAGCAATGGTGAAAGAACGTGTTGTGACTTACCGATCATTCCTTTGTTTTATGAAAGAGAGCCCTATTTCACCTGTTCCCTTTGGTGGTGGTTTAGAGATGCCCAGTAACGCAATATAACAAATTCTAGAAAAGCCGGGATAATCATGATTTCCCTTCCCCCCACCCTTCCACCTCCTATGGGGATAGTTGTAATCGGAAATGTTAATCATGATCTAAAGTAACTTGGCAAATGCGCAAAGATAAAAGTTATCAAAATCTATTTTTACCTGGACATTTTTTAAATTCTTGACAATTGGCAGGATTTATGGAATCCAACCTGATTAAAATTTGTATCCCTATAGATTTTATATAAATGATATATCCTAACATAAAATGTTGTTTTGTGACATGGCAGGTCTTGCGCAGTGTGAGGCATTGAAGGAAAATGTCTAACCTTTGTTGTACCAGCACTCACACTTTAGTGTTGCATTTGTAATTCCATCCCTGAAGAGACCCAGCTACCAGAAAACAAAAATATAGGTTTTTTAAATACAGTCTTTCTCTGTTGAAGGCAAAATATATTCATTCATTGGCACAGGTGGAATCTTGAGAAAGTACCCTTTTAAGTTAGGAGAGTAATGGAAACTTGATTGCCACCAGCTTTGTATCAAGGGATGTTTCAAAAAGGTGGAGTCATGTGTAGTTGCAGAGGGACTGATGAGAGATTAAGTAGAGAGCAAAGGTTAAGGAAGTGTTAATGATGTCTTATTATTCAGTGTTAAAAGTGCACTTATTTGTGATGGATCCTTCCCAATGAGAAAAGAACAGGCAGGGATTAAAGGAAGACAAGGATGTTCCTGTAATAGGGATGGATTTTATGGTTTTAATAATGGATAGAAGTTGAAAGAGGACATTGTGAAATGAACTAAAGCTGGTGTGCAGAGACTGTTAAAATGAAGTTGCGGCACAGATAAATATTTTCTTAAGCTAATCATCATCCACCCAGTTGAGAGATTGTTCCTTTGTTAGTGTTAATTTTCATTAATTTATGATTTGTCATTTTATTAATGCTCTGACTGACCA
>UN000089 
GGAGGGGAGACAATGAGTTCGTCGCTGGAGAAGCCGCAGATCATTAGTCACATCCAGAAATCGCTTAACTACACCCTGTTCGACTGCAAATGGATCCCGTGCAGTGCCAAGTTCGTCTGCATGGGCAACTTCGCACGCGGCACCGGCGTGCTGCAGATCTACGAGGTGTCACACGGGGAGCTGGCGCTGGTCAAGGAGATTGAAAAATCGAAACCTTTTAAATGTGGCACCTTTGGAGCCACCTCTTTGCAACAGCGGTATCTATCTACTGGCGACTTCGATGGAAACCTGCACATTTGGAACCTGGAGGCACCAGAAATGCCAGTCTATTCAGTAAAAGCACACAAGGAGATCATAAACAGTATTGATGGTGTAGGAGGCCTGGGAATTGGGGAGGGAGCTCCGGAAGTGGTTACTGGCAGCAGAGATGGAATGGTAAAAGTCTGGGACCCAAGGCAAAAAGACACTCCAGTGGCAAATATGCAGCCTGCAGATGGGGACACCAGGCGGGATTGCTGGACCGTGGCATTTGGTCATGCCTACAGCTGCCAGGAGCGCTGTGTATGCGCGGGATATGACAATGGTGATATCAAGCTGTTTGATCTAAGAAGTATGTACACTCCTCTGGGAAAAAAACATCAGGAATGGGGTTTGTTGCGTCGAGTTTGACAGAAAAGATATCAACATGAATAAACTGGTGGCCACTTCCTTGGAGGGAAAGTTTCACGTATTTGACATGAGGACCCAGCACCCAACAAAGGGTTTTGCTTCAGTCAGTGAAAAGGCATATAAATCAACCATCTGGCAAGTCCGCCACTTGCCACAAAACAGAGACATCTTCATGACAGCGGGAGGGGCTGGCAATCTGCACCTTTGGAAATACGAATACCCTGCCCAGCGCTCAAAGAAGGACTCTGAGAACACAGACATGGGAGTTGCAGGCACAGTCACACTGCTCCAAAACGTGACTGTCTCTACCCAACCTATAGGAAGCCTTGACTGGAGTCCGGACAAGCAGGGCCTCTGTGTCTGCACTGCATTTGACCAAACAGTGCGAGTTCTGATTGCCACCAAACTCAATCGAGTTTAATGAATGAACCAAGGACATTCTGTACTGAATATTCTTCTGCTGTTCGAAGAGGGTGGAAGTAGTGCTCCGTTTGTACTACATCATCAGCCAACAGAAGTCTTTGTTGAAGTGGATCATGCCCCATTTCTCATCGAGAGCACATTTTTCTTTTGATGGTGCCCCATCTAGTGGTATGAGCGAGGATTGCTAGAATGAAGTGTTAAATCTGACTGGCTGTGTTCCGGTGGGTAGCTCAACACTTGTGCTCGGTAACCTCTGTGGACTGTGTTTCAAGTGTTTAAAATATTTATTTTATTATAAAGGACAGTTATCCATTTTATAATTTGAATTGAAGTTTTGAAAAGCCTGGAAGCACGGCACGAGTGTGAATATTCTGCTCAGAGTTTTTTAAAAAAAAATCCAATGAAAATAGGTTTTGAAGGGCTTGCAACTTTTCTTGTCAAATTGTACATACAACTGAAAGTGTTCACATTACAGGGGCATCCAACCTTGGGAGCTGGAA
>UN000090 
AATATGAAGCAGAGTGAATAGGAACTACTTGGTGTGTTTCTCCTAAAAACCTTAGAACAATCTAAAAATTGTGTGAAGCAGGCTTGTTTCAAAGTAATTTAAGCGTTTAATTCTATTCTGTAACCTACTTTAATTTCAGTACCTACCTAACATACATACTAATCCCCAGGTGACGTGCTAAAACATACCTTCAAGAGAGACATGAATTTGGAGGTCAGATTTCTTTGTGGCTAGAATGTCCAACTAGGAGAATTAAATAATTCCATTCAGGAATAAGCATATTTAAAAAGTTTAAAAATTGAAGACTGGACATAGTTGTTTCTGAATGATGTGTCACTTGCCAAGTTGACTAACTAAAGGTAGTTAAAAATCAGAACTTTTTAAAAGTACATCTCAAATTGCTTTCCCATCTATGCAATGTTCATTGACCTTAGCCTACTACCTCCACTGAGAAAAGCTGGAAAGTGGTGTTTCAAAGGGATCGGGGCTGGAACCACTGTTGCTCATAATTTACATGAACAATTTGGACTCAAGAATCAGAAGTAGAATCTTAAAATTTGCAGACATCAGATTGAGGAAGAATGCAAAAAGTACATAAAGATATTAATAAACTTGCAGAATGGGCATGAAATTGGCAAATTAATTTTAATGTAGGTAGAAGTGAAGCGCTGTGTGTTGATAGGAAGAATAAAGAGGCCACATTCTGCTTCAATAATAAGTCTAAATGGGTAGACGAGCAAAGGAAACTGGGTACACATTCATAATTTGCCATAAAAAATGGTTTCATTTCTGGAAGATAGGATTGACGAGCAGAGATTTTTTTTAACAATGAAGG
>UN000091 
AATACTGGGCTACATTGGTGTTGGGTACAAGTGTCACTGTATAACACTGGGCTACAGTAGTGGTGGGTACAAGTGTCACAGCAGGGAATACAGCCAATTTGCTGGTGATTGAAGATATTTGAGGGGAAGAGTTAAGTTCACACAAAGTGCTTTTATGCAATATTGAAGTGATGAGCAATTTCCCTTCTCCATGCCAGGAATAGGATATTTGTACCAGACTCTGCTAACCAAGCCCAGTCAGAGTGTTAAATGCTGTCTTGCACAGAGCATATGCAGCTATAAAAATAAATATTCACATGCACAGGCCTCTGTATAACATCAATGGTTGCATTTTCACCACTGGTTAGAATGCTTGGTAGAACATATTTAAAGTTACAGGCTGGGGAACAGAACACTTGCTATTTAAGACATAGTGCTGGCATTAGTCACTTACAGATAACTGCACCAGGTGCAGCACTGAGATGCACGGTGTTCCCATACCAGGCATCCTCCAGTGAGGATCTAAATGTGTGTACTGGATAGTTTTCTGTGTTGAGTCACATTTCCCAAAGTCTGTTACAACATTACATTCTTTCAGGGTGAGTTCAGGACAAATCTAAACCCAACTCCCAGAAGTGACAACACGAGCTCTGATTGAACTACCCAGGATTTGACCAGTGGTTCCAGTCCTACTCACCGCTACTGAGACTCGACCAATAAAAACAATGCTAATTGTTGTATGTGCTTCTACACATTATGTTTAAGAACTCTATGCGGTCTCATGTCCACTCCCAATTCCCTGCTGAATGGTACAGCAATCACTATCAAGCTGTTGGTCATTCAATCACCTCAGCTCTCCCCTAAAGAACAAGTAATATGCTGACCATCTTTAGGAGCACATGCAAGAGACTGGACTGTACTGGTGCCCAGCCAGGTGCTTCCTTGCTCATGTAATAGTACATACCTGGTGTTTCTAGCTGGGCATTCAGCAACATTGAACAGAAGTCAAACAGCAATAAACAGAATCTGCAATTCATTACATACATTTTAAAATCAATGTATGACATTGCTTACAGGCATGGCAAAAGGAGATGGGGTGGGAGGTGATGAGCAACAGTGCACAACAGTTAACTATACAGGAACCCAATTCATATTATTACCAGGACACGGATCGGAAGCTGGCTTTAATTACCACCCATCCTGCTTTGGGGCCAGTCTCAATGTGCATCCAGGCCTCTGTTGACTGAGGATTACCACCCACCCCTCCCCTACGTCTTGCTGAGAGAAGCCTGCACCCCGTAACTAGGC
>UN000092 
GTTCCATTCTGTGTGGTACCTGCTATTGTGTCTGTTTATTGTGTACTCTGCTGGCAGACTGACACAACTGACCATTTCATTAGCTGAGCCCATCTCAAAACACGGGTTACCAGAGAACAGTATTGGATCCACAGTGAATATTGTAGCCACTATCTGGTTGTGTTAAACCCTCTCAAGGGAAAGGATGATGCAAATATTTTTGAGTAAAAAGAAGCTGTAAAGATGCTGAGCACGTTGGCATGTCGGCCTGTGCTACACCATGGGCAATATGTATCCACCATGTTACCAGGTTTCTGCCTCGATGTTTTAAGGTTGTATCTGTGTCTGTTTGTGAGGTTTTGCTTGTAAGAGAGCGTTTGTTTGCATCGGTTGGATTGGGACTGGGATTAACTCTAGGGATCAGGGACTGGGTGTGTGGCCATTTTCATTAAACATCCTCTAGTTTTGTGAAATTTTGGGGAAGAACAGATTACTTTCTCAAGCGCATTAACTTTTTTTTTCCACTGAACTCCTCTATCCCAGTAACATAGTTGCCGTGCCTTTGGGATGTAGGACTGTGGCTTGGAGCGTATGGAGGCCATCCCATTGAACCATTCTTGCATCCAGTTGGCAACTGAGGCCCCAGTTTCACAATGCAGGGAAGGTGTGAGCTAGGAAACCTCTCACTGTAGTTTAATTGTTGATCAGACGATGATCTCCCAATAGTTATACAAAGACTGAAGAC
>UN000093 
CTTTGAAGACCGATTTTTGTAAACCTTGACTGAAGAAGCTGAAATTTAGTGGGTCTGGGCATTCCTTCAGTTTTAGATGGTTTTGCTTTTGTGCCAACTTGTGCTGTAGTCAACTCATTTGTTAGGTGTACAGACTGTTTGGTGTTTGCATTCTTTATCCTTTCCAGCTGAACTATGTAATTGATCAGATTGTTGATTTCATCTGTTGTGCGCTTGTTCACAAACTTCCTGGCAATTGGATGCACATCTACAGACTCATCTCCTTGACTATGATCTGCACTGAAACACAAAGATCTGTTTGCACTAGCAACCTGATACAGCTGCCTCCCCAGCTGTTCTAGATGATCTCTGAACTCCAAGTTCTGGTAGAGGCTCAAAGGAACATTGTCAAATCCATAGAGAATTCCATATAGGGAGCCTGCGATGGCACCTGTTGCATCACTTTCCCCCCAGTGAAACATGGCTGAATAACACAGCTTCTTCCAATCTTTCCCAGCAAACAAAAGTGCATCATAAGCGATCAATGTTGTTTCAACTCCTTTACTCATTCCACTTGATTCGGAACGCCAGCGTCTATACAGCTTGTTTTGTTCTTCAATATCGTAGATTTTAGGAAACATAGCATTATCACAGTCATCCTTCTCAATTCCCCTCAACTGAAGGTAAAATTGCCATTTTGTTTCAAAAGAAAACCAGTTCTCACGATAATCTGAAAAGTGCTTCATCTTCCTTTCACAGTACTGTTCTGCAATTGGCATCACTTCCATCATTCTACGTCCCCACTGAACAATGGGCTTCCCTTGAATAGCATATGATGTAAAAAGTGCTGTACAGAAAGTACCTAGAAACCCTGCTGGATTACTGTGCGTCATTCGACCACATTCAATGCTGACTTGCAGGAGGTCATTCAGTTGCTCAGCCTTTGAATAGCACATACCGACACACATTGTTCTTGCAGCTGCTCCAAATTTAGGTTCTCCTCTTTTTAAGGAGGTGTATCCTTTAGAAGTATAGTCTTTTGTCTGCACTTGGACTCCGTCTAATACTGATTTTGGTTGACGTTTCTGGTATCTATGCAATGTAATGAGATATCTCTTTGCCGCCTGGCTGCAAAGTTCTTGTAAGGAATCCCATCCAGCAGCTAATGCTTCAGCAGTTGCCATGTGCATGAGAGTATCAAATGGAACCTGCCACTGAAGTGATTTCGAAATCATCGTGTCAATCTCTCCTGATAAATCAGTCTCCGTCAATTTTAGCCCGGGTTTGTTGCACTCGTGGGAAATGTTGTGATAGCCCATGACATTCCCAAGCGCTCCGAGCACCATGGCAGCTTCGTACCTCTCCATTGGATCAGCTCTCAAAACCCTGAACTGACAGTCAGACTTCCCTCGACTGAC
>UN000094 
GCTGCATTTAAATATATGCAATCAGAGTACCTTCTACTGCTGTTATTTAATCAAAAATGTAGAGGTAGTCATCCAGGCACTATAAATAGAATTAATGCTTCAAGACAATTTATTTGTTTCAAACTAACTAAACTAATAGACTTGCGTTGAAAAATTAGTGTGTACAGTCTGAAGCCCTGTAAGTTTGCCAAGAGAATTTTACATGTTCAAAATTAAATTTTTGCCGCAAACTGAGTTATACATAATATGTGATTGTATTTCTCTGGACGTTAAAATTTTATTTAAGTTACTTATGTCACTCCTATTTGAGGTGAGAAGCATCAGCATGCTGGTGGAGACTGGTTAACATGGAAAGAAGACCTGTTTGACAGGATTTGGGCAATGGGATGTTCTTAAACAACCTTTAAGGTTTGCCAGCTATGTTTGTTCATATTAGTTGATCTAAAATTAAAGAGTAAATCTACTGTCTGTCAACACACTTTTCAACCTCAATCAGTTATCGCATCCCTTGTTGGAATTCAAGGCTCAAAAGTCCCAGAACTCTATGATAAATGTTACTTTTATTATAAGTTCAGCCTGACTCAGTTAGTAGCACTCTTGAGTCAGAAAATTCCATTCCATGAGTTAGGCACATAATTTAGGCTGACCACTTAATGCAGTATTGCTGAAGTGCTGCATTATTGGAAGTGCCACCTTCTGGGTGAGACATGAAACCAAGGGCACCCACCTGTTTAGGTGAGCATTAAAGCCCATGCAAACATTCAAAGGGGAGCAGGAAATTCTCCTTGTACACAGGCCAACATTTCAAACTCACGAAAAACATCTTATTTGCTATAGCATTTCACTGTGTACAATCGCCTGTGGCATTTGCTTACAAAATAAGTGACTCCACTTGAAAGCTGGTTGTGAAGCACTTCAAGATGTTGAGGACTTGAAAAAG
>UN000095 
GTGTGTGTTTTTCTTGTTTCGGACAGCTTTTAATTCAGAATCTTAACTCTGTTGCCATTGGTACAAAGTGAAACAAAAGTATTTGTACAGTACACAAACCTTTAGAACCATAACACTGCATATTTAGCACCATGTAAAGAGCCTGAAATATTGATCATCTCAGGAAAGTACAGATTTGATCATTAAAGTGAACTGGAGTTGGGTCAATGTGTAAAATCAGTGAAATGAATGAAAAACAGTATGACATGAAAATAATTGCACAATTGATGCTCACCAGTCTTGAGTGACAAAGTGCAATGGGGATAAGAATCAGATATTTCAATGTACAATGTTTTATTGAAACTTAAACAATCTTCAATACATTTTTATTTAGTAATAAAGATGAAAACTAAAAACAGAATGGGTAACAACCAAACTGATGAAGCATGTAAAATGAAATAGTATTGGAAAAAGATAGTGGTAAATTTCCATACACATTGCTCACAATGATTTGGAGAATATACTAGTCTATGTATTTTTGTGCATGAAATATCAGATGGTGGGTAAAATGTGCCTGATTGAAGGTGTAGGTAACTTGTATTTACAACTACTGCAGGAGGGAGGGCAGTCTTATGGTTTTTAGTACTGGTGGATTTCTGGGCTTTAGCAGGAAGAAGCAACTGCTGCAGAATTGGGAGCACAAGGGGAAGGGTTCTGAGATGTTTCTGCAAACGG
>UN000096 
TAACTGAATTGTCAACAGCAAGTTTAGGGCATGAGTCCAGTTTAATTGAAGATAAATGTGATCATAGACAAACACAAAAGAAGAAAAAGAAAAAAAGAAAAAGAAAACTAGAAAAGGAGAAACGCACAACTCCAGATAGAACGAAAAAGAAGAAAGGATAGAAAAGAAAAAGCGGGAGAAAGAGCCTTCTGCTAGTGAACGGGAGGAGGAAGAAAGGAGTCGGTCTCCTGCGAGATTTGAAATGCCACCAGAAAGGCACATGGCTTCTCCTTTAATAAAAGTAGAAGAACATCAAACACCCTTTCAAGAATTGCAGTACCAACTGTTGCGACAGCTTCAGAGGAAAGATCCCAATGCATTTTTTTCATTCCCTGTTACTGATTTTATCGCTCCTGGATACTCTCTGATCATCAAACACCCAATGGACTTCAGTTCGATGAAAGAGAAGGTGAAGAAAAACGAGTATCAAGACCTGGAGGAATTAAAGGGAGATTTTTAAAATGATGTGTGAAAATGCCATGACCTATAACAGGCCCGACACCATTTACTACAAAGCTGCAAGGAAGTTGCTGCACTCTGGGATGAAAATTCTCAGCCAGGAGAAAATCCAGAGTCTGAAGCAGAGTATAGATTTCATGCAGGATCTGGAGAAATCCCATAAGCAGGGGGAGAAGCTAAGAACAGGAGACTGCAATGGGGAATGCAGGAAAGATGAGGTGGATTCCAGATGGGAACCAGTGCAAACTGATGAAGGGGAGAGATCAGCTGATCAGAAGAGTGAAAACCAAAGGTTGGAAAAGGATTTTGGTGAGGATGCAGCCAGCAGTACCAACCGTGTGATTGACAGAGAATTGGAAAAGGTCGATCGTGTTATCGAGGAATCTTTTGGAAAACTCACTCGGCGTAAAATAGACAGCAAGTTTGAATTCCAGAGAAGAAAAGTTGATGGCACCACTACCCTTGGAATTCTTAACCCAGTGGAACCTGACATGGGAGACCCAAATTACTGTCCAGTGAAGCTCGGTATGATGACTGGCAGATTACAGTCTGGAATCAATACCCTTCAAGGATTTAAGGAGGACAAACGTAATAAAGTAATTCCAGTGACGTACTTGAATTATGGGCCATTTAGTTCTTACGCTCCAGTTTATGATTCTACTTGTGCTAATCTCAGCAAAGAGGATTCTGACCTGGTGTATTCAACATACGGTGATGAGTCAAGTCTCTCTGGGTCCTTCAGTGTTCAGCAGTTCTTAGCAAGCAATGAAGACTACAGTGTGAACATGGTCGATAATTTACTGGATTCCCTGACAAATGGTGAACATTCTAAAGCACTGAAACAGCTGGAAATAACCGCACATAACAATGAAGATGAACTGAATATTCTTAAAACCTCTGAAGATGTACAGATTGCACCAGCTGGGTCCCCTCGGCCCTTAGAATCAGGCTTTGGCCGTATTGACAACTTTGCTTCTCTACAGTCAGTAATAAATGGGGGGCCTGAATCAGAAGAGTGTGGGATGTTTCAGAAGAAGCTGGATGAAACTACTAAGCTATTACAAGATCTTTCAGCAAGCACAGAACGAGCGTTTCAGTACCAGACCCCCATCGGCCATGCTCTGCCTGTTGGGACCTTCTATTCGAGAGTTGCTAATTGCTGAAAAGGGTAACTGGAAACCTGAAAGAATTGGCAAGCCGAGTAGCTCCTGGAGACATCACGAGTGTTGTTGGAATTCGCAAGGCTATGGGAATTACAATTCCTTTGGAAATGATGGACAGCTGTTCACCAGATTCATTATCTGGATCCAGAAATAGCAACCCTGTGGAGGAGATGGAAATTGCAGAGTTGCCACAGCCTGAACAAGTCATTAGCTTCAGTGAAGATCCAGTTGCTATTGTTACATGAAATGTCAGACTATTAAGTAGGAAGAATGTGTCTCATCTCAAAGGATATAAATCAATAGTGGTAAACAATTTTATATGAAATTTTCTACTGTAAAGTGTGTATAATAAATGTGGGGTTTTTTAAAAACACTACACAAAGGC
>UN000097 
TAATATTCAAATTCCAGAGAACTTCAGCATTACTGAAAAGATCCAGAAAATCCTGGAAGAAACTAGTTTCAATGAAAAACGAGCCCGCACAATGGACATAGATGATTTCATGAGGTTACTTCATGGCTTCAATTCACAAGGAATCCACTTCTCATGAGGGCAATGTTTCTGCAAATTAGTTAGAATTTAGCCTGATCCCTAGCTGACAGCATTGCACACCCAACCTGAGTTCTGGGGGAATGGTCTTCACCAAAAAATGGCACATGTCTGCAGAACCTCCTTAACTCTGTTTACGATGATCTGGATGACGTAGATCCACCAGTGTTATCTTCGAGTAATAGAAACAGCTGCAGCAACTGTATATTTGCCTATTCTAGGCTTCTGGATCGAACCTCCGTCTTCTCCTGTTCATGACATTTTAATGATCTATGTACCTGCACCAAGTCTAATTATCTATCTCATTGTAATGTTACATTTCCATCTACACTGCTTACAATATTGCCTATCTTTCTGTCATTAGTAAAGTTGGATATGTGTCTTTTTATCCCATCACCTAAGTCGTTAATAAATATAGTGAATCATTGAGGCCCCAAAAACACACAC
>UN000098 
TCTAGACCCTTCTCTCTGAATACAACATCAGCCTCGTCTGAGAATAACACTGAGTCCCCATCAAATGCCACCTTCAGTTGACTCTCTGCTGTCTGATACTGTTGATGTATCATTAGAGCTGCAGGAATGCCTTTTTTCAGTGCATTGCAAACTGCAGATTCACATGCTGAAAGGAACAGCTTCACATTGTGTGAATGTAGGTACTTTGAAGGATCAGTTCCATTTAGAAAACAAAATTTGCTAATCTCCAAACCATAATAATTTATACTATTAATGATCCGCACCCCACCTTCAGCACTGTGAGTTGACAGAAGCATAATTTCAAAAAGTTGCTTTTCTTCAGGATCTCTTGCCAGTAACTTATTATTTACCATCTGAATCGCCTTGATGAATGGGTAAACAATGCCTTCCTTCAGAGGTACGGATTCATTGGTGATCTGATAGTTTACAAACTCCTCTACTCCTTCTGATAAGAATAACTCATGCTCTTCTTCCATATCAAAGAGAGCTCGGGCTGAGATTGCAATTGTTATGGCCTCTTTTGGGTCCTTCTGTTTCAATTGAGTGTTCACGATAACTTCAACCTTGCACTCCATCTTCAGTACACGGTCAAGCTCTGCGCCCTCTTCCTGCTGCTCCAACGCGTCCAGCACCGACGCAGGCGCACCTCC
>UN000099 
CTCTGAGCAGCGGAAAGGGCAGAGGGGAGCTCAAACCAAAGTGTGGCATCACTCTCTGAACCTAGAAAAAATATGCACGTACTTCCTGTAAAAAAAATTGTTGTAAACCGACTCAGAACTTCCATTCAGATTTTCAAGTGGCTTGGCCCGAAAAAAAAGACAGCAGATTCTCTATCGACATGGTCACAAATGTTTTACATAAGAAATTGGATACATTTCTGAACAGCAAGATCCCGTTTTTTTGTTTTAATCTTTCCCGGATTCCTATATATGTCTCCTATAAACAGAGTTCATAACCAGTACAGAACAAACACATGGACATCAGTTGGACAGAGAAGGGAGTTTTCTACCAGGAGGGAATTTACTGCTACAAGAACCGTTACCCTCTTACGCCTAAAAGAACTGGACGGGATCTGGATTCACTTCGTTTTCTTCACTTCAGCAGACAAAAGTGCGATCATTTGCTTTCTTGATCCAGTTTGCCTGTTCACCTGGACTGTGATAGGAGGCCTGTCTATTGTTGACTTGGATCGTGTTTATACGGTGTCCCTTTTCACGTTAAGATTGTCTCAGTTGGCCTCACAAAAGTTGACATTAGAGGGACCCAGTGGGGTGGACTGAACTTCCACCGCTATTGTTTTGCCCGAGTTGTTCTCAGGTTCCCCAGTGCTTGACAAATGGAGGGTAAATCCCATGCAGCGAGATAGGCAAGTTCTTCTGCATGCACAACGCCAAAGGGCTACGTTCCACCTCAACCTTCTGCCTCGTAGACATAAGCCCACGAAGAGACAAGATACTTGTAGCCACAAAGAGGACACAAGCGGTCAAGGCGATTAGAAACTGTAGTCTTATTTCATTGGTGCCAGTTGCTAAGTTGGCCTCTTTGGTCCTGATCCTGATGCAGGATATCTTGTTATGGAGGTGAATGTACGACACATGTACACATATCACATATTCAGTAAATGGTTCCAGATGAGTCAGATTATACTTGTGAATGCCTGCAGGAATTCTGGCTGTAAATGCAGAATTCAAGCTGCTATTGCTCATTGTACGTGACCAAGTGATGTTTGAAGATATAATATTCGAGGTGATTATCCATGACAACAGGATGTGGTGTGCCTCCATTTCTTGTACGTAAAGCTGAATGTTCTCTTTATTGTCTGGATAGAATCCACTCACTTTGACAGTCACGCTTTTCATGTCAGCACCAACCAGGTTGTGGGCCACACAAGTGTAGAGTCCAGCTTCGTTTGTAGTTATATTGAATATCTCCAGTGTTCCCTCAGGGCGCACTCTGTATTTGTCTGATGTGCTGTAGGTCAAAAGTTTATCACCAGATGGTGTAACCCAATAAATCTCAGGGTCAGGCTCAGCGAAAGCTCGGCAGTGAAGGGAAAGTGACTCTTCGATTTCAGTGTCCAGTTGTGAGGGGAAAGCTTCAGGAGAAATGAGAGGCAGACATCGATCTGTCATCTCTCTGAATGGAACATCTCTCAGGTTTTGTCTTTTAAACTCTGGAGGGTCCACGCGAAAGGTTGACTGCAGTTCGATGAAACGAATGCGGTTTTCATTTGTATTCACCCAGCGAATAACACAGTCACATCTGATGGGGTTGGTGTGAATGCTATCTCTTGGAGTTTGGAAAGAGACTCGATGGTCTTTCTGTATAAGGCACTCAGAGCATTATTGTTTAGCATGAGGGTTTCCATTTGAGGAATGAGGCGAAATGCACTGGGGTGAATGTAGGAAAGTTTCGGGTTGTTGGTCACCTCTAGTTTGGCCAATTCTGGCAGGTTGTCCAAAAGCAAACTTGTCAATGGAGATCAACTCCTCCATATTGTTTATGCCCAACTCTTTGAGGTGGAGCATATCTGTAAAAATCACCTTGTTGGATCCTTTGAATTGGATTCTTATTCAAATCCAAAAATTTAAGATCTGGGACTTTCCGGAGGGCCATCTTTGGAACCTTAGGTAATTTGTTATCATAAAAAGAAATAGCTTTCTAAATTCTCCAGACCCTCAAGAGCATTGTCTGAGATTTCTTTTAGGCTCATTCCACTCAATACAAGGCTTCTTAGATTGATGAGGGGCTTAAAGTTCATGTTCTGGATCATTTCTACTA
>UN000100 
GTATATTGTAGGAATATAATTTATCAAACTTATCTGGGTCCACTTTTCCCTTTATAAATTCTGACTTCCAGAACTGCAAGGCCTGCTCCAAGGTGATGCCCTATCCCCCTTGAGAAAGAGCCCATACTGCATACGGCCACCGTGTCGGAGGTGATGGTTATCCCGTAAAGCTTTGTGTAACTGACGCATACATGGTGGATACGATTTTGCAGCCAGACTGTCAATCTGTTCCAATGAAATCTTCCCAATGTTCTCCTGAACACTATAGTCCTGTCCAACATACGCATGGCTGAGGTGGTTCAGCAGGGGCTGGAGTCGCTCATCTGATTGTATAACAGGCAGTGATCTTGACGCAATTGCCAAAGACTTGGAGAGCCGCTGTCGGAAATCATTCAAGGCTATAATCACGATCTCTGGGTGAGGTATGTACGCAAAACCATCTTTCACAAAGACTTTCCGAACTCGGACTAGCTCTAAAACATCAGCAAAATAAACCTTGTAAAACAACCATTCATTTATTTGGACCAGACTGTATCCACCCGAGTCAGCCAGCTTTTGTTTCGTATGCTCTTTTTCCTCCACATCAATAGTTTGATACTCCAACTTATTGTGCTTGAGAAAGTCTTGCTGTTTGTCCTGCAGCTCATTGAATCGGAAACGGAAAATGTCCAACTCCTGCTGGATAAACCATCGTCTCAGCTCTTCCGACTGGCAGTAAGCAAGACGCAGTATGAAATGAGAGATGTGATCTTTCCTCCTTAATTCATAATCATCTAGCTTCTCTTCACTTGAAACTCTGTAGGGAAACTTCAGCTTTCGAAGCTCATTTTCCAGTTTCTTGTTATAAGCTTCTGATGCCCTGATGTAGCTAACGCCAATAGTTTCTATACTCTTGAGAAGTTTCAGCCTCTCCACTGCGAAGCTCTCGAAATCCTGCAGTGAGATGTTCTCGGTCGGCGGCTGCTCATAGAACTGAACAGGGAACGGGTAGATTTCGGCCAACGGGGAGCATCGCAGGCGGCGATTACTATTCCGGGAAAACTGCATCTCTGTAGCCCCCCAGGCCTAAGGCTGCGCCGCCAGGGACACTCAGCAACCCAAACCCAGGCAGCCGCAAACTCCCCC
>UN000101 
GGAAGCTAATACAAAAGATACTGAGCTGACAAAGTAACAGATTATTCTTTGCTCTGTTCTCCTTCATGTTTTCAAAAGTGTCAAGTCAAAAGTTAAAGGAAGCATCACAGAGCTCTTTGCAATTCATGGATGCAATAATTATTGCCCCAAAGAAATGGCCATTGTGCACAAGCTTTATTATTTAATATATAAATACCCTTTAGGCAATTGCTAGGCAATCAGCAAAGATTTGTCTCTTTACATGTCATTGTAAACAATCAGGAGTGTTTATGCAGTTCCCTTCTTGCGTTTAATTTGCAAAAATCAGCAGGGTTATTCAAACATTCAGCAGAGTAAATGACAGGCAGGCTCCTCCCATCCAGGTCTGCTGGGTTGGGTGTCCCATCAGGCTGTCAATAGATAGGCACAATGGTTAAACCTTCAGCATGTCCTCATCACTGTCATCATGAAATGTTACATTTGTGGCATTATTTGTTGGCCTGTTTTGCTTCATTTGAGGTTTTAATTTAGACTTTCTCTCCTTTCTTTCATTATGTAAACCAAGCAAATCTTCATCACTTTCATCATGAAAGTGCTTGTTCTCTGGATGCCACTGCTTTGGTTTGCCCATGGTCTTGGACTCTCCTGTTCTAGTTGAGTTGACTTTCACTTGTGGCATGGTCAAAACTTCATCTTCACTGTCCTGATCATCCAATGGGAATGAACCAAAAACATCATCATTTACAGCTTTTGTGACAACATGGTTCAAGCCATTTTGCTGGCACTCTTTTGCTGGTTTCAGTCCACTCTCAGACGTTGTGATTTCTTCCATCAACCATTCAGTCTCATTTTCATCACCTTCCTCTTCCCCATTAATCTTTGTGTATTTGTATGCAACTCCAGTTCCTCTCTTGCAACAACCTGTCACTTCTTCCAAATTCACGATCGAAACTGCCTCCCATTCCAGTTG
>UN000102 
TTACGTACCTAAATATTCTTTAGATGAGAAACCTGATGTAATAACTGTGGTACAAATCAAAGGCTTCATTGTTACTTTACTAAATAAACTCACAAGTGATGGTGGTCTGTGGAGTATTAAAGTTAGAATATCAGATGGTACTGCCTACATGGATGTAGAACTTGGCAATGATATTTTGAGAAGCTTAATTGGCTTCTCAGTGGCTGAAATGAGAGTTTCAGTAAAATGTCCAAACCAACAGCAAAAGGTAACTTCAGGGTTGCAAAAATGCCAACGGGAGTTGGTAGACCTCTGCTGTCTAATGACTATTGAATTTAACCCAAATGTAACTACCACGAGAGTTCTGGCTCTTCACGAAGTAAGTCTAGAAGATCTTCAGCATTTAGAACGTCGTGTACGTGACAAAAGGACTGTGCTTAAATAATTAAGCAAGTGGAGTTTGAGACTTTTGGCATGTGCCCTTGCATTACAGCTTTGGAAGGTGATTTTAATCATATTAAAAATACATGTTGACTTTAACTTGTGAAATTTGACTTCTTAAAAATAAACAACTTTTTAAATGT
>UN000103 
GCCATTACGCCTAGTTACGGGGCTCCATAACTGCAGACAACCCTTGGTGAAACCAGCAAAATAGAGAATTTAGGGAGTATTTTCTTAATGTACCATTAAGCAGTTCCTTCAGAAGGAATTGGGTGGGGGTAAGACAAATACTGACTTCAAATAAAAACTGCAAATACTATGGGACACTTTGTAAAGATTAATGCTTTGGGCTGTGGCTGTTCCTCAGAGCTTGATAAAGGAAGGATTGCTTAAAGAGATGGGAGGACATGGATACGGGTGTACTGATTCCATGCACAGATACATTTCTAGAGAACCCTTGAAGCCATTTCTCACACATGAACCTTTGGAACAAGTGTCAGCATCCCATGCAACTGTCACGGTTGAAGTTGATCTTACCCCCAGTTGACATCCTCACTGGTGCATAACTAGCCTAGATGGTAGTTAGGTGCTAGAATCCCCCCGGTTGATTCCTTTCTCCGCCCAAGCTTCAGTTGTTGCCCAGCTGAAAATCAACTAGCTCAGCATGGGACACAGATCTTAAACCTAGGACCGAATACTGCAGTGGATGGTGCAATTCTATACTAGGCCATTGGAGGGAGCTCTTTCCATGTGCCATGTAGGTTGCCTGAGGAATTTAATGATAATATGCAGTACACAAACCTCTTTTGAGTCTAGTTTTTAAAGGGCTTGAGTGGATTCTTCCAGCCCTCATCAGATTTACTAGGTTAGTAATTGACCTATTTCTATTTGTATAAAAATCCTATCATTGCATTAGTGCGATGTGTATAACACTGATGCGGAAGGAACAGTATTTTAATGTTTAAAGACATGTCTGTATAGATTAATTAACCATTAACTTGTCAGGAGTTGGTAATTGTTTTATAATGCAGTTTAATTTTCACAGATGCATGCTTTCCTACTAGCTGATTG
>UN000104 
ACGGGGGTACTGAATTTGTTCAGCAAGAATAAGGTAAAAACTTGAAATTTAGTAAAAAGAACATTGAAACTCCCAAGCCAAAATCTTTTTTGCAGATCATGGCACAATCCACAGTGGCTTGGATTGTACTTCAAAGTTCCAGGAATAACCAATATCTGAACTGGCCAGGCATGGTTATTGTGGTCAATGGTAAATTTCTATCCTGAAGGGGTTTTCCAGACTTTTTTCTCAAAAGTCTTTGTTCAAAACCAAAAGCTTTTCTTTTTGGAAATCTGAAGTTTTCATGAATGCAGAATGACAGAACATGGAAGAGATGGGATTTAATCTAATGGATCGGTAACCACTAAGAGCACTGTTATGCACAAAGACATTACCGTGTCATCTGACAAGTTCTGTGACCTGTAAACTTGCAGGCTTTTTTTTTACATTTGGAAAATAGCATATATCATGAAAGACATTACATGACTCTGGTTATTCAGCTTTGGTTTGGGCAAAAGGTCTGCAATCCATGGGTGAACTGGAAAATTGGATTAGGATCATACATTATTGCATCATTCAGAAGTTATGTTACTCATCGAACTGAGTAACAAATACAATATAAAAAGGGTATTTTAAACACTTATGGACTCACTTTTAATTTAATTATTTTGTTGATTAAGATTTTTCCTATGAATTACTGGTTCTGTGTATTGTTTGATCTTTTAAATAAATTTGACCTAGTAGCTTTTAGCCGGCAAAAACACACAC
>UN000105 
TGATTAGCAATGTTGATGCTGCTGTACTGGAATGGGCAGACTATTATAACTCGTCTTTTGTCATAACCTCAGTCATTTGGTAAGGCTATCCCATAGGAATAGATTACCTCTAATTCTCCCCGCTGCTCAAGGCAGATTTAGATTCTCAATCTTTGATAGGTGGTAATTGGTAGTTGCCACTCTGTATCCTCTCAAATTGGATTGAAACTAACATGAGAATAGCCAATGCTTATGTAGTAGCATTTTGAACTCACAGACCACCAAACAAGATTGTCTGTCCAATGCAATTATCTGCTACTGTAGCAACGGCTCAACAGCTAAGGGCATTCTAGGCATTTGCTATGTTTCCAGAATCTAAATAACCTGATGAGGGATGGAATGATGCAACAGGTTATGTTGTCAATTTTGCAAAACTAATGCAAGGCTGTTGTTATTCTATTAAATCAGTGTTACTGAAGCAGCATGTTGGCATAAAGTAGCATTCCACACTGTCCTGCTTTGTGTTAAGACCACCCACGTTCACTTTGTATTTTGGAGTTGGTTGTGTGTTACAATTTGTGGCTAAAGGTCTCTTTCTATTTTTCTATTATAAAAACATTGTTATTACTAAAACACACAC
>UN000106 
TGAATCCTCACACCTTAAGTTATGGGGATAGGGGTCTTGTTCACCAAGCTCCTACCCTGAGGATGAGAGCCTGCTCTTTAGGAGGAGGAGAGGTCATTAGCAAAACTGAAAGTGCCCAAAATTGAAGGAAATCACGTGAAACGGGTTGGGATGGTGGAGACAGAGCGTATGGATAAAGGTAATGGTCTCTGGTGGGCAGAATGTAATAAGTGGACTTCTTCAGCAATCTGTACTGTGGCATCAGTTTGTCATCAGATGTATTAAGGACTTGAAGGGAGCGAGTTGTATTAGCAGGCTCCAAAAGAAAAAAATTTATTTAACAGTCAGTCGGTGCACCAATTACAGTGCAATAGAGAGTTCTCTCTGACAAGAGCTTTGAGGCATATAATTTGGACAGCACCTTAACGAAAAGTTGGACATAAAACAATACAGGTACATGTTCCAGCATTCATTTTTAGGCCTTGCCTTAAGACTCATTGTTTAGACAAACTCCTCATCACCTGTCATATCCAACCTGTCCTCAGGGCCTGATATGGGTGTTGAGGGCAATGGAAAAATATCAAACTGCCAAATATAGAAAACCTGAAAAGAAATGCATTTAAGATAACGAGCGCGATCAGTTGAAAGAGAATCTAGTCCGGTCTAACGCGATGATGGGCTCCCGGTTGATCATTTTGCGTAACGTTGCAAAGGTGCTAAAACAACATTAGCGTTCTTGTCTTCACTACATGGGTTGTATAGACTATGCTTTTGAATGTATTCAATGACTGAGTCAGGTATCACATATTTAACACTCTGTCCCCTTCGCAAAGCTCGCCGCACCTTTGTGGCCGAGACATCGTTGGTAATCCATTCCGTCACCAGGTGAACATTTTTCTTGAACTTCCAGATGATGTCAGACTCATAAACAAATTTTTCGACGTTGCTTCCGAGTCGGCTGATACACACGATGCCAAATTTTCCCACAATCTCTTCGATGTCTTCCTTTTTCCACAGGTTTGGAGTGTTGAAAGACTCCACAACATCAGCCCCACAGAGGAGCATTAACTCAGGAACATCTTTTGTTTCGAGTGAATTGTCATCCTTTTCTTCTATCTTCCTTTTCTTACTCCTCCTGCGTTGTGCCGTGTTCCTCGTCTCATTGTTACTGACGTTCTCCAAATTCTCATAATGATATCTGAGGACTTTCACAGTCTCCACCCACTGTTCTTGCTCACTTTCCCAAGAACTCACTGTCACCCACTCAGAGCTCTCTGTGGCCTTTTTCACCATGGCCAGGCGATGCTTTGCTTCTATTAGGCCCTTCTTCTTGTATCCATCACCCACTGGAGATATAATGCCCTTTATCACTGTGTACTTCCCTGTTTCATGAAGATAATCCCGAGCTAATTCAAACATCCGCAGGTGCATGTTAGTGATGGGATTGAATGATCCACATGCCAGCAACACCACCTCCCTCTGGCTGTCAGGTTTCTCCATCATAGGTTCACGACATCAATTTCCGGACCACAGGCTGCTGTAATAGCTCCAAAGTGTTTCTCTTTCACTTCCTGCTACCAGGATTTTCACTGAAGGGCAGCATATCCGAGCACCAAAAGGCC
>UN000107 
ACGGCCTAGTTACGGGGGACGCGCTAGGCTTCTTGGATGTGCGGAGCGGCAACATTGTAGCGAGAGTGCGTGTGGAACGCGGTGTATCTAATGATCAGCCTCGCTGTGGGAACCAACAGGAAGCAGCATGGTTTAAGGATCTAGCGCACTTTTGTGAAAGAGAAAGGATTAAGGCTAACAGGAACTTTTGGAAATATTGAAACCTGTGAATTTTGATGTCTGATACCTCCGGTTTTTGCTGTGGTTAAAAGTTAATCCACCTTCAGTCATCAACGTGCTAACCTCTGACCTGTAGTCCTCATGTCTGTGCCCGTAATGGACAAACACAAAGTAAAGCGGGCACGTCTTGATCGCATTTGCGAAGGCATTCGTCCTCCCATTTTAAATGGCCCAATGCACCCGCGCCCCTTAGTGGCGTTGTTGGATGGCCGGGATTGCACTGTGGAGATGCCAGTCCTGAAAGACGTCGCAACGGTGGCATTCTGTGATGCGCAGTCTACTCAGGAGATACATGAGAAGGTACTGAATGAAGCAGTGGGTGCCCTGATGTACCACACCATTACATTAACGCGAGAGGACCTTGAGAAATTCAAAGCACTTCGAATTATTGTCAGGATTGGCAGCGGCTATGACAACGTCGACATCAAATCTGCTGCAGATTTGGGGATTGCGGTGTGTAACATTCCCTCATCATCGGTGGAAGAGACAGCAGACTCTACACTGTGTCACATATTAAACCTTTACAGACGATCAACGTGGCTCCACCAGGCTTTGCGAGAGGGGACAAGGGTGTCAAGTGTTGAACAGATTCGAGAGGTAGCTGCAGGAGCAGCTCGAATCCGCGGAGAGACTCTGGGTATCATTGGCCTGGGCCGTGTTGGTCAGGCAGTGGCTTTGCGGGCAAAAACATTTGGATTTAATGTCATTTTCTATGATCCATACCTGCCAGACGGAGTGGAAAAATCACTTGGTCTCCAGAGAATAAGCACCTTACAGGACCTGTTGGTTCACAGTGACTGTGTGACCCTGCACTGCAGCCTGAATGAGCACAATCACCACCTCATCGATGACTTCACCATCAAACAGATGCGTCAGGGGGGCGTTCTTGGTGAATACAGCACGAGGGGGGGCTGGTGGATGAGAAAGAACGTTAAAGGAAAAAAGTCCAAGGTTATTTCTTTTTCTTCTGTTTAGAATGAGAATTTATGTCAGTTGTAATGTGAA
>UN000108 
CAAAGCATAAGACATTCTACAAAAAAAACTTTGCAAGTTGCAAATAGTGGCTGTTCGTTTCAGTTCTAGTTGGGGGTGGGGGTAGGGGTGACTGAAGTGGGAAAGGCACCATAATGGCTCTCCAAAGTAGCGCTGTATGCATGGGATGGGAGAAGACATAATGGCACTTCAGTGACACCAGCATAAAACCTAATTAAATGCTAAATACAAATAGCTGCTTTCAGTATTGAACAGTGACTGCTGGAGAAATATGCATTTTTTGTGTGCATTGGACTTCTACCACCTGAATGGTGGCATATGACCAGTAAGTTCTAATGTGCCCTTTCCCCCACCTCCAGGAATTTCTCTTCTATTGAGACAAACTCATAACAGCTTTACCACTTACTGGAATGAGCATTAACCTTGTTGCAATTAAACACTGAACTGCACCGCTAACTCAGAATAAACTCACACTGATCTTTACAAGAAGCCTCCAACTCAACCATTATTTACACACAAACAAGGTTAGAAATGGTGTCTTGTCCAGAAACTGACAAAATTATACATCATTCAAACATTCATTCCAGTAACTCGCCCAAATGGCCTTCATTTGAGTGCAAGCCTCGACAACGTGTTGACAGAACTACCTGAATGTGAAGCACAACAATACCCGCCTTCGATGCTGTCCTTACCCCATGCCCAGCAAGCTGGATAGCAACTGGAATCAGGTGCCTTGGCCGAACCTTTTACCTTCACTTAAGCTGGGGGACACTGCAGCGACTGTCGTGCACTTTTGCCTTAGTTGAGTTCAGCAAACTCAGCTGAGACTGAAAATCAAACGAGAGACCTTCTAGTCAGAGATGGTGCCTTAAACTCCAAGCCATGGTTGGGTGGGGGAGATGGTGTTTGCAGGAGGCTATACTTGAGCCATTTTTATCTGAAACATCTTTGACAAGTACACGATACAGGGCATTACAAAAATAACTTTCCACATTAGCAATTAGCTTAAGGGACTCACAAATGGGTGAGATTTTTTTTT
>UN000109 
CGATGTTTATAGTGAATGTAGAGGAATCATGATGAGGTCTTTAAAATAAAGCCTGTCTCTCTGGCGTATACTTTTACAACGAAGTTCAGCAATGGCAGAACCCTTGGTGTGATAGCCAGAGAAAAGCTTTAGTGCCACTGGTGCTAATGTACTCCCGAATGAATTGCAGCCACACCTGTTCCAGTCCAACCTGGGTCATATGAATGTCGTCAGTAGGAACATTTTCATATCCACCAACCAGCCGCTTATCCTCATTCTTTCCACCAGACCAAATGCCATAGTGCTCCACCTCCTCTACAAAGTTCATCACATGTTGTCTCTGAAAATATGGGGAACCAGAAGACATCTGGGCATGGCTCTTCAACCACCTGCCCTGTGAATATCTTGGAATAGTTTGGATGAATGTATTTTTCCTTCCAATCCAATGGGTTGTCAAAGATTTCCCACAGATCACCGTGCACGTGTGAGGCATTGTAATTTTCTGTTGGAAGAAGTCGTCCAAATTCGTGCTGGTTGCTAATGTACATGAAAATGCCCTTTGGGGGCTTGAACATATGGCAACTTTCCGGAGTAGGGGAGCCTTTTTCCTTTTCTATTCTCTGTTCCCTGAGGTTTCTGCAAAGTGACATATCAGGATCCATCGTGTCCTGGTTAAAATAGTTTTTCTCTTTTAGATCTGCTCTCAAGGTGGTTCCTTTGATAAGGTACACATGTGCAATGTAGGGAACATTCCATACACCTACTCTTTTCCTTCGACAATATCAACATAATCTTCAGAGCGTGCGTAGTAACCATCGGGAGTCAACGCGCCCCAGAAATTGGACCAGAGCTTTTATACTGGGTAATACACTGGTTGCAATTATCCTCCTGTTCTGCTCAATTAAAGCTTCAGTGTATCTGGATTCGTCAATACAACATCTGAATCCAGGTTGAAGTAATAATCGCATCCCGGATCTTGGCGACAGTAATCCATT
>UN000110 
CCAAACTTCCTAACAGCGATGCCGATCATTCACCAGTGCTAGTAAAGGGTCTCTGCACTTTCCAACACTCCCCTCGAGCCCCACCCCCCAGTTTCTCCACACTGTTTCAAACCGCTTGATTCAGACGCGCCTGCCTTGTACTGAAAACATTTATGCACTAACCGAATTGTGGAACGTGCTCAGGATGTCTCTCAAGCTATTTTATATACCTCTCTGCTTTACAAAAAAGAAATTCCTGAGGGTAAACAAAAAAAAATCTACTTGTACGAAGGTACACCTTGTATTTTTCTCGTATTTTGTGTAACAAAAAAAATTTATAAAGGGTGAAAACCTAATTATTTTATCTATGATGTAATTAATGTATAAAAGTGGAAACTGTAAACATAGTTTCATTTCTGTAATGTTTCCGTGATCGCTGGTAGCCTTTTTTGTAATTAAACCTTTATTTATCATCATTTTCCCGTAATAGATTATAAGCCAATGTAAATTTCAGTTCCCCCACAATAAACATTTACACAATAGAAAAACACACAC
>UN000111 
ATGTTGGGCATTGGAGTCCATTGTACATAATCAGCTCTTGTGTTATGGAAAAGCTCAGGACTGGTGGATGAGCAGAATATAAAGCATCACTGTTGTAACAGACATTGGTCATTATGCCATCGGACAATGTGACAAAGGAGAGGCCAAATGTCTGTGGAGCAAGTTTATCATGGGTGTAAGGCCAGAGAAAGAATAATAGACACCAGGGACTGATTTAAAGAAAACAATGATTTAATGAGGGGCTTGTGATAGTTAATATGGAGTTGTCTCTACAAGGAAATTAAAAGGGAAGGATACTAAACTGATGAGCAATTGAATAAAAAAGGATTGAGATGTACTGAGATGGGAATGTGGGTAGGTAGGGCTGAGGTACTTTAAGAAATGGTGAGCTTATTAGGCATATTGGCCTTTCCTGTTTCTAAAACTCATTTTCTGATGCATCAAACTGTCCAGATGGCTTGTACACGGTAAGTGTTGGAGTGGGTTATGGGTGAGAATCTAACTGATGGTTCAGAAGTTCAGTTATCTAAGGCTCAAGGTTAGCCTCCAGCCTGAATTCCTTTCCTGCTAATTTTCTTATTTATGATATGTAGTGTTAGTTTTGTCTATGCAGTTTAGGGGGTGATGCTCAATTTTAAGTGAATTCCTAAATCAGTCATGCTATGAGTGCAAACATCGAAACTATGATCCCAGTAAGAAACATTGTGCTTTACATCTGCAAGAAAATCAATTTCTAGTTTGTATTACAGGTGACAAAATAACAAGTTAGTTATGACTTTTGTTACGTGGAGTTATTTATGGTAGCACATTTACTTATGATCGAGTTTTCAATGAAAATATAAAGTATTGTGTTTTTTGCCCAAAACTGTCACTAGAGTGTCATACCTGTGAAAGTATGAATCTAATTTTCTGCTGCTCTTTTCTCCATAGAACTGCTTTTTAAATAAATGATAAATTACTGGAGTAGATAGTCTTCTCATCTCTTGCTCCACAGGCAGAAAGCGGAAGGGGTTTTCCTGTTTAAGATCCTAACAAGTGCAGCATGTGGGAAGTGCACTGTATCTGCAGAAGGATCAAATAA
>UN000112 
CTGGGGTTTTGGGGGTAAAGGGACCCTACGGGCGTCCCGCCCCACGTGACCCTCGCTGGGAGTGTGAACCTGTGTGGCTTCAGGGTGGGGTGGCAGGGTCTGTTTCAGCTGGGATAGATCCCACTGTCCAATAGAGACAAACACCCACTACATGGGGTGTCCCAGAGAGAGTATCCTATTGGGGAGGTTTCAGCGGATTCTGTAAGCGGGGGATGAGACTGAAAGTATCAATGCTTTGCTGTCGTCCCTAAGAAAGAAAGCATCAGTTGTTGAAACAATGTGTTGAATTTAGACTCTGCCCTATTGATATTGCTGCAATTTACACACTGAAGGGTGAGTTTCTAAACAGCTGGAATGACAAGGAGGACTGGAGTGTGTCAAATATAGAAGTTGACCTGGTAAATTCACCCACCCGCTCAAAGAGTAACAAGTTGTGGAAGTTAAGTGACCCAGTGAAAACTACACTGCAGTAAATGGACAGGATCCATGTAGGGACCCACAGCCTGAACCTCTGCGGGCCTAATGCATGGATTGTGGTCGAAACACAGAGCAGCATCGCCAGCATTTAAACAGAGAGAAGATAGTTTGATGTTCTGGGTCAGGTTCCTTAAGATGTAACTTTGTTGAATGTATATAATTTTCCAGATACTGATGGACCTGTTGTACATGACATTATTTCCTGATTTATTTTACATTCCCCATCATATACAGTTTGTTTATTCTCCCCTCATTCTGGTACAATAAATGGTGAAGTTTCACTGTGTTCATCAGGCTTACAAAAACACACAC
>UN000113 
AGACCTCCTGTATGCCATGTGTGACCGAACAAATGCACCACAAATCGTGGCCGAAATGTTAAGCTACCTGGAAACAGCTGATTATTCCATTCGTGAAGAGATTGTTCTGAAGGTGGCCATTCTAGCAGAGAAGTATGCTGTGGATTACACGTGGTATGTGGACACAATTCTGAACCTCATCCGCATTGCAGGGGACTATGTCAGTGAGGAAGTATGGTACCGAGTCATTCAGATCGTTATTAACCGTGATGACGTCCAAGGTTATGCAGCAAAGACTGTGTTTGAGGCACTCCAGGCCCCAGCCTGTCATGAGAACATGGTGAAGGTGGGTGGATACATCTTGGGAGAATTTGGGAATCTCATTGCAGGTGATCCACGATCCAGCCCCTTGGTTCAGTTCAACTTGCTGCATTCCAAGTTCCACCTGTGCAGCGTTCCGACCCGGGCACTACTGCTCTCCTCTTACATTAAGTTTGTCAACCTGTTCCCTGAGACCAAGACCACCATCCAGGACGTGCTGCGCAGCGACAGCCAGCTCCGAAATTCTGACGTGGAGCTCCAGCAGAGGGCCGTGGAGTACCTCAAGCTCAGCTCAATTGCCAGCTCCGATGTTCTGGCCACTGTTCTGGAAGAGATGCCCCCATTCCCCGAGCGGGAATCATCCATTCTCGCAAAGCTCAAGAAGAAGAAGGGACCAGGCACTGTGACGGACATGGAGGAAGGGAAGAAGGAACAAACAGAGGTCAACGGTGGCGTGGAGCCTGCTGTGAATGCCAGCACAGTGTCTACGCCCTCCCCTTCTGCTGACCTTCTAGGCTTGAAGAACACCCCTGCCAGTGGAGGCAGCCTGTTGGTGGATGTTTTTTCTGATGCTGTGCCTGCCACCGGTGCTCTAGCACCTGGATCCGAAAGACAACTTCTCCCGGTTTGTCTGTAAAAACAATGGAGTCCTATTTGAAAACCAGCTTCTGCAGATCGGAATAAGGTCAGAATACCGACTGAATCTGGGTCGAATGTACCTGTTCTTTGGGAACAAGACGTCCGTCCAGTTCCTAAACTTCACACTGAATGTCAGCTGTCCTGGCGAGCTGCAAAATGAGCTGAATGTTCAGGCCAAGCCGGTGGAGGCCAGTCGTGGAAGGTGGAGCACAGGTTCAGCAAGTGATTAACATTGAATGCTTGTCGGATTTCACTGAAGCCCCCCTGCTCAACATTCAGTTCAGATATGGTGGCACCCTGCAGAATATCACTTTAAAACTACCCATAACCGTCAACAAGTTTTTCCAGCCAACAGAGATGGCATCTGAAGACTTCTTCCAGCGTTGGAAGCAGCTCAGCAGTCCCCAACAGGAAGCACAGAAGATCTTTAAAGCTAATCATCCCATGGACACAGAGGTCACCAAGGCTAAGTTGATAGGATTCGGTTCTGCTCTGCTGCAGGATGTCGACCCCAATCGTGTTAACTTTGTCGGCGCGGGAGTCATTCACACAAAATCCATCCAGGTCGGGTGTTTGTTGAGGCTGGAACCCAACAGTCAGGCACAAGCAAGGAGGCTGTGTCGAAGCGACTATGCGCATTACCGTCTCAACAGTTCTGAAGCCTCCTACATCGTCAATTTCTTTGGTTCCGAGTCTGGGAAACCTCTGTCCATGAGCCAGCTCCTCAGCGTCTTCACTTCTCAA
>UN000114 
GAACACGCAGCTGCCAATGAAGGAAGATGTGACTGGTCAAGGGAAGCGCCGCAGACACAGGTCACAGCCAGCACCCAGAAATGAGCAAAAATTCCAATACAACATAGATGATGATGGCATCCGAACAACGGATGTTTAATGACAGTAAACTTGCCTTTTCTATTGTTTGTTCTGTCTGGGATTAGTGACTCGATTAATTTTTGTTTTGGGTGAAAGTGCCTGCTTGTAAACAGCTTAGCTTGCCATCGTCCTCGCTGTACCTTCATTACTTCATAAAGTCAGGAAGCTATGTTGGAGATTGAACGCTCAAGAAGAGCAGCAAGGTTGTGTTTTTGGCTGCTCATTACATTTCCATCAGTACTTTTCATTCCTACTGGATCTGATAGGTTAACTGCACAGCCGGGCTCTGTTTGTCTGGCAACTGAAACTCGAAACAACAGAAGGCCCAGCACAACCTACCACAGCCAATGGGTCTCCGTGATACACTGGTGATAAGGAATGTATTAAAATTTGAACCGTTTTTACATTCCTGAGGTGTAGTGAAGTCCCCTGTATACGTTTGTCACTAAAACGCTGTTGAACAATCTGAAACACAGATGTGTGCTGTGACCATCCAGCTGTTGCGGAAAATGGAATTCAGACTCTGCATTCCTTAATTATGTCATTGCAGTTCCTAAATCTTTACTGCTGCCTTTCTGGAAATGGACATTGATCAATTTCTTGAAGAAGGAGTGAATCTAGAAAAGAGCTTTTGCAGTCCCTAAATTGGGTTTTCATCATGATTCGTGCCTGCTGTTTCAGTGCTTGCGCAATGGATTGGACAAACATTTACTTCATCTAAGCATTCCTTGGATTGTTTCGTTTGTTTCTCCAGAGTCATTTTTAATTTACTGATTGGAGGGCCTTGTCTTCATACTGTTCTGTATCTCTTTTTAAGGCTCAGGCATAGTCTGTAACTGAAAATAGCTCCAAAATGTCTCAGCACATTGTGTAACTCAGTTAAATAAACTCGGGAGGGTAGTCAGCCCAGTTGGTGAAAAGTTACAGTGACACACTATCAACTGGGAGATCCAAACTTGATTCTATTTTAACTAACGTGTGCTCTTGTGGCAAGTTTGTTTGCACTGGAAAGATAAAGTAAAGAAAGGAAGAGAGAGTCAGAGAGAGTAAAAACACACAC
>UN000115 
ACCATCAGTCTTCCCTTTCCTGTGGTGAAGTGACTTTTCTGTTTGACATATCTCCATCTAAACTGGTAACAGATGAGGAGCTGTGGTCTGAGCTACGCTACAAGCAAAATATGCCAGCTTTGCAAGTATAACCGTGGGGGAAGGTGGTGGCCCTGTATGCTGTAGCTGGAGGACTTGCCATTGACTGTGTGAAGCAGGGGCAGCATGCCATGGTACACACGATAGTCGATTGCTTAGGAGAGTTTGTCCGGAAAACACTGGTGACATGGCTTAAAAGGCGAGGTGGATGGGCTGACATTACAAAGTCTGTGGTTAACAATGATCCCAGCATCCGGGATCATTGGCTTGTCTCTGTCCTCTGTACCTGTGGACATTTCCTCAAAGCAATCTTCTTTTTCCTGCTTCGTGAGCGATGACTTTACGTGGTAAGATGAGGCCACCGTGAACTGCCCCTTTCTAACACAATATAGAATCCACAGCATGCCTGAATAAACATCAGCAATTGGAAGCAAACTCTGAACTTGGCAGGATGGAATATGAATCCTTTCAGAGTCATCGTTGAACAGGGAACATTTAGCTAAACATACAGTGGAAATTATGACATTAGAATTCTACTGACCCTTCACCAAATGGTCTCAGTTTCTAAGTATGAAAATTCTGATCCGTGAGATTTAAAGGAGAAGTCCCAGCTTGCTTGCAAGTGAAGCATTCCTGTCTACAAGGGCTGCTGGCTTGAAGAATCAAGGATGAGCAGTAGTGAATGTGTAGTTTATTAATTTCTTTTAAGCTGTCATTCTGATGGGTCCATCTTTGATTCAACAAATTAGCTGCACGATGACAAAAATCCAGGGAAATTCCTGTTTAAAATATAAGACAGAACAGTAACCCAGATATTGTCAAACAGTTGGCAGATCTTTGGAAGGTCTTGTTACCCGATTCTGCTGCTCTGTTGTAATTTAGACCTAGCTTAACATTTTTGTACAGCTTTAGGAAAATAAGAATTCTACTATTCCAGTGTTTGTAGAAGTACTCTGGTTGCAGGCTTGTTACTATGACTGTTTCTTCCCTAGAGCTGCATGTCCCAGCTAATGACTGTGATGGAAGTAATCTTTCCAGCACAAACCTTCTTGATGTCACTGTATCCTCCGTTATCTCTGTCTTGATCATTTCATAGCATTTA
>UN000116 
GCTGGAGCTACTGCTCTCTGGGATGCCAGAAATTGACGTTGGTCTTGTACTTGGTAAACGGTAATTACTAGTAGTTACTACGTAGTTGGTCTTATGAAAAGATGACCCAGTGATACAGTGGTTCTGGGAGGTTGTAGAAGCACTCACCCAAGAAGAATGTGTTTTATTATTACAGTTTGTCACTGGCAGCTCCAGAGTCCCTCATGGTGGCTTTGCATATCTCATGGGTGGCAGTGGGTTGCAGAAGTTCACAGTAGCTGCAGTACCATACACTTCAAACCTCTTACCAACATCCAGTACTTGCATCAACATGTTAAAATTGCCAGAATACCCCAGCAAAGAGAACCTGAAGGATCGAATTCTTGTTGCATTGCACTGTGGCAGCTATGGGTACACCATGGCATAAATATGTCTGAAAACTTGAAAGTGGCACCTGAAAAGACCTTCACTCCTTAATACTGTTTAATAATGCTTCTGATTTTTAAGTGCTCTCTCCAGATTCATATGCACATTTGTGTTGTAGCACATCTGTATAAGCATGGCATGCATTGCCTATGTCAAGCATTTGCATTTAAAATCATTATGTTTTCATGTAACTAATCACGTACTTGTGATAAAGTATAGGAATTTGCAAACTGCTGCACGATGTGAAAACATGTGATATTCTGAAATGGAAAATGCCATGTATGCGGGTGTACTCTCTGTACGTTTGAATCGATAGCTGGGGTGTATAAGTTCTATTGCCAAGCTTCATATATTTATGGTGAGGGGAGGGAATGAGGAGAAACCAGTTGTTCTCCAATGCCAAGATCTCATAATTTTTTTGTAACATGGGGAACATTTTATATTTTTTGTGAAGATGTAAATGTTTAGTTTATTACTCACTTAATAATTTAACATCACTGAAATGGAGGACATTCGGTAGAAAGGGCAGAATATATTGTATTGCCTGCCCTAACAGCCAAATTATTTTGCAGAATTTCTGCAATGCAATATTAGCTAGTTTAAAAAGATTAATGTTTCATATGAAGGTATTTGTATATTGTGAAAATTATGCACTGTATATATTGCTTGAAGTCCTGTATATTTGTATTTGTAGAGTATGATGCAGCTGCTTATGTATCTCTGTTGTGCATGTCTTTTTAAAAAAAAAACTATTAAATTTTTTAGAATTAAAAACACACAC
>UN000117 
TGTAACCAATACAGTGGTTTATGAAGAAACTGAATTCTTCCTACATATTCAAGCAGGGATAGTAGAGTTTGACATGTGAGAATTGCAGACTTCCCTCATCCCCATCTTCTTTTATGAACGCACATGATGGATTCTGCAGGAAGTTCCTGGTGATTCTCTCACGCTCCAATGAGAAAAAGTAAAAATGCATTGTGGAGGCACGTCAATCCCACCAATGTAGTCAATAAGAGCCTGCAATAAAACTGCATGGCTCTACATATGTTCACTGTCTTCCCATTGTTAATACCAGTTTTAAGAATTGAAACAGCTTACAGGAGAACCAGCTCTTTTCATATTTAAAATGGGAACCTTAGTATGACCTAACAGTTGGCTTTAACTTTAAATACTTGCCTTTCTTAACAAGACTTTACCTTTATACAATGGCTAATGCTCATCCAAGCATGTTTTCAAGATATTTTCTGATAATTGATTGGCTAACTCCGCGTAAAGAGTTGTGATGGATGCAGATTGCCACTTTTAACTAGATTCAAACCTTTTGCCTCAAATCGACACTTCAGGTACATGACTGAAAGCCTTTCTGCTAGGATTTGACTAGTGTTGACAGTCCTGTGGTTAAATTTGCTGCAACCATTCAAAGAGTGATATTCCTGCTTGCTAGAGAGATCAAGATTAGCAAGTGAACATTGAAACATTAACAGTTTGAACTGTATCACTATAAAGTTAACAGAAATGAACACACAATCTGAGTACAAATTGTACCTGAAATTGTGCTAGTTTTCAAAAGCTTATTCTGCCCAATGTTCACTCTAACTCGTTTGCAAATCACCAAATGTAAAACTGTCCATAGATCATTTGTAATCAGGCAGCATTTTAGATTTTTTTAAAGTTA
>UN000118 
CTGAGTCATTCAGTAATGTTTGCTAAATTACACAACTATGGCCAAAGTGCAAAGATGGATCTTGGAAGACTAAACCAGTCTAAGCACAGCTGTTGAGACCTGCCAGCTGCTGCTAGAACATAGTCCTAGCTTGTGGTAGTCATGAAGGAGGAGTTCTCTGAGCAACACTACATACAGTAACTCACTGTGTGGCCTGCAGGGAATATGGGGTTTACACATTGTAGCAAGGGGAGTGCTGCTCTGCAGTTGGTCTAATTTGTAAATAATTTGCCTATGCTTTGATGACAGAAAATGTATGTGAAATATTAAGCTATATGTATATAGATAAACAATATATAATGACTTATTGCTACCAATCTGTAATCAATTGTATATTAAAAACCATTTTACTGTGACTAACAGGACATGATTTCACTGTAAATGTTCACAGTACAATCTGCCAATTGGAGAACAGTATTCATAATAAAGTTTTACATGAGTTGTGCTGTGAGGCACAAGTATTTAACACTGAAAAACACACAC
>UN000119 
GCCTAGTTACGGGGGCCTGTTTCCGGCCGGCGGCGGCGAGGCTCAGGATCGTTGGCGGAAATGACTCGCTCGAAGCGGATACGGAATCACAACAGCGACAAGAAGAAAAGTGTATCAAAGCAATGGAAAACGAAAAGGCGAACAAAAGATTTAGACCAGATTCACGAAGATATGAAACCTGAAAATGCAAACAAATTATTACACCAGGAAGTAGATCATGATGCCATTGGAAGTGCGCAGTTCTATTGTTTACACTGCGCGCGGTACTTCATTGATCAGAGAAGTCTCAAAGAGCATTTTAAGACGAAAGTTCACAAACGAAGATTAAAACAGCTGAGTGAAGAGCCATACACTCAGGAAGAAGCGGAACGAGCAGCAGGAATGGGCTCCTATATACCAGCAAAGAAAGTCAAAGTTGAGACACAGACAATAGAGGAAGAAATGAAAATATCATAATTTGATCTTATAAAAAAGATGAAACTCTTTCCAAAGAAAGCTCTTCTAATATTGTTCAGAATTTGTATATTTTTTTTCAATCTCAGAAACTTTCTGGCTTTGATCTTATTGATTCAGCTAACCATCTTAAATATCAGCGTCATGTTTGCAAAAATACACCTAAAACTGGTAACTTTATCCTTTGATAGGATCGTATTGTTGCTTTCTGTATAGGCTGTGAAAACTGCTTACAGAGATAAATAAATTCCAATTAGAAGCGAAAAAACACACAC
>UN000120 
GTATTTGAGACAATTGGACTGGTGATTACAGAATTTTCTTTAAACCATAATTTAACGTTCAAGTCTTGCAAATTATAACATCTGATTCCATCTTTCCTGTAACTGGATGTATTTTGTTCATTCAGCTTCATTATGGGGCGTAATGGATGTACGGCCATTGTTTTTAAATCCTATTTTTGTATCTAAAACTTTACATTTTATTCGTATTCAAAGTTCTGTTATTGGTTAAAGAGGTACAAAAGAATGAATCCTCAAACTAAAGATTGTAACACAGTCACAAGACAGGAAAAGGATTCAAGTTGGACTTGCATAAATGACATTCATATTTGGCCTTGGCAAGAGGAGAACTTGTTGGTCCCTGTTGAATTGCTTAATGGACTGAAGAAAACATCAATTTTTGCATGATCTGCTAAGGAATGTGCATCTTTGCAGAGCTTCAGTTGTGGGAGAGCCCAAACTTCACAAAGAACTAAGATCATGCTTTTGTCAGGAGTAGGGGGAGAAAATACTAAGAAAGAAATGTCAAACTATTGAAAATCCAGGGTCCTTTAATGGAGAAGAGCCCATATGTAAATCAACGGAAGAAACAAACAACTGCTTGTTGAGCACAAGACAGAGAGGAAGTTGAGTTGAACTTTGTGGAAGTGACTGGTGCTTTTAGTCCATGCTTATTGCTGCTTGACAATAAATGTTAGCAACAATGAGTGCAAAACTGATTAAAAGACTGTTTAAATTGCATCTGAATTTTACTTCTTGTAACTTCTACAAGAGATTTTATACAATAACAGTTAACTTTCACACTGAACTAAAATTACATGCAATTTAATTGCAATTTTGGTTCAATTCTTGATAAAAGAGAAGTTTTGAAAACTCTAAGCATGTAAACATATTGACTGGCATATCACTGTGTATTCTTTCAATGTTGATCATTTTTTGATGAATAGCACAACAAGGTGAAGGGAAAACAAATGTGTGCTTTACATTCTGTGAGGCTCCAAGCAAACTTAACTGAAACTGCCACAAAACTCACTTTCAACAAAGGAGCGTCCATTCCTGTGACAACCCATCAGCAGCTGTTATTTTCCCAAAGACTCAAATTTAACATGAAATATTTAAAAAATTATAT
>UN000121 
AATTGATTGGTTTGTGCATGGTAATTAGACAACATATCAATGACAGAATATAGAATTTAGTTGCCACTAGTGTTCATCATTTCACACACAGTGTTGTTGGCATCCTGCATTTATCGCAAATTGCCAAGTATTAAACCTCAGCTGGCACCAGTTGCAGTAACATATTTACCCAGCCAAACCAAGTAACTTTTCATCCTGAATGCAACAAAATCAGGCCAATTTTTTCTATTAAAAAGGAATTATCCTTTTGTTTTGGAGGTAATTTTGAAAAAGCCACAATTAGTGTCTTGATTTAAAAGCAATATTTTTGTAAGTGTGTGTATAAAAAAATGGTAGAGGTGTAAATATAGAAATATGTAAGGAGGGGTGAGCGAGCTGTGTTAGATCTGTGACCGTTGATAGTCTTGTAAATCTTTTTTTGTAGATAATGTTTTGTTGTTCTTAGTCATGGGTTTTGAATGGTTTTATGAATAAATATTTAAATCATCCTCAAAAAACACACAC
>UN000122 
TTTTAAAAGAATGTCAGGTGATCTAATTAAAACATATAAAAGACTTAAAGGACTTGACAGGATCTCTGCTGTGAAAATACTTTCCCTGGATGGGTCAAGTGGGGACCTGGGATCTTATATTAGTATGGTTAATATTAAAATGCTTTATTAATCTTAAAATAAGCACTATAGTTATGAGGGTTCCTTTCCTAGGCATAATCAGATACTTCATCAAAGGTGGCTCTGGGGATGCTGGCTCAGCAGCTAGCAATAACAGCCTGTATGAACATACTATTCATTGCTATGTATAGGAAGGAAAGGGGAACTGAAGACCAGCAAAGATGGTTGAGTCACCATGGAAATTAGCAGACACAAGGCTGACGGTTGAGATAATGGGAACATCTGCTGGGCCTGCATGATCCAGTTCACTGATGGAATAGTAGGGTTAAGGATTAATGACTGTCACGAAACATTCGACTGAAAGAAGAACGCTAAGAAGTATAAATATGTGCTGTAAACTGTATTATTGAGAAGTTCCTTGGGTGACTGAGATCTTCTCCCTTGCATATGCTCAAATAAAAATCTGCTTGTTTGAATTCCTCAGACTCGAGAGTAGTCACTTTACCACAACAACAGGGAATCTAGAACATGGGGTTATTGTCTCAGAATAAAGGGACAGCCATTTAGAACCAAGATAAGGAGAAACTTCTTCAGAGTTGCAAATTAGAATTGTCTACCCTAGAGAGCTGTGGATACTCAGTCATTGAGATACTATTTTTGAGTACTGAGGGAACTAAGGGCTATGGGGACAATGCAGGAAAGTGGAGTTGAGGTACAGCCGTCATCTTATCAAATGGTGCAGGAGACTCAAAAGGGACCAAATGGCTTTCTCCAGCTCCTAGTTATGTTAAGTGGGAAATTCACTTATGTGGCCTCCACTGTACTACCATCAGTGTCACCAAGTTCTTGCCCAAAATTAAATCCATAGTATTTCCTTTTAAGTTCCCTGCATTGATGCTTCAAACTAAAAATAGAAGTCTTATTACAGGCAAATGGAAATAACTAACACGCAAACTGATATGAAC
>UN000123 
CTCTCTATCTGTCTCAGGGAACAGATCAACTTGCGATCTATCAGACTCTATTCAGTTAGTATCTAAGCTAGTTGTTCTGGCCTAACATTGTCTGAACCTCATCAACAACTATTTTGATCATTTAAATCTCAATGCTAACGTTAACCTGTGCATCGAATAAATAGAACTAGTAACTACCTAGGTACTAGTACTTCCTGCTACAAAGACCATGTCCATTAGATTGTCAAATCTTGTCTCATCTGTTATCAAAAGATTGTTGTAAAGTTTGCTTAAGGAGTTAACATAAGGATGTAAGAATTAGGAGCAGGAGTAAACCACATGGCCTGTCGAGCCTGCTCCACTATTCAATATGATCATGGCTGATCTCCTGCCTCACAGTCCCCATAACCGCTCAATTCCCTGATAGATCAAAAATCTGTCTATCCCAGCCTTAAACGATGGAGCAAAGATGAAGCATTCACAACCCTCGGGGGTAGACAATGCCAAAGGATCACAATCCTAGTGAGTGAAGAGCTTTCTCCTACATCTCGGTACTTAAATAATGAACCCTGTATCCTGAGACAGTGCCCCTGTGTTCTAGATTCCCCAGCCAGGCGAGACAGCCTTTCAGTATCTACCCTGTGAACGCCCCTTCAGAATTGTACATGTTTCACTGAGATCATGTCTCATTCTTCTAAACTCCAGAGAACATAGACTCAGTTTACTCAGCCCCTCATCCATAGGACTATCTCTCATCCCAGGGACCAATTTAGCACTGATAT
>UN000124 
TAAGAAAACAATCTGTCCCTTCATGAAGCCAGGGCCTGTGAGACTGGAATCAAATGAATATCCCATTATTCCAAAGAACATGCTGTGATATTCTTTAATGTTTGTTAGATGCATTTCTTTTTTCTTCATAAGTGATGTTCTTCAGATGTTGGTGCCAAGAGACCGCCCCTTCCCTAAGATGGATTCCAGATCCTTTATATCTTCATATTGAAGATGATCAGAAGTAATCATTCTTTGCTTGCATTTTCTTGCAACAATGTCTGTGTTTTGATAGCAATGACTCTGAACGTTGGCAGAACACGAGCCAGCTACACTTGTACAAAGGGGGAAGTAGGTATTTATCAGGCAACATACACAAGGCCTGTGCTTGTGGCTGGCAGGCATTGGTGATCAGACTTCTTATTAACTCTTTGGATTAACTGTATAGAAAAGATGTGATTCTTTTGCAAGCGGTACAAGCGATGGACCCCACTGACCTTGCTTGTAGTTGACAAGAGAGGTGTAGTCGGACAATGATACGAAGTACCTCTGGTGTTACATTACACCGCTCATTAATTGACTCATTTTGAACATTTTGCTTTGTGTGTCGGTGCTTGTTGGAATTCTAGTGATGTCCATTCAACCCAGTGCTCAGAACTTTGCTGCTTCAACTTTCTGGGTAAAGGCATTGCAGTCAATGGAAGGACGTGGGGAAAGTTCAGACAGGATCAGCCACGCTCGGGGTGAACAGAACCAGAAATCCAGAGACTGTAGGTTGTACCTAAACAACCCGCACCCTTTCTTGTGCCCTCATGATTTTTGAGCACTTGTTGTCCCCACCTCTAGGATGTATGAAGTGTGCAGGCATGTTGCAAGCAGCATTCTGTAAATATGGAATGAAATTCTGTTAATTTTTTTTGCTTTCCCTGTACATTCCCAGTTTGTTATTTGTGTGGAGTATGTTTAAGTTTGTAACAGTTAAGTTTCGGAAAATATTGTACTAAAATGCACTCAATAAAGATTAATTGAACTGATTAAAGACAAAACACACAC
>UN000125 
GGGTTTGTTTGTCAAATAGTTACTTACAGCATGTAACAACTTTAAGAAGTTCTAACTAATAAAATCCCACAAACAGTTGACCAGCACAGGTCAGATTTAGTGTTTGTTCTTTGTTGTATATGGTAATGTCTTCCCTTTACAGAAATTGCTGATTGTATACTTCCTAATTTAAAACTGTGACAGAAAATTGGGCTTTAATGAAAGAAAATAAACTACTATTAGGCAAAATCATTTAAAATTTTTGTTAACCATTTCCCAAAGCAAGCCCCAGCGGTGCAGGCTGCCACTGCTCATTAGACACAATAACCTCTCAAGAGCCCAGTGCAACCTTGCACAATGTTGATGCAGGGTAGTGTGGATTGCTTGAATTTCTTTTGTGGGTTTAAATTGAACCTAACTAATCATATTCACTATCATACTAAAACAGTGTTGTTATTTTAATTTCCTTTGGACCATATTTAGAAAACGTAAATCTGGAGTTAAGGTAGAGATTAGTCAAATTAATAGTGAATCCCTGTTTTCGACATGATGATTCTATTAAGCTGTGCAATTATGCCAATGACATGTTGGTGCATTTCACATTGCCTTCCTAGAATTGTAATTCAATTTAAGTTTACACAGCTTGTTCACTTGTTCATCAAATTATGCCTCCAGTCCATTCGTCAGGTAGCTGATGCCAAACAAGATTACAAGTCATTAATAGTTAGTTAATAAGAGAGAGTTAAGTATAGTTGTTATGTATAACATGTTAACAAAGCAAAATATCCATCTACTACTCAAGCTCAATGATGCTTGCTCTATTATTTACTACTGCATGCATCTAGCATCTCAAAGATTTAGTGGCCACCTTTACTCAGATTCAAGTACCTACACCTAGACCACAGTTTAGTAAATTAATACATTTAACTGTCCTGCAGTAAAACTTGATTTTTTCTCTAATATCACAAAACCTTACAATATTTTCTTTACCAGTATGGGATTTATGTATCTCATCTGTTTATAAAACACTACAGTAGACATTGTTATGCATCACCAAAAAGTACCTGTGCCCTGAAGCAAAAAGTACAATCTAATTTGTAAGGAATAAAGTAGATAACCAGAATTATATAATTTGATGTGGTCTGGAAAAGGATCTGGCCTCTTAATATTTACACTGAAATAACTATAAAGTGCTTAACATCCAGCAGGCAAGCATTTCCAAAACCGAATAAAGCTCTTAAATGTTTTCTATGAGCTATTATCTGCAGTTAAAACTATTATGCAGATCTTGGCATAAAGAACATCCTGCTGTTTGGTAGCTAGCTAATAAATTGTATAAGAAGAGCAAGTTCAACTATACATGTTTGAAGAACAGAATAACTTGGGTCACAACCTGCACACAACTCAACAAAGTCCCTCTGCAACATTTTAAAATTCAAGGCTAGCAAGAACGATGCCTAGATTAGGACCATTGTTTAGGCAGAGCACAGTTTAGGGTCACTAACCCTATACAAAAGAGCTCAAGTATCACTAAAATCACAGCTCAAAGTTCTGTGAATTAATCAATTACGAGGTCAATCATTGTCAAATAGCATCAAGCAGCAACTTTATAGAGTTGTCTCACAGGTCAACCAGCCTTTGGCTTTAATTACA
>UN000126 
AATCCCATTTTGGAGTCACTCGAGGACTTTCAGGAACAACTCCAGCAATTTAAACCATCTCTACTGATAATTAGTGGGCTTCAAATGATGGATAATTTTCCCTTTAAGCCAGGTCAACTTGAGGAGCGGCTAAGATTGCTCCAGGATCTCATGTTATCAGTTGATAGCACCACTGGAATCCATTTTGAAATGGCCTCGTTTGTGGACAGCAATCTTATGAGCAATCTTTTCAATTACGTCATCACTCATGTAGACTCTCTAGGAATGAACGAACAGGAGTTACCTAATCTTCTTAGCATGTTAAATGGCTCCAACATCACACTCCTGTCTGACCCATACCCAAGAGTAGCAAATATACTGGATCAAATGCGGGATGTTTATCGTGTCTTAAATTCTCAGGGAATAACAAGCACACACCGCAGGTTGACTCGGCTGCATGTTCATACTCTTGCTTTCCAGGCAATCATTGTTGCTAAAGAATCCTCTTGGAGAAACACCATGTCAGCAACTGCCAAAGCTTCATTGACTGCAAATCGTCATGTTTGTGGCTCACCGAACATTGATACCAGCAAAGCCAAATTGATCATGGATGATTCTTTTTCTGTAAGTCGTGAGCAAGGGAGTAAAAAAATACCACTCAAAGAAAATCGGCCCGTTTCTTGCTGGGAGGAGTATGACTACGAAATCTGTGTTGCTCCAGTGCTGGTATGTACTGAGGTTTATCAGACTGTGGGTGGCGGTGACAATGTTTCTGCAGCCAGTTTGGTTCTTCAGATCTAGTAATTTCTCTGGATCTGAAGGGAAGGAGGGTAGAACTGGCACACATTTCAATCCTTGCATATTCCTTTGATGACGGAGCTTAATAAATTTTTATGCTTACAACTTCCTTCCACCTCTTCTTCCCCCCACCCCAAAACCTTAAATTGGTAATGTTCTGTGTATACTTTACTTTGGTCCTCTTTTTATTAATCAAAATTAC
>UN000127 
TCAGGTAATAATGCTGACCACGCCGGAGGATCCTCAATACCATAGTCCCCCGCTTATCCGTCAGGTCTCCAAGAATGGATGCTGTCCTCTTTGGTCATTATCGGCTCTCGCAAGAAACAGATAACCAAACCAAAGTATTTGCTGTCCTGGCTAAGAAGAAGAAGGAGGAGAAGGTTGCAGAGTATCAGAAATACAGATATCATCGGCGCACTCTTGCTTCTGCTCCTGAGACAGAGCATAGTTTTCACGTGGGATTACAACTATGTTCCAGTGGTCGACAGCGATTTAACAAACTCGTTTGGCTTCACCACTCATGCCTGATTACCTATAAAAGTTGGTTTCCCTGCAGTGCAATGTTAAATTTGTGGTTGACAGAAGTTATCAGCATGCATGTAGAAGCTGACTTTGCAAATGACACTACAGGAAAAAAGCTGGATGAAGGATGGGGCGCACGAGAATCAATCATTCGGGAACTCCAGTGACTGTTTGGAGCAGGAAGAGAAGCCATTTCTGAATGTGAGCTGGATGCATGGGGCCAGTTAAAAGAGGAGCCATTGAAGACCAGTTTCATGGAGTTGTGAAACAAAGGGGGATGGCATAGGTGGCTTTGTCAAACACAGCAAATATGTCAGGAATTGGAAATGCCACATTTTCACACTCAGGGATACCATTTACGACTTTGATCAAAGGACTTTGGGTGTGAGCAGGGCTTTCGTGTCAGAAGTGCAGCGCACTACAAGTTGAGTCAATGCAAAGGTGATCAGTTTTGCTTGAACACTAAACTTGTACATCTTACAAATACAAGCTGAGTGTCAGTCTTGCTCCTCTTCATTCTGGTGTCAGGTCAGGTCCTTAATCCAGGTTCAGGCTGTCTTTGCTCTGTAACTGCAGATTACACCCAGAGATTGAAACGTACAAGTATGTTTACAAATTCTGATGCAGGAGTGTACAGATTGTAGATTAATTTTCAAGAAAGCTGGCTCGAGATTTTATGCAATACAGTATGGACTTCAAAAGATTTTGGATGCCCTTGTTGGAATGTACCTAGCCTATACCTGAAGCATCCCCTCCTTAAAGAACAACTTTTGTTCTATGATAATTTTTTCTGTCAGCCTTTGACTCCATTTTACCCTGGCTAGATCCCCTTTCATCGTGTTGAAGTTAGCTAGTCCTCTACCAATTTAGAAGTTTTACTTTGATTGTTCCTTGCTCTTCTCCATTATTAATCTAAATCTTATGATACTATGCTAACTCTTGGTTTAAATACAGGAATTAATGTTTTATGAAAGAAGTTCCATTGAAATATTTCAAAGTTTTAATAGTTACTAATATTTACT
>UN000128 
TGCATTTCTGACTCAACAAAATTGTTAAACTATCGTGTACATTGTATATTATAAATTAAGTTATATTTGTTGTAGTAATGTAAGGGAAACGTGAAGTCAGTATTGATAGGTTAAAACTGTCTTTTTACTGTACTTAAAATTTTGTGTTGTATATGGGAAATGGTAACGAAAATGTTGACGTGCTTTTACCTGTTGTAACTTGCAATTTTAAGTACGAAGTTTTCATTCTATGAATGTATTTTATTTTTACCAAATCCTATTTAATTGAGAAAATTGTTTGCTGAGACAAAGCAACTGAGGGATGCAACTATTCACAACATAATACTGTACATTTAATGTGCATCTCGGTAATTTTCCATATGTTACATCCTTGGAATGGGTGACCAAAATAATTTTGTATTCAAGTAAAACTACCTTGAGCATGTACAAATGGTTTATAATAAAAAAAACTTAGTTT
>UN000129 
AAGACAGCAGTACCAAGATTTTCATCTCTATTGCAACTGCCATCTGTAGTTAGTGCATTTAAGTGAGGAGTTGTATTGCACATTTTAGAGTCATTATTCAAGGCACTTCAGGTTGTCGGAGCCCTGATGTCTCCTTTGTTTCCATTTAGCTCGGAAACGAGTTTACTTTCATCTGAAACTCCATTTTCAGCAGGAGAGCTATCTGAAGAGTCTTCTGCAAGGCCTGTTTGAGACTTCTCATGTTCCTCTGAACCACGGTCTCCAGAATCCCCAGACGCTTTCAATTCTTGAGCAATTTCTTCTGCCGAAGCAGCATAAGCTGGTTGACCCCCCTGATTTCTGATATTCCAGACAGCAGCACTTTTAGTGTAGTACTTAGCTCCTCTGCTGAAACGACTAGCAGCTGGGCTGGAGATGATTCCTCTTGCACGACCTCTAGCTGGTCCTCCAACAGATACAACCTGCAGGGGAAAAGCGGTTCTGCCGCGCCCACGCTTGCTCCCTGCCCATTGGCCTACAACGGTCCCTGCAATCTCCAGTTTACCTCCTTGAGAGGGCATTGGCTGGACACCACCCAAGCCTCTTCCTCTACCATGATGTGTCAGGATTGGTCCAACAGGCCGTGGATAAACTGCAGCTGGATAAAAATGCATGGCTGCTGGAGGAGGATAAGCAAGAGGATGAGCTTGCCTAGAAAGATTTAAGCCTTCCAGAATACTTTGACGCATTTTCTCAAGTTTTGCAGCTTGATCAGCCTGACCATCGCAGAGGTCAATCAAGGGCACCTTTTCCCGGCTCACTTTTTATAAGCTTACTTTGGAAAAGCTTGCCATCAAAGTACATCCATGGACAACAGTGCTCCCACGGAATTGGCTGCCCACATGCCCCGTA
>UN000130 
GGCACAACAGGATTAGATGCAGGACAGTCTACCACACCAAAGAGTCTGAGTATTTAGGTAATTTATTGTATTGTAGTTCGACTATACCATTTAAATGGTGAGGCTATTATAAACATGTTTGATTCTTCCTGTAGCATTAGTGAATAGATCATATTAGATGCTTTAGATATTAACATGTGCACACTAAACCCTCATTATGTTGTTCTAAATTCTGATATCCTTTGGTGGTTTGTCAGATTTCTCATCTGTTAAGTACATAAATGAGGTCATGGTAAACCTGCTATTGTAAATTCAAAACTGAAATAGGGAGATTCAATTCTCATTCCTGACTATTAATTACCAGAGCTGTAATCTTTGCCTTCCACTAGCGATTCATACATTGCCTCTTTGAGACCTGACTGGCTGTATTGTGGGCAGTATTGATGGTTTCTCAGAGGTGTCAGTGCACGTACGGTACAACTTGGTCACCTGCTCTCCAGAATGGCTTCTGCCGTTCAGAAAACCATATGCCTGACTCCGCAGATGCAAAACTCACCCTGTCATCATCAATCCAGTTCTTTCAGCCCTCGTTGATAAACAGGATTGGAATTACACCCTTAAGATTTTTTGAGGATGAGAGGCTGCTGCACAATTTTCTAGCATTTTGTTTAGCCTTCTTGCTAAATCAAAATCGCTGGCATAGTTACCTTTCTCTTTCATCTTGCATTCCTTTAAATTCATTACGTCTGTCAAGATAAATTTTAACAGTTCAGATGCTTGAGGTGA
>UN000131 
TTGTGGGCGATACAGCAGCACTATTGGAGCGAACTGGGTTGTATTCATTGTTGTCAGGCCCAGTAAGTCTAATGACCACTATGGAATGCATCTCTGTGATAGTGCTCAGTCATTTGAGGACTATGGCCTGAGTTCCGTTGATGGAATGGATGTGTATTCACTCTGACTATAAGAGTCTTTACAGAAATAAATTTGGGTAATATCTACCCAATTCCTATAAGGCATAGTACAACACAATAATAGTTATAAAATTAACATCTTCGCTGGGGAATGGCTGAGAGAGGAATTGTGCAAATGAAGTTGGGCTTTTCTGAGTTGACCAAGGCACATGGCACATTCTTGAAGGCAAAATAGAGGGAGCACCTAAACTGTGCTACACTTGATTTGGAAGGTGGGCAGTCTTGATCCTGACATTGCATCCCTGAAACATAATATTTTATTCCTAAGTGTTAATGTCCCCTGTCTTAATGAGCACAAAAACTATTCCCTGCATTTTACCTTTACCCAAAAAAATTCTTTCTCGAAGATTGCTGGTTAATAATTTAACCTCATTCATTGGCAGATGGATCTGGTTAATAGGATGCTAACTGCCAATTGGTCAGTCGATGCTGTGATTAAAATGTACATTACATTAGTTTTCACTTATTAACCTAGTTGCATTAACTTTGTGCATCCCCCAGCATCAAACTTTATCCTCACCTAAAGTTAATTATATCACTTCCTAAAACTTAAGCTTTCATTCAAGAAAAAAAAGCTTACCTACAGTTATCCACCATTTTTCTCTGGTCTAGGAGGAGGCTACTGTGTAATAATGCCTCTAATTTGCTAACTCTAGTTATCATAAATGAAGCCATGTTCCATTCCCAGCACCAGCATCCTTCATGTTAACAAGCACACTTAGCGCACCCCCCCTGCCAACAAAGGTCCTATCTACAAACTAATTTTATTTTATATATAATATATTATCATTTCTATAATGTATTCATACCTGCTGGTGATTAGCAGTTGGTCAGTTTGATTTATAGAAAAATCTATTTCATAAATTATGCATGTGTCTATATAAACCAAGGTCATAACAGCAGTTATGGAGCGAGTCTACCAAATAAGAGACCAGAATCTCCTTTATCAATAGAAAACAGTAAATGTTCCAAATTGCCCACCAAATATTACCAAAGCCTGGACATCTGACATTTTAATTTTTGGACAAATTCTTCTGTCGGTTTGACATAATGTGAATGCTCATTTGTAAGGC
>UN000132 
ATGTTAATATCTTTTATTGACAGTTTTTATTGCACTTGGGAGCACAAAATTTTAACATCACCATTTATGTTTTGGAGCTCTTGCAGTATTGCAGGTCAAGCATATTTTGTGTATAAGTTAATTTTTTTTCTGTTTTTGAGATTTTGCACTTATGGAGCTATGTGACTGTGGTAAGTTTATAAATGTTCCAACATTTTTCCTGAAACTGCTTAGTGCTAATTGTATTTTTATTATTTAAATGTTTGCAGTTTCCTTTATAACTTGGTTTTGTTTATGATGGATTTCCAGGGTAGTGTGAGATGTGAAAATTAACGTTGCTACTTTAAAGTCAAAATTATATTTTGTTGTACACTTTTTAATCATGTGACTTCTTTAGGATTGCTTTGCATCTTTCTGAAATTGTATGTGATTTTAAGTTTTTGCTGTTTTAAATTTAAGAATTTGTGTTGTAGAGTGCAGTGTTATTCAATAATGTTTACACTTAATTGGTATGGAAGGAGAATTCCACCTGGATTAATGGCTGAAGTCAGTTTCTTTCTACACATTTTTATTTAGCCTGTGGGCCATATGTAAAATAACTGACCAGTTGTGCAAATCCTAAATAAATTTATTTCTGGCTTAAGCAGATTGAAGAATGCATGATATTTAAACCTTACTTTTACTAAAGATATTCATAGTTTTCATATTTCAATTTTTCTTGTTTCATATATTGGATTTAGTGGTTTGCTAGGCCACCAACAGTTATGTACCAATCCTAAAATAAACTTCCCAGGTTTTCTAAGATCAACTGCTAGGAAAAAATGATTTCTGAGCTTTTCCTAGCAAGCTGGTATTGGTGAATCAGCAGGTTACTGCCAATTGCATGGAAACCTGCAGGACGATGAAAGTTTTAAACTAATGTAAAGTAGTTTGTAAGCAGCTGCTGCTTTACTAAATACCATAAATTTGTTTGTCCCTCCAGTATGCTTGTCAATCCTTAGTTTATTATTACAAGTTGTCTTTTGCCTGGGTAGTTCATAAATTGCGTGGTAGTTTTAGTTACAGTTAAAGTATATTCCTTTTGAAGAGTTGTTATGGACCTATGTTAGGTATGTACAAAAGTTAGACTCTTTAATGCAGTTATCTCCAGTAGGGAATGAAACTGGGAAATTAGCAGTGACTAGTTTAATTAAACAGAAAATTCCTACTTCCTTTTTTAGGCTTCCTTAGTGGCTCCTATTTTAGGATGAGGTTTAATATTGGATGAAAAGCAAAGCAATGCTTCCTATTATTTGCTTGCATTGTAGTGGAATCGGGACAAATCTTTGTTTCGTTAGTTGACCCAGTGTAATATTCTTCTCCAGCCTCATCTAGAATTGTTCCAAGTGCAATCCCAAACATGTTTCTTAAATGTTTCCATAACCATTACAATGTTCACTATTGCCAAAAAAGTTGTGCTCTACCTTTGGTTATGCTTCTCATAGATAAGGTAGATAATGTTGGTATTCAGCACCATAAAAGCATTTGCTACATGTTCATACTCAATAAAAGAGCATTCTATTCCATTCAAAAACACACAC
>UN000133 
GCCTAGTTACGGGGGTGCTGTTTTATTCTTTGCGGCCAGATAGCAGAGGAGTGCACAGTGTTCTCTGCTCCCAAGACCAAAAAGCTGTTGGTTTCAGAAAGTTGGCTGATTTAGACCCAGTGTGCAAGAAAGTCAGATCATGAGCAACTACACTGTCACTTTGCAAGGTCCAGCTCCATGGGGGTTCAGACTTCAAGGCGGCAAGGACTTCAACATGCCGCTGACCATCTCCAGGCTGTCGGAAGGTGGGAAAGCGGCTCATGCAAGCATTGAGGTCGGAGATGTGGTCCTGTCCATCGATGGGGTCAGCACCGATGGAATGGCTCATCTGGCAGCTCAAAATAAGATCAAGGCATGCACCGGATCCTTGAAACTCAGCATGCAGAGGGCCTCTCCCGCTTCAAAACTGGCAGCCACAAGCGTTCAAAAGCCCAAAGTGTACAACACGCCCATAAACCTCTACTCCTCTGACAACGCCCATGAGGTGGCAGAGGGACAGAAGAGAGGACTGAAAGAGGGGCAGAGTGATGCCAAGCAGCAGAATGGGAGACAGCTACTTAGACGCTCTCCCCGGCGATATATGGCCAGTGCCCAACCTGATTTCCCTCATCATGCCCTTAGCGATCAGAGCAAGAAACGCTTGATGCAAGATACTGAAGATTGGCAGCCGAAGACTGGCACTGCTCAGTCACGCTCGTTCTGTATCCTTGCCCAAATGACTGGCACTGAGCATCTGGGCGATGCTACCCCAGCAAGCGAGACTGACAAGAAGACAAGGCCAAAGGTCACTACCATAAGGTACAGCCCCAAATATGCACAACTGCGTGACTGGCACCATGGCGTTTCTGCTCGTGTTCTTAATGTAAATTAACTTACCGAAGAGGTGACGAGCTACGAAAATATTTTTACTCGGCAAGCTACACTTTCTTTCTTTTGGAGATATCCCTTTACTTGTATTTCGCTTCTGTTTCTAAGATGAGTCTGGCTGCTCTGTTATTCTTTCTCCTCTTAAAATTCCACCTTTGTTTTTTTTAAAAAGTAAAAGTACAGTTGTAATCAACAGTGTCGTAGATTTTAGTAAATAGGATTGTTGGCATCTTTATTTGGCTGCTTCTGTAAACCTGCAATAAGTTGCATTTATATGCGCCATAAGCATCCCGAGGCTTTTTTTTGGTTTGTTGTTGTTGTAGCAATTTGGAGAGGCGTGGGCGGCTGGGATAAGTG
>UN000134 
GTTTGGTCCCTTTGGTAGATCATCATGCTAAGGTATGATGTGATATATACCAATCTATTTACGCAATTTTCTTCACTAGATTTCAGTATGCCTAAGACTTAGGAATTTTTGATTGGCCGTTCCCATTAATTTTAGGTAGTGCTATTCCACCCAGCATTGTAAAGTCTTCTCATTCAAACCATTACCCAGTGTATGCTGTTGAAATGGATCCTGGCACTGGAAATAAAGAGCATTAAAATAACATAATATTGGCATCCATCGACTTTGTCCGTAGTCCCTTACATTGTTCACAAGGTCTGAGCTGCTTGTTTCTTGTTCCATAGACCTGCATTCTTGTGTCTTCTTTTTGATAAATTCAACTTTAAACATATAATATAATTGCTCCGCTTGGCTAAGGGAGTTCAGAAGGCGCTCATTTTAAAAAAACCCATCCACCTATGGGCATGCTCCAAGGGCTTTCATCGCGAAAGTTCAAGTCAGTGTATTCAGTAGGTCTCTGAATCAGAATCGTTTAGTTCATCATCTTCAGTATAAGGGTAACCATCTTCTCTGCCTATACTGTTCAAACTGCAGAAAGAGCTATGATCACTTCTCATTATCGGTAGAGAGTCAAAAGACACAGTCTTTGAAGGGTTACTGTAGTGATTAATGGCATTAAAACTGAGAGTGGGCAAAGTGCTGCTGGATGAAACAGGCATCATGGTGGCCAGAATAAGGGCTAAGCAGTCTGCCACATCTTTATCTGGAGCACAAGCCAATGCAGGTGTGTACCATTTTCATCTACAGCGAGTACACTAGCTCCTTTGCTCAGAAGCTCTTGCACAACTACAGTTAACCCATTGCGTGCAGCAACATGCAGCGGTGTTTGCAATGAAGTATTCGTTGAATTTATGAGGCTCCTGTCAGTAATCTTTTCCAGTATTAACAAGGCACTAGTTTCGTGGCCCTTGCTACAAGCCAAATGGAGGGCTGTATTCTTGTTCATATCCTGCAGGGTAAGGTTGGCCTTTGCACTGCTAACTATACCTCAACAGCATTAGTCTGCCCCAATTTCTCAGCTGCCATCATTATTGGTGTTTTCCAGTTGAATCTGCAGTATTTACTTGAGCATTATGGCTGAGTAGAAGTTGTAAACATTCAACATGATCTGTGAAAGCTGCAGCATGAAGAGGGGTTCTTCCTTTTCCATCTGTAGAGTTTACAATGCTAGCACCTAGGACATCT
>UN000135 
GTGGGCCGAATGTCTCTTCTATAGCATAAAATTCCATACGTCTTTATTGATCTCGAGCCTTTTTCATCCGAGTTCTTGGTGGGCTAATATGAAGTTAGGGTCCAGCGATGTTGGGACATTAATGTGTCAAACACACAGATTCATCCCTTCTCTTTTCTCAATTCGACAACTAAGCCACTGGAGACAGGTTGAACAGTAAGACATACGTTTTCTCATGGAAGGAGATAGGAACTGTCAGGATGTTCCCCTCAGTGGCTGCTTCAGAACAACAATACCTGAAAAAAGATCTCTTATTCATCTTCTTAAGTGGGAAAAAATGCTGGAAATTAATAACCTCACAGCAGTGGCGAGTTATTTTCCAACAAGCACTCTCTGAATGAAAAACTCATCTTGATTCACTGGGAACACATGCACACTATTACACCAAGTGGTGGTTGTATTTTTGACATTTTCAATTTCTTGGAGGCCAAGTAAGGAACTAGCTGTTAGTAGCATGTTCTGAATTCTCAGGAGAGCTTACCATGTCTGACAGAGCTCTACTTTATTTGTCTACTTTTATACAATAATCCACTACTCCAACATTGCCTAGTAAAGTTTCTTTCTAACTTAAAGTTAAGAAAATAATAGTCTAATGTGATAATGTGGTCACTGAGCTGAACTGCAATTGCTGTGCTCCATCTTATGTGATGATAGAGAGAAGTCACGACCAGAAAGCTATTTACCTTCTGCTAGCAACCAGATACACAATGCATAA
>UN000136 
TGCCTCTGCAAACAAGAAGTTGTCCAATTAAAGTCAGCCGAGTTGCATCTGCAATGATTAATCCTAAAGACGATGGTGGTGTTCTTGTTGGATGTTGGGATGGTATATACACTAATGGAGTGGCACCCACAGCCTGGAATAGCAGTGTCGAAATCTTATTGCAGTATTTCGAGACTCAGCTGCCAGTTTGTTATGGACAGTGCTGGGTCTTTGCTGCAGTTTTTAACACAGTTCTTCGCTGCCTGGGAATACCTGCAAGACTGGTAACAAACTTCTCCTCCGCTCATGACAATAATGCTAACTTAACCACTGACATCATTCTGGATGAAAACGGGAAGAAGGACATGAATTTGACTAAGGACTCGATCTGGAACTATCATTGCTGGAATGAATGTTGGATGTCCAGATATGACCTGCCACCAGGTTATGATGGGTGGCAAGTTGTGGATGCCACGCCTCAGGAAACAAGTGAAGGCATGTTTAGGTGTGGACCAGCTTCTGTTAATGCCATAAAACACGGACAGGTTTACTTTCCATATGATGCTCCTTTCATTTACGCAGAGGTAAACAGTGACGTTGTATACTGGAACAGACAGAAGGATGGTTCCCTGATTAAAGGTAACGTGAAGACTGATGAAGTTGGAATGTTAATTCTTACCCAGGAGATTGGATCTGATGGTAGAAAAGACATCACAGATCAATATAAGTACCCAGAGGGCAGTCAGGCAGACAGGGCGGCACAAGGTACAGCGATCCAATATGGTGTTAAGAAGGAAGAGGCTGTAGCTGAGACAGCAGTGGACGCAACATTAAATGTGCATGTTCCTGAAAAAATTCTGCTAGGCACCACCTTCGATGTTGGCATAGAGCTGCAAAACAACAGCAGTGAGAAACAACATATGACTCTCCATCTCAATGGCTGCGTGGTGTTCTACACAGGAGTCCCGAAATAAAAATCAAGGACAAAACCATTAAAGCGATGGTGGAACCTCATCAGGTTTATCAGACACAAGTGAAGATCAAGTCAAAGGATTATGAGGATCACCTTGTTGAACAGTCCATTCTGCACTTTCTCGTCAGTGGACATGTAGCTGAAACAGAACAGACTCTTGCCGCCCAGAAGATTGTAACCCTGCAAATTCCACAGCTGAACTTAAGAGCTGAGGGACCAGCGGTGTATGGACGTGAGACAATCATAATTATTGAATTTACAGA
>UN000137 
AAGGTGCCTTGAGTGTGAATTTGCACTGGTGCAGTACGGTGAGGAAATTAAGACGATATTTGATCTGAAGGACAGCCAGCAAATGAGTTCTGGAATTTTCTCAATTGTAAGAAATATGTCTCAACTGTGTAAAGTCACAAAGACGGCTTCAGCAATGCAACATGTCCTTGACAACATTTTCAATGAAACACAAGGCTCCAGAAAAAATGCCAAACGGTTTATCATTGTGGTGACAGATGGAGAAATATTCAGGGATGAGAGAAACCTTACAGATGTTGTCAACTCGAGTAAAATGGTGAATGTGACACGTATAGCTGTTGGGGTTGGATCAATCTTTACCAGACAAGGAGCAATGAATGAGCTGAAACTAATTGCTTCTGATCCAGATGAGAAATACGTATTCCAGGTGGATAACTACGCTGCTTTAGATGGTCTCCTGGCAAGTCTCGAGAAAAATATTGTTGGAATTGAAGGTACCCAGGGCACAAACGTTAGTGCGTTTCAGATGGAGCTGGCCCAAGTTGGATTTAGTGCACATTACTCTGCTGATGGCAACATTTTGCTTGGTGCTGTAGGAGCATATGACTGGAGTGGAGGAGTAATAATGTACAACCAAGCAACAGGAGCACAGTTTCTAAAATGAGTCCAAAGGAACACTTGAAGCAGCTTATGGTTACCTTGGGTACAGTGTAGCTACAATAAAGGGAGCGAGTGGGGCAACACCTGTACATTGCTGGAGCCCCTCAGCATAGCCTGACTGGAAGAGTCCTAGTATTTCAAGCAGGAACTCCTGTCAAAATAAAACAACGTCTTGCAGGGAAACAGTTGGGCTCATACTTTGGTTCAGAGCTGTGCTCCATCGACGTAAACAATGACAGTGTAACAGATTATCTTCTTGTTGGTGCTCCATTCTTTCATGTACAAGGAGAGGAGGGCATGGTTATGTCTACCGTCTCAATGATAAGAATACTTTTAGAAGATAAGGAGAGTTTGACAGGAATATCAAGCATTACCAATGCAAGATTTGGA
>UN000138 
GAAAAGGGAAAATTGTTATCTTTAGAATTAATTTCTGGGTAACAGTATATGCCCCTAAGGAAGATGTTGAAGTGATTGTACTGCACCCAATCCTGTGGCAAGGACTAGGTGAAAATGCCATTGGATATGCTATTTGGTGAACTGAATTCCGATGGTTATATTTCTGGCAAAGTCACGCTGGACTTCAGACCGACTGCCATGTGCTATCACTTAGAAAACCAAACTACAGAAAGCATATTTTTATGGAAATCAGGTGGAATATTATATGGACGCTATTCTTCTAGGAACTAAACAGCTCCTGTGTGTCAGTGTTGATGGCATCTTTGTGAACTGTCACAGCTACACATCTTTCATAACAAAATTAAAAAGTAGCTTTTTTGCTTCATACAGTTACCAGCGCCTTTTTTAAAAACAGATCCAGTGTAAGTGATTGGAACAGGTAAGATGCCTCTACATTTATGCAAGCTTTTTTTATAGGAGATTAATTTTTAAATTGAGTTCAATACCTGAAATGTCAGGAGTGGATTAGGTTTTGTTATGTATCATTTAATTTTGTATAAAGTTCTATTATTTGAACAGC
>UN000139 
GAATGGATTTGTTTGAAGACCTGCCCGAGCCAGGAGGAGACGTGCAGAAGTCAGAACCTTCACTCTTTGATAACCTACCAGACCCAAGCAGCCCAGACATTGCCCCTGGGGAGAGATTTTTCAGCTATATAACACTGGAATGATGTACTGTTACTTACAGATCTGTCACAGGGATGATAGTGATGGGAGCAATTTGAGCACCTTGTGTACCTGATCTGTTTGGGGAGCTTCCAGAAGCGAAAAATGACCTGAAGGGAGAGAAACGCAAATTGACGGATCAGAATGGATCCAAAGGACATGAGGAGAAGAAGCTTTGCAAAGGTATCGTAGCTAAATGGGCAGAGTGAGAAAAGGACTAACAGCAGGATTTGTCACCTTAAAGGGTTATGTCGCAGAGAGAAAGGGCGAACGAGAGGAAATGCAGGATGCGCATGTTATAATTGACGATTTTACGTTGAGCTTCACGCGGTTGCCGATCAGAAATCTCTCGATTGTCATACTTTGCTGTTTTTGATGGCCATGGTGGAATACGCGCATCCAAGTACGCAGCGCAGAACCTTCACCTCAATCTGGCCAGGAACTTTCCCAAAGGAGAAGTGAATAGTATAGAGAAGACCATTAAGAAGTGCCTTCTAATGACCTTCAAGCAGACGGATGAGGGCTTTCTCAAGCAGGCATCAAGCCAGAAACCTGCCTGGAAAGATGGATCGACTGCTACGTGTGTTCTGCTGGTGGACAAAGATTTATACGTTGCAAATCTTGGTGACAGCAGGGCCATTCTTTGTCGCATGAATGAGGCAAGCAAGAAACTAACAGCCCTGCCACTGGCAAAGGAACATAATCCCACCCAGTACGACGAGAGAATGAGAATTCAGAAAGCAGGAGGTACAGTTAGAGATGGTCGAGTGATGGGTGTGCTGGAGGTGTCACGCTCGATTGGAGATGGCCAGTACAAACACTGTGGCGTGATATCAATACCAGACATTAAGCGTTGTCAGTTAACGCTGAATGACAGATTTATTCTTCTTGCTTGTGATGGATTATTTAAAGTGTTCTCCCCGGAGGAAGCTGTCCTCTTCATTTCAGCAATACTCGAGGACAAGACTCTGATTGCAAGGCCAGGGAAGGCGGTGCAGGATGTGCAGTTTGAAGCTGCCTGTAACAGATTGGCCAGTGAGGCGGTCCGCCGGGGCTCTGCTGATAATGTCACCATCATTCTGGTAGCCATCACACACTGACACGAGGAACTCGCCTCACTGAGAATATCTCTCGGGTTAATACAGGTGTCCAGGAGGGATTGCTGACTTTGGAAAGAGATGAAACAACCTCAGGCCCTTCAGAAACTCGAAAGTGAAATGTTTATCTTGAATTACTTGCCTGCTGTCATCTGATCCTGTAGAATTGCCACCCTGCCACTGACTGACACTTATAAATGTAAATCTCCATGCAGCCGATAGTAGCAGAGATCCGCTTTTTATTGGGGCTCCATTGACCTGATGGTGGAACTGCTACCTCCTCTGCTTAGTGAGCCACACTAACTCTAACGAATTTGACCCCACTACTCGAGTACCTGGGAGCATAGAACTGACTTGGCATCATTTCTCTGGGCCTGCTGGTGTTCAGATGCTTGGCATATGCATGAATGGAAGGGACATATGGGAAAGACTGGTCTCAGCCTGCGGCAAACCAGTGGTTGGTTCAAGTAATAAAATCTGGATTCAAATGCAAGCGAAGGGGTTTTGTCATCCTCTCCTTGGACCCAAACTGCAATGTGTTGAAATCTCTAATGAGTTGAAGGTTTCTGTTTTATGTGCTTTATTATTGTCACTTTGTTCATTCGTGCTGGTGTTGAGGTCTGTGTTTTGGTTGGATTCTGGTTAAAAGTTGTTTCTTTTTCAAAAACACACAC
>UN000140 
GTGTGTGTTTTTCGACAATGTGAACGTTTCCAGCATTTTATTTTTGTATTAAATTTCCAGCATAGTCACAGTTTTTGTTTTGTTTTCTGCAGACAGGTTGCTTGGCTTGTCTTATTTGTTCAGTTAAATAAATTTCACCATTACTGCTCAGCAGACCACGTGGGAAACAATATCACATCATAAATCCAACAGTTCCGTTCCAGCAATCCGCAGCATCAAAATGAGGAGGAAAGCTTTAGGTTAGACACACTGTAAATATAACATTTTTGAAAGGGCTTCAGAACATCAACACCTCCCAAGATTGACATAGTTAGTAAGTCACTTCAAGGTTTGCTCTTGTGGTTTATGACATTATCTCAACCTCAGGCAGTAGGGAAGTGGTGTGGCCCATCAATGAATTATTTTTTCCACAAACAGATAAAAACCATCAACTGCTATACAGAAATGCAACATGCTATATAACACAGTCTGGGATAGCTTTGAACAAGGGAGTACAGAGAGCTGTAATGTACTTTGGAATTAAGGCATACAAAGACTCAGTGCAGTATGAATCAGATTTCCTCTGTTCCCCACTGTACTGGTATTATACTGGTATAAATTGTAATCACCTACAAGAGAAAAAGTTCAGTCACTCAACAAGCAAAAAGATAACCCATCAAATTCTTTTAATCATTTTTAAAAACATTTTCTATTAGACTGTTTCTAGCAGTAGGATAACAAATAGTACAAAGACTTAACAGCCAAAATTCAGAAACG
>UN000141 
AGTTACGGGGGAATCGAAGTACTGGAGTTGAATGAGAAGGAGTGGCCCTCCAACAGAGACTGGAACAGGTTGTTTCATTGCAGTTGAAACACAGTGAAGATTGCTAGGCGTTGCATATCTCGAGCTGCGCTGGTGATAGTTGGAGTCAAGTTACATTGAATTTTGGGAATGGACGACATGAATATTGTATCCGAAAATAAGCAGGGTGTCGAAAATGCAGCATTTGAAATAGAGGAGGTTGCATCTGCCAAGTCCTTGGATGACCCACAGCCTCAACCATCTGGAAGGATAAAGAATCCCAAAGACCTGAGTAAAGTATCTGAGTCCATCTCAAGAGCAAAGTTGGCATACAAAGCTCATTCTCTTCTAATCAAACGTATCATCATAGGCATCGTCCTCGCAGCCTTTCTGGGATTTCTCATCACTGCCTGCATACTGAACCTTCAACGAGCCCTCGCCCTCCTCATCATAACTTGCGTGGTTGCTTTCTTCGTCATTTATGATCTCCTAAAAAGGTTGCTGGGAAAACGGATCATTCATCTCTTCAGCCCTGTGAGTTCCTACCTCCAGGAGCATACCCGATGGTTTAAACGGATACTTAGTTTTCTGGCTTTGGTGGGATTGATTACTTGGCTGGCCATTGACACAGCAAGAAGGCCGGAGCAGTTGGTCTCCTTCGGAGGATTGTGCCTGCTCGTCTTCTTACTCTTCATCTTCTCCAAAAGGCATCGGGCGGTGTCCTTTCGAGCTCTGTTTGTGGGACTGGGCATGCAATTTGTTCTTGGCATCTTCATTATCAGAACGGAACCTGGCTTTCAGGCTTTCAACTGGCTTGGCAAACAAGTTCAGATCTTTTTGAACTACATAGTAGCCGGTTCCAGTTTCCTGTTTGGAGATGAACTGATCAATGGTCTTTTTGCTTTTCAGGCATTGCCAATTTATTGTTTTCTTCAGCTGTGTGATGTCTATTCTCTACTACATTGGTGTGATGCAGTGGCTGATTATTAAGATTGCATGGTTGATGCAAGTTACAATGGGAACATCAGCAACAGAATCTCTGAGCGTTGCTGGCAATATCTTTGTGGGGCAGACAGAGGCTCCACTTCTCATCAGACCCTATTTAATGGAAATGACCAAGTCCGAAATTCATTGCGTAATGACTGGAGGTTTTGCCACAATTGCTGGCAGTGTACTAGGAGCTTATATCTCCTTTGGGATTAATGCTTCCAGTTTGATAGCAGCCTCAGTGATGGCGGCACCATGTGCACTCGCTCTATCGAAACTCAGCTACCCAGAACTAGAAGAATCCAAATTCATGAGTGAAGAAGGAGTGAAACTGGATTGTGGAGGAGAACAGAATATTCTAGAAGCTGCAAGTAATGGCGCCTCTGCCTCTATAAGTCTGGTTGCTAACATCGCTGTGAACCTGCTTGCATTTTTGGCCGTTCTGGAGTTTTTAAATGCAGCTCTCTCCTGGTTTGGAGGTATGGTGGACAACCCAGAGCTTAGCTTCCAGGTGATCTGTTCCTATGTCTTCATGCCGCTTGCCTTCATGTTGGGTGTGGAGTGGAATGATTCCTTCCTCGTGGCCGAACTGATTGGAGTCAAACTCTTTCTCAATGAGTTTGTAGCCTACCAGAAACTTTCTGTGTACCAGAAAGACCGAATGGATGGTGTAGAAGAATATATCAGTGGCAAAAAGCAGTGGATTTCAGTCAGAGCAGAGACGTTAACTACATATGCCCTTTGTGGCTTTGCTAACTTCTCTTCAATTGGTATCATGCTTGGAGGACTCTCTGCCATAGCTCCAAAGCGTAAGAGTGACATGGCAGAAATCGTCATCCACGCTCTATTTACAGGATTCATTGTCTCATTGGTGAATGCGTGTGTCGCAGGAATTCTCTTTGTGCCCAGGGAGGCTGTGGACTGTGTGAGGTACCTCAACAACAGTGCCTTCAATGGGACCAGTGTTGACCTCTTCAATTGCTGCGAGAATCTTTGTGACAGTGTGCTGACCAGTGGAAATGGAACGATTTCTTTCATTGGACAATGGTCAAGTGTCAATCAGAGTGTAACATTTTTGAATAACTGTTGTGGTCTGTATAACAATAGTGTCTGTATGATATGAATTGATGCATTTTCCCTTTGTGAAGAAGATAACATCTACAAACCAAATAAACATTTGCTTCTTAATACGAAAAACACACAC
>UN000142 
GCCTAGTTACGGGGGAAGTTCTGGGTGCTAAGTTATGCAAATGAAGCCAATCCATAATAAATTACTGGAGGGAGCGATAGAGTGAAAGAGAGAGAGAGGAAGAGGGGTCAAGCAGAGTCGAGAAATAAATCCGAATTGTCAATCTTGGTTCTCCTATGTCTTTGTTAGAAGAAGCTGAACACAGAAACTACATCTTGATAGAAGAGGTGACATCCCTCTCAGGAGTGAGATGGAAAGAGAGAAAGAAACTAGCCAATTAGAAGAGTTGGATGCTCCTCCTTCAGCTCTGAACCCCAACCTTCACAGCAACAGAGCGCAAAACCTCAGAACAGAACAGGAAGGAGACTGGACTAAGAACGGTCGAAGGAGAGGGGCACAACTTAGAGGCTCGACACACGGGGTTTGATTCATACGTAAAGATAGATGTCCTCGAGCCGTGAGTATTTGTGAACGCTGCTTAAAACAGAACTTGACAGCGATTGAGAATTTGG
>UN000143 
ACTTACAAGCAGCTCGCCCATCTGAAGGTGGGTAGAAAATTAGAAGCTAGTTGGAAGGTGGCATTTGGAAATTTGGACATTCAGATGCCATGGTCCAGCAGCAAAGACGGCCTCAATGGCAAGCAGATAAATTGTGGGGAGCAGGTGGAGTCCAGGGCAGGAAAGCATGCAACTTTCCTTGTGGGGCCCAAAGTAGTACTCTTGGATTAACCTGAATGACCTTTTGTTCTTCCTGACCACTATTGATCTGCATCAAGCACGGTGGGAAAGTTGCAGTGGCGTCCCTGCTCAAGCCCAACTCAAAAAAAACTAATCAGGGACTCTGATTAGCAAAAGTTTAATTACAAGGCACTTGACTATTTTCAGTGAGCATATCATCCACAAAAACCGCAGAGAGAAGTCAAAGCGGTAGACAGCAAGAATGGGATGATAAAAGCTGAAGGCTGCAACTTGATGGCCACCCCCACCCCCATCCCCATCCCGAGTGGGTTTCCATTAAGGGCTGGGAAAAAATGTTTCCCTCACTATTGTCTATGATAGTTAAAACATATTACATGGATTTACATTAGGGTGTTTTATAAGGGGATCCTGCATCAGCAAAGGGGCCATTAACAATGCACATTACTGTAGAACTCTTACTATCACATTGCCATCAAAATACTTATGCATGTGGCTCTAGTGAGCTTCCAGAAGCAGTGGACTAGAACTACGTCAGCAATTTCTAATGTAATAAGCCAAACGTTAGCAAGTGAAGAAAATAAAGGGGTACAAATTGCAAACCCATCCCATTGCATAAAAAGACATGATACTGAATTCATCGCCAATCAGTAGGATTTATTGAACATTGCACCCAAAGTATTTGGACTAGGCTATAATACCATAACGCAATAATGTGGCCTTTTTTGAGTCATGATTGCCAATCCAAATCAAGAATTATAAGTTAAGGATGGCACAAAAAAGGTTGCACTTAGTGTTAATAAACTGCCACAGAGTTGTATCTGACTGATTTTTCATTGTGGACTTCCCATTGTGGTGAGGGAGGAAAAACTCTGGAGAGAGGTTAATTCTACAGAATTTCTGGCATTAGTAAAGGCCTGGCAGCTGGCAATCTTTCCATCCACTTCTGCAATTGGAGATGGAACAAAAACACTCATAGAAGAACATAATTAAGGAAAAATACAAGCATATTTAAAAGAATTACAAGGCCCTACCCTCGTCAATGGATTCAGAGGTCATAAGTCACTAGCATAAATGTCACCTT
>UN000144 
TGGTACAGCAAGGAACCTTTCATTACAGTCCGATAATACTGGTTATTTCTCTGTTCCTTGGTATGCAGTTACAGCCTGGGCCTTTTCAGCTACGCAGTTCTTTTATGCCACTGGGCATCAACCAACATTCCCAGCAATCCAGTGGAATGCGGCTTTTGTTGGGTTCATTGAAGGACATAGCACCAATATACTGCCAGCACTATTGGTGGGAATGAACACCTTTGCTTCTCATATTCTGTTTGCAGTTGGATGTCCTTTGCTGCTGCTTTGGCCATTTGTTCGTGAAATGAAAAACTCTAAAAGCAAGAACGTCAAAAAGGAATCTGGAGATGAGGATCCGGTGATGGAAATGAGGCTGCGAGAAAATCCTCAGATGTTTTCTGTGGCCGTGCTGCAACTGGGAATGCGATACTTATTTGTCTACGGTGTGCAGCTCCTTGCTTCTGTGTGTGCTGCTGCTGTATTGAGGAGACATTTAATGGTGTGGAAGATCTTTGCACCAAAGTTTCTATTTGAGGCTTTGGGCTTTGTTGTGACAAGTATCTACCTTCTCATGACTTTTTGCTTCATGATGCGTGTGGATGTTGGTGTCAACAAGTGGTTTGAAAAACTCCTTTTGAAGCAGTCAAGATAGTTATTAACACTACAACAGAAAAAGTAGGGACTGCTGAAGATAATTAGAATGCACAGATTGCCATTGCATACCAAGAGAAAATGATCGTTACCTTGCTGTACTGTATTTCTGGACATCAGAAGATGCTGCTAGTAAAAGAAGCACAATTTACCTTAATGCCTTGTGTAACCAATAAACAAATGCTGAAGTCTTTATTGTGCACACTAGTAGAAAAAGAGGTATAAATCACTGTGAATGAAAACTAGAACTTTTTGTCATTTCTTACAATTAACAAGTGATTGATTACCTGCAAAATGCACTAGGTTGAAGTGTGCATTTAAC
>UN000145 
GGCCTAGTTACGGGGCGGAGCACTTCCCAGGTCAGTCAACATGGCGCAGGAGACGGTGCTGCCCGTGATGTTTTTATTCCTATTTCTGTTAATGAAACGCCGCGCCGAGTATGAGAGTGCGAGCGTCGAGAGGAGGAACGATACGCAGAGGAGGCTGAGATTGAGGCAGTATTTCCAGCAACGGCAGCGGAAATTGATATTGATGGTGATGGCACGTGGAGGTAGTAGGTGTAACTGTCGTACAAGAATCTGGTGTAAGCCAAGAAGTTCGGATTGGTGGGAACGTGTGGTTATGAAGGACTTTCAGCCAAATGATTGGCTGGAAAATTTCAGAATGTCTAAGGAAACATTTTTCCACATCTGTAATAAGCTGAAGCCCATGGTTTCTCGTCGCAATACTCACCTTCGTCCCGCACTGCCCCTGGAGAAAAGAGTTGCAGTGGCATTTTGGCGACTTGCTACTAATGTCGAATATAGAACTATTAGCCATTTGTTTGGTATAGGCAGATCAACTGTTTGTAAATGTGTAAGGGAAGTATGTCATGCCATTGTGTCTCTCTTAGAGCCGCTGTATCTTAGGATGCCTTCTAATCAAGAATTTGAAATGATAGCTCAGATGTTTGGTCGAAAGTGGGATTTTCCCCAATGTGTTGGTGCCATTGATAGTTGCCACATACCCATCATTGCCCCTCCACGATATCACAAAGATTACCTAAAC
>UN000146 
AATTACGGCCTATTACGGGGGCATGTAACTGACTTGTGCCTGTCTACATATTTACCAAAAAATGGGCGTGAAAGGAGACAAAAAGCCTAGGCCCTAGGCTACTACCTTCAAAGGTCAATTTTGATATGGTTGAAATTTGTACCTATATCTTCTGACCTACCTGTACTGGTGAAATGTGTGCTTATGTTTCAAATTATTTTGGTTATGATCAAAATCTTGCCGGTTTTAAAATAACATTTGTTTTATTGTACATTCCAGCTACTGATTAATTACTAGACCTCACTGAATCAATCACAAAAGTTTTGCACTCATCACTCATATTAGGCCTTCTGATGCGAGGGCACTGGTAAACAGTGATTTTCAGCTCTTTATACATCCATTGCCTTCCCTTTAATAAAAAGATTTGTTTGACAATTAAATTGTTTGTTTTGAATTATGAGAAATAAGGAAGCAATTCAACTCATTTATCCTTCCATCTTCCATACTTATAACTTTTCTGCCAGCATTTCACCTTTGAGATATTTGGGTTTAAGTACATTGTTGTGTTCAGCTGTTTGTGCCCGAATACAGTTAATGTTTGATCTGAACAGTGTATGTTTTCTTTTGAATTCCCTTTTTAAAGTGTGGGCTGTTTTGCAATTTATTGTATCTCTTTTGCTGTTGGAGCATTATGATGTAACTCATTTGTAAAAATGGGCTAGTGCAATTTGTGAATGAAACAAGGCAAGGTGCACTTAGAGGGAACAAAGTGCTCAAATTCAGTGCTGTCAGTCCAAGTAACTGTTTCAGCGTTTTTTATC
>UN000147 
AGAGACCCCGACCATAACCAAAGAGAGTGACCTGTTCAAGCTAACCATTTACTTTTATTTTGGTTTACCCGTTATTGTAAACCCCAGGTAATAATGGCCCCAGAAAATCAAGCAATTTCCCCTGGATCTAATGTTACCCTCACGTGTAAAGTGGAGTCATTTCCACATTCTAAATTTAGATGGTATCAGAACGGGGTGCAGCTGCCAGTTAATGACGAGCACTTGACCATCAGCAACATTACCCAGAGTAACTCCAGCAATTACACGTGTGAAACCTACAACGAGAAGACAAAACTCACCCAGCAAAAAACAAGGCAAATATCCCTGTCAGTAAGAGACGATCTTGAAGATTATAAGAACAAGTCCTGGATCGCTGCAGCTGTTGTTGGTGTTCTGGTCCTTATTGCCGTCTGTGCTTGTGTAATCTTCAAGCAGCGAGGCAGCTAAGATACGGCGGGAGGGGGGCATCTCTCTGAGGTGGCAGCCTCCACGAAGGAACGATCAGAAGCCAAATGCTGACAATTTCTCTCTCTGGGATGTCAATTAACTGCTGAAATCCTGTGGGCAAAACGCTGCTTGCGTCCTGAAAAAATGAATCTTTGCAGCTGCAACCTTATAGAGGCCGGGACGGCATGGAGTCCACCTCGGCTTTAATAGCCCGGCCAAATGAACATTTATCGTGGTGGCTTATTTTCAAAAGGGGAAGATTACAACACTGATAGGCCTAAATTAGAGTTTTGTGGTAGTGCTGTTCTAATTTATACAAGTTACCGAC
>UN000148 
AACTACTAATGGGTTTTTATTCTCTATTTAAGGATGTCACAGAATGTTGCAATTTTATACAAATGCTTATAAAAATGTAGCTTAAACTAACAGTCAGTTTAGTCCTAAGTTGTTAAAATCTTGCACATCTGCTATGTACCTGGGTCAGTGCTCGAGGCTTCAACATACAGAACTGTGCTATCTTTACTCACCAAGTGCATAAACAGATAGAGAGGGGAGGGAGGGTCACTGATATCCCAAATTATCAGTGAATCTATAAGATGATGTCCCAATCCATTCGAACCCACCACAGCCAGCCAGTAGAGGGCTGAACTCTTTTCAGTCACTCTCGCTGCCACTCCCCTCATTCTCGCTCGAATCCGTACCCTGCTCACTGCCACTTTGTGCAGCATGTTGGTTCTCATTGTCAGACTGCTCGCTGCCGCTATTGGATGCGCTCCTGCTGCGGCTTCTGCGCTCTTCCTCCTCACTCTGCTGCTCATCGTCACTGCCACTCTCCTCCCGACCACTCTCATTCTGCTGATCCTCGTTGTCACTGTCATCGTCACTACCAAAGATTTCCTCCTCATCACGGGCCTCGCGAGCCTGCCGCTCGTCCCCACTGTTGCTTTCCGCATCGCTCCCACTCTTGTTGCTAGCTTTTTCCTCCTTGTCCTCTTCCCGTTCACTTTCACTTGCTGAGTGCTCGTCCGCACTGTCTGCCTTCTCACTGCCGCTCTCCTTGTCTTTTTCATC
>UN000149 
GTTGTATATTATCAGTGGATGAATGGTTAATGCATTCATATGACATTCATCTGTTTACTGTTTTAAGTAGAGACTAACACACTTAAAACATCATGTTAGTTCTGTATTAAAATAGAGGATGGAGACTGCCTTATGATTGCATTAAATGTTAGTCCATAGATATCACAAATAGGCTTTTAGCATGTAAGTTATTATAGAAATCTATGTCTAAACATACTGGGTTCAATTTCTGCTGTTATTCTGCAATTTGAATGCCTCTTCTGCTGAAGTTATGGTTGGATAAATGGGAAAGACCAGTGGAAATTCACTAACTGGAATTGTAATAATTTTCTAAGATTGCTGTATATGTTGTGTATGCTGTATATGTAAAATCTCAGCCTTATTACAAATCCATTGCCTTTGCTTCTTTTAAAGTTATAAGTAGATCGCTAGTTTTAAAAATATATGCTTTCCTCTGAAGAGAGGGGATTCCCAACATCTGCCATATTTACAGCTGTTTTCCTGTGAGCTTCAGATATCACCGCCAAATATCCTTATCATGTAATTGGAATATTCTGCATTTGTTCAGAAGAGATATTGATAAATCCTGATAAATTAAAAAACCTCTCATAAATGATAATACTTATGCTGATTTTGAGTTGGAGTTCACATCATTTTGAAAGATGCCCCCTCAGAAGTTGAATTTAGAGAACTATAATTAAAGAACTACTTAAGAAATAACAGTGACCTTTGAAGAACTAAACTACTCATAACTGCTCAATGATCAAATGCTTGCTAACCTGGCAAATACAGACTGTAAATATTTAGTAACTTATCAATTACAGTGATAAACATTAAAATGTTAGCCCATTTTTGATTCTATGTGTAACTGTGTTGTACAAATTCAAAATAATTGTCTAATAAATGAATTTACCAAATGCATTTTATTAAAAAATGTTCAATAATAAAGTAATCACAGACAAACAAAACGCACAC
>UN000150 
GGCTCTTCCTGCGCGCGCGTTGGGCCATCGGTGCCCGAGGCTGTCAGACCTGGAGTCAGTCATCAGGCACTTCGAGTCTATGTGAGGGAGAGGGAACTAAGGACGACGGCGGAGGCAGGGGAGAGAAAAAAAAATAACGAAATAAAAACAAACGCCGGCGGTTATGGAAGTGAAGGAACTCGACGGAAACGAATGGAAGTACCACGGGGAAGGCAATCGGAGTTTGGTTGTTTCCCACGTCCAGCATTGTCAAGTACTGCGTTTCCTGAAATTTCCCATTGAACTTGCACAGCCAAATCAGGAGGTTATACAGTTACCACTGGACTTCGTAAGACATCTAGCATTGAAGATCCAACCGGAAAGGCCAGGATCACGTTGTAATAAAGTGATGGATGCCTTTAGTGGGTATGCTTTATGCCTTCCAGATCTCACCAAATTCCAAACCTGCCATCAAATTGCAAAACGACCACCCCTTTGTATAGAAATCAAGCCTAGATGTGGATTTATCCCCCTTCTCAAGTCACATTGCCAAGGACATTAAGCGGCATGTGTGTCGCTATTGCATGCACCAACATCTGAAGGTGGCCAATGGAAAATGGAAGAGGATTAGCAAATATTGCCCTCTTGATCTTTTTCTCAGGGAATAAACAACGAATGCACATTGCCTTGAAAAGTTTGCTACAGGAGCCCCCAGAACCAACTTAAAAATCTTTAAGAATGGAGAGTTAATATTTGGCTGTAAAGATGACCAGGACTACTTAATGGATCTGAATGAACTTGCTAATCATTTGAAGCTTACTT
>UN000151 
CATATGGACTAATTTAGTATCTTTTAAAGTATGATTCCATTAGAAAAGGAAGAAATTACGAAAGCAAAGGAGCTCACTTTGACAGCAGAGCTAAATTCCTATGCACCGCAAAGCCACACCAGAATACAACAGGCAAAGCTTTCAGGTGACACTGCTTGTGAAATTCTAAGTGATTCTTCCTCCAAGCCGACTCGTAGTGGACGTTCTTCATCATATTGTCCCCAAGCCACCAATAGTCTGTCAAACAACACATATTCAAATAAAAATAATTCACGGGCTCTGACTCAAAATTATGCTACAATTGTACATATGACATCTCAGAATTCAACCAAGTTAAACACAGATCCAAGATTATCCAGTGCACAGAAAGTGCCTTTAAATTCATTACAGACAATGAGCGAAGACCTCCTTTATAACATTGAGGACTTAATATTCCAAAATGGTCTAGAATTGGAGATGCAGAAATTAAAATTGAAGGAGGAAAAACCAATGCTTTTGTCACCTTTTCTGTCACTGCCTGATGACAAACCACAAACATATCAAAGTCAATGGAAGGAGAACCAGCCAATAGAAACACCATTGTTGGTTTCATTGAAAGACCAGAAACAAATCAACCTGCCATTGTTCCAACATGGACAACAAATTGATAGCCAATCACTTTTATCATTGTTAAAGGACGAAGTAGATGTTTCATATTTGCAATCTGACAGGACAGATAATCAACCAATAAAAGTATCCCTAACAGGAGTTTTACAAACTGAGCTCAAAGATGGACAACTGGCAAAGGCACTGTTGGAGGATGACACATTCACTAGACTGCTACATGTGACTCCTGAATGGGAAGATGGATATAAAAGGCAGCTGTTAACTTCCCATTCATCGACAAAGCAAGGACAACAAACAAATGCATCATTTTACAAACTTCACAAACAAATGCTACAATGGAAGGTTGCAAATTTCTTGAAGACTGGGAAATACAAGTTCACATGGATGAATAGCACCCAAACAGGGCATTCTCATCCTGAATAAATACAGAAGGTCTGGAAATG
>UN000152 
ACTTAAAAGCTATAAGAGAAAAGAGCTATCAAATAAAGATATATGTTTTGAAGAAAGAAAGTAAAGTAGAAACTCTGTACAATTTTAGCATAGAAATATTATTAAGAAAATTACACACCTTTGACAAAAAGAATTAGCAGCACACGATTCTGTGCCAACTTCATTGCTGACTTGGCAAGTGTAGTCACCCGCGTCAGAGACTTTTGTTGAATGTAGTTGTAGCAAACTTGATGAGCCTTCTTTTGAAATGTAACATGAATTACTAGACGTTAACTCCTTATTGTCCTTGAACCATTTTATTTTCTATTGGAGGTGTTCCGCTCATAACACTCCTAAACTGCACTTTGGAACCAGGCACCCCCGTAACCTAGGCC
>UN000153 
GAACAAAAAAAAAAGCACCCTAGAGATTCTTCCAACCATGGACAAAGTCAACTCTAGGCAGGAGTTGCCATGAAATTAGTTGCTCTCCGCCTTCTTCTCCTGATCAATAGTTTCTTTTGTGGGGAGTGTGTTCTTCACTGCTGTATCAGTCTTCTTCAACTTGCTCTTGTCGAAGGAGGCAACCTCCCTGAAGTCTGGTTTCTCTTCCATTTCAGTTAATCCGGTGTCTCGCAGCTTCAAACACTCTCCACGGTTCTTCGAGCGCTCAATCCACGAACAATAGCGACCGTCGCCGCCTAATTCCTTTTATATAGGCCCCCGTACCTAGGCCGTAATGG
>UN000154 
GTGTGTGTTTTTGTTTTCAAAATTGCCTTTATTCCCTACTATACCATTCCAACTGTAGGCAAGAGGGCAAGCAATCCTCCATTTAGAATTGACAAAGAGAAAGCAGCCTGAAGCTAAAGGGAGACAAAAAATGACACGAAGTACAAAGATTATTTGCCCCTCCTCAGCTTTCACTCCACCTCACTCTGGGGAAATTAATTGCTTGCTATTAGACATAACTGAAAGTGTCACCCCAATCATAATCTCTCTTTGTGGTTACATAAAAACATAAGAAATAGCAGTAGTAGGCCCTCAAGCCTGTTCTACCATTCAAAAAGATGGGGTGATATCTCCCTTCATTCCACTTTCCTACCCAATCAAATAATTCTCAGCATCAAAAAAATCTATTGATCTCAGCCTTGAATATATTCAAAGACTGATCACCACAATCTGCTGAATGGAAAGATCCCCTTATCCTAAGACTATGCCCTCTAATTCGAGACACCAGAAGCAGTAGGGAGATGTGGTTATCTGTAGCTGTGTCTGGCTCCAATGTAGTAATGAATTATTGCACTGTTTGTCACTTGTTTCTACGATTTCAATTATAGGAAGGTTTTTTCACTTTTAGTACACAGGCACAATGATTTTAAATTTTGAAGGAATGTAAA
>UN000155 
GTGTGTGTTTTTACATTCAAATTATTTATTCACGGTTTGAAAGTCTGATTAACAACGTAGCTGCAGTTTGAGGTGGTAAACAGAAACTTGATGGCAGTTGTGTTGTGCAATCAATTCATTTTGTTGAGAAAATATATTCCATAAATACTTGGTTCACTCTGTTAATACTTTGACATGCTCCATTAATGCTTTGACATCTTCCATTAATACTGTGGTGCACTCCACCAGTAGTTCAGCCTGCACCATTAATACATTGCGCCTTATTAATATTTCAAGGGACAGCTCCAGCACGCAGGGAACATCTTGACATTAAGGAAATATTTGCTTTTCCACGTAGAGTTGTATTAAGTTGCAATTCCACTTCAATAGCAAACCCTTCCATATAAACTGACATGCCAAAGCAGCCAAGAATTTTCATTCACTAAAATAACAATGGCACATTTGCAGATTCTCAGGTGAGTGGTCACTTTTGAAATCTTACAGAAATTTGTTTTTTTTTAATTATTAACTATCAGGATGTGGGCACATTCAGTATTTCTGCAGCCCATGTGGTGAGGGTGCTCCCCAGTGTTGTTAGGTTGGGTGTTCCAGGATTTTGACCCTGTGGCGTTCATCTTGAGATGAATGAGGAGAAACAAGTTATGAAGCAGCTAATTTTAAAATGCATCTGTGTTTAGATGGCTTGATATTAAAGGAATGGACAGACTATGTGCAGCTAAAAACAGGAAAATATGGTTCACATTTTGTAGGTATTCTGACTTATATTCACATTTTTCACTGCTGCAAATTAATATAATTTTATTGCTATTTTAGCATTTACCATTTATAAACATACAATCCAATTCAAGGGTATAGGGTAGTGTTTAATGCAGAGTAAGAAAATCTTTTAATGAACAACCATCATAGAAATAACAGAAAATTCTGGAAAAACTCAGCAGGTCTGTTTTTATTTCAGATTTCCAGAATCCGCAGTATTTTGCTTTTATTGTAGAATTAGGTACAAGTTACAACAGCGAAAGAGTCCTTTCAGCCCATCTAGCCCATGCTGGTGTTTATATCAACCTCCTCCACTCTCTTCATCTAGCCCTCACAGAATTATCTTCTATTCCTTTCCCTCATGTGCCTAATATCTAGTTTTCCCTTAAGTGCATCAGTAAGGTAGACCTTAACATATGCCATTTAAATAGGTTGGACAAGTCTCCAGCACAGTATATCACAGTCTTATAAAGGTTTGGGGAACCTACAAACGTTTTCCATTTTATATGGGCTCAGCCTCCCTCCCTAGACCAATGTTTAACTGATGTCTGTTATTAGTAAGATTGCTTGTTGAAAGAGATAAAGTGACTCAACCATCAGAGCAGACCATCACGTAAACAATAGAATAGGGGTTGTTAAATCTTTAGATGGCAAATATGCAAAGTGCTATGGTAAAGGGGCTTTACCATCAGAATCTTACAGAAGGCGGCCATTCAGCCCATCACATCTGGCTAGAGAAGCCTGCCGCGTAACTAGGCCGTAATGG
>UN000156 
ACTCAGAATTAAAGATTAATCTCCAGGACCATTGCCCAGAAGGAAAAATCGTAAGGATATAAAAAAGTGTGGTATTTTAAATTTTGTTTAGACACTTGTTTACTAGTTATAAAATTATTTGAGAGGAAGAAGGTGGCTGACGGTCAAGAATCATCCAATCGGAAATGAAGAATCTATTTGCCATGGGAATGACGTGAGGGGACATGCTGGATGACAAATGACAAAAATGTGGAGTGAGGTGGATGGAGACAAAGGGTCATGGGATGAAACATCCAAGAATATGTCCAAGCAGTGTTGGCAACTCAGGATGGGATAGTGAGGTGGCTCCCTTTTCCCTGTTTCTACCCTATCCAATATATTAGGGTAAACTTCAGCATTAAATGCCCTTCTGTTTGAATACGTGTATGTTCCTACTAGACCTTCAACTGGAAAACGAGTGAGATGAACTGTAATAGAACAAAAGTGTTAATTCTACAGACACATTAATTTTGCCTGAAGTAATTTAGGTGCTTCTATTAATGTAAATAGTATTAACTTACTGTTAAAGTCCAAACAGGGGACCATTGGAGGAATACCCCATGTATCCCTGATGAATTAGGCTAACCACTACAAGAATTTGCATTTATATAGCACCTTTACTGTAGCAAAACATCCCAAGGTGTTTCACATGAGTGAAATTTTGACAGTTTGACACTAAGCCACATAAAGGAGATATCAGTACAGATGACCAAAAGCTTGATCAAAGAGCTAGGTTTTAAAGAATATTTTAAAGGACGAGTATGATTTTGGGAAGGAATTCCAAAGCTTAAGCCTTAGACAGGTGAAGGCATGACCAATGGTGGAATGAAGGAAATTGTGGATGCACAAAATGTCAGAATTGGAGGAACGCAGAGTTCTTGGAGGGTTGTGGGGCTAGAGGAAGTTACAGACATTAGAGACATGAAGCTATAAAAGGATTTGAGCCCAAAGATGAGAATTTTTAATTTGAGACTTTACTGAACCAGGAACCAATGTAGGTCAGCTACATTGTGCATAATTGGGCTGTTAATTGACGCATGTAAATGATGAGAATGTGAATCTGAATAATAGCGTAAAAATAATGTACAACTTTTCAATCTTTTTATAGAACGTTGACAATTGTAAATTAAATTATTTTTGCACCTGGAAAACACACACAAAGGA
>UN000157 
GCTATTACGGCCTAGTTACGGGGGCAGCTCTGAACAGAAGCTAAAGGATTGAAGTGGATTTAATCCCCAGCGCCCCAACTGCTAATTCTTCTCCCAATACTGAATAGACAGGGGCTTCAACTCTTGGCCGCTGGGGAGAGGGAGGCTGTCACCGAGCCGAACAGAGAGAGCCACATTTCTTAGCGGCCTTTTCCTGCCAGTTTTGCCCCAACTATTATGGTGACCACAGAATCGCTGGAGATGGACAGTCTCCGCTTGGTCAAGTTGCTGGTGGAGGAGGGGGGCAGCTCTCTGCTGCTGGACTGTCGCTCCTTCCTGAACTTCAACGCCTCCCACATCGGGGGCGCCCACAATGTCTACTGCAACACCATCGTCAAGCGCAGGTCGAAGGGAACCATCGCCTTGGACTGCATCCTGCCCGAGGAGAGCCTCCGGGCCGCCCTGAGCTGCGGCCGCTACCGCAAGGTGCTGGTCCTGGATGAGCGGAGCCCCAGCCTGGCCGCCCTCGCCCGGGTCAACACGGCCCGGCTCGTTCTCAACACCCTCAGCGCTGAGCTGGACACCGGCGTAACCCAGCTCTGCTTCCTGAAAGGAGGCTATGAGAC
>UN000158 
GTGTGTGTTTTTCTTTGTCACAACAGTTTATTCACACAATACGTTTGTATAAGCAGGCATAATGCATAAGGAACAATACATCAAATGAAAGACTAGAAAAGCTACAACTGACTTATTCTGAATATCTACATATGTCAGTACAATGTTTAAATTACAAAACATCAGTAAAGTATACTGCAAAAAAATCTGCAGTTTCCAATTTCACGATCAAACATCCAATTTATGTCTACATTCTTAAGCATGGAGTGCAGAGAGATTTAAACAATAAAAACAGTGAAACAAAATAAAACCTCGCTTAACAAGAAGGTAACCACCTTTAGCTCTATGGGTTATACGTACTGTCTTCACATCTTTATGGTTCTTGCCTTCAAAAGGTGCAATTCATGCACTTGACCACTTTGTTGCCATAATCGATACAGTCTGGGCCTATACATTCGCAGCAGGCATTGTGAAACCATCTGTATTTTGAAGCACCCATAGACTCACACGAATTCTTACACTGATGGATAGACATGCAGTCATCAAAGTAGACCACTGTGCAGAGAGGCTCTTTCTCACTCTCAAGTTGTACATGCGGACTGTCTTCAGGCAGTGACACATTTTGGAGTGGAGACATATCAAAGCTTTCTAAAAACGAGACGAGGTTTTCATGATAGGTGAGTTCTTCAGAGACAGGGAAAGATACAATGTTCCAGTGCAGGTGAGTTTCACCTTCTGTAAGAGCACGGAACAGTGATGGGATGGGTTCATGAAGTTCCTCTACTGTACTCTTTGAGGTTGGTGGCGTATCGCTATAGTTCCTGGGATTGCACATTCCCACACAGTCGCAGCATTCGTCCCACAGAGTACCCAAGCAAAGCATGCATTCCTTGCAACACGAACAGTTTCCATCTATAGGGCGGCACTGGCACAGTTCCTGGATGAGGCACTTGCTAACATCACTAGCACACAAAGCCTTATTGCACGCGCTGGCACTGGTAATCCAACAAGCAAAGAACACTGCAGCAATGACGTGTACTGCAACATATCTGGACTTCATCTTTCTCAGACGAGGTGCAAAAAGCCTGGGACTGCCAAGCTGCACCCTGGCTGCGGGTCGGGGCTGCTCCCAATTCCTATCCTTCCAGCGAGCGAGCAGGGAACTGGACCCCCCACCCCTCCACTTCTCCCAGTGGCTGCACATTCACTCCGTGACTGAGAGTGAGTCCCCCGTA
>UN000159 
TAAATCTTACACCAAGCTCTCCAGCTGTTGTCCACCCCAGTGACTTCTTCTAATCTCTCAAAAGACCCTATAACAGGGATAAAGGACAACACGTGACCCTTTGCTGAAGTTGTGGAGATGCCATCCAATTACAGAACGATGTTGTGGGCTGACTGTGCTTAAGTTCAAAATAGGCTTAGAAAATAATTTAAACTGCAGATCTGAGAGTACACTACTTTTTAACCTGTATCCTTCTCACAAATCCATGTACATTTTATTGATTTTTTTTCTTATGTATGCTAAACTGAGAAATGGTTTCCAAGCATTAACTTAATCTATTTTAAATACTTTAGCACAAGGATAGTGATGATGATGTGTTATGGTGTTTGTGGGCATGTGTTGGGGAATAAACGATGGCGCCTCCAAGTGAAAAACACACAC
>UN000160 
CAGTCACAATCAAGTCAGCATCATATCTTAGCAAAAAAAACTCCATGAACAGAATAAGGCAAAATTGATATAAACTTCAATGGCAAACCTTAAAAAGTGAAGGGGCCTTGCACAGGTCATCAAGAAATAAAAATGGCTACATGTGTGATCAGACTCTTGAAATCTGAAGTAACACTCATGACCACCTCCAGCAAGTTTAACTCATTGTGTTTGTCACACAATCCCAGCCATTCCACGGAAATGTGAGAACTGGAGGAAAAGCAGACAACTATTAGTTTTGTAAATAATCAGGTGATTCAATCAACTATTTGTTAAAGTGTATTGTACAAGTTGAATTTTATTTTAATTCTTGGTGCCATTTGAACTGCTGACCAAAGTAAAATTTTTAAAAATTAATACCAAAGAAAAACACACAC
>UN000161 
GTGTGTGTTTTTCAGCATTTCACATTCTAACTTTTATTTCTAAGACCATTTGCATTTATTTATTTCCTGGCTATATTGGGTTAGGAAAAACATTTTCCAAGATCTTCCTGCACTATACCTAAGATCTTATATCAAACATTTTTTGTGTGGGTGTTGAGACAACAGGAGCATTTGGCTGTGATATTGGAGAGTTGATCAACCATCCAGTATGCATTATCATAGTTCAAAAATAGAGAAATGCAGTGGGTCTCACCTAGAAAAGCCAAGATCAATTTCCAGTTTCAAAAGATATTCATGATAGAAATGATACTAAGGGATTAGTTTGTTCGGTTTGACCAGTTCATCTAGGATGACAGGAGGAAGGAAAACAGACTCATGAGGGATTGTGTCCCACATCATGTGGAATGCATTTCCTCAACCATGAAGTGACATGGAAAGCAAAAGCGTCTGTGGAGATCCCACCGAGGATAACAGATGTACAGAGAGATGATGCTTTTTTGACTCTGGGAATGCTCAGCAAAATTTAGATCCATTTGAAACAGGTAACTTTATTTACAGAGCTCTTGTAGAAGCTACATGCTTGAACCAGGTCCACGACTAGAAAGCTCCCCCGTAACTAGGATGG
>UN000162 
GGCCCCTCCCTCAGTTGGTGCGGAATGAGCGGATGAAACATGGCGCTGGACGGATGGAAATACTAATGACAGTCGGGAAACTCGCTTCCATTTGTACCATGGGCATCAATGCCTCTGCTTTGGAGAAAGAGATTGGGCCAGAACAGTTTCCAGTCAATGAACATTATTTTGGTTTAGTCAATTTTGGGAATACCTGCTACTGTAATTCAGTCCTTCAAGCACTTTATTTTTGCCGTCCATTTCGAGAGAAAGTTCTAGCCTACAAGAATCAACCCAGGAGAAAGGAAAACTTACTCACGTGCTTGGCAGATCTCTTCCACAATATAGCTACACAAAAGAAGAAAGTTGGTGTAATACCTCCAAAAAAGTTTATAACGAGACTGCGGAAAGAAAATGAACTTTTTGATAATTACATGCAACAAGATGCTCATGAGTTCTTGAACTACTTGTTAAACACCATTGCCGATATCCTGCAGGAAGAGAAAAAGCAGGAAAAACAGAATGGGCAGCTCCATAATGGCTGTAATAATGACGACAATGCAATGGCAGTGATGTACCAGAACCAACCTGG
>UN000163 
GTGTGTGTTTTTATGGCTTGAGGCATCATTTTATTTTGCCTCCATTCAATCTGGAACATTTTCTTCCACACTGTATTAAAACTAATGATTTTTACACCAATTAACAAAGAAAAATCAAAACCATAGCCCCTTTCAGAGTGCATCGAAACAACATTTGCTGTAATGTATGGTCATCTAATGCAGCGATACATCATGAAGTCTATGGTGGTACATCTCGGAAATTTGCCAATTGAACTTTCTTCCACTGGAGTGTAGACTTTAATTTGCCTCATGTGCGTGTCTCTTCCATTCTGATGATTGGCTAGTACAGCAATCTGTATCATAAATGTACGAATTGGCTTCTTGTTGACATCAGTGAGTGGAACGTGAATCCATCCGCTGGGCTCCACGAGTTCTAGCTGCCGCATTTCTTTAAGGTCATGAAAGTTGTTTCCCACTCTGACAGAGACCTTGCTTGGTGTATAGCTTTCATCAGATTTGTAGTCTGCATAAATACATAAGGTTTTCACAGTTGTTTTCCGTCTGAACTGAATGTTAACGAGATGAGGCTGAGATCCATCTGACTGCCAATATGTTTCCAGGTTATCATCACGTAACTGATCCACACCAAAACCTGGTTTACAAGAGGATAGGGACCAAACAGCCTGTGAGCCTATCTCTCGCACGGTACCAGTTCTTTCCAGCTGCTTTGGATCTTCTCCAGGTGGTGTTTTACTTGGGGTGGTCATTTTTCTTTACTTATGGTCTTCAGCCAACGAGCCGCCGTATAGAGACCCTCACCAACCAACAACGCGCTGACGTCTCC
>UN000164 
AGAGGATGGGGATGACATGCCAGACATCCCAAGGAAATCAATATTGAATCAGGGATGGGGACTTATCAAAATAATAGTAATGAAGAATACATCACTATTAAACAGAGTATAAAAATAGAGTAAGTAAAACATCATTCCATTGATCTGACTGAGAAACTGAGGTCGCAGTGTAAGACACCCCAAGATTGAAAAGAGTGGAAAGGAAATAAGATTTTGAAAAGAAACTTGTAATGTGGCTGAGATAGATCCGTACTTAGTATTTGAAAATAATCATCATCACTGCAACAAAGTTTTAAGGCTTTGCAACTTTTGGAGGATGCCAGTTTCAACACGTGCTTTACAACAGGTGGCTATATACTTGGGAATAGTGTCTGGAGGAGGATGCGCGGTTATGTATTACCTTATGCAGCAAAATTTTGCCAAGTCAGAATACTACAAGTTGGCAATTGAAGAGCTCAACAAAAATGGCACAGCTCTAGAAGCCCCGGGAGCTCCACCACTGCAGGTCCGAAATATCAAACTCACAGACAGGAACAATCGTGTGGATAGAATAAGTGCAAGGATCAAAATCCCAGTATGTGGAACGAAATCAGCTGGATATCTCCACACCTATTCTGTTAGAGACAGTGTACAACAGAGATGGTTTCTACAAGAAGCTGTGTTGCAGTTGCTGGATGGCCAACAAGTTTCAGTTTACCCCTCGACCAAGGATGAAGACCGTCAATGTTAATACACGTGCAAAACTATTCTTCAAGATGCCATTCAATTTCTGATGCTATTTTAAAAATAAACACAGCCAATTAAAAAAGTGAATGAAAAGCAGAGTTGCATTGTTATGATCCCAGTTGATGTTGCTACTGGACTAGAAAGGTCCCAGGATAGAACCTGGCTTGATGTATTCTAACTTTATTTTAAACATGGAGGTTAGCTACTGAACAGAGTCTGCTGATGAATTTTTAACAAAAGAATAAAACATTTATTAAGC
>UN000165 
CTAACTTTAGAAAAGTAAATGTAGCTCCATAATATTTCAATTAATTGTGGCTGTGCTGACTGCTTTGTGATAAGCAGGTGAGTAAGAAGAACGTAGGTTGACTCATCTTTCAATTATCACTTCTGATCACCCAGAAAGGTGGTTGCACATATAGGTTAGATTGGAAGTTTGGTGATGTGAGGCACTGCATAGCACAGTCCTGCTGTTCCCACATAGTGAAGCTGAGCTGGAGAGTGGATCTGACTGGTGCCATCCAGATCCTGAGGATAGCGAATTGCTGTCGCACCACTGTTCTCAGAGCATGAGTTAATCTCCAAGAGCTTTGCATTTGGGGAGTGAAGATCTAGGACAAACTTCAGATGAAAGAGGATTAGAGGACGGAGCATAATTAAACCACCGTAAATATAACTCAGGCCTCATTTAAAGTCATAGATTCAGTCCTTAGTTTTATATGATATTTTGACAAAACCTGAAGCAATTTAGGAAGCAAGGAAGTACAATTAGTTGCAAAACAGGTGTTTCTCTACTGGTTTCCAGTTCTGCCTCGGCAACAAAACGAGACTTATCAAAAGTCATAAATGACATCCTATATACTGTGACAAAAATAAACTATCCTTCTTCTTCCTTCTCAACCTTTCATAGCTGACCACACCATCCTCTCTCTCTACTGTCATCCAGCTGGGTGGGACTGCACCCACCTGGTTCCATTCTTATCTATCTAACCATAACCAGAGAATCACCTGTATTAGCTTCTCTTCCTGTTCCCTTACCATCATCTTTGTTGTTCCCCCAAGAATCTATCCTTCTCCTCATTATCTACATGCTGCCCCTCAGCAACAACATCTGAAAACGCTGTGTGAGTTTTTAGTTAAATGCTCGCAACACCCAGCAAGGAAATTCAACAAACACTCATTGGGAATAAAAGCTGGATCTATGAGTTGGCCAACAGCTTTTAAGATTGACCCTGCAGTGCTGTCTGGTAAGAGATGAACGTTAACCAGGTGTTTACTAGATGGCGCTTTGTAAGATGTCACAGCACTGGATTCTGGAAGGTATGGCTGATAAACATTGGCATACCACCTCAGTCAAGGCCCAGTGATGCACAAACTGGTCAAGATCAGTTACATAAAGGCGCACAGATGAAAACTGGGACTGGCTTATATGAGGATTACTGCTGCTGTTCTGGAGCCAAGTCAATTCTTCTCCTGAGAATCCTGTCAGCGTAGAAAACAGAAAACTGAAGTAATCCACGTCATTGACTAGACTTTCTGGAAGTGAGTAGTCCATCCACCAAAAGACGACCTCGTATGTAGTATCCGGATAAACTAATGGCTAGTTTGGAGGACAATCTTCCCATAGTGCAGCAACGACTTAGGTACAAGACAATAACGTCGTAGATGAAATAAATGGTAAAAAATACACAAGCTGCACCAAAGAATAGCTGTGTTCCGGTTGGAAGAAGGACCAGAGTGCCATCTTGTGGATCAGTACAACCTGTACACATTACTTTGAAGGCTCTGAAGTAGCTCTTTGTTTGGAACGGGCAGCTGCCAACATGTATCACATCAATAAGTTGTGCTGAGAGAAGTGGATTCCTTGAACCAGTGTCCCATTCGCCAGACTGATAATGCACCTTGTAGCCAGACATATTCCACAACAAGAACCCTTCTCTTTCTTCACTTTGTACCCATCAGGGCAAGCTTTGCAACGCACTGTTCTACACTGG
>UN000166 
GGCAAAAACCGAAAAACCTGTGGAAGAGACTAGTATCTGGACTGCCAAAACAACACTTGTGTCTGGAAATGGAGCCAACCTTCTAAAGAAAGGATCGGGACATTACAGCTCTATCTCGTCACAAGGTCAGGCTTATCCTACTGTCAATACTGTTAAGATTGAGCATATGTCTGATGATGAAGATGTGGATGTCATGGATGAAACAGATAGTGACAGCGATGGCCATCAGGAGCAGAAAGGAACAGAAACTTAATCTGATTCAAAGATATATGAACCCGAGGTGACTACTTATGGTTACAGTGTTTCAGGAGCAGATCAATCCTTGGCTATTTCTCCCACTTCTGTTGTGTCCTTGCAAAAATGTTTACAGATGTCAGAAGTGTCCAAGCATGATGAGACAACTAGCAGCAACATCGATAATTTGAAGTCCATGATTGATGACAGCAAAGAAAATGAAACATCGGTAAAAACAACCAATGTAGACTTTGTAGGCTACAGCAAATGTGGACACCCCACGGAGACAGCTAATGAAGAATCAGTTGTGCAAATACCGGATTTTCTAGTGATTAAGCAATTGGAAGAAAGGAAAAACCCATAATGAAATCTGTACATACAGTTTGCCCGAATCAGTTTGTGAAATGGAAGTGGATGAAGAAAACTGTGATAGCGAAGAAGGGGAAATACTGAAACCCCCTGCACAAGAAGTAATATTGGACAAAAATAATGATCACAGAAGATGT
>UN000167 
CCGCATTCTTGTGGCCATTATGCACTAATACCCACTGTCCATAGGGGCTTCCTTTCCGCTTGTGTTCAGGAGACTCTTTAGCAGAAGCGTTTGATGTTTTTTTAACTCAATGGTTTTGCCACTGTATTTTTTAACACTGAAAGCTATCCAATGGTTTGCTTCTATCCTTGCAGTGGCACTTGGTAATTTCTGAATTGGTTCATCCTCTTCAGCTTCTTTTTTGTATTCCTTATTTTAGCATGCCGACCCAAGCAGATACGAGAATGAGACTTGGAATGTTAAAGTTCCAGAATATCTGATCCACTGATCAAAGCTTAATGGGCACCAATTACTTCAATGTAATCAATGAGTCAGATCAATGAATTACCACTGAACATGTTAGTTATTTCAATGACAATTTCAACTTCAGAGTTCAAAATGCTTCTGAGCATTTTCAGTAACATATTAATCACTACAAATGTAGAACTGAACGCAGCTGTGTTGATAAGGTATATTCTAGGCTATAAAAGCCAATAAACTTATCTTCAAAAACTGTTGGCCTCTTCTCCGGCAAAGATCTGATATTCAAAACTTCCTCATATCTTCAAGAAGTGCAGTCCATTTCAAGGCTTCTTTCTGGTCAGGTCTTTTATTGCATCACTGTTAGTTTTCATTTCGAAAAGTCTCTCATTTTTAAGAGGACTGGCAGGCTTCAGACTGGGAAGCAAGTGGATGTTGTCCTTTCCCAATAATTTATCAGCATTTGCCTTTGCTATTTCAAGCAATTTCTTTTTCTCTTTTTGCGTTAAGTGGATAGATCTGTCCCTCGATCTGCTACGGCTTCTTCTGTGTGATTTTCGTTATCGTCTGTTCTGCAATGATTGTTCTGTTGTACTTCTTCTACAAGTGGCTAGTGTACCTGGTTATCGGCATCTTTGCTTTGGCTGCAGCTGTTAGTCTCTATAATTGTTTGGTTGCACTAGTGAAAAGAATACCATACTGGAAGTGCAAGTTCCCTTGTGATAAAATAAGTATTGAAACTCGTTTGCTGTTCCTTGCTGTGTTCTGGTACAGCAGTGTTCCGCTAACCTGGGTAGACTTTTCGGAATTGAAGACAGATGGGTTTGGATTCTACATGACTGTCTAGGGTTGCCTTTTAGCCTTAACTTCATGTAAGACCCTGAAAATGCCTCATTTTAAAGTCCTGTGTCATTTTGCTGGTACTCCTGCTC
>UN000168 
GCGGTGAGTTTTGGAGGGATCTGAAGGTGCAGATTCTCCCAGGCAACAGGTTCAAAGAACGGATGGGCTTTGAGGAGTCCATAACCTCCCAGCTCTTCACAACCAAGGCGTTTGGTGTGTTCAAACACCAAAAGTTGCTGCACCAAATCTTTCGCTTTTGGGAAAAACTTTTCTGGGAATTCATATTCTAATTTAATAATTTTTTGGAATATGAGATATTCATTGCCAGCCCTAAATGGTGGCAGTCCAGCTACCAGCTGGTATATAATGCAGCCAAGAGCCCAGAGGTCAGAACTTTTACAAGCTGATTTCTCAGTCAGAAGCTCTGGTGAAACATACTGTGCTGTTCCAACAAAAGAATTTGCTCGTGCTTGCGTACTATCTGAAGATAATACTTTCGCTGTTCCGAAGTCGGTAATCCGTATGTGCATGTCCTCGCTCAGCAAAATATTCTCTGGTTTAAGGTCCCTGTGTATGATCCCAATCTCATGTAAGTATTCTAGCGCTGAAACAATTTCAGCAGAACAAAATCGTGTGCAGTTCTCATCAAACGAGCCCTGCTTACGAATGTACTTAAGAAGCTCTCCATTTTTAGCATAACTAAGGCCAAAATAGAGCTTCTCATCATCCTGAAAAGTGAAGTAGAGTTTTACAAAAAAGGGGTGATCCAGGCGTGACATGATATCCCTCTCTCGGGTAACATATGGTACCTTGTTCTCCTTAATGATATGACGCTTCTCCAGGATTTTAATAGCATATTCTTTACCAGTTGCTTGCTCGCGGGCCAATACAACTGTTGAGAATGATCCCTTCCCAAGAATCTTGCCAAACTTGAAGTCTTCGGGCCGTTTTTTCCGTGGTTGCTGAGTGTGCCCCGCCACTTGTTGCCGCTGGGTCTGTGCTGTCGGTTGTTGCCGTTGCCCCACGTGCTGTGGTAAAGAGCTCACCACTGGTCCAGTATCACCTGCACTACTGTCCATGGTGATACCTGAGATAGCAGGCCGCGTGCTGGAGTCGGACTGATTCCTCACCATGGATGGAGATGGGCATGAGCAGAGGACCACACTGGACTGAATGGGAACAGCATCATACATCTGGCTGGTCGTTCTCGCCATGGAAACGGTCCCCGGCCTATTTCCTGGTCTTAACGCCGAGCCCGGCCCTGATCACTACCCCCGGTAAGCAGCAGCTCCCTCCGCCATTTTCCCTCTCCTCC
>UN000169 
AGCACATTTCGTCATCTGCAACAAGTTATCCTTCACACGCACTGATAAATCTATGCCATGGATATCCAGGTAGTGATCTCGTAAAAGAAAATCCCTGAGGTATTTCAAGAAACATTTGAATGCTGTGATTGTGGAGTTTGGAGGATTTCTATGGAAGACATAGTGTAGATCTTTCAATCGGTTTGCCTCATCTATTTACTTTGTATTCTTGCAATAAGTGCTTGTCTGAAAATTATATTAAAGTTGTAAAATAGATCTATTGTGAGCTTACATTGAGGACCCATTAAGTTTTTGTTTGTTTACTATATTTGTGGTTTTTGGATCACTTTTTTTGGCGAGAATGAAGCATTCCATTGACTTATGTTCACCTAATGACTAGTTGGTGTGTCATTTTCTTCCCTGATATTTAAGTAACCCTCATCATGTAACTTTTTGTTCTTTTGGTTAAAGCTTATGGATTGAAGCAACCAAAATATGTTACACTTTCGATTAAATCATTTGGGTAATATCATCGAAAACACACAC
>UN000170 
CCGTTTAGTTAATTACTAAACTAAAGTCGAAACTTTAAAAGTTTAAGTTAGTTTAGTTTTTAATTTTAATTTTACTTTTACGTAAAGTAAAGTAACGAAACCAAAAACGAAAAAGTAAATTAATTAACTTTTACGTTTAAGTAAGTTGGTAGTTGTTTAAAGTTAAGTTGGTCCCGTTTTACCCTTTAAACTAGAAGGGTTACGTACTAGGGTGGGGGGAGACTAAATGAATGGTCGTCCCCACTGGGCCTGAATATAACAGTTGCCATAAATTGATATTTTTCTGTAAGTCTGGATATTCATGGACTGCCAAAACTCACCTGTGATTTTTCTAAACCTGATTTCCCTCGGTTTAATTTCTTCCGTTCACTTGGTCAGATTTTGACCTGTCCTGGAGTAATCCTCTCCCCCACACAGCCTGAGCTTTGGTCAGATTAATTTCTGTCCCGCTTCTCACCTCTACCTGGGCCCCCAGATCGGCTGTCCGTCCTGGGCGGTGTTAAACTGGGAACAGGAACAGAGGCGGAGGTGCCTGGAAAAGCTCAGCAGGTCTGGCAGCATCGGCGGAGAGGAGCACAGCTGACGTTTTGAGTCCCCACGACCCTTCAGCAGAACCCAGACCGTGCTGGGTTTTCCGGGTGTTTCTGTTTCTGTTTTGTTTTGGATTTCCAGCATCTGCAGTTCTTTGCTTTTATCTCAGTGTTAAACTGGGAATGTGCAGTGATGGAGTCGCACTCCGGGACTGTGTGCTGTGATCCCGGTGATGAGCATCACAGATAAAACTGATCGGCAGACACGTTAGGCTTTTAATAAAGTGACAGTGCTCAGGGAAAACGAGAGTGCTCATGGCCCAGGAATTGTTCCTGGGAGCTTGTGGATGCTCTCTAGGGACCCCTGCTGGAAAGTATGGCAAGGACAGGATTTTGCTTGAATGTGATGTACCCTGTGGTGGATCAGCCTGACAGTGGACACTCCCAGGCTGTGAAACTTAAGGCTGAGTCCCTGCAGCAGGGGTGTGGCGAATTGGCTTCATCCCATAAGAGTTGTGGAATGATGCAGCCTCTAACTTGCCCTGAACTGTGAGCCACATTGACCAAGTTGAAATGTGAGTAACCTGTAAACTCCAACTTATCATTGTTCAGATTTTCTGCTTTACAGTTTATGTTGCCAAGACTCTCAATGACGTTTAAAAATGCCAATGTTAGTAAAATGGAATCACTGTAAAGTGCTCCAGTGATAGGAAACACTGAGCACCCCTGTGTTTTCTGTTCTAATGGTGGTTCAAATTCCCAGTCTAAAGTTTTGCCAATAGTTATATTAATGAAATAAAAATAAACATCGA
>UN000171 
GTGTGTGTTTTTAAGACTTTGAGTAAACTTTAATTTCATTGCACCACACACATTAGTATCCCACAGAAATACTAGTTTTTTTCCTTTGTTCAGGAAGAGGCTCATCTTTCTACAACAAAAGGTAATCTTGCTTCGTACACTGCCAGCAGACAAGAAAGTGGGTGTCCTTCACCCAGCCTTTAATTATGCTGCTCTGAAACTGGCTGCTGTTAGACAAACAAGAACTCAGGGACAAATCCTTCTGCTATTGCCCCATACTTTCAATGTGGGGAAACAACTGGTCTCTGTTCAGCAGCTTTCCTCAGTGACATGGTTGAATAGGTCCAACCTTACATCCTTTCCATGAAACATCTGCGTCCATTTTTAGCAAGCAGAACAAGACACAATGCTAATTTAATCTGCCAGGAGGTGGTATACATTTCTGTAGGAGGACACTCCGCCTTCCAGATTCCCAATTCCATCCCCATCCTCCTCCAAATCAAATAGTACAGCTTAGTAATGGTGAATTAAGAATCATCTAATATGTCTGAGTGATGGCCAAGGGTGGGGTTTGCTCAAGACAGGTACCAAAAGCAATGGGTACTTAGCAAGCTGACAAGAACTATTATGAATTCTTAGATCACTAGATTGCCCTTCTAAAGAATCTAACCATTTTAAAATGAATAATTCATAGTTCACACTCTAAAATGATTACATATATCAACATTTTTAAAAAATGAACTGATAACAAACGTAGTTATACATAGAGCGGAGAAAACTTGTGTTTAATTTTCTTGCAAATATGATTTTTTTTAAAAACTTACACAATATCAATTAAGCAAGATACAAAAGTTTAGGTTATTCTGGAGGTTATCAGTGGGAAGGTTTAACTTTGGAAAATGGTAGTACATGTAACCCAAAGAAAAAAACACACCCAAAGACAAAAAGTCTTCCTCGTCCAGTTGGCTCTGTTCAAAAACAGTGTGAATTCATCTATTCTGGTCCTGAATCAGTTTTATTTCTAACAAATGTGACAACACTGCTGTACATTCAATTAGTACAATAGTAATAAGTACTAGTAAATAATTTAATAATAATAACTAGGAACAATACAAATTAATACTTACAAGATTCTTAATAAAATCATAACTCTTTATGAACATC
>UN000172 
GATATATGGAGTGTATGATGCACGGGGACTGACGCTCATACTCCTTCCTGCCTTAGCAGCACCCCATAACCCAGAGCTGACGCGAGCCTTGTTGCACATACATACATACAGATCGACTGGACCTGCATCAAACACTGTGATCTACCCGCTTCCAATTGCTATTAACTCGAATGGTAGGACGCAACTGATTACGGATCTAGCAAAGAAAACTAATTGCAGATTTTTTTTCCACCACAGTTTCACCTACAAAGGGACAATGGGGAAACAGAACAGCAAACTTGCCCCTGAGGTCATGGAAGATCTGGTGAAGAACACAGAATTTAATGAACACGAACTCAAACAGTGGTATAAAGGATTTCTTAAAGACTGTCCTAGTGGCAGACTGAACCTGGATGAATTCCAGCAGCTGTATGTGAAGTTTTTCCCTTATGGAGATGCATCCAAGTTCGCTCAACATGCCTTCAGAACCTTTGATAAAAACGGTGATGGAACGATCGACTTCAGAGAGTTCATTTGTGCTCTCTCTATTACTTCAAGAGGCAGCTTTGAACAGAAGCTAAATTGGGCCTTCAATATGTACGATTTAGATGGTGATGGTAAAGTTACAAGAGTCGAAATGTTGGAGATCAATAGAGGCTATTTATAAAATGGTGGGAACTGTCATAATGATGAAAATGAATGAAGATGGTTTGACGCCAGAACAGAGAGTCGACAAGATTTTCAGTAAGATGGATAAGAACAATGATGACCAGATTACATT
>UN000173 
GTGTGTGTTTTTTTTTAGATTGCACATTTCTTTATTGATTACAAAAAGTCACAGAATGAACTGGAAAAATATCTGGTTCGAAAAGTTTTACACTTTACAAAATATTTTTCATTTACATATCGATAGCAATAATCCAGTTCTCACTAATGCCACGATACATCCATACCGTTAACAAAATTACAAATTTCAGTGAACTTTATTTACAATGTTTGCATTAATTACAATTGCAAATGTACAGAAATATCACAGGATTTCTTTATTGTATACAGATTAAGAAGAATCCAACAGTTTGTATTTGCCATATCTTTCCATTAACATACAATATCAAAAAATATCAGCAATAACATTTTCCTCTAAATTTACATTGCTTGTACAATCGATGTGTTATAACAAAAATAAATTTGTCAAATTAAAGCAATCCAGAAAGAGGCTCTATCTGTTCAAAGGAGCCTTTGTTTAATGCTCTCAACAGTGGGATATCTCTTGCATTTTGCTTTGTTGCTGCTTCTCTTAAGGCAGAATACACAACTGTAAGAAACCAACTGATCATGGCTATTCTGCTCTTCACCAATATCAAGCATGCGGAAGCTCTGAATGGATTTATTTTTGTAGACTATGTCACTCCTAA
>UN000174 
TTAGAACTTGTTTGGATACGCTCCTCTAATCAGCATTACTTGCCCATAAAAATAATTAGAAATACTGCAGACAGCACAGAGATCCTGCATAGCAAGACTGGAACTGTATTGTACTGTTTTAATCAAATAAAAACCAGACAGTGGTCCTTAAACTTCCAGCTTCCTCAAAACCTTTACATTTTTTAAACCGACTTGTTTGGAACTTTCATCTTTGAATTTAATCCTGAAAATACATGCTTTATTCCTGCTCTGATCCTCAATGCTCCTCCTGCTGCTGGCTGAGTCCCTCAGCCGCAAAGCAAGTCAGTCAAAGAGCTCAAGTCAAGCTACCTGTGTAAGTGGTATAAAGGCAAAAGATCACAGGCCAGGAACCTGAAATAAAAACAGAATGGTGATTGGCCTGAAATATTAATTCTGTTTCTGTTGCAGAAGTGTTTCCAGATTTTTGTTCTTATTTTTGGGCAACTGCTACTTGGGCCACAATATGCATTTGCAAAACAGCGCAAGGCTGGAAGTATTTATTTTTCTTTCTCTTCCCAACACCTTTCCCCAATTATGAAAAGATGTTGGTGAACTAGAGGAAGTTCACTGCACCTTCTGACCTCTTCAAAATGTTACATTTTGGTTCAGCAGCTACCCAAATATAGCCTTATTATATCAGCATTTCCCAAACTAAGGACACAGTGCAAAATTTAAGTTAAAAGCTAAAATACTTTTACCACATTTTTAAAAGTAGCTTACATCTGCAAGAGCTTACTGTGGAGATTTCAGGAAATGAAATGTCCTGTAGTTGTAATAGCTGATTCCTCACTTCTGAAAACTTGTGGATCTTCAACATTTAAACAGTAGTGGTGGAAAATCACAAGGTTTGAGTGAATTATTTTTCATCATTAGCCCCATCCAGTTATGCAAATGATTTGTGACAACAATTTGATGCTAATAAATAATAAAGGACAGGAAACGGCATAAATACTTGAAATGAAAAAAATTAGCAGGGGTATGGGGAAAGGTCAGGGTGGAGCAGTGGAACTGTTTGGATGGTCTCTTTGAGCGTGCCCGGCACAGGCTTGATGGGCCCGATGGCTTCCTCCTGTGCTGCATCATTCCAGGGTTTTACAGAAGAGAGAATATTAAAACAGCATGGAAGAAAATAAAGTGAAGGAGGAACAAAACAAAGAGAAGAGAAAGAAGTAACAAAGAGAGGAAGGCAATAAAACAAAAGACGTGAACACAAGTGGGGACAGAGAGGAACCAAATGAGAGGAGCCCTTGATAAGGTGAATGGAAGATTCTCGAAACAAAACTCTTGTAAAGCAATCAACACGAGACTCCTATCATGACAACTAACGTGCACGAGTAAAGTTTCTCTCGGTGAACTCTAATTAAAAGGAAACAGCCCAGCAACACAAACCTACGTTTTAATGGCGTGGGGGAAGCTCCCAAAAAAAACCTAGCCAAGTTCAATCCCCACCCTCCCTACTGCTTGACACAACATTCCATTTTGTAAAATTCAAATAGTCTGTATTTTGTCTAGAGGGCTGGAAGGCTTTTACTTATTTCGGCAAGACTAGC
>UN000175 
GATTCTCATTCTCTGCATCAAGTGTTTATAAGGATTTTACTTCCTGCTCTGGTTTCACAGTGTCTCCGATACTGTGTGAAATCCCTTCAGGTGCTGTAACAATGGATCCTGCAGCTTTAGAGGATGAATTAACCTGTGCTGAGTGTCTACAGGTGTACCAGGATCCTGTAATTCTGCCCTGTCAGCACAGTTTCTGTTTGAAATGTATTAAGAGAGTTTGGGCCCACACAGCAGGCCCAGGAAGGTTTGAGTGTCCTCAGTGTCGCCGTAAATTCAACTCCAGGCCCAGTCTGGAGAGAAACTTTACTTTGTGTAATATAGTGGAAAAATATAATCACTCACAGCCTCCTGTTGGTCATGTCGCATGTGATTACTGTGATAGTAATCCAAACCCAGCTGTGAAGACTTGTCTGAAATGTGAAATATCTCTTTGCTCCCCTCATTTAAAGCCACATTTACGGAACAAGGCTTTCAGTGGACATACTCTCATTGAACCTGTGTCTGACCTTACAGGCAGGCAGTGTCCTGACCATAAGGAAATCCAAAAGTTCTATTGTAAAGATGATGAAGAGTGTGTGTGTGTTTCCTGTGCAATAATAGGGAAACATAAATCCCACACATTGCTGAGCCTGGATAAGGCAATTAAGGTAAAATTGGAGGGAGAAATCGAGAAACTTCAGGGAGTCCAGCAGAATTGTTCCAACAGGCAGCGAGACTTGGAGAGATCAGAAGCTGAAATAAAGACACGAGTCAATGAGCTGAAAGGAAAGTTATCAAAGAGCTTCTCTAAATGGAGGAGAAAGCTGGGAGGAGATGAAAAATCCACATTGAAACTGATTGATGAGGA
>UN000176 
AATACGTGACACGGGGAGAATGGGCAGGTGTTCAGGTAAACAATGCTGGACATAGAGAGGATGGAAGGTCCAAGTACAGAACATGGGGCAGTGGGGCACAGAGGCAAATGGTTCAAAGGGAAGAAAAATGTATTTTACCTAGCTGTTGGTGGAAGCTGTGCCTTTAACCCAGAGAAACACAGAATAAATCCACAGCACCTTTTTTTTAAATAATATGTGCAACTGACTTATATCCAGCATCTGTGAAACCAGAATTTCTTTGGCAAATATGGCTAGATTCTTGAATATTTCTCACTTAGGAAAAAATGACATTCAGCGATAATTTCATGGCCTCACATTATATACAAATCGCCCCATGAATCAGACACGGGTTCTAAATGCAAGTGTGAGTTTAGCATAAGCAAAGAGAAGCTTACCCAAATATTCCAAGTTACCTGAAATTAAACATGTTCAAGATCTAGGTTCCTGTCTAGCAGAGGCATTTTTTAAAGTATTTCTCTTTTTAAATAAAAGCAGCTTCACATTCTCCTAACTGAGCTGGCTAAGCATTCAGGATACCTCGACCCTGAATACTGCCAACGATGCAGCCTTTTAGTTACAAATATGTCAGTCTGATTTGCATGAAAATTCTGGTTAAATTGGTCAAACCCGACTGATTTACAAGTGATCATAGTCCTACATTACAGGAACTCCTGAGAGTCACTGGGACTCCCTAAGTGTATGGTGTAAGCAATAAGTGTTTTCAAAATCACACTGGGAAGCAGGGTTATTCCCCAGTACTCACACAATACTCAAAAACTCCTTAAACTGACCTGCTTTGGCTAGGTTTTCATATCCTAC
>UN000177 
GTGTGTGTTTTTATTGAAGGTTTTACATTTTTATTGATTTATCGACACAAGATACAGCAGCTTGTCATTATTTTTTTTTAACCTCCAAGAGGGAATGTTGATAGTAAATAATTTTAAACACATTGTTCAAAATCCTAGAATTAACACACAGGATTCTATGAGAGAACTCTACATGCTAAATTGACAGTTTTGACCATCAAACAAAACACCACTATTTTTGGAATAAACATTTAATTAAGACAAATTTAAAGTAAATGTTCAGTCTCTGACAGTGGCAGACTACTTTGGGTTCACAGCTGCTTGCACAGCATCACTACAGTTCAATTCTTCAGGAATGCAGTATCAATTTGAAATACACAAACCAGTTCAATACACTCTAAGAGTCTGGATATTTGAACGGCAGCTGGTCTCAGTAACCAGTATAATACACATGGTTGCATTATGAGATTGTGGTGAAACGGTATGTGGAGTGGCGGCCAAAGAAACAAAAAAACAATGAACACGAGATTAGGATGTCTAACTGCAAATGACTGTGAAGATAAATAATTCACATGCCTTGTGTTAAGTAGCTCATGCTTTCAGGGGAAAACATAATACAGTTCTAGTGCGATTTACAACGGCTCAGCACTTCTCTGTCAACGTCTGCTTTAATTCATCAAGTAGATTCCCAAGAAGGGTAGAATCGCTGCATTTCCCATCCACAGAGACGGAGCTATCACCCTATTTAAAATAAAATTGTAATGCTTCACACTTAGTGTAAATACAGAGAGGTCAGTTCACACTTCCTAAGATAAGCTTTAAACTTGACAAAGTTTACCTTCATATTTAATATTTTAGTTTGAAAACCATGGTGAAATCTTGAGCTCCCCTAATTAAGTTGGCAAATACAATAGCTCAGGGTCACACTGGGCATTAAGACAAAAGGTTTATCATTTGTATAAAAGCAAAAAACTGTGGATGCTGGAAATCCAAAACAAAAACAGATACGTGGAAAAAACTCAGCAATCTCCTTCATTTTAGTCAACACCATGCCCCGTAA
>UN000178 
ACGGCCTAGTTACGGGGCTCCAGCAGGCAGGCACTGACTGAGGACACACACACCGAACATGTCCCACACCAGGAAAATTTATCAGGGTCAACTGGGACGGGCTACTGGGGTCAGCTCGTCCGCGGGACGGGACGATGTCACCAGCCCGATGAGTGAGGCGAGAGCCGGAGAGGAAACAAGGCTGGAAGAGCAAGTGCCTGGAGCACATCAGAGCCCAACAGAACCAGCAGCAACGGGAGAGCCTCAATATCGGGGAGGATATTCAATGATTGCACCAAATGAAAACAGGAGATCTCGTCTGCAAATGATGGTAAACAAGGAGCTGGAGGAGCTGAAGAAATGGAAAGAGGCTAACAGACCTGGTCCAATCAACTTGACTCCCATGCAGTTAGGTGGAGTTACTTCTGAAGCTGAAGCACGACGACAGCAACAAATGAATCTTCGAGGGTCCAAGTTCCAACAACGAGCTAAGAAAGAAGAATATGATCGCAAAAGGAAAGAAGCTGAAGAGCTGGAATATCAGAAGAAGAAGGAGATTCAGAGGGAAAAAAGCGAATAAACTCGTAGAGAAGCAAAGGCAGGAGGAAGAGCAGAGGGAAGCACAGCTCCAAGCAGATCACTACCAAGCAGATCAGCAGTTCCTTCAGACGTTCGAGACCAACAGATCCTGCAGGAACTCACCCCTGCCCCCCCACTGCACAGTTCAAACCACATCCTGGGCCAAGAGCCACAGCTACAAAGAGACTCAGAGGGAGGCCGAAATGGCGAAGCTACAGGAGCATAAAGATGAACAGAGGAAGAAGAGTGAACTCGCAGCAGAAAAGGAATCTCGAGTGGAAACTGAGAGACAAAAATGG
>UN000179 
ATCTGGCATGGATGAGGTGGCAGTTGAATTTCTTCATGAACTGAATGTGCCTTTCTTCAAAGTTGGCTCTTCAGACACAAATAACTTCCCATATTTGGAAAAGCTGCCAAGAAAGGTCGGCCAATGGTGATCTCTAGTGGAATGCAGAGCATGCAAACAATGAGGGAAGTTTACAAAACTGTGAAACCCATCAATACTAAATTTTGCTTTCTCCAGTGCACCAGTGCATATCCAGTGGAGCCAGAAGACACTCACCTACGTATCATCACGGAATATAAAAAAGAATTTCCAGATATTCCTATTGGATACTCTGGCCATGAAACTGGAATTGCTATAAGCATAGCAGCAGTCGCAATGGGAGCTAAGGTTTTGGAACGTCACGTGACCATGGACAAAACCTGGAAGGGCAACGACCACCAAGCATCTCTGGAGCCCAGTGAGCTACGGGAACTGGTTCACTCCATCCGTACTGTAGAAAAAGCGTTTGGATCTCCCATCAAACACATGCTGCCATGTGAGATGGCCTGCCACAACAAGCTGGGAAAATCATTAGTAGCCAAAGTGACTATTCCAGTAGGAACAAAACTGACCCTGGACATGATGACTGTGAAGGTGGCAGAACCCAAAGGTATTGAGCCAGATGACATCTTTAAACTGGTGGGGAAGCAAGTTAAAGTCCACATAGATGCAGATGAAACAATCTCAGATGACATGATTGAAAATTAAAGAAAGAAGACCTAAGTTTATACAAAGGTGGTGAATGAATTAAATATCTTAATTTAAATTGCCAATAAAATTAGGCCTGTCGGATGTACCAAATCAAGCATTTTAATTTTATATCTGACTTTAATTGGGGAAAATGTCACTTTTACACATCTGGAACTACTGTACCAAATCAATTAAATAAAAACTTAACTGCTGCATCAAATGATATGTTGTTAAATTCCATTCAATATTCTTTAAGAAAGACTTGTAGCTTTGAACTCCTTAGAATAGATATTGCCTGGAAGATAAGGGGGGCAATGATCAAATCTATTTTGCTTTGTTGACCTAGCTGTTTGAAATGAAGCAAACCTTCACATAACCCTACCATAATTTACAATCCACCCCCTCCATGTCCCACATCTAATTCCAAATATACATCAGTCCCTGCTCAGTAACAACTTGTGTTTGCATGCTGCTGCTGCTCCTGTGCAGGAAGATGCCATCGAATACATTAAAATGATGAGGAAAGTATTTGGTAGAAACTGAGTTTGGAAAAA
>UN000180 
TGGGTGAAACACTGGCAGAGACAATAGCACAAAACATTTGGCATGTGAAATAACACAGAAAACCCAGCACTGCCCCATGTGTCCCTTGTTCCCTGCTCAGGTCCCACACTGTGCATCAACCCACAGTTACAGTAGAAAACACCTTCATGTTGCAAGTTTTTAGTTTCCTCCTCAGTTTAAAGCAATGTGACTGAGGGAAAGTTTATGAGTTGTGCTAGGAAACAGCAGTACTCAAAGATGAACCTCCAGTCCTGCAGAAATAAATGAAGAGGGAGAATCATCTGTGGATAACCTCCTTCCAGCTTAAGTAGTTTGGTAATGTGCAGCAAGGTTATCAGAACTGGTACCACTTCTTGTCTTTGCACTTTAGCATCATCTCGTGAGCATGTTTAGAGAAAGTGTCAGCACTGTACATCATGGCCGCTGTTCGTTCTTCCAGCTCACTCAGTTTCTGCCCTCTTTCGTCAAGTGCTATCCTGGCTCGTGCCAGCTCGCCTGCAACACCAGATGCCGCTCCTTTGACACCTTCAATTCCACCAGTCCCTGGGATATGCTGGGCCAGGCTCCTTGAGGGTTTTCCTGCTGCAGATTCGCCAAATAGCTCTTCTCTGTCTAGTGACTGGGCACCTCCACCAAACAAGCCTTTAAAAAACCCTCTGTTTGGAGCTTCTGGTGTTTCCACAGGAGTAAACAGTTCTCCTAGCATTTCCTGCAAATTCTCACATGTTCCCTGACTGTAAGTGATGCGCTGGATCTCAGTAGGGGAAACCAGATATAGAGCCTGCCCGTTGTTGGTGAAACAGAAAGTACGAGCTATTCTCATGTCCGTCAGTGGCAAATAATTGACATCCAGCAGTGGCCTAAGGCTTGGCAAGCTGAATGTCATGATATGTCCATTGGCACAGAAGCATGCAAGGCAGATGCTCCCATTCAGTCCCACAATATCAGCACGAAGAACAAACGATGTTTCAGTTATGTTGTGTTTATAAATACAGTTTTGGGATGGCAGCGAGATAATTTTTGCCGTTTTTCTGAACATATTACTGTGTATTGGGTTTCATTTATCTCCTGAGAGGACGAGGGGGAGACAGACACTGGCCTCAGTTTCCTACATTTATCCTTGTCATCCTTCTCCTCTTGTACATTTGGTTCTCTCCAGGGTTCGTGTGCTGGGTTGATGAGGCTTCCTGTGGTGTCCAGAAATGCCATTTGCAAAATTGCCCCTTTTAGTCTAAATATAGTCCCACTGGGAGACACGATGACCGGCTGAGTAAGTCTCTGCTCTCCTCCAGGTGGCAGATTCAGTACTATGACCAATACAGTGCCAAGTGTAGTCCCTACCCACAA
>UN000181 
GTGTGTGTTTTTGTTTTGATAATTGGCTTTTATTCAGTAACTTTCTAAAACTGTAGTACATTGTATATCTAAAGCGACACGCGAAGTATAATGTCAACTATGGCTTTACCCAAAACCCATATAAAATAGTAAGTAGGTGCAAATAAATACTGCTATTTCAGCCATTGAGTCGGGATCTATGTTCCCTGTGCCAGCTTTCTATAAGGCCCGCAGCCCGCAATGGCCAACAGTGACATTACAGAGCACATTGAGCAGCACACGATTCCAGACTTCAGTCTGCAAATCTCATGTTGACGCTTGCACAAATGACATTCAGAGCACAGATTGCATTCGCTTGATTGGCAGAGTTTTAATAACTTACTTCCAGTCATTTACCTCAGCTTTCTGAACGGCTGCATGGACTGCACATTACACAGCGGCCAACGAAATGTTGTAAGCAGTGCCAAAGTAAATTGAAACAAATGCCAGATCTGAAAATTCAGTTCTCCGCAGCACAGCAGGTGAGAATAAATAGGTCAGCAACATAAACACAGTACCCTCAATGAAAATTAATCAAGGACAAAGGCTGTTTTATTCAGAAGCTTTGGAGAACAAAAGGATCAGGAAAATCATTTAGGAAAACACAATGGCTGAATTTGCAAATACATATTTCACGATGTAAGGAAGCAAAGCCATTTGGGGGAAGAAGAATACCAAAATGAAAGCATGTAAAGGACACAACAGAAAGGATAACAAAACTCATAAGTAGTACAAGGGAGATGATTGAATGTGTAACCAAAACAAGCTACACAGCTAATAGCCAGGAACAAGTTTAAACAACAAAATTATTACTATCTAGACAGGTTTGTACCCTCAGTTCCCAGACCACACCACAGTCTGCAATGCATTCAGCAAGGATATGTTTGTGTCAACGTCTTGTATTTAAATAAAGCTTTGCAACTGAAGCTCTTGTTAGTGTTGCAGTATACCTGGGAGGAATTGCTTTCCTTCTCCCATTCAGCCAGTGGGCCAAAGAAAACTCCATCCCCATTTAATTAATAATTCAAAATTAATTATGTCAGTTCCCTTCTTTAAATTATGAAACCCAGGTCAAGGGCCAAGTACTTTAGTGCAGATTAGACATAACAAATTGGTAAGAGAGAAAACCGGTTAAATCAAACAGTACTGATTCTGGTGACAGCAATCGCAGGCTTAGATTCCTACAAAAATACCAAAAAGAAGTACCTAATGAAAGCACCATCGCAATTCTGCATCCTAAGTTTTATTCTTTTTAGTTAA
>UN000182 
AGAGGGACGGGATTACTGATAAGGGAATGGAGTTTGTGTTGAGAACTGAAGACAATAACTTTATCAATGATGTGATTCCGACATTTACATTAAAACCAATGCAGGCTGTAATTTCAAACCAGCCTGAGGTTCTCTTTGGGACTGTGAGAAACCAGGAAGTCAAGCTATTGGCTGGGTGTTATAGGAATGAACAATGTGTGGCTCAGTGATGAGCCTGGCCATCTGGTATAGTAACTGAGGAATGACTTCAACCATTTACCATCTCCAGAAATGATTGCACAACCTAATTAAACCTGCAAATGTGTTTCTCTCTCTGCGAGGTCTGGGTTATGCCTTCAGTGACTCCTCCATGAATCTTTTATTCCTGATTCAGCAGGGGTATTCTTTGTCCTTTAGCTTATTCCTTTATTTATGTCTTATTAAAATCCATACATCTGTGTGCATGAGGTCATGATATATTAACTTTTCATCTTAAAGTGCATTATGAATATTTATAAAATGGCATTTCTTTCACGGTAACTGGTAAAGACCCTAAAAAAGATTTAAACAAACCAAAAAAATCGCATGTATCCACAATAAAATGATG
>UN000183 
CCATCAGCCCTTTCAACTCCATTTTTGATTATTATTATTCACTCTAGTTACAGCAGTGTCATATGGTTCCCCAATTAACCTTGCAAGTATTCGCTCTTGGGAGTTTTCTTCGACAAGAGACTCCACTTCACCTCCCAGCACCCTCACATTTTCAGGTTTAAGAAGCAGAAGTCCTAATCGGCAGGTGATATTACCCAGCAACAAGACTTTTTGTGCCCTGGTGAAAAGGCTGCTATTGAGAGCAGGAATAGACTGGTACTCCATAGCTTGGAGCTCCTGAACTCCATCTGTTAATTGTAGCATCAACATTCGGTTGGTTTTGCTTCCCAAGATCTCTGGGATATCTGCGTTGATGTCACTTGTTCATTAGTGGTTTCCTTCTCCCTGATTTTTTTGCAGCTGGCTGTATGCAGCTTGACTGACATCAACTAAGGAATCAATCTGCAAGCAGTGAAATCCACTGAGCTCACACTTCTGCATTTCCGAGATTCCATCTGGACAAAACAGGGTGCTCCAGATCTCGGAGATCAGTAAGAAGCCATTGCTCAAAAACTTGTTTGTTGATTTGGGCCTGTGTTAAAGCAGCACCTTGGTTCTCCTGTTGAATCCACTCTACACATGCTTGAAGCCAATGTGAAGGAACTTTGAGGTGCCATGTTGCTGCCAGCCAAGTTTCAATTCTTGAAGAAATCATTTTAGTTTTCTAAATTTCATTTAATGGTCTTAAATTCCATAATGAAACATTACACGGTTCCCCATCCCCAGTTGCAGCATCTACATTTTTCCGAAACTGAGGAATTTGCCCGCCACCCGCCCGCGCAGCCAAATATCGCGACATCTCAGTTCTTCATCGTTTGGTCGTCGTTTAATTGTTCGTTCACCACAAAAAAGATATAAAATAAAAACTATTAGGTGACGATATTTCTTAATGCGGCCATGATAATATACAGTTTTAAAGAGTAATCACTCAAAGAGACTCAGTAGGAACCATGTATATTATGAATTTGATTTAATTTCATCCCCCGTAACTAGGC
>UN000184 
GGACCTCAAAAAATAACACAAAAAAACGGAGTAGCAAGGTAAAGGTGATTTAAAAAAAAACTTTTTTACTACAATTTCAATAAAAAAGGTTGAGGCTATGTTTTAGTTCTTCGGGCAAGTAATAAATTGTAACATTTATCTTGAATGTATCATAGATAAGCTGCTATATAATGATTGCCACTTCAATTAGCTGTGAAATAGGTGATTATTAACTGTTCTTACTTAGCCTTCTCATTTCTGTAAGTCTGATTACATTAACTAGAAGTGGGTTTTGATTAATTTTGGCGTTACTGTTTGGAGTGTCTTTGTAACTACTGTATTGTAAATGATGAAACTTTTAATTGCTTTTGTTTTTATTTTGGGTGTGTGTTTTTGCATCAGTATTTTACCTTAAGTAACTTCGAGCTCATCACTGCATATAAATGGATGTATTGATGTAACTTAATTTTTATGTTTTCTTATTGGCATTGTGTTAGAGAATCTGAATTGCTGTAGCTTGCAGGATTGACTTAACTTGGTTTTAATTTTTTTTTTGCTAACGCTAGTTTGCCACTGACAATACAGAATTCTTTTACTTATTCACGTGGGACCAGCAGCCAGTGTGCAGAACCAAACTTCTGTATACTTTATTTAC
>UN000185 
ATATGAAAAATACTGGGACTGTATTAGGAGACAGATTTACATGGCTGGGCGGAAGTGATGCTGCTGCTTGGTGCTGACTGTCCACTTCCTGTACTGTTGGGAGTTGGTGTTTGTACGGTCGCCCATTGCATTAACAGCAGATCCCACAGCCAATGTTGATGGACGCTGCTCTGCTTTGCATAACTGAGCAGGCTCTGGTGGTAAAACTGACTTGGGTAGGCATAGTGCTAATTACTGTTGACTCCAGAGGATTAGGTTGAAAAATTCCATCGACTGGGTTGATGGTACTTGTAAGTCCATCTGCGTGCTTCTCCTCATTACTTTGGTCCTTGGCAATACTTGTTACTTCTTTGAGGTTTTCAACTTTCCTTCTCTGTTCATCGTCGTTGCAAGTTTTGACTTTTTCATCAAATAGCTTCAGTTGATCAATTAAGATCTGTAAATAAGCATCAGCTTCAGCAAGCTTTTTGTCAAAATCTTGCACACTTGGAACAAATCCTGTTTCAACACCCCTGAACTGCAGAGTGTGACGAAGAATGGTATCCTCTAATGCATGAATCCACTGCTCTCTCTCATCTGCATCACGGGCTTGAAAATGGAATGTCTTCTGATCCACCGTGACTGTGAAGGTGCTGTCATCCTCATCATCTATACCAATCACAGCTCCCCGCAGTCTAACACAGCCTCTTCGGGAGCCACGCATCATTTTGTCCTTAGACGTGTAGTAAGAGAGTAAGCCAGCGTTATAGTCCAACACGAACCAGCGGTACTGCCATCCTTTCATGACGTTGGTCCATTTGCTGAGCGGTCCTTCCATGATGGACGCCATCTTCAGGGAATGCAAACAAACCCCCCCCGTA
>UN000186 
GGATGCGCACACGTTCTTAGCGGCCGGCGGACGCCGAGTGATGGACGACAGGGAATATGACCTGAGCGTAGCGCAGAAAGCGGTTAAAGGGGAATTTTCCCCCCGTCAGTAAGAAGTATGAATGTTACATTCATGGGGCGATACATTAGAAGAGGCGTTTGAACAGGTTGTTATGGCCATGTTCGGTTATATGACTGACATTGAAACTGTGCAACCCATAACAACAATTGAAGTAGAAGCTGAAGGGCATGACATGCTGTCTCTGCTCTATAATTTCATGGATGAATGGCTCTATCAGTTCAGTGCTGAGATGTTTTTCATTCCATGGGAGATGAAAGTGATTCATATGGATAGAGTTAATTATAAGATCCGATCAATTGGGTGGGGAGAACAGTTTGATTTGGCCAAACACCCCCAGGGCACTGAAGTCAAAGCCATCACATACTCAGCAATGCAGATTCACGAAGATGAAAGTCCTCAAATTTTTGTCATAATTGATATTTGATTTTTTAGATGTTTTGAATTTTCTTGTGTATTTTAAAATGTGTACAGTACAGAGTGTATCT
>UN000187 
GGCGTGGGTGTGAACATGGCTTCCAGACAGCAGGAGGAGAGTTTGTAAAGAGGATTTAATTTGTCCCACTTTGTCTTGAATTCTTTCACCCCATCCAGTTTCTACTGGATTGTGGACACAACTTCTGCCGCTCCTGTATCACCCAGTGTTGGGAAAATAAGATAAATTCCTGCCCGGAATGTAGACAGAAGTTTCGGGAAAGAAACCTCAGAGGCTGTCGGGTCTTAGCGAATCTGGCTGAGAAAGTTCGAAAATTAAAGCTGATTCCGAAAGAGGAGGAAAGTAAACTTCACTGTGAGGAACATCAGGAAGAACTGAAGCTGTTTTGTGAAACTAGACAAGAAATTAGATCTGTGTGATTTGTAGAGATTCGCGGAAACACAAATACTCACAATTTCCTGCCGATTAAAGAAGCTGTTGAAATACTACAAGAATCAGCTGAAGTCTTCCTTAGATTCTCTCACACAGAAGAAATCGGCGGTTCGAGAAATGGAGCAGCGGTCAGAAACAGAAAATTTCCCAAATTAGAAAACAGTCGAGCAGTCTGCAGACCCACGTCATATCCGAGTTCACTAAAATGCACCAGATTCTCACTGAGAAAGAGCAGCGTTTAATCCGAGATCTCAGGGAAGAAGAGGGAAAAAATTGTAAAAACAATGGAGGGAAACCTTCGTGAAATTCAGGAGAATTAAAATTCTATTCAGGAGAAAACTCTCACAGTTAGAAAAACTGTTGGAACAAAAAGACGGAGTTGTATTTCTGAAGGAGGAAGC
>UN000188 
ACAAACGTAAAGAAAAAAAAAATAAAAATCACCAGGTAGTTGGTTTTTTTTATACAATGACCGTTCTGCCTGAACAGAGTCAGGCAGCCGGGCTCAGTCTTTCAATGTCCACTTGCTGCACTCATCCACTGCCAGTGAGACACATGCAAAGAAATGCAGCAGCAGTCTGGCCATGCTCAAATCAGCCCCCGGCGCTTCTTGTAGTCCTCCAGGTTTAGGGATCGCCTTGGGGTTCCATCTTTAACGGACGGAGTCTTTGAACTCACCGACAACGACTTGGATTCTGCGTTGGGTACTTGCAGATCGATCTTGATGTCGAAGTCGTGTGCTTTGAAAAGATCCTCAGAGAGGTCGGAATTGGATTTATTATTACTGTCCTCCTTCTTACTGCTTCCCTGGTCTTGCGGTTTGTTTAATTCCAGTGGCAGCTCTGTCTGGGATCCGGACCCATACTTTGCATTCAGATGAGCAATGATTGCAGCCTGGACAGCAGGATCCCGGGAATTGGAGACGATGGTGGGCTGACACTGGCGTCTGGTGAAGGGGTCCATTTGTTTGGTTCTCTCACTCTGGACCTCAGCCAGCAAAGCCTTCTCAGACTCCACAATGTTCCACTCTCTGTTCCTCTGGTTTATGTAACTGATGGCAGAGATGTTTTTGGTGCGAAGTCTATCGAGGGCCTCAGCCCGTTCTTCTAGTTCATTCAGCTGATCCTGGATTTGTCGTGCTTTATCTGGCTCACCCGCTTCTTCTGCCATTGTCTTTTCTTTCATAAGTTGAGTCTTTTTCATTGCGTAATTGGAAGGTGCTTTCCTGAATCGGTCTTTCTCCTTCACAATCTCTTCAATGTCACGGTCATTGAATTTATACTCCAGTGCCTGTTTGATCTGCTGCTCCTTCTTGTTGACTTCATCCATGGTTGGTAACTGCATTCCTCCCATCATTATCGTCTCTCTCCATTTCATGAACTCTGTTTCTGTGAACTCTTGGTTTGACACAAACTCAAGACGAAACACCCGTTCATCTGAGCCATGTCGTAACTGCAAGCCTTTGTTTGTTCTTGAACTGCCCAGTTGGTAAACCTTGCCAGTTTCTACAACACC
>UN000189 
CGTTACGATGCATGTAAGCAAAGTTGCTAATTGGTGCTGAATTGTTGGCAATGCTGTGCTACTGGTTGGGAGTGAGATTTAACTGGGATGAGGTTACTAGAGTCAATTTGCTGAGGATCCATAGTGAGCAGATAGAAAAAAAACTTTCACCCCACCTCTCCACAGTCCGAGGTGGATCAAACTGAAATCTCGGAGGTGAAAGGATGGCGCCCACCCCATTTCCTATTTTGAAATTTAAAAATAAAACAACTTTATGCTTCAGGGCAACCATTAATAAATGTATAATGCTGGTTAATAACTAGTAAGTAAACATACAAGTTTTGAATAATTGTTTCGCTTTCAATTTTGTTATACAGAAACATTGTTTAATATTTCACTGAAAGAAATGTCGATTTGGCTCCCCCCTGTGCTATTCTTATGGAACTACATCTGTAATACTGAAAAGTCCTGATCGTGTCGTATGCTGAGTAAATCATATACATGTATGAAAGG
>UN000190 
GTGTGTGTTTTCACTGTACATACAAGATCAACTTTATTGGGATTAATCCAAAATACAAAGAAATTCCCTGTATCCAGAAAGTAAAACAATGCAAAAAAAAGAAGCAATTTATTGCAGGGATGTCACACAGCTCTTTATCCCTCCCTCTAACATTTTTATAACAGCGATCGCCCCAAATGTTGCAGATTGTTCAAAATAGAGTAAAATACAGCGTGTTGCAAGAACATGTACATTGTGTGGAACGTTATTTACATTAAATTACTGTCATGAGGTTAGCAGGTTCCTCCCGTCTGCTGCTGGAATACATCAATGGTGTCTTCGTCTTCCATTTCCAACATAGCCGGTGTATCAGTTTCATTTATTGGCTGCCCATCGAAACGAAACCTGATCTGTCTGATCTGCAAGCCCTGTCGCTCACAGTATGCTTTCATCAGTTTGCTCAGCGGTGTTTGCTTCTTTATCTTGAATTGTACGACTGAACCATCTTGTCCAGCCACCTTCAGGTTAATATGATCATTCCTGTGGTCATTCCCTTCACTTTTAACGTTTTCCCCCTTGGCTTTATCCTCGGCCATTTCACGGCTGCGCTCTGAACTCCGGGCTTTTCAATGGCGGCCTCGCCTTTTCGCTTCCGCTCCTTGTCTCCGTCTCGCGGCCTCCCC
>UN000191 
TTGAACATGAGCATACAGTGCAGTCACTAGTGCTGCATTGCTGAAGCCTCAAAGATTCATGCTCGAACTGGAAACACAATGCCTTGAATACCTCATCCTGTAGCAGTACTGCAGGGGGTCTTCAGTCCATTCCCATCTCTTTCAATCTGTGATATTTTAAGCAAGGCGGCAGCTGCCATTGTGTCTATAATGGACGCTGACGAGTTCAGCAACTTAAGGATGTGTTTTACGGTTTACAGTTGTTTAAATGTTTCAAAAATTCTGTTCATTACAGGGTGCATGTTGCTTGCCGTCCAACTTAAAGTTCTCCCCAGCGTCCCCATGGAGGCACACCGTCCCCAAAGTGCAGCAAGGCTGGTCTCTGACCACATTGTGGTATCCTTTCTGAGGAACCCGTTGATACCATGCCTTTAGAGGTCCAGTTGACAAAATCTGGCTACATTGTGGATACAGAATTTTGTTAAGGTTCTTGCGGGGACACAATTGCCGCTTCACAATTTGTAAAAAGTTGTATGTTTGTAACTCAGTTGAATTAAAATGAAACGCTCTTAGAAGATTTAATGCCATAGCAGCTTCAGCAATTTTACTTCAGACCTCTTCATCTAATCGGGAGTCAGAGCCTCGACGCGCGGCCGAATTCACGCTTCCCCGGAGTTGCAGTCTCTGGCTCTGCAGGTTCCCAGCCCCAGTCAGTGCTGATTCACTCCCCCGT
>UN000192 
AGTTACGGGGGGCTCCTCCTCCAGATCTCGAGCTGAGGCGGTGGCCACGATCTAACCGGCATCGAGTGAGAGGCGGCAGGTTGTTTTTGCATCCCTGGGTCTTTATTATTAATTTCAGCTTTCCCCACCCCCAGAGATGGCAGCCATTCGGAAAAAGTTGGTTATTGTTGGAGATGGTGCTTGTGGCAAGACATGCCTTCTGATTGTGTTCAGTAAGGATCAGTTCCCTGAGGTTTATGTACCAACTGTCTTTGAAAACTACATTGCAGACATTGAAGTGGATGGCAAACAGGTTGAACTTGCACTCTGGGATACAGCTGGGCAAGAAGACTATGATCGACTCCGACCACTCTCCTACCCTGACACTGATGTTATTTTAATGTGCTTCTCAATTGATAGCCCAGACAGCTTGGAAAATATCCCTGAGAAATGGACACCTGAAGTGAAGCATTTTTGTCCCAGTGTGCCTATAATTCTAGTTGGAAACAAGAAGGACTTGAGAAATGATGAGAACACACGAAAAGAGCTTGGAAAAATGAAGCAGGAACCTGTTGAAGCCAGAGGAGGGGTACGTAGTACTA
>UN000193 
AGGTTTGTACAAGCTTACAGAAGAAAAGACAGTTTTTGAGATAGTTTCTTGTTCTACTCACGCTCTCCGAGATACTTTGTACTGTGATGGATACTTTTCAATTCCTTTAGTGTAAACATGCGTAATACTTTTCCTCTTCAGTGCATTATATTGTGGGTAAGTAAAAGAGTGATACTAAGTTCTAACCTTTTTTTCTCCTCTCTCTTCCCCCAACCAGCACTACCACCAAAAAGGTTGCACGCACTTCTCATAAACATTTTCGTTTCTTCCTTGTGCTGTTTTCCTTTAATAGTTGCAAAGCATTTATATTAATTCATAATGTATGATATCAATGATCTGGTTTGAACATGTATTGATTGTACAGTATTGCCTATTGATCTGTAGACTTCATTGGCCAAAGTGTATTATAAATAAAAAAAACTTTATTTAAAAAACACACAC
>UN000194 
GCCTAGTTACGGGGATCATGGTTTCTGCCAGCTGGTCATGGAACAAACTGATGGAGGTCTTGGGATAGTCCGTAATCCAGAATGTCCCGACTCCTTTCGAAATTCTGCTTGTGGGTGAGAAGACCTTTGTGGGGAAACAGATTTATATGAAATAAGTTAAGTGAATTTGGAGTAAATCATTTTTCAAATAGCAGCCAGAAGCTATATTAGATTTGCACTGAATTGACTGAATTTATGCCATTTGTGATGAAATGTGTTGGTACCTTTTTCTTTCTGTTTGTCAGTTCTTGTCTTGGCTGTCATTATGTAATGGTATTTTGTGACATCGTTTATGTAACTGTACAAACCCTTTGTGTTTAATCCACTGATATGACCTGTAGTGTAGTTTCTGCAGAGTTTTTTGAGTTTTATTTGAGCCGTTTGATTGTCCACAACATTCTTTATAAAGAGCTTCAGGTGAAAATAGTGCTGTATCTAGAACACTGGAAGTCTCTTTTTTAAAAAAAAATGGAACTTGTTATAGGAAGAGGATGGTACTACCAGGATCTGAAGGATTTTAAGTATTCCCTGGTTGACAGTAGCTTTGGATTGTATTTTGCTTTGTGTAACAGGCTGGTTTCACCCAAACTGTTAATGTCTTCTACTGTTACGGTTGGTTGTTCTGGGAGTAAAAACTTGTTTAGATGCTG
>UN000195 
TCTAATCTCATGTTCTGCTTTTGGGATAATGGAAGCATCACCACATGGAGTGTGACTCATAAAAATACAAAGGAGATGCCTGGCTTCAGACTCCATTTTCCTTTGTGTCTGCCTGCAACCAAGATGCTATTTTTCTCTTTAAATGCCTCTTTAAGTTGATAATATAAATACCTCAGGAACCCACGTCGTGCAGTCACCTCAGCGTGGCTGTCATTAACTACATTACCATTTTTGCTCATTTTTATCTGTCCAATGCATTTTGATCCAGTCCCCATTGCAACAACTTCCAGGGCTACATCATTTCTCTCAATACTACAACATGGTTTTGTGCTTAGTTTTCCCTCAACTTTTACCACAGCTGCAAGTAGTGTCCATTCCCGTCTGGGATCTGGCAGACCTGTCTTTGGTAGTTTGGTAGAATAGTGCTTATAGCAAAGACCAGCAATTTCATCTGCTGTCCACATTGCGGGAATCCTCCAGAGAGTAGCCCACGCACCAGACAACGAGATACCACAACGCATGCGCGCTCCCCGTAACTAGG
>UN000196 
TCAAAAAAACTCATGTGCAAGATAAAAGCTGAAACCTTTAGGTACGTCATGTAGATCCCTGTACCATGAGATTGGAAGCCCTGTTTTGGTAATACCTGTCTTGTAAATTGCACCTGTGGGATCATGTAGTAAATGCTGCTCTCCTTCAGTGAGGAGCTGTGCTTGAATTTCACCAAGCTTTGGGCTAACCTCAACCAGATGCACTGAAATCTCAGATTCCTTCAGCACAGAACGAAGTTGGCTGAAGACCCTTAGAGCATCACTTGCTAAAGTACCCCTGCCAGGCCCAAGTTCTACGAGTTGAAATGTTTTTGGTTTTACCAGCAGCCATCCACTCGCTTACGCACCACACTCCAAGTAGTTCTCCAAAGATCTGACTAATTTCAGGTGATGTAATGAAGTCTCCTTGTGGTCCTAGAACATCCCTGTGTTGATAATATCCTGTGACAGGATTGGTTAAAACTTCCCTCATATATTCTGCTACTGAAATTGGACCTGTTGACTTTATTTTTGAAATTAGGTGCTTTAACATCATATTATCTTGGTTGCTTTCTGTGCTTTCCAATGTTCTGGAGCATGATCTCATCCATTGACCTGCGGATAATCTTCCACATACTAGGCAGTCTTTTCTAAAAATAACAGAGGAAATTTCTTTGCACAAATACTTTAGTCCGGGAAGGAACCTCATCGTGTCCAGTTTAAACAGTTCCTGCACCTAATCTCAGTGAAAGACGAACAGCTCATAGCAACTCATTGACAGGCCCCGTAACTAGCCCCGTAAC
>UN000197 
GAAACAGTAAACTTTATTTATGGAGCTCCTGATGAAGCTACATGCTTGTACCAAGACCAAGGTTAGAAAACTCTGCCCCTAATATTACTCGCACTTAGGGCTGATTCATCTATAGTCACATGATCCCCAAAAAAGTATGAAAGGTTTTACTTACAATCACTACATCTCTTTTTCTGAGCCCTTTTCTGGCCAGCTAAGCTTTTCATTTCTGCTCACCTCTTCTAATGCCCTTCCAAAAATCAACCAACAGAGGTCATGGTCCTCAGTGACTGTCTCCCAGTTGTCAGTATCTGCCATCTTCATATCTTGCTTGCAAATGTTGTAACAGAATATTGATGTCCAGGAGGTCATGACTCAGTGGTCAGTTCACTGTACATTAGGTCTTTGATTATACGACTGTCACCTATCTGATGAACATGGCCGAACAGTGCAGACATCGTTGGCAGTGAATGTATACTGATGGAATTAACAAGCTCCAGGATCGCAGAGTTGGTGACCTTGTCAAGGATGCATAATACAATACCAGTATAAATTAAACAGCTTGACAATTAACAAGTCTAGGAGGCATTTGATGTTGTTCCACTTTACCTGTAGTTACCACATTTCTTATTGCAGTGTTGCAGAATCAACTATACTGCTAACTGTCTCCCTATTAAAACCCTGAAGCTACAGCCTCTGTAACATTCAGGATACCTGCCAATTATACTAAGTTGTTGAAGGAAAGTGGCAACATGAGAATGAAGGGCTGACTGTACTACTTTCACAGCCTTGTCGGCTTGATTTTGTAATAAGGTTAAGTAAACTACTAGTGTGAAGATTAACTCATCTGCAAGGTATTTTAGTTCAAAATCTAATAACCTCCTAATATTATATAAAATGGAACAGACCTATCTGCCTGGTGATTGCATTTTCATTCTAAATGTGTAATTTACTAGCTCAGGTCAAAGAGGACATTCTGGGAACTTCCTGTACTTTACTATGACTCCAATATCAATATGGGAAAGGCTTGCTCAGGACAGCAGGACAACACAAGAGGTCGTCCAGTGGCCATGGCAACTTCTTAATTTGAAATAACTGTAAAACAGATTTTAATATAGCTGAGAAGAGGGCTGTGAGGAGGAAGAGGCTCCATTTTCAATAAGCTTCAGACAGATGGTAATATAGAGCATTGAACCAGCTTGCTTGAGGAAGCATAGCAGGGAAGCCAAAGGGCTCAAAGCTAAGTTTGTATGGTAAACTATCTTTCTGTGCATCTTCAGATTTAAGAGATAAAAGATAAAATTAGCTACCATGACAGGTAAACTTCTATTTATAATTAAGGCCACTGATTAACAGTTTCTATGCAAATGTACAAAAGATGATAAAAAAAATTGAGCCTTATACAGTATTAACATCCTGCAATACTCCACAATAAAAAAGCAATTTGACTGTTCATAATCACAGGAATCATTGACCCTCCCCCACCCCACTAATACCATGATACTACTAGATCACCCT
>UN000198 
TTCAGAGTAGTCACTAGATTGTCTCTGTAATAATCCAGTGTCTGCTCCTGTCTCTAACCATCACTGTCCCCACACACAATTCTGCTGTGCAGGATCTCATTGCTCCAGTGTCCTGGCTTGTCAAGAGTGGCTGGGACAGGCTGATTGACTCAGTGATGCTTCACATTGTGTTGGCTGCAGTGTATTTAACTTACACCTAGGGTCACCAGATTAAAAGCTGATACAGAAACTGCAGCTCCTTAACATTTTGATACTGAAGTTAACCAGGAGACAGGGAAGTTCTTTCACTACACACAGATGCACACCACCTGGTTCACAGAGTCCAGAACAGTTTCAGACTCTGCATCCAGTCCCCAGAAACACTAAGTTTCTGTATGCAAGCAGCAATGTCAAACAGAATAATTATACACTGGTGTTTTGTGGCTTTAATTTTTTTTAATTTATTGACCAACTGAATGCTCAAAGTGTCTATATTACAATCTCAAACACTCCCTGATCAGATCAATTTATGACTTAAAACTTTGTCAATCCTTGGCAATGAACAGTACATCAAAATGAACATCACAATATTTTACAGTTGTACCATACACATGTAGCACTGCACTTGAGTTTGATACAGTACACAGACTCGTACACCCCAGACCTGCATGCTTCCTTAGGAAATGATGTGGCACAATGAACACAGCACAGTGGGTAAAGGGGTCAGCAAATCTCATCAGAGTTGGTGACAGTGAGCTCTCACCTCAAGGTTAAAGCTCCCCTAACCTGATGGCAGGAAAGGGAAGTCAAGGTGGGCAGTTGGATCAATGGCTGAGAAGCTGGGGCTTTGGGGAGGGAGTGGCAGTTAAAGTGAGATGAGAGGAGTTCTTTTAGAGGATAGGGTGGGGTGATGGGACTGAGCCATTAGAATACACAAACTATGGATGGAGCGAGCGGCCAACTTCTATTCCTAATGTTATGGCCTTTACTTACACTGGGGCCCATGTTCTAACCTTATACCAATGCTCAGGGGGGTGAGGGAAGAAGTGATTGTGTGAATGCTTTTCTCCCTGCTCACTCCTGTTTCAGAGCCCAGCCTAGACTCCATAGGGATCTTACAGAAGTAGTTTTGATTCAACTCCCAGGACAGAGAGATACTTCATTGTTTAGACATTGCTAAGTTGTTTCGAACCATATCAGACAGTCTCTAAAACTTTGGTAGTTCTTTGTCCTGCTTCATGGTTAAAGAAAATACAAAATTCTTTTTGTACCTAATGTGGGAAAGTTGTCAAATACTGAAAGAAGTTTTTTTTTTAGTTTGAATCCATGTTAAAGCCCACAGGCTTCACAATTTAATCTGGGAAGTAAGCTATTCCTGAGTGAGATAGCACCC
>UN000199 
GAAATTGAGGCAAAGCATGCTAAGCAGAAGCTGGAGGACAGACTAGCAGCAGCAGCAAGGGAGAAGCTTGCACAGGCTTCGAAAGAGTGCAAGGAAAGGCAGCTGCAGGCGGAACGCAAAAAGAGAGCAGCACTTTTTCTTCAAAATCTGAAAACTCCCACGCCCTCTGGAGATTTGGAAACTGTAACCTTGGAAGAAAGCCTCCCAGAGCATACAGATTGACAACACTGAAGTGTTTTCCGCTAAATTTCATCAAAGACTCATCAAAAAGATAAATCCAGATGTGGGATGCCGTTCAGCCCATCTAGTTCATCCTTCCGTAGAAACCTGCCGTCCTTCTAATGCAACATCTAACTGTCTCCTGAATGATTCCAGAGATTATGCCTCTACTACCCTGCCCAGAAGATCAATTCAGGTTGCCAGTGAAATTTCTCAGAAAATTGCCTCCGCGACAGAAGCCAATACATCTCAACAGATTTTGACAAAAAGTGCAAGATCTTCAAAAGATAAAGAAAAGAAGAAAGAGAAGAAGCACAGGAAGAAGTCTCGTTCCAGATCTCGGTCACGTCCCAGATACCGATTGAGGTCAAGATCAAAATCAAAATCGAGATCGCGGTCAAGGTCGCGGTCAAAAGCGAAACACTCTCTGCCTAGTGCCTATAGAAGTGTCAGACATTCAAGATCAAGATCGCCTCATGGAAGAAGAGTTCCGTCTTCAGAAAGACGGCGGGATGTGAGAGAGAGAGACAGAAATGTTCCCAGTGCCTACCGTGTTGGTAACAGTTCAGGCATAAGCAGCAGAAAGAGATCACGGTCTCCATACGAAAAGAAGAAGAAAAAGAGTTCAAAATCTCATCCCAAGTTAAAAGGAAAAACTTTCCGTTCACGCTCGCGATCTTTATCACCGAAAAACACAC
>UN000200 
TTACGGGGGAGGACCAGGCGGCATGCCGGGATAGTTCGTGCTCTGGGAGGATTCACTGGGAGGATTAGGAGTGAACATGTTGGCTCTCCGAGTAATCCAGAAATCTGCAGCAAATGGAAGGATGCTGTTCCCAGGATCTTTCTGCCAGATCAGCACTGCTGCCCCTTTGAGAAGTTTCAAGTACGTCAATATGAAGGAGGAACCCACTGATATGCGTACGATCACTGACAATGCAGCTCAGACCCTGTTTTGGACAGAGTTATTTCGAGGCCTTGCAATGACCTTGAGCTACTTGTTTCGGGAGCCAGCCACCATTAACTACCCGTTTGAGAAGGGGCCCCTGAGCCCTCGGTTCCGAGGTGAACACGCACTGCGAAGGTATCCTTCAGGCGAGGAGCGCTGCATCGCTTGTAAACTCTGTGAGGCTGTCTGTCCTGCTCAGGCAATCACAATTGAGGCAGAGCCAAGGGCTGATGGGAGCCGGAGAACAACAAGATATGACATCGATATGACAAAGTGCATTTACTGTGGTTTCTGTCAGGAAGCTTGCCCAGTTGTATGCCTATTGTAAGTAGGGTCCTAACTTTGAGTTCTCCACTGAAACACACGAGGTAATTGCTGTACAACAAGGAAAAACTTCTGAAC
>UN000201 
TGTGTGTTTTCTGGCAAAAATGTTACTTTCTTTTATTGTGACAATACAATAACTGTTAATTTGGGGAACAGTGACATTGAAATTATTTAAGAAAAGAGCTTAACTTGGTAACACTCAATTCCTTTTGTGCACTATTTTAAATGAAAAGTTAACTTATTTATTTTAATTGGGTCGACAGCTCTCTAAGATGAAGGAGTTTCATAGTAACATGTTCAGTCTTTTCACAATATTTACATAGTGCCATTTTAAGCACTTTAGAAAAATTGTTTCTAAAAGACTATGTGCATTTTAGTCCTTATTCTAACACAGAAGCTGAAAATTCAAACAGGTAGCATGAAAAATGTTCTGCCCAGCAATTGAAGGATTAACATGACAAATCTATTCAGACCTTGTAGTTATACATGAGGTCAGGGCCTACCAATGAGGGCAGAGCAGAATGAATAATGATAGTCTAAGTCCTGTAAAAAGAGCCAGTCTCAAGATGCAGCTTTCCACTCTAATATGGCTAACAAGAACCCACTGAAGGTTCCACATTAAACCTGCTGCGCTCAACAGACGGGAAAAAACCTGCACAGAAATAAAATGGCTTTCATTTGGATTTGTAATTGCCTAATGGGCAATAAATAAATTCAAGGTGACAGGGTGTCTAACACCAATCCCTCTTTTCTTTGACACTCCATTGCTGCAGTTCAGATGTCTTGCCAGACTGAGGTGCTGCCTCTGTGGAATTCCACATTATACTGCAATCTTCGTGTTCCGAAAGCTTGAATTGTCCTTGATACTGTCTGTGTGCGTCTTATACTCCATAATGGTGCTAGGCGGTAGGTTCAACACACGGCGTAATGTGTCACGTATCCGAGCGGTAGTTGCTTGATCGCTGGCTGTTTTGTTCCACACTGAAATTATATCTTCTTGAAACCGAATTGACACCACAACGCCACAGATCTCCTCTCCAACCATAAATTGCTCTCCCAACATGGCCAGGATGATATTCTCCCAGAATCGGGATGCCAGGCCTTTGCGCAAGCGTATTATCCATTTACCGCCATTCTTGTTGGCCTCATCCTCCCACATGGGTTTGATACCCTCTTTGAAGAGGTGGAAATCACTATGTCCTGTCAAGTCACCCGGCCGCACTAAGTGGCTGTAGAACCTCCAGAACTGTTCTACTGACGCAACTGTTCCAATCTGTTTAATGTTCTGTTCATAGCTCTGGGTGTTGGCTGGTCTGCTCGGTGTGCGTCTGGAGTACCAAAAGGTGTAGTTATATTGTAGAGGGTGCTCGCCAGCTCCAGGTGTCACTGCCTTTCGTTTGGCTGTGCTTTGCGTCTTTTCCTGGTCACATATTTCTGTTTCTTTCTCTTTCAATGCCTCACTCTCTTCACTGTGTTCATGGTCTCCACTATCATCATCTTTCAGGGCTTGGAATTTATTGTTCATTTCTTCAAGGAGCTCCCCCAGAAAACAAGATGACGAAAACGGGTATTCGGTAAAGTGCCGGGTGCTACCGTTAACGATGGCTTTATTTTGAAAGAACTGGATACTTTTTTAAAAAACAAAAAAAAATACTGTCGGACTCGTAACGAGGAGGCCGAGTCCCTGGCGGCCCCCGTGTGCGCATCC
>UN000202 
GGTGGCTAACCTGAATGTAAAGGATGGCACTTTTACATTGAAAGACTTTGCATACAAGGAGATCCAGAGAGATTGGCCTGGGTACTCAGACGGTGACCAACAGTTGCTGAAGAGAGTTCTTGTTCGGAAATCCTGTCAACCACACAATGCTAGTGGGGGTTCTGGGGAGACACCATCATCGAGTCCAAAGGACAGTGCAAATTCAGCCTCTCCACCACAGAAACGATCATTGCCCAATGATTTTATTGATCCGCTGGCCAATAAGAAGCCAAGAATATCTCTTTTGACTAGTCGGGTTCCACCAACTTTAAACGGCAGGATAAACCCCTCCAATGGGAAAGAAGCAGGAGCTCCCTCTGTCCAATCAGCTGCCCCCGATTCAATTAGCTCCACTTCCACCTTGCCGATGATTGTGGAGATTCAGCGACCACACGACCTCCCTTCAGAAGTCAGCAGCAATTCAAGTCACAATGGCCGGGACTGCGAAAGCCAGGAGGTCCCAGAGCGAACTGTCTGCCAGCCCCCCTCGCATTTTGCTCGTCCGAATGCGCCATCACTCCATGTGAAGTCAAGGAAAAAATCTAAAAAGCACAAAGACAAGGAGCGAGCAAGGGAGAGGCAGGGCAGTGAGGCGGGGTGTGGAGAGCGAGTAAAAGTCTGTGATTCCTTCAGAGTTGCAGGGAGCAGAAGAAAACTGTTCCGCAGAAGTCTGCAGGGTTAAACGGTATGTGTAATAGCTCCAGCGTTCCAACATCGAC
>UN000203 
CTAGTTACGGGGGCGGTGCTATGGAGCGTATCGCTTTGCTGGGTCAATGTTTGCACTCAGTGGAAGGTGAATGAGCAGCAGTTTAGGGTGGAATGAATTATTACACTTTTGAAAAGCCTCACATCCTCTGCGGCAAACACGTGGAAAACAACTTCCATTGATTTTAAACTCACTCCCCCTCAATTGCACACTGAAGGATCCCTAACTCAGATTGGCGAATTTAATCGTTTGCAGTCTCAATGTTGTGTTCTCTACACTTCGCTGCCAACCTTTCCTGGCTTTTCCCAGAGTTGGTTAATCTGACCCATCGGGTAGAGGCAGCTGCCCAAGCTGGATTCAAGGCAGTGGAGGTGGCATGGCCGTACGATACTGAAGCGACAGAGTTAAGGAAAGCTTTAGAGAAGAATGGAGTGGAGATTATACTGATTAATACCCCACCAGGAAATAAAGCAAGAGGAGAACTTGGGCTTGGAGCACTCCCAATGCAACAGGCTGAATTCCGAACAGGACTGGATCTCGCAGTGAAATATGCTAAAACTGTGGGCTGCAAACAGATCCATTTGATGGCAGGACGTGTTCCAGTGGGCCTAGACAGAGCATCTGTTACCAAGGCGATGGAGGCCACATTTATAGAAAATCTGAAGTATGCTGCCGACATCCTCTCAAAGGAAGGGCTTCTAGGGTTGATTGAACCTATTAACACTCGAATCACAGATCCTTGTTACTTCCTGAATACTCCACACCAAGCTGCGGGGATTCTGCAGCAAGTGGATAGGCCCAACCTGAAACTCCAATTGATAATGGATGGGAATCTCACTCAGAACATTGCCAACTACTTCCCTCTGATAGGTCATGTCCAAATCGCACAAGCTCCTAACCGGAATGAACCAGATAGTCCCGGAGAGATCAACTACAGCTACGTATACGGCCTGCTGGAGAAATTGGAATATCAAGGTTTTATAGGCTGCGAATATACTCCAAAAGGCAACACTGTGGATGGTCTTGGCTGGTTGAGGAGCTACTGGACCAAACAAGGCACCAATAAGCTGGCTGATGTAAACTGAATGTCAGTAATGGAGATGAGGAGTAATTTGCCGAATCTCCTACTTGAGTAACAACAGTTGCATTTCTATGAAATCAGATTCTAATTCAGACTGAATTTATGGGATGGTCATTTGCGCAACCATTCATAAAGCACCCTTCAGAGGTTGAAAACCAGTTAGAATATAAAAAAGTAGTGGAATTAAAAATGTTTGACTCAGAAAAACACGACAC
>UN000204 
ACTTTCACCATCCACAGCATTGAGGAATGGGAGGCATCTATCAGGAGGGAGGACGTCCATATTACGGTTCTTCTCTTGGTTCCGAGGTAAGAGAGCAATGCTGCACTCCTCAGCATCCAGTGGGAGTCACTGATTAAGGGCCTGGAATTCTCTTTTAGCTGTGAGGAGTTACTCTGAGGGTCTATTCTAACCATTTCTTTGTAAGTAGATTTGAACTCACAGACTGAGATGGAGGTGTCACCACACAGGCAGGCTCAGATAGCATCGTGAATGAAATATACTGCTCCTCAGTCTGAATCATGTTAATTCTCCGTGAGTGCAGAGTCTTCACACAGTTGTAAACATCAACAACCCCTTCACACTCTGCCATAGTCCAACATCACGTCCAAAACGATGTAGCATCCAGTTCTCCCTGCACAAGCGCTGCAGTGAACTAACTATTGGCCCTGAGTCGAGGAGGATTAGAAATCTTGATACGTCGAAGAAATGCGAGGAGGCCTGTCGCATGATAGGGAACTCCATGTTCTGGCCAGGCTGTGAAATGAAACTGCTGCACTTCATGTCTGGCAGAATAACCTCTCCTTTCAAGAAAGAAGGTTCTGACAGTATATTCTGCTCGAAACTCTGTTTCCATGAGAGTAACCTTTATATCTCCATACAGCTCTGTGTCATCAGGCCAGTATTTACAGCATTTGACCCGCCCAACCTCCACCAGCTTGGTAAGCATCACAACACTCGAGCAGCGCTCCTGCCACATCATCCTCCAGAAGTTGTACACCATTTCTTGTTTTGGTCCTTGTGTTGCCGTGAAGTGCTTTGCTTTGTGATAGCCGTCTATATAGCTCACATTAACATAGTCAGAACTGGAGTCTCCCAGCAATGGATGTAACTTGACCCGATGACAATCATAGGAAATGATGTTTTCATGTCGACTTTTAGAACGGTTTTCTCTCTTCTTTGACATTTCCCGAGATGAAACTTGACCCTCAAAGAAGCTCTCATACTCTTGCTTGAAGCCATAGCCCTCTGCTGTCTTCATTTGGTTAATGTGCTGTAGGAGGTCAGCTACTCGGACTGCAGGGTGCAGCTGGCCAGTCTGGTAAGGAGAGCCAGCTCGACCACGAGGGCTCAGAGAGGAGCTTCCTAA
>UN000205 
GTGACCATTGATACAGTAAAATAGAAACATGAGCAGAGTAGCATTGCAGAGAAAGGCAAGCCAGGTCCATGTGTTGAACGTTTCATTGGCCAACGATTTTTCAACCTGCTTTTTAGGTCAAGACTGTGAAAGTTATTGATGTAAGTTTAATGAACGATAGGGGATTATGAGTAGTGAATTGTAGTGTTAAATTATCCATTCTGCTACATGCCATTGCTTCCCAGGAGGCTGCAGAGGCTAAACATTGATATTGTATCACCACATTTACCAGGCCACAGGCCTGTATGTTTCTTTGTTGTTTACAGACCTGAACATTGATGCTGTTAACCTGGATTAATGTGTCCGCTACCCCCTGTGGTCTGTCTAGCCTGTACCTGTTAGGCTGCTTTAGACAGGTTGTTTATATGTTAAATGCTGACTAATAAGTGTGTAATTATTCCTTCATAACAGACATTTTCTAGTTTGGAAGAAATATGTCAAGTATTGCAGAGTGTAAACACTTCCCAAAATGTTGCATTTAAATGTAATAAAATTGTTTCTTTTCCTTTTTATTTTGCCGATTGAAATGTATTTGTCAATTTCACATGTCAGTTGTGTGGCTAATCTAGACCCCAGAACACTGTGATGGCTAGTTTTTAATCTTCTTAGAAATGGAGATTTGTAATCAATATTTTTGTTGCCATTTGGTGGGCACGGTTTAATAAAGTGTGAAAAACACACAC
>UN000206 
ACACGACGACTCTTGCCTGTTATTCAACGGGCCAGCCTGGGACTTGAACGAAGACCTAAAAGATTAAAGTCATTGTTCACAGATTTCTTCTACAGAGAAAAGGTTGAGACAATCAGGCTGGCCCGTTGAATAACAGGCAAGAGTCGTGGTGT
>UN000207 
TCCTGTTGGATGCTGGTGAGTTGAGCTCTTGGAGATGCACTGCTACTCATTTGTAGGAATGGAGGTGGGCAGGCCTAAACTTGAAACCTAAGACCACCCAGGGATAGAACAATTCTCCATATTTCAGGCATATTTCCTATATTCTATATTTCCCAACCTCTCATTCCTGAACAAATTTTAAAAGTTGTACTGTTCACCACTGATCCCTCTTACCTCCAGCCTGCTGTCATCTTTCTTCTCCCCATTTTGTTTACATAATCAGTCGACACTCCTTCTGAATGTGCTTTTGTTCTAACTACAACACCCTATTCCTTGTTTCCTCACCACATTGAAATGAAAATTCATCCCAATCTGTCAGGCTAACTCGGAATTTTCTAAAATCTTAAAAAACTGGATTTCTTTTCACTTTTCTATTCTTTTTACAATTTAACAATTTTGGAAATAAATTCATTACCATTTTTGTTACTCTTTTCAACTTGATACTTTGTGTTAGTGGCCTTGGGCATTCATCCATGGTCATTTTTAAAACATGCAGTGTTTGAGTGTAATATGTATAATAGGGTGTTTTCTATTCTATTGTACATTCTTGTTTTACAATGAATAAACATATATTTTCAAACAGAAAAACACACAC
>UN000208 
AGTCACGGGCGATGAGATGAGGATGCAAGCCTTGTTGATCCGAGAGAGAATTCTTGGTCCATCCCCATCCAGATACTTCCTACTATATCCGTTACCGAGGTGCAGTCTACGCTGATTCTGGCAACTTTGAAAGGTGCATCAATTTGTGGAAGTATGCATTGGATATGCAGCAGAACAATTTAGACCCATTGAGCCCTATGACTGCCAGTTAGTTTGCTCTCATTTGCTGAACTGTTTTCTTTTGTCCTGCAAGACCGTCCAAAAGGCACCCTAGCCATGAAGGTATCTTTCAATGATCTTATGGGCATCCTGTGCAAAAGTGTTCGTGAAGTAGAGCGGGCAGTGAATCAGCGGGAGAACCCACCAGATGTTGCACAGTTTACTAAAGCTTTGTCCATTATTTTGCACTTGATCTCCTTGCTGGAAAAGGGTATGTAGTCCTGATCAGGAGCATTACAAGAAGCAAACCATCTATCGGCTCTTGAAGTTGAACCCAAGAGGAAAGGGTGGATTTACCCCGTTGCATCTGGCTGTTGACAGGGACACAACATCAGTTGGCCGTTATCCAGTTTGCAAGTTCCCTTCATTGCAAGTGACCTCGGTACTGCTGGAATGTGGTGCTGACGTTGACTCAAGAGATTATGAGAACGATACTCCCCTGCATATTGCTGCATTCAACAATAATCTTGATATTATGAATATGCTAATTGACACTGGTGCACATTTTGATGCCACCAATTCCTCCAGGAAAACTGCTTGGGATTTGCTGGATGAAAAGAAGATGGCCAAGAA
>UN000209 
ATTACGGCCTAGTTACGGGGGCCTTTTCTCTCACCGGCCATCTTGGGTTCGCCTCGCCGGCTCTGCCGCTCCTTCCTCGGCGGAGTTTAAACCCGCGCTGCCGACTTTCCTCCACGCGCACTCTCCTCCCTCACCCTGCCCTTCAGGCTAAGGAAGCAGAGGCAAGATGGTTGCGGCCAAGAAGACGAAAAAGTCATTGGAGTCCATCAACTCCAGGCTCCAGCTGGTTATGAAAAGTGGCAAATATGTGCTGGGCTACAAACAGACTTTGAAAATGATTCGTCAAGGCAAAGCTAAGCTGGTTATTCTTGCCAACAACTGTCCAGCCTTGAGGAAATCAGAGATTGAGTACTATGCTATGTTAGCCAAGACTGGTGTGCATCACTACAGTGGCAACAACATTGAACTAGGTACGGCTTGTGGTAAATACTACAGAGTGTGCACATTGGCTATCATTGATCCCGGTGATTCTGACATCATCAGGAGCATGCCAGAGCAAATCAGTGAGAAATGAACGCCTGCGACTGAAATATTTTACAAATAAAATTATTCTGTGAAGAGACAAAAACACACAC
>UN000210 
TTCACATGCACCTCATGTTAATTCTGAACGTTAAGAGTATAAGATACATATTGTAGATTGTTTTACTTTACTGACTTTGTACGGTAAAGTTTATTTAGTTCAGAGACCGTGGAATTTTGTTTTATTTTCTTAGCATGTTCCTTAGATCTCAAACTTTAAACAAAAAGTTAACTCGCCCCTACGCTGGATCATACCAAATAATTTGGGAGCCTGGTCCAGGATCATAACCCGGTCACTCCCCAGTACAACAGCAAAGAGACAATTCATCATGTTGGAAATTAACATCAGCCAGCTAGCATTTCTTCCTTCATTTTCTCATTTCTTTCTTCAATCTGATTGGGTAATCGCATACAGGCTTCTCCGGCTTGTCCTACTGATGGATCTTTTTCTATAATAGTTTTATAGTCCTGCAGAGCTTCTTCAAGTTTTTCAGTTTTCTCATATAGCTCTGCCCTTCTCAGTATAGCACGGATGTAATTGGGATTTAACTCAATTGCTTTGGTACAGTCAGATATGGCTTCTTCCTTATTATCCGGTTTCAGTCTAGCAGCTGCTCGATTGGAATAAAGGATAGACCTGTCCTTCTGGTAATATGCTGGACAAACACCAAGAGCCTCTGTGTAAGTGTTCTCAGCCTCTGTATACTCTTTTTCTCTTCTTCAGGCAGATCTTTTTCCAGTTCTCGTAAATACTCCTCATCAAACTCAAGCTTTTTGGTTTCCTTTATTTCGGAATCATCCTCCAACTCTAAATTCATCACATCATCTTCCATGCCCACAAACCCATCAGTCTCCAGTGATTCGTTACATTCAAAGAAGTGCTCTTCTGTTGTCTCTTCATCATCAGCAATATGTGAGTTCTCAGCATTGCCACTGGCTCCTGAAGTATCACCCTCCACAGGTGATAGCCTGCTTGAATTTGACTCACAATTTAAAATGTTCAGATGGCGCTTTCTGTTTCTCTCTCTCTGAAACATTTAGAACATTCCCCAATTTTTCAGAAAGCTCGGTGTCTTCAGATTCTCGATCCATTTACAGGTCTGATCTGCTTCGAATGCTCCCAATAAACTGCGCATGAACCAGCTTCC
>UN000211 
CGTGGGACAGGAACCTGTACTGTTTGCCCTCTCGGTCCAGGAGAATATCTGCTACGGCCTCCCAAACTGCCCAATGAGTTCCGTCATTGCAGCAGCTCAGAGAGCCAATGCTGATGTATTCATCAAGAGACTGGAGCATGGATACAACACAGATTTAGGAGAAGCAGGTGGACAGCTCTCTGCCGGAGAGAAGCAGAGAATAGCCATTGCCCGAGCCCTCATCCGACAGCCAGAGATACTCGTGCTGGACGAGGCCACCAGCTCACTGGACGTGGAGAGTGAGCACACGATCCAGCAGACCTTATCGAGGGACACGGGGCAAACCATTCTGGTCATTGCGCATCGCCTGAAGACTGTGGAAAAGGCTGATAAGATCATTGTGATTGACAATGGGAAGGTGGTGGAAGCGGGAAAACATGAGAAATTACTGGAACAAAAAGGCTACTATTTTCGCCTGCTGCAGAGACTGTCTCATAATGGGGAACAGGAACATGCTCAGTTTTAACAAAACTGTGCAGAATAACACAGATCAGGACCATGTTAAGCACACTGTGGAGCACCTGAGTGCAGAGGGCTGAGGCTCATTGATGCAAGTCACCCTCCTCTTAAATCCATATGCCCTTAATTTTACAGTTTTAGTCTCTTCTGTTTTGTTTCTGTGCATTTTGAATGGATCTACTGCTGTAATCACTAACGGAGCCAACACTGTTAAGTCTTGTAATTAGAAATAGGCAAGTAAACCACGTTTCAGTTACTTTGTATTTATAAAAACACACAC
>UN000212 
GCATGCCTCGCTATCTGGTCAAGGAAACCAATTGTACAAACTTGGAGGAGTGGACACAAAAAGACATCTTTTGTAAAAGAAAAATAGGCCGCCCAAAAATTACAAACTTAATGATGTCGACTTTGGGGTATGTTTTTGTAAAATTAATACATACTCTGCTGACTACAGTATTCTCCCAGACATGTCACCCTGTACACCCATGGTAAACAGGTCAATCAACACGGCAATTGCAATTGTCTATGCCCTGGTTTGTTTCCTCGCTATGGCAGGGAACATGGTCGTAATGGTTGTCATACTTTACAATCGACGCACAATATCATCCACAGATATCTTCCTGCTTCATCTGGCAGTGGCCGATCTGCTCTTTGCCGTGACCCTACCTTTTTGGGCAGTGGATGCCATATCTGGCTGGGTGTTTGGTGATGCCATGTGTAAGATCATCAGCATGTTACAGGAAGTTAACTTTTACAGTGGGATTCTGTTGTTGACTTGTATCAGTATCGATCGCTATCTGTCTATTGTCTACTTCTCACAGACCCACAAACAGAAGAGACCATTTCTAATCAAGCTGGTCTGTGTTGCTGTTTGGGTGGTGGCTTTTGTTCTGTCTTTACCAATTCTGTACAACGGCAAATACACATATTCTGGCCATATCGTGTGTTATGAGATACTTGAAGGTGAATTGGCTGAAACATGGAGAATAACCACCAGGTTTTTGCGGCACTTTATTGGGTTCCTCATTCCACTGACTGTTATGATCTTCTGCTACAGTGTGATGATCCAGAAGCTGTGTCAAATGAAGGGATTCAGGAAACAAAAAGCCATGAAGGTCATTACAGCTGTGGTGCTTGCTTTCCTCATTTGTTGGCTGCCATACAATATTACTGTGTTCATTGACACACTGATGAGGAGCAAACTCATTGATGAAACTTGTGACATGCGCAATCATATCGACAAGGCTCTGTCTGCAACTCAGAGTTTGGGGTTCCTGCACAGCTGCATTAATCCAATCCTATACACATTCATTGGGGTGAAATTCAGGAGGAATGCGGTCAAATTCTTTGTTTAAGAAAGGAATCATTAAGCAAGCCATCATGTCAAAGCATAGGAGGTCTGTAGGTTCCGTCACTGAATCTGGACTTATTTCAGCTAGCAACTACGGTGCTTCTGATGGAAATATCAGGACAGTCAGTGAGTCAGCAGGCAAAAAACATGAAGGAATTAATAGACAAAGTTGCTGTGAACTAAAACATTGAGTAACAGTGCTGTAGAGGTTTCAGTTTTGAGCATAGTAGCTAGGATACACCACATGTTCAGCAGATCATATTAAGGGTTGTAGGGTTAAATGATGAGGATAGGCTGCAAGAACTTGGCTTGTACTCTGTTAAGCTAAAAGGCTGAGGGCGATCTAATTAAGGTGTTTAAATGGTAAAGGGATTCAGTAGGATGAAGACAGAGAAGATATTTGATAGGGGAAGTCCAGAACAAAGGAATGTAATCTTAAAATTACAGCCAGGATATTTAGGAATGAACTGAAGAACCACATTTTC
>UN000213 
GATTAGAAAGAATGATGTTTAAAAAAGTCAATAATCGGTTCTACATTTGATTTTCTTTGCATTGTCTTTTCTGTGTGCTGGGGTTGGCTTTTCAAGCCATTTGTGATTGATGTAGTTTATACTGTCTCTGCAGTAATCATCCTTGATATAAAAAAAATCTGAAAATAAATGGCTTACAAACAACCAATGATGATGATAATTCATATTTTTTTTTAATTTACCGAAAACTTACTGCATTCCAACAAAATGTGGAACAGATTGCTGAATTTGAGTAATATAGTTTACAGTATGCAGTAAAAAAATATGCGTTTTGTGATTAAAGCATAGTGTAGTGCTAGAGATCTGGGATTAAAATCAGTGCAAGTGCAACAGTATTGTAATGACTGCTCCTTCAATATAAAATTGCAGAATGCTTCAGAACCTTATTATGTTTCTGTATCTATTCTGTATTTTTCATAGCCAGTGTAAAGGTGTATTTAATGACTTGTAATGGATGCACAAGAAAGTAGATTTCTTTTTAACTCAAAATAAATGCACTGATGCCATTGAAAAACACACAC
>UN000214 
GTGTGTGTTTTTCCTTTTGGACATCAACAAAACCCTAGCAATCTCAGATTGAGAGAGTATAGCCCTAATTGTTCTAATCCTTCCTGCTAACTCGGAGCTCTGGTTCCTTGTATGGGATTTGGTAAATCTGAGGCGAGCCACTTTCTCTTAGAATGTTATTTTCCTTCAGTGTGGAGGAGTTCAAAACTAGTAATGACTTACCTAATATTGGGCCTACAAAGGGAATAAATAAAAGCCTAATGCCAACATTCCGGCCAATTTCCATTGATTTTTATGTTCCTCCGCTTTTTGTAATGCTGCCTCTGCCAGTCGCAGCGATGATTCCGCATCCTGCAAGCGTTTTTTATTCATTTCTTTCTCCACTTTAATAGTGCTTAATTGGTGCCACAAGGAGTCTAGTTGCCCTTTCTTATCTGCCAACTCTCTTTGTAATTTGCCTTTGTCTTCAGTTAACTTCTCACACTCTGATTGAATCTTTTGCACATAACCAGAGGCAATGTTACATGCTTGATGTACTTCTCCATATGCATCATTAGCCAATTTCCTAATCATTTCAATATCCATCTTGCACAAGGTCTTGTTGCTGACTTTGATCATTTTGATTACCAGTCTCTCAATGTTTTTGAACACTTTGAAAAGACAGCCTCTGATTTCGTCGATAGCTTCTTCATAGGTGAAACAGTTTGCAACTGCCATGATCCTGACGAGC
>UN000215 
GTGTGTGTTTTTAGATGCTTACAGTCTTTATTCACCAACTTAAAGTTCAACAGTAAACTTGAAACATGTATTTATTTAATTGACAGATTTCTCAAATATGTGAGAGAACTATATTGTTGATCACAAGACCCAGTCCCACAATCTAACAAGAAACCGAGTATTAACCCGAATTGCAGACAGTGCATAAGCAGAAACTAAACATGTCACAAGAGTAACAAACATAAACTTTTTGAAACATAGTTGAAAGACATTTTTCTTGATGCATAATTTTTTTTACATAGCCGTGATTTAGTTCAACACACAGGATATGCTGAACAGGTAACAAGATCAGCATTTTTATTATATGGACTAGGTTTGGGTTTAACCCCTTACCTAACCTCCTTCCAATTGACCATGCTTATTATGTAGGCCTGGAGCAATGCACATCAATAAAGATTGCACTGCAAAAAGAGGATGACTTAAAATTCATATTGGGAGAGAGAAAGGCTGCTGGCTTCATTGAAATATGAAATTTTAATTCCAAAGTAAGTTTTTTTTAATTAGTCG
>UN000216 
GGGATGGGAGGAGCTAAAGTAGAAGGTCCCGATCTGAATATTGATGCCAATCTTCCCGAAGCAGATGTCAATCTAACTGGACCACAGATAGAAGGTGGTGTTAATGTACCTGATGTGGATGTAGATATTGGAGGAGGATCTGGTAACATCAAAGGCCCTAAATTTAAAATGCCAGAATTCAATATCTCAGGTCCCAAGTTCAAAAAACCTGATTGGGATGTACATCTCAAAGGTCCAAGAATGAGCGGGGATGTTGATGTCCCTGATGTTAATCTAGATGGTGATCTCAAAGGCCCAGATGTGAATATTAAGGGGCCCAAAGTTGATATCGAGGGACCTGATGTCAAAGGAAAGGGCCTCAAGTTTTCAATGCCTTCGATCAATATGCCTAGTATAAATGTTCCAGACATTGATTTGAAACTTAAAGGCCCAAACTTGAAAGGTGACCATGATATTGACCTTCCTTCTGCAAATATAGAGGGTGAGATCAAAGGCCCAAAGGTAGACGTAGATATTCCTGATGCTGATCTTAAAGGTTCCAGGGGGATGTTCCACATGCCCAAATTCAAAATGCCCAGTTTCGGGATGGGTGGAGCGAAAGTAGAAGGTCCTGATCTGAATATTGATGCCAATCTTCCCGATGCAGATGTCAGTCTAACTGGACCACAGATAGAAGGTGGTGTTAATGTACCTGATGTAGATCTAGACGTTGGAGGAGGTAAGATCAAAGGCCCTAAATTTAAAATGCCAGAATTCAGTATCTCAGGTCCCAAGTTCAAAAAACCTGATTGGGATGTACATTTCAAAGGTCCAGAAATGAGCGGAGATGTTGATGTCCCTGATGTTAATCTAGAGGGTGATCTCAAAGGCCCAGATGTGAATATTAAGGGGCCCAAAGTTGATATCGAGGGACCTGATGTCAAAGGAAAGGGCCTCAAGTTTTCAATGCCTTCGATCAATATGCCCAGTATAAATGTTCCAGACTTTGATTTGAAACTTAAAGGCCCAAACTTGAAAGGTGACCATGATGTTGACCTCCCTTCTGCCAATACAGAGGGCGAGATTAAAGGACCGAAGGTAGACGTAGATGTTCCTGACGCTGATCTTAAAGGTTCCCGGGGGATGTTCCACATGCCCAAATTCAAAATGCCCAGTTTCGGGTTGGGTGGAGCTAAAGTAGAAGGTCCCGATCTAAAAACACACAC
>UN000217 
TACTTACCAACTTGCATACATGATTGTTGTGCCAAAGCCCTTTCGCATCCTTCTGGGTCTCCATTTAGACTTGGGAATCCTGTATTATGCATATATGGGAATGCTGGCAGTGTTCTGCACAAATGCCATCAACATTCTGGCTGGCATCAATGGCATTGAGGCTGGGCAGTCTCTGGTGATTGCCATGTCCATCATTATTTTCAATTTAATAGAGTTAAATGGTGGCTACAAGGACGACCACATATTCTCCTTATACTTCATGATACCATTTTTCTTCACCACTTTAGGACTACTGTACCATAACTGGTATCCGTCTAACGCCTTTGTGGGCGACACATTCTGTTACTTTGCGGGAATGACTTTCGCAGTGGTCGGGATCCTTGGCCACTTCAGTAAGACCATGATGCTGTTCTTCATCCCTCAGGTGCTCAACTTCCTTTACTCGGTGCCTCAGCTCTTCCATATAGTTCCATGCCCACGACACAGACTACCAAGATTAGATGCCAGTACTGGAAAGCTGGGCATGAGCTACTCAAGATTCAAAACTAAGGATTTGCCTAAACTTGGAAACTTTTATATTAAAGGTGGCTGAAAAGTTCTGGCTAGTGGAGGTGAACCGGGGAATTGGAGAAAACAGCGAATACACAGAGTGCAACAACCTCACCCTGATTAACTTTGTAATAAAGCTGATAGGCCCAACACACGAGAGAACCCTGACTATCATACTTCTG
>UN000218 
GACTAGGCTCTCTCCTGTGCTGTAAGATCCTATGATTCTATGAAATTAGCTGAAAAGATAAATTTGGAATTAAGGAGTGAAAAAATCCACTCCATAAGTTGAAATGTACATGACTGTACAGAAACGTACACTTGGGCATACGTGTGTAACTAGATGTGCACAATTTCAAAATGGGGCTTTTAGCACTTTTTGGTAAGGTGGTAATACTTAGCTGAGGTGATGAGGAGGCACATCATCAAACATTTTATTTCCAATGGAAGACACAATAAAGAGTGAAAGTGTGAGTGAACTGCAGTCTGGCCTGTGCTGTCCCTATAGAGCGTACAGGCTTTCAAATTCAGATGGCAATAAAAGGGTTATATTTTATTTTAGCTAATTATCAATGAACTGTACTGCAATGGAACAAGTGGAATTCTGAACAATTTCTAAATAAAATAAGAGAGTTTCAAACCTACCCTCCCTAAAAACAACACAC
>UN000219 
GCACCGCCATCATGAGAAGGAGGGTTCCGAAGCCAAGTAGCACTTCTCTGCAGTTACACCAGAAACTGTACAAACACCAATCAGGAGGACCAGGCCTATCAAGGATCTTAACAGTTATTGGAATAGATTTTGTTCCTACCTACATTACTGAGCTTAAGTACATAGTGTCCTCCATCAATTCGTATGCAATCCTTGACAGCCGGACTAGTTTTATGAATGGTAGTTTTAGTTTCCTATTTCCTAGTCAACATTTAGC
>UN000220 
TTAATGGGACTTGCAAAGAGACTTGGCTTTGACGTGTGAAATAGGCTTTTTAGAAGACTTTTCACCGGGGCTTACAACAGAAGGATTTGCGAATACTGTAGAACCATCATGGCCAAAATAGTCCATGGATAAACCGAAGCCAGGATTTTTATTTTTCTGTTGACTGCAAAAACGTTTTTTGTCTATAGGGAGGGTTTAAAAAAAAATAACCTGCTCGCATCCATGTTAGATTGTTGTGCTTGCACTGCCTCACAGACTAGGGCTGGAAACTAAACTTAATGAATGGAGCCAAGTTTAAACCACAACTTCTTGACAGTTTGTGCAAGTTCTGTGAAAAAGAGCCCCTGCTGATACTACGACCACTACTAGAACCTGTGTTTTAATTTTTTCTCCCCGTCTTTTAAAGTACTACAAATGCTGTGCATGGTGTTTA
>UN000221 
AAGTTTCCTTCAGGGTCAGTAACTTCCTTTCCTGAGATGAGAGTATCTTTAATTGTGGCCGTATTTTGATTGCCCTCAATTCTTGAACAGACTGCTGTATTTCTTTAGAAATTAATTCTTGGCAAGTCTTTTCTCAGCATCTGTACAAATGGGTTGTGGCCTACCAAAGCTGGAAAAGCCTGATGAAAACAGTCCAGGCAAAATCTACTCAACACTTAAGCGACCACAAGTAGAAACTAAGTGGGAATAGCTTATCAGTATAAACTCCTGGATTTCACCACAGCAGAGACTGAAATAACAAACTCGTCTGCAGTTAAGCTCTCCTCCTTACATGATCTTCCCACTCAGCTACATGAACTCTACCAGAAGGGCTTTGTTCTGGCTGGATTTCACTCCTTCATACAGTCAATTGATGTAGGAGAAAACTCCAGAAGAAGAAAAATAGTTACAAGGGACCAATTACTAGATCAAACCAGCAGTGAGCTCTGAAGAGAATAATGCCAAGACTGAGCCATGCAGCCTTGAAGTAGAATTGAGTTTGCTGTCCAACCAACTTCCTAAATCAAAAGGGCTAGCAGATGTTCTTCAAAAAGTCAAGAAGGATCAAGAAAAGGCTTAACGGTTTGTTGGACTTGTGCAGCGCCAAACTTCTCCAGCAGATTCCACAGAAAGACATGAAGAGGTCTCAGCAGTTAACAGTCCTTTGTGTCAAAACAACTCAGTGAAAGAGGGAAGGAATGCTGATCTGAATGTACAAAATAATACGGATAGAGATAAACTGGCACAAAATCAGGAAACAGAGGCTACGGAGGGGGGGGGCAAAACAAAAAATAAGTCAAGGGGAGGAACCCCAACTCCGAAGGACAAGCTAGTCAAGGTCAAGCAAAAGATGAAGAGCAAATCAATAGCCAACCCATAGCAGAATTAACAAGACAGGAATATCAAAATGATGAAAGAGGGATACAAAATAAGAACACAGCTCATTGTGAGACAGAAGG
>UN000222 
CGGGGTCCTTTTCTATACTGTCTGCTGCTTGTACTGGATCTTACGTGAGTGGCTCCTTCCACCTTCGACTCGGACCAGCTTTTTATTGGCAAAAGGACGGTCGTCGTCTTTCTCTTGTGCGTCCCCCTACTTACTTTTTAAAAATTCCGCCTAAAAAGAGAAGACGCTTTACCAAATCTTTTGGGCCGTTATCTCACGGCAGAATTTCTGTTCGGGTGTATAACAATTATCCAGAAGGTCTGGGAGTAACACTCTACCGAGAGCAGTTCGACTTTAGCGCCGAGCCACCTTGGGACCCCAGCTGATAGTGGTGGTGTTCCATTCTCCCGTACTTTGTCCTATTTTTGTTTGTCTATTATTTTTAAGAACCCCCGATATTGA
>UN000223 
GTGTGTGTTTTTCGGAAATAACTTTTATTATTCCAAATTTAAGAATGTCATCTTTCTAAACCCACTTGTACCACAGCAGAGCTGAAACACCAGTAAGTGCACAAGACATCAGGCTATACATACCGATAAAAAAGGTTTCCTGTTCAGCCTTCACAAAAGAGCAATTACTTAATGCATCATATCCACTGCAGTAAATAGGAGGTACCATCTATTAAGTACAAACAACAAAAGCCTATTCTTACTATTTCTAACTAGTAAAATTTTCTAGTAATTGGACTGAAGGAAGTGAAATTATGCAGAACAAGTAATTTGTTACAAAGAAAACAATATTTTCAATCATAAAATGGTGATGTGTGACTAAACAGACTAGCCAATTGCAGATAATTCTATTGACAGTTATGATAATAAACCTATTTTGAATATTAACTGTTCAGTTCCTCTCAAAACATAACATGATCTATGTTGACCAATTTATGTCATCACATTCACTGGTATGACATGGGAGTTTTCCAGATATTAGCAGAGTCGTGTATACAAATATAGTTGGCAAAATAAAAGAACGGTTCTACTATGACAATTATAAACGTTCCAACTTTCACTGAGAAATTCTTCCACACTATCAGTGTTCCATTTG
>UN000224 
CAGTGCACCTGACCAAAACCCATTGTTTCTCTTAGGAGTGAAATTATGGGTTTAACACTTCTTCACGTATAATAAGTTTGATGCCTATTGCTTTGTTATCATTCCAGCTGGGGGAGTCAGTTCGTGTATTAGTCGTCTAGTTTCATGATTATAATGTGGCCTTACAATGGGGTGTGAGATTCCACAAGGATGGAAGTGGAACTCTTTTGTTCTTGTAGTCTCTATTGGAACCTTCCAGAAGAAATGGTCAATCTTATGACTCATGTGACCTGTAGCAGCTTTTTTGTGAATAGCAAAAAAATAAAGTTTTGTTACATGCAAAAACACACAC
>UN000225 
TTGACTCAGGTTGTAAAAGGGATTACACTCCAAGACAAAAGGAGGAGGAGAATCTCCTAAAGTGGACAGGCTTCAACTGGAAGCAGTGAGCTCTGGATCAGTGCTGAACCGTATTTGTGAGGAGCAATGTGAAGTGTTCTGAACTCATTGCACAGCTCAGCATCTCCACCGTGACACGCCCCCATTTCCTTTGAGCAAAGGTCTCAGGTGAAACAATGCACAGTCCCATCTGCACTTGGGCAGATGAGGGTTCGGTCCTCTGGTCTGGCAGAGCTTGGTACTGCTGGCCCGTCACTGCCCCGCCCCACACTATGCCAGGCTCACCCTTCCTGAAAAATGGGGGCAGGGTACCTGGGGTGAAGCTGGTGTTCTCGAAGGCGTGCAGCAAGAAGATCCCGAGGACGATGATGACAAACCCGCTTAGGTGCCCAAGATGTTGTCGAAGGCCATGTCATACCACTCCTTGAACAGGATGGCTGAACAGGTCATGACAGCAGTGGTGAAGAAGACATAGTAGATGGGTGTTATGATGGAAGTGTTGAAGATATCCAGGGCTTCGTTCAGATAATTGATCTGTATGCTCACACAAAATATCAGACACGCCAACAGGATCCAGGTCACTGGCTGTGCCAGCACACGGTGACCCACAAACAGCTCCTTGATGGCAATCCCCAGGCCCTTCGACACACGAGACAGAGAGGGAGCCGATGACGGAGCAGATAAGGATGTAGACCAGAACGTTCTTCTGCCATAACGTGGGCCACAAGCACGATCAGGATCAGGCAGCTGCTTACAACACACACTGCAAACACAATAAAACCTGGATCTTTGAGCTTTTCCACCATTTCAGTCAAGGTGCCAACCTCTTCCTCTTGTGGAGCATGGATTACCATCACTGTCGAACCCAAAATACTCAGGATGCAGCCCATCTTTCCAGAAGGTTCAGGCGCTCGTTTAAAAAAAATAGGAGGTAAAATACGCACTCACCGAGGACACTGAGGGCTCCCAACGGAGTGACCGGAGTTGCTGGAGCAAAGGC
>UN000226 
GAGGGTGCCAGTCTGGGTAGCCTTCTTTCCTCAGCTTGTTCCCCAATAAAAACTATTGCAGTGGACCCTGTCCGCCAGCATCTTCACCTTCTTGAGGCTCTGCCACCTCTAGCTGCTCAGGCCCTTGATCCTCTTGGCCCTGTGCCAACCTGCAATTGGCCCTCCTTCTCTTCATCTGGATGAGAGCCATTACCAAGGCAGGATTGCCTGCAGTTTGCCCCAGTGGATCCGTCTCCATTCTCGCCTAGTAGTTCCTACAAATCCAGCCTATGATATCCTGTTTGGATCACAAGTCACTTTGTTGTTACAGCCTCAGGTTATACAAATGTAGGATTAGATATTGAGCAGTTTGGGCAGACTCCTGGACAACGGGGATCTTGGATTTATCATGTAAGTCTGATACCGCACAGCAACTATCTTCTCAGGTGGATGTTGGAACTTCTAGTACTCAGAGAGCAAGCATTAGTCGGACATCAAATTCGCTGT
>UN000227 
TGCAGGGGAGTGATTACTTTGTAAAGGCTTAGTTAAACATATAACCAACTCAAAATTATGCAGCTTAACAGTGTGACCTCTTCAATTACATTCATATAACACTATACATAACCTTGTAGGCTGTAACCTCTGTATGTTAGTCAGTCAGCACAGGAATATAGTTTAATATTTATTTATGAACGTTTTGGCTTTTTTTTGGGATTTTGATTCCACATAATGAGAATATATTTCACATATATATATATATTTGGCCATAACCTGGTATTTCACTAATTTGTGTTTCTGCACAGACTTGTGAATTATGTTACATTGTGTAAAAATTAGTATGAATGCGTGGTTTGTACTGAATTGTCACTACTGTTTAAATTCTGTAGTGCTTGATTCTTGCATGTAATGTTATAAATAAACACTACTCGTGTGTGTGTGTAAAAACACACAC
>UN000228 
GGCTTTGGAACTCCGAACCATTTAACCACAAACATGAAAGGAACTGCTGAGGGGAAATTTAGCTGAGGTGTATGAAATTCAGAGGCTGACAGAGTGGTTAGGAAAGACATACTTTCCTTTTGAGAGGTTAATAACTGGGGCATAAAGAAGTTGATCATCTTTTTTCCACCCAGTGGGGTCACTGCTTTAAAGGGTGGTAGAGGTTTTAAAATAAACCCCATCCATTCCAAATAGTACCTGGATGTGCACTTGAAGTACCATAACCTACATGGCTACGGACTAAGCTGGAAAATCGGATTAGGCTGCATAGCTCTTTGTATGACAGTAAAGAAACACTAGGCCAAATGGCCTCTTTCTGTGCTCTTCAGGAAAGAATCGAGAAGTCCAGGCATCCCTTGCAAGATAATTGTCAAGATGCCACAATTAACTAGAATCAGAATCAGGGGAGAGTCCAAACACCTGTGATTCATGTGTGTGCAAGCTGTTACTGTCTAGTTCAGAGGATGAAGGCTGAATCATGGCCAAAAAATTACTCTGGAAAACGGGCAAGAAGAACGTGATGTATTGCACTGACAAAGAAAGTAGGTGAGAAGCCACAGAAGCACCGTGGAACCATAGTCATCTTGGACTCCAGTGATGATGATGATGATAAGATTTGCTCTCTCTCAGATGTCACCCAGACGAGGTTGTTAAACTCAGATTTCCCATCAAGAAGGGCATCGAGGACTAAGAATAAAAGATATGATTATATTTCTGAACCAAGCACCGATTCCAGTGGGCATGAAGATTATGAAAAATTTCTGACGCAAGTAAAGACACTGCATACGCAATCACAAAAGTATAGTGCTTGGAGGGAAAATGATGACAGTCTTAAAGATTTTATAGTGAGTGATCACTCGTCTCTCGATGAATTGGATATAAATGGGACTGTGGAGACAGGGTACAGTGCTGATATTGAACAACATGAACCCATCTGGACAAGTCATGATCCAGCAAATAAATGTTCTGTGGAAGCAATCCATAGTATACATTCTACCTCAAGATCAATGGTGCCAGTATTGAATAATAGTGAAGACTATTTGCTATCAAAAATGTGCAGAGAGATCAGCTGTTGGACAAACGGAAAAACACACAC
>UN000229 
GGTCATGAGATGGTGCGGGCCTGTTTCTTTGAAGATGGTGATGTGCTGGGAATTTTGAACGACGCTGGAAAGTTGTGTTGAATGTGTTTCGGTGAAGCGGTGATTGGAGGCCGCGTGTCCGCAGCGGGCCACCGTCCGGCTGCTCGGACTCCGCGCTTTGCTGGGGACTCGAGTGCAGCTGGAGTCCGGGCTCCGGGAACCTGCTCCCAGGAGGAAGTATGTCGGATTCCGAGTTGGAGAATTACTCGTCAGAGGAGGACGCGGATTATGAGCCTTCAGATGAAGATTACAGCGAGGATGATGTCAATGAGCTTGTGAAGGAAGACAATCTAGATGAAGATGAACAACCCCAGAAAAGCAAATCTCTAAAGAAAGCAGGAAACGGAATCTCCTCCAGAAAAAGAAACCTTGAGGGACGATGTTTGCAGCTTGATGTGGGAGAAGGAGAGGGTGACCAAGCTGCTGACTCAACAGTGGAGGATGATTTGAAGGAAAAGAAGAAAGCGGATGACCTGTGGGCCAGTTTCCTGAGTGATGTTGGGCAAAAGCTTAAACCTGTACCCACTACTCCAACTTCCAGAAAAGAGGACATATTAGTAGATCAAGGGAAGTTGAGCAAGCCTCAGGACATAGTGAAAGACTCTGAGAAGCCCAAAGCAGCTGGAAAAGTCACAATCACAAAGGTGTTTGATTTTGCTGGAGAAGAAGTCAAATTTCCAGCATTTGTGATTTTTCTTTAATATCAATAGAGGATAAACCTCAGTTAAACAAAGACATAAGCGGATCCAGAGAGGAAGCAAGGAAAAGGCCAGTGGTGGATAGCTTTGCAGCAAATCCAGAGAGGAAGCAAAGAAAAGGCCAGCCGTGGATAGCTTTGGGAACTATAGGTCCAAATTAATTTGTCTCCACTCAAGTTTGCCACTCAGTGGAATCTCAAACTTGGGTGACAAGAAATTCAACATGGGCCAAGTTATCAACCATTTCCACCAGTGGAATAGCAAAAGCTATAGAACAATGATTAGCC
>UN000230 
GCCTTTGTGTGTGTTTTTTGAGAGGTCAATCCGAGCTTTTTATACACGCACACACACACAGTGGAAAGAGTTACATCAGAAAATAACATCAGCCCATGGCCCCACCCTAGTGGCTGGAGCTGGCAATCGCACCGTTACACCCACCCCTCCGTTTACATACAAAGTTCGCAAAGTGTTTGCAATGTTAGTGAAAATGTAAACCAGCAAGGTCAAAATAAATCAAAAATTACAAAAGACAACCTGACCGAGGGAGTGTGTATACGATATTATTAATCATATATAGAGGCTTGTTAAATCCGATCACGACAGGTTTGATGGAGTGACAGCGGGACATGAACAATGGATTATGGAGAGATATTGCACCAGGATTCAGACTGAGATATGTGGCCTGGCCACAAAGAGGGACTAAGCAGATTGGGTTTAACATGGCGAGCAGAGCTGGTGAACCGCCAGCCCTCCCCCTCTATATAAAGTGCTGTGTCCAGGGCCTGCGCCTCAATGTGGGAGGCCATTCTCCACTGCCAACACCGCCTGTTACACCGACTCCATTTGTAGCTCATCCCCATCTCCAGACTCCAGCTCATGGAAACCAGCATGGCTACCAATTATCACCAGGGTGGCACCTGATTCCGTTACTCACCCAGCACCCAGAACACCGCGGACCCTGCACCTGCCAACCAAAAGAAGGGAAGAGACGGCACCGGAGACTCCGTACTGGTGAGTGGGACTCAGCTCCCGACCAAAGGGATGAGGCGGGACTGAGAGGCTCGGAGGTGGACAA
>UN000231 
GGGGGCGGACTGTTAATCGGGAAGGTGGGGGTGATGGCTCTGACCATCCGCACGGAGCTCGGGGGCATGAAGCTGGAATTGTTCAGCGAGAGGGCCCCAAGGAGCTGTGAGAACTTCCTGGCACTGTGTGCTAGTGATTACTACAATGGCTGCCTATTTCATCGCAATATCAAAGGCTTCATTGTGCAGACTGGAGACCCGACAGACACTGGGAAAGGAGGTTCCAGTATCTGGGGGAGGAAGTTTGAAGATGAAATTAATGAACATCTTAAGCACAATGTCCGAGGGGTTGTGTCTATGGCGAACAGCGGCCCCAACACCAACGGTTCCCAGTTCTTCTTCACGTATGGGAAGCAGCCGCAGTTGGACATGAAGTACACAGTGTTTGGGAAGGTAATCGATGGTCTGGAGACTCTTGATGAGCTGGAGAAGCTTCCGGTAAATGAGAAAACATTCCGACCACTGACCGATGTCCGCATCAAAGATGTTGTTATTCATGCCAATCCGTTCGCACTCTGATCTCAGGTGTGGCCACAGGCACCTATGGAGCTGAGCAATTTGAGCAAGATGCTGAGATTCCACTGAGACAGTTTGAAGCTGAGATCTGAGATCTGATCCCACCATTATACCTTAGCACTGCTCAGCTGGAGAGGGCCCACAGAAACCATATGGACCACAAAGGCTGTTGAGAAGGCTACCTATCGTCCTCACCTCACTCGCGCACACACTCTCTCCTGCACCTACCCTTCTTGCCTCTCCCCTCTCTCACTAGCTTCCCTCTCCTTTCTCTCCATGTCTCTCTACCTCTCCCTCACATTTTTTCTCTGCCTCTTTCTCTCTTCTTGCTCTCTTTCCTTTCTCTCTGGGTTTCCCTCTATCTCTCTTTTCACCTCTCACTCTTTCCCATTTTTCTACTTCTTTCTCTCCCTCTTGTTCCCTCTTTCACTTGCTCTCTTCTCCCTCTCTTGCATACCTCCCTCTCTCTCCCCCGTCTACCTATCCATCTCTAGCTCCCCTCCTTTTTCTTTGTGTGTCTCTCCACCTCCGCTCTCCCATTTCTTTCTGCCTCTTTCTCTATCCTTGCCTCTGTACCTCCTTTTACTCTTGGGTCTCCCTCTGTCTCCTTCTCCCTCTCTCCACCTCATTCTATCTCCCATTTATCTGTGTCTTCCTCATTCCCTCTCTTTCTTCTCCTCCT
>UN000232 
ACGGACCTAGTACGGGGAGGGGCCTGGTTGTTGTAGTCGGGTAAGTCCTGAGCTTCCCTCACAGTCTCCGAGCTTCAGAATGTTCAAAAATGACATTGAAACAACTCAAACAAAATCAGTGAGGAGTAAAAAGCAAATTGAAATAAACATCATTGTCAACCAAAACAAAAAATATGAGGAAAGAGACAAGCTTGAGGGAGAAAAAAAGAAAAGGAGAAAGACCAAAATGAAAAATATTCTAATAGAAGCCAATGATGTTGATGAGTGTAGTGATTTAAAGAGATTGAAGAAGAAAAGCAAATCCAGGAAGTCAAGCGTTAGAGATGAAGAACGAGACTCCAAGATTGAGGAAAAAATGACAAAGAAGAGTGCACGAGAAGGTGAAATTGATGAGGACACATATGATGGTTTGAAAAGGAAAAAGAGAAAAAAAACTTTAAGCCAGATGATCATTCTGACCCTCAAAAAATTTCTAAGCGATGTAAAAGAAATATCTGTAAGGATGACCCAAGCACAGTTCAAGACGAAGGCGTCTGTAATAATAAGAAAAAGAGAAAAATCAATTCCAAAAATGCTGATATGGAAGAAGGATTAATGAAAAGTAATGAGACTTCAAATGGCGCTGCAGACAAATTGGATGAAACAATAGAAATGCCTTGTGTTTCCGATGCCATAAGTGTGAAGAAAAGGAAGAAGAAGAAGAAGCGGTCTCATTCAGTAGACATCACATCTGAAGATGAAAAATCAATGAAGAAACGGAAAAGAGACAGAAATACCGATGAGCCTGAAGCTGGGAGTGACAAATTCAAAGTAGCAGACTCAAGGAAGCGAAAAGATAAACAAACAGTGGACGCTCTTAGCAATAATACAGACCAAAAACACATGAAAAAGAGAAAGAAACATAAACTAGCATACTGAGGAGCCAGAAAGAGCACCCGAAGGAGAAACTCTAAACGGTTGAGAAGAG
>UN000233 
GTGTGTGTTTTGGAGATGCTTCAGACTAATATTTTATTTGTAATGTCAGCAGTGCTGGGTTATTCAGTGCTTAAAGCACAGGATGTCTCAAAATTTAGTTAATTTATATAACAATAGTTTGATGGGGATTGTAATTACAAACATTTAAAATTGCCCCATTTATCCTAATTAGCAAATTTGATGTAAATTAATATAACTATAATTTTCTTACACTTTACAAATCTGCAAAATCATACAAAAATACAATTAGATTGCTTGATGAATAAAACTATAAATTAGAGGGCAAATGGTGCAAAATTAATTCCATCAAGTTGCACAACAGACCCAAAAAGGCCACATACTCATTTGTTGTACAGAACACAAGGTGGAGATTCAAGGTTGCAATTGAACAAGTGAATGTGACAGAAAAACAGACACTCAAAATAGATTTACAATACTGCACTTCCAACCAAAAAAACTTTACAACCATTTGTACTTCTAATTACCAATTCTGTTCAAATTTCTATTGGTATTTACTTGCCCCTCCTATTCTTTATTTAATAAGGAGGGAGTTTATCAGGAGACAACTCTGTGCCAAGCAGAAGTTGAACCTATAACCACTCAGCTACCACACAGATATAATTGCAAAGCTTTCTTGCGAATCCAGAACTGAAAGTGACGTAGTAAATACTGATGTGCAAGACAAGC
>UN000234 
TAACAAGATATAGCTACGGACAATGGTATGAGCCATTTAATGTAACCCAGAACTTGATCTGCAAAGGTCACAGCCACAGCATCACTGTGCAGGATGGTAGGAATATCCAGGACAGCATAATAAGCCACGTTTGTTAGGATGTAGATACCCGTTACAAGAGGCATAGAAATAGCAATGGCTAAGGGTAGGTTCCTTTCGGGGTTCTGGATCTCTTCCGTCACAAAGTTAAGAGTATCCCAACCGGAGTAAGAGTACAATGCCGAATACAGAGCCAGGGCCATGTCCCCACCGTTCAATTTGGAGCCTTGGAAGGAATTTTGGAACTTATCCGTTTCTCCTTGACAAAGCTTCACCAGCCCAGCTATGATGATGATGATCAAGGCAATCACTTTAGCAAATGTGGACACCACCTGGACAGTTGTTCCCCACTTCACCTTGGTACAGTTTACCAATGTCAGCAGACCTATGCAAAAAGGCAGCTAACAATCGCACAGCGGAATAAGGTGGGTCACAGGAAGGAAAGAATGGTTGAATCAGATAATTGGCGAATGTGATGGCGATGACAGCTTGGCATGCTGGTTCAACAATCAGCAGAGATGTCCAGAGACGCAGAAATGCCAGAAAACCTCCAAATGACTCCAGTATGTACGCATAGCTTGCACCAGATTTCTTTATGGTTGTTCCAAGTTCTGCATAGCATAGTGCTCCAAACACAGAGAATACTCCTCCCATTGCCC
>UN000235 
TGATGACAAACCATAATTAAATCTAAATGCTCATCAACTGTATTAATTGTATAAGGCATTGTAGGAGTAGATGATGATGGAATAATATTATTTACGCCACACGCTTTTAAAATATCAGGCGCATGACCACCACCTGCACCTTCAGCATGATAGGCATGTATAGTGCGATCTTCTAGAACATCTACCGTATCTTCAAAAAAGCCACTTTCATTTAAGCTATCAGTATGTATCGCAATTTGAATATCGTATTCTTCAGCCAGTTTTAAGCTTGTATCGATGGTCGCTGGTGTACAGCCCCAATCCTCATGTATTTTTAAGCCCACAGCACCCGCTAAAATATGTTCTTTTAATGCTTCAGGCTCACTGCTATTACCTTTGCCCAATAAACCAATATTAATCGGAAATTCATCAATAGCTTCAAGCATGCGATGCATGTTCCACACACCTGGTGTCATGTACGTTGCAAGACTACCA
>UN000236 
TGATAAGTACAGTGACCTAAAGAAGTATCTTCTTCACACCGTCTCAATGCACCAGCCTGCATTTGGAGATGTAGTCACTGAGGGTGCATGTAGTGTACAAAGTATGGTTCAAAATTCAAATTGTTTGCATATTCGTAGAAATTAAACACATTGTAACAAATTATATAGAACACTTAAGATTGAAGGAGCTGTTCATCTGGAATTACTTACAAAGTTATTTGGGAAGAGGACACGTTTTCATATCCCAAAACAATTTCAGAGACAATAGCAAGTGTACTGTCTGATTTTTGATAGTAACAGTTATATTTCAATTCCGCATAGATGGCAGTTTCCTGATTATACTTAAATCTAATAGAATTTTTTATAATCCCATTTTTAATGAATGCTGTAACTTCTAATAAAGATGATCATTAAACAACACAACTAACAGAAATTGCTGAGGAATGTCAGTCTTCATTTAAAATCTGCGTCAAACTCTGGTTTCGTAAAACCCCTGGCTGATGCTCCCCCACCATTCTTTACATGCCCCTTCAGCTGCAACAGTCACAGTTGAAAGGCCCAAAAAACATTAGTTTAACCTGAATGCTTTCCCTCTCCCTAATATCAAACACACAC
>UN000237 
AACGACACGTATGTTTCTTCAGTGCTAGCAGTTTAACAACTAGATTTGGAAGATCTATCCGACCAACAGTCTGTAACAAGATTTGGACGATTAATTCAGACCACAGTCAAGTAACAAGATTTGGACGATCTATCAGACCACAGTCAGTAACTAGATTTGGAAGATACTATAAGACCACAGTCAAACTGCTAGCACTGAAGAAACATACGTGGCGT
>UN000238 
AGCAGATGGTAAACTGAAAGTTGTTTTATGTTTAAACTTTAAGGGGGAAAAGAAATGAAACAACATCTCATAGCCTTGATAATTAGGTAGTCAGTATCTTGTGTCTCTGGCCTTGAGGTTACGCTGTAAATATGAGCATATAAACAATGAATGCGTTTGTGTGTAATCATCTGTGGCCTATTTTAATGTGAGCCATTTATGATGAGCAAGTTAACATCTCCATAAAATAGCCCATCAAAGAATTGCTTAAGACTAATGCTGCACATTTTCAATGTATGGCTCTATATAGTAAAGAGCATATGCAAGGCAAAACTTTATCTTTCTTGAGCCATAGACTGAAGATATTATGCTGAAAGGTCACTTATTTAGAAGGGGCAATCATGTCTTAAATATTTCTTAATTGGAGAACTCCCCCAAAGCCATGAATATGTTCTTCTGTATTGACTAAGTTTGGAATTTTTGAAATTAAACACAGGCTTTAAATTATCTGCAGTTTAGAGGAAAATAGCAGTGTTTATAGTGTTTAGATTTCAGTGAAGCAGCTACTTAATGGACTATTGATTCACCCAGTTTCAAACTGAAAAGTCACTTTGGTTTAACCGTTACATCAATTGCAACCCCTGCTGGCAAATTCAGAAGGATGGTGATTGAATGCTGCTGTGTTAAGGGAGCTGTTGAATGTTAAACAAAAGAGCAGGTTGTCCCAACTCCTCCTGTGGACCTCCTTGTGGCTCCATGAAAATTGAAGGGAGATTGAGGAGCTGGGAAGTTGGGGTAGAGAATCCTAAGGAAGTTGGAGTAAGAAACTCTGAAGACTACAGAACTTTCCTGCCATTTGAAGATGTGTGCGTAGTTTATCTTTGTTTGATTTTGCTGTCTCCCAGGTTTAGTTTTAGTCAAGCTACCACAGTTACTTTGAAATG
>UN000239 
AAAAAAGAGAACTCCACTTTCTATGCTTTGAATGTGACGTATGTCATCAGTGGCGTTAACTTGAAAAGATGAGTATCGCTCCATAGTGGGACCGAAGAAGGAGGTTGCATGGCCCCCATGATTTCCCACCCAGAGTAATTCATCTTGAAGGTCAAAATGTGCTGCAGTTACAGGGACTCCAACTTCTGCAACAACTCTGTGCAGCTCTGAATACATTCCCTCCACAAGGTGGACAGATTCAGGTACTGAGACTGACATGCCATCCAGCTGGACACCATCCGCTTCCAGTTCCACATTCTGCAGCAAGTTTGGGTCAAGCCTTGGGTCCAGAGAATGCTCAATTGAACTGTCCAGGGAATGGTCAATGCCAGGGTGCAGGGACGATGAGTATTCCCCAAGGCCAGAATCAAGGCCATCAAAATTCATGGTTTATTCATTGATTTCCAAAGTCCAATCTTCCATTTATTTACAAAAACATTTAAAGCAGCGCTTCCTCTTTACCATTTATCGTATCGCATTGAACACAAATAAAAATATAAACAACTACCACTAACACAAAGCTCACAACAGCTTCAAAACCAAACCTACTACCC
>UN000240 
GCACCATGGCAGACAACAGCCAGTGTTGTTCAGCTAACTTTATCGAAACCATTCTAAACATCCCAACCAGCTATCTGGGATGGAGACCTTTCTAAAGAGATAAGGCAAATCCAACTTCTCTTGTGTAAGTTGTATGTTTTGTTGTCATATGGTGACAGTTATTGGCAATGATGTTTGTGTGTGTGTGCACGCGTGCACTGCCTCAGGCATTGGTACATGCAAGGGATGGTGACTCATAAGGCAAATCCTTCTCAGTACATTATCCAGTGAGATCAATGCACTCTTGAATCACAGAGTCAGTAATTATTGTAAATCAAATCATTGATGAATAAATGAATTATTTTGTATCCATTTAATTACAAGGTGATATCAATTCAAGATGCAGCTGATAACGTGAGAACTATGTATCCACTTTAGAACGGAGTGCCTGAGCAGCAGTGGTGCCAGCTGTATGGTCACTGCTTCCATGTGACTTATACATGATAAATATTCTAATCC
>UN000241 
AAAGTTTCAATGTAACCAGGCCTGTTGCTCCACATGAGTGTCGCCTCAGAGACATGACGTACTCTGCCCCGATCACAGTGGACATTGAATACACAAGAGGAAGTCAGCGAATAATACGCAATGCACTACCCATCGGCAGGATGCCGATAATGCTGCGGAGTTCTAACTGTGTGCTTACAGGGAAGACCCCAGCAGAATTTGCAAAGCTGAATGAATGTCCTCTGGATCCAGGTGGCTATTTCATTGTTAAAGGTGTCGAAAAAAGTTATTCTCATCCAGGAACAACTGTCAAAAAAACAGAATAATTGTGGACGCAGACAGGAAAGGAACGGTTGGTGCCTCTGTGACCAGCTCTACGTATGAGAAGAAAAGTAGAACCAATCTGGTTGTGAAAGCAAGGGGAGGTACTACCTGCGACACAACACACTGTCAGAGGACATCCCCATTGCGATAATATTCAAGGCTATGGGGGTAGAGAGCGATCAAGAGATTGTACAAATGATTGGTACGGAGGACCCCGTGATGTCTGCCTTCGCTCCAAGCCTGGAAGAGTGTCAGAAAGCCCAGGTCTTCACCCAGATGCAGGCATTGAAGTATAGTTGGGAAATAAAGTGCGCAGGACAAAGAATGGTGGGGAGGACCGAA
>UN000242 
TGGGATGAAAAGTTCTGCCTGTGGTTTTTCTTCCATAAAGTACCTGCCGCATGTGAGACTTTGTCAGTGGTGGGGAGCTGGTGGTGGAACTTGGATAATGTATCCCATATAAAGAAATTATTTGAGAACCACAATGTCAGAGTGAAACTCAGGCTCAACAGAGGGGCTGTAACTGAGGAGTGTGCCCTCAAAGATCTGCAAGGATGAACTACTAATTCAGTTGTCCCACAGACTAGCTTTCTCCCCATAACACAGCAAATTACCCCTCTTCAAATATATGTCCTATTAGCCTTTTTAAAGTTACTATGGAATTTGATTCCACCGCCTGTTCAGATGGTGCATTCCAGCTCTTAATAACCCTCTGGATGAAAAGATTTTTCCTCATTTCCCCCTAGCTCTTTTGCCAAATATTTTAAATCCATGATCTCCGGTTATCAACCCATTTGGCAGAGGAAACAGCTTCTCACTACTTATTCTTTTAAGCTCCTCATAATTTTGAATATCACTGTTAGATCTCTGTTTAACTTTCTCTACTCAAGGAGATCAATCCCAGATACTTTAATCGAGTCACATAATTGAAGATCCTCATGCCTGATCTCATTCTGCTAAACCTCCTTTGTGCTCTTTCTAGGCCCTTGGCAGCTTTTTAATATATGATGCCCAGAATTGTACAGAATATTTC
>UN000243 
AAAGCCACCATCTTACCAGATCGAAAAGGCGATATGAACACTACCATGGTTATCTAGATTACATAGAGAGAAGATCAAATGACCACATAACTCCAGCTGCGCCTTATTATAACTTCCTAATTGAGATTACAGAGAGGGAGTGAATCATGATCCAATCCAGTGGCCATATGCAGTGCATGAAGAATACATTCAGAGAAAATTGGAAGCACAACAGTATAAGATTAAAGTAGAAAAACAGTTGGGAATACGTCCTCGTTCATCAGACCCTTGTGAACATCAAATTCAGAATCCAGATGTACAGGCTAAACAATGTGCTGAGCAGCAAGCTAAGAAAAAAGCAGCAAAAGATGAGGAATATTGTCAGCAACTGAAGGAAATCAGGCAGCAGTACCATAATGAGGTAAAAGAAATTAAAGGAAAATTGGAAGTAAAAGAGAATCATCCAGGTATATCAGCTGAGACGTATCATATTGATCGAGAGAAATCTACTGAAGAAGTGGCTGAGCTTCAGGGGCAAAGCAAAGGGAAAGAGCCTGTTGAGGTCATGGAGGAAGATCTGAAGCAAATGGGATTGCATCACCAAGTGGAAATGAAAGCATTAGAGCACAAACACAAATTAAAGGGGGGAATAAAATTTGAGATAATGTTGGGTGACGAGGTGACTCATGAAGATTCCCAAGAGGAGGAATTGGATATATTAAATCAAACATTGACGCATGAACAAGGAGACAACC
>UN000244 
TATATGGTGTACATATATTTAAATGGTTCTGGTTCTAAAGCCTGGAACATTGCACTGCACCATTCTGTCCTGCACAAAAATTAGCAATGTCTTGTTCAAATTTGGGAATAACTTAGTTAAAGATACCAAGTCATGACTGTATATAGCATTTCAAAAGCTGATTTTTATTCAAGTTTTAAAATTAGCCTCACTGTAATGACGAAGCAAGAATTTTTTTAAAAACCTAGGAATGGTAATGGTGCCGATCTTTAAGATTTTGATATGCAGGCATTTGGTTACTCAAGTTGTGCACTTTAACAATTAGGAAATAAATCTCATACGTGGTGCCTTTTTTAAAAAAAAATCATTTTTACTCTGTTGTATATAATCCAAAACTATTGTTAGAATTTTAAAGCTGGCTTTTTGCTCTTAAGTTAAAACCAACTGTATTTTGTATTTTCTCAGTTGTATTGTTTATTGTATATTTAATAGAAAAGTTTTCTAAATTGTACTGAAAAACAC
>UN000245 
GTGTGTGTTTTTCCTGCATACTGTTGAATAGTGAGCTGATGGCTGACCCCTCTTCATTGACATTGACTCTCACCTCGTTGATCATGGCCTTCAGCAGGATAATGGCTTCTCGTGTGGACGTTCGAAGCTCCTTCACTGCCATCACAGCCTGGTCCAGCTTCTCACAGCCTTGCATGTAGGCAGTCTCAATGTCGATACAATGGGCCCGGGCCTCTCAACTTGCATGTCCCGAAAGCAGTTGATACAGAGCATGGACTTCTTCTCTGTGGAGAACATGATGTACGGTTCCTCGTGTAGAGGGCGATTTCTTATGCAGCTCCTTGGTGCGTTTGGCGAGAGTTACAATCTCATGTCGGGCGAACATTTTTGCTCTGTGTGTGTCCTCACGGCAGGAGCTACAGAGTGGCTGGTTACACGTGTTGCAGTAAAACATGGCATCTGCATCCTGCTTCTTGCACTCAAGATCACAAATTTGCACACTGAACAATCTCTTCATTGTCAGCCGGGCTGTCAACCAGGAATTTCAATAGTCGATCTACCTTCGGGAGCCCACTGGTGCCCTTCACGATTGACAGACGCCTGTGATCGTCAGTTTTATCCAGCCTCATGTCTGATCCTCCATGCACTGAGTCCC
>UN000246 
GGGAGCTGGAGTCATTTCACAGTAAGCAACTGGATGAAGAAGACAAAAAATATCTTCACTGGCCCTTTTATTGGAGTGAGACAGCGAGACTCACTGGTGCCTGCCTGTGGGTAGCAGTATCTCACCGTCTGGATGAGAAAAGGTTTCCGTGTAAGGGAGCTCAGCTGAACACTGTGCTAGCCAAAGAAATGTCCACACCGTGAAGATATCTGTTAAATTACACTCACCATCCTGTTAATGGGAACCCAGAATTCCTGCTGTACGAGAATACTGAAGAAATCTCCTCCAGGTTACCGAGCGTCATGTCAGTAGGATCACCCTCCTCGCCAGGTGGGCCCAATGGTATCATTAGAAGCCAATCTTTTGCCGGCTTTAGTACACAGCTGGAAAGAAGATCTAGGTCTCAGTCCTTCATTGGAAGTAACGGAGCCCTCAAAAAACCATAAGGAAAACTAAAGAAAATGAATG
>UN000247 
GTGTGTGTTTTTTGTAGCAGTAAGCTGAAAGCTTTATTGAAAAATCTGAAGCATACAGGTGCTTGTGCTGATTATAAATTGTTCTGTGTTCATTCCCCACAAGCTCTCTTGAAACCACCTGTGATTCCCAGAGACAAACAGGATAGGTTTTTCTCTTTAGTGGTGGGGCACATGAGCTTGGTGTGACACAAGTTCTTATCGTAAAGGTGGGCACGATTGTTCATTTCATTGGTCAGAAAATATTGAGCAATTTATGATAAAGGCTCCTGGCCCACCAGCACAGAAGAGAAAATTCTACCCTAACCTTTCCAGCCCATTATCTAACTCTACTAGTTAGCTGAAATCCTTGGAAGCTGAGTGATCCAGCCCGGCTCCAGAGATTCCCTGTAACCAGCTTTACCCACACTTTGTCTCCCTTGTGGAGACTCAGGATCGTGATTTTGATTGAGAGCTGGGAACTGTTTGCTGGCAGGAAGCTATGGATCAGACTGACTTTCTCTTTATTCTTTACCAGGGCCACATCTGTCTGCAGCCCCCTGCCTGGCAGAGAGGAATAACTGAAAAAGTAGGTCCCGCACATGGGGCATGTAAATATTCCAGTCGTGCTGTTGTACGCCCCTCCAAAATTCACATTGACTGTGTCGTAAACAATGGGATCCACAGAAGTCAGCACATGATTCATTGTGGAGCGCTGCACGTCAAAAATCACATCCGATTTCTTGTTCCAAGCACAAGCAGCTCCCAGCTTGGCTTTTGCCTCTATGATCAATTTCAGTGGATTACTTGGTCTCATTTCTTCATTAGCTGTTCCCAGTAAATCTTTCGGTACATTCCCCAAGGCACCTGACTGATGGATACAGTGAAGCAGGATTAAGCACAACAAATTCCTCAATCCAAAGGAATCCATTCCTCAAGTCTTCAGAATTACAATGCCTCCTCTTCAATTTCTTTCTGAACTTGATGTTGTTGACCCTGTGCAAGATGTCCACGTCTTATGGCTCTTAGCTCTGTCATCTGGTATTTATTTTCTCAATTGTGTCAGAAAGGGGCTGCACCCAATTCTGCAAGTTCTTGCCTGCTCCTTCAAACTTAAATAATCCCCCGTAACTAGGCCGTAATG
>UN000248 
GGTTGTGTAAAATGGATTTCTCCTCCAGATGTCCTCACTGTGGGATCCTCCTCCGGATGTGCTAGGATTCCACAACAAACCCATTCCCAGAATAAGTTTAAATAAAAGGTTCTGGGAATAGGAATAAGAAAAGAAAACATTGGAAAAGCTTAGAAAGCATCTGTAGAGCATGGAGGAGAAAAGTGGGGGTGAATTTGGCATCCATCTTCCTTGATACCTGATGAATGATAAAGGCACTGTTGCAGAACATTTCTTATGATCTTAAGGGCTGAGAGAGTTTGGTGACCAACCTGTACCTCTGGTCTTGTCTGATACCTTAATTATATGTTTAATTTAAAGAAAATTACCTCTATATTAAAAAATAGAACTATTTTCTAGAATAATCAGTGAGCTATCTTTCCAGTCTGATTGCAGCTTAACCCAAAGCCATGTTATGCTCCCTGTGGTCAGTCTCCTTGGCTGAGAAGTGATCTATCTACACACATTTCCCAGTGTTGTTAATTGCAGGTGGGGATGCGTTAATTAAGGTACATGTGATTGTATACTTATTTGCAATACAGTCCCTGACATAAAATGTCCAACCAGAGCATTCTGTCCTGGAAGAGAGTGTTGGCTCAGATAACAGAATCTTGCTCAGAATAAGTCTCGCCATATTAAACAGAGAAAGTCCTACAAAACTGCCAGGAACCTCTGAATAGGGAACGTTTATAGTGAGCCTCTGCGGCTTGTTCATTATGAAACTTTTGCTTTGAATTACTGCAGTGTTTCAAACTCCAGCATCCTGGAGAATTATTCAGTAAGGGTTTGATCTGTTGAAGCTAAAGCATTAAAGCTAAAAATGAGGGAACCAGCAACTGCACAGTCACTTGGGGAGTAGAGTAACTATTTCAAACCCTTTTGCATTTTAATATACAAATGTCTCTCAATACAGGATGTTTCTGCTTTCTTTGCACGTTCCACCCATTCTTGACACAATGTTATTGCTTTTCTTTGCTTGGTTATTCCTGTGTTATGCTATTTATTCAACACCTGTTTTTATTTAATTCCAGGTTTAGCAGGTGTTTCTGTCAGCCGGTGTTGGAAGGGCTGAGTTTCAGCTGCTGTGCACTGTGTGCATTACAATGTATTTCAATACCTGTTCATCCTGTGTGCCTCAAATGAAGCAATAAATACTTTGTTGTAAATGTTCCTTATAAAAACACACAC
>UN000249 
GGGCCATTGGGGAGGCGTGGCTGAGGAGAGGGAGAAGGACAGTGAGACTCTGAGACCGGGTAAAATACATGATGTACGCTTGTGCTAAGTTTGTCTCCTGTCCTGCTGTGGTTCGCAGTACTTCGAGGACATTCCTTCGGCCAATGTCGGCCTCAGTCTTCAGACCAGAGACCCAAAACGAACAAGCACAGCTCCTCCCTGCACCAGGGAATGCACTGGTGCAGACTGTACGGCGAGACCTCCAGACCAGCGTCACCTCCAGGGACGATCGACACTGCTGCTAAGTTCATCGGTGCTGGTGCTGCTACTGTCGGAGTGGCTGGCTCTGGTGCTGGTATTGGGACAGTTTTCGGTCAGCTTGATTATTTGGCTATGCCAGGAACCCTTCCCTAAACAAGCAGCTTTCTCATATGCAATCCTGGGATTTGCCCTCTCTGAGGCTATGGGTCTCTTTTGTCTGATGGTTGCCTTCCTGATCCTGTTTGCCATGTAAACTCCTATGGGAGAATCCGGAAGATGGCTGGGAAGAGTAAATTATTGCAGTGGGTGGCTTTGGCCTCTCTGTCATCACTAAGTATCTTTTTCAATCCAATTGTGTAAGAACTCTGATTTAGTCCTACAGGGGTCACTGTCTGAATAAAATGGTTAAACAAAG
>UN000250 
CAGACGGGGAGGACTTGCGTTGAGCCTCTTTGTGTCGGAGCTTGTGAGGGAAGGAGCTGTGCTGTGCTGTATAGTTGCTTGCGTAGCGCCTTGGCTAAACAGCGCAGAATTAATCTATAAAAATGCCAGATAACGGCACCGAGGAGGCTGGCCCCAGTACAGATGATATTTGCCGTGACTTCCTGCGCAACGTCTGCAACCGCGGTAAGCGCTGCAAGTTCCGCCACCCAGACGCTAATGAGATGTCCACCCTTGGCCTTTTATCTTCTGATCTACCCGTTAATAAAGGTGAGATTCCGATCTGCCACGACTATCAGAAGGGTGACTGTCAAAGAGGGCCCAAATGTAAGTTCCTGCACGTAAAGCGCGACGAGTATGGTTATGAAACCAAGGTATGGCGCACCACCCAGTGACATTGGAGTTGATCACCTGAAAGAGGTGTGTGACTCAACTCC
>UN000251 
CCATTTACGGCCTAGTTACGGGACAAGATGTGGGATGCTAGGTGATTTTAATGACTTCTGACAGTGTTCCAAGAATCACACTTTTTAAGAGGCCACCCCATGAAAGAAAGTTCCCACTATTTTTCAGTTAATAAATCCAATGGTTATCTAGTCTTTTTAAGTAGCCAGTTCAATGAACCTGTCCCAATTGGTCAGTGGAATTTCAGTGAATTGTTCTGGATCCAAACACAAAATTGAAACATCCCACTGTCGTTTCTCCAATGTGTATAGAATTCCTGACCGGAAATGAACTTTCATTGCAAATTAGTTACAAGTCTTAGGAGTCAGTTGATACACCGGGGCTGCCTTTGTTTTGACTGAATGCTTTATTGAAGCCTTCCTTCGCCCTGTCCCAGCCTTTTATGTAAAGCCAAACAGCGATGCAGACCTGTAACCCTTACTCTGTAGTATTTTGAGTTATGCGTGGCTGAAGTTGTGTAGCAATTCCTGCTATTTGTTTTGGTACAGGAGCACACCATTGCAATTGTATTGATCGTTTGTTAGCCATGTGTTTCTGTGAGGTCAGTTGGCCAAAGGAAGTTGAAATGATTTGTGTTTCATCTTCTGTCTTGAGCCAAATAATGCCATAATAATATATGGGCATGTTTTTTTTGGTTCATTTTTAATTTGTGTGCAAAGAGAAGGGTGAAGTCTGCTTGCAAGAACCAGTTTGCCAGTAACCTTTTCTGATTAAGTCTTGCATTTTCTCATCTTAGTTTCTTGTATATGTTGTGGAATGTTTTCAACTCTATCTGCACATAGACAATGGAATTTTCAGATAAAGGGAACTGAAAGGGGCTAATTTAAGATGGTAAAAAGAAAAATTCAGTGTGGGGTGGGCAGAGTGGGGGAGAATTGAAGACTTAATTAGAATTGCTGTAACTTTTGAGAATTTCAAAACACTGTATTGTGGCATTGTTTGAAGCCCTGTCTGCGTTTAATGCAGCATTCATTGGAGCAAATATACTGTACTAGAAAAAGCAAAACACACAC
>UN000252 
CTTTATCTTTCTCCAAGGTCTCTAGAAGATGTTTTAATGATTAAGCCAACAACATATTTTTTATCCTTCACACTGATTTCTTGGAAGTATTTTCCAACGGGTTTTGATCACATTTTCTAGTATCTGCAAGGCATAGTACTTTGTATTCATATTCTGGGAAAATTCTAGGATGGTATCTACCCTGGTCCAAGCATCTGGATGTTCTTTTAAGTGAGTTAATATTTCTTGTGCCATTCGTTGCTGTGGGCCCTCCCCATGATACAAGCAATTTACAACATTATCCAGCAGATTAATGTCTAGCTTCTGATTGAAGTCCAGAAGCTGACGTGCAGGGTGGTCGGTTGTCATGATTGTTGGCATGGGGTCCTGCTAATGGTTGCAAATCCCTCCTCGAGATTCTCCTGAATCGAGCTACAATTTATCCCCGAAGAGGAATTGAATTTTTTTTAAAAAGTACTGCCCTCCAA
>UN000253 
TCTTAAACAGGGCGCATTTCCTTGAAACTTACTGCACCAGGTGAGTAACAGATCAGCAGCATTCTAAATTGCATTAAGAAAGATCACCTGATAAAGGCAAGATGATTCTATACGCGTTGAAATAAACCACCCTACTGAAATTCATTGATACACACTCTTCACACCTCTATTTCAAGCTTGGAAATGCATTATTTTCAAGCAGCAATACAAAAAAGTATCAATCCTTGAAGAATGAATAATTTCTGAAAATTTATTATGAAAACAGCTTTTTTCCTCTGCTACCATTTGTTCATTGCAACATTTGCGGGAGCTGCAGCCACAGTCATTGCCTTGCTTACTTACATGATGTCCTCCACCTATAACTATGCTGTCCTGAAGTTTATGAGCCGGGATGATTGCTGCACAAAATTCTAACTTGAAGCACAGACTGCGTCCCCCTTTCCCCCTCTGTGTTTCTCCTCTGCCTCTATTGCACAACTTTGCTCCAGGAAACTTCACGGATTGTGCTGTGGTTTCTCACACCCTCCAAGCTCCCAATAACAGCTGCTCCTTGTCGCACATGGACCCTGATTTCATCACGTAACCTCCAAATAAACTGAAATAAACTGTAACGTTGAGTAAGAGTCCAGGTATAATGCAAGGGAAGCCTTTACCTGCTGGTTTTGTTATTAAATAAGCTTATGTATTTTAACCCATTTCTGATGCGGAGATAGATTCTGTAGAATCTCGGAGCTTGAAATTTTGTTTTTAAAAATAACCTTTTGAAAGTAGTCTGTTTTTGGCTTGCACCTGCTTCATGTTCAACAGTTGTGAAAATAAAGATGTTGGAGTCTATGAGCTGATGAGGATGATCCTGTTCCTATTGCTATTCCTGTTGTCCTGCTAATAATAACATGCACTATGCAAGCAATCAGTGGGAATCCTCCAGTACTTACCAATACTGCAGTTTAGGGGCAGGGCAAGTTTCTCTGGAGGTAAGGGGTTGGCACAGTTTGGTCTCGAGAGGGTGAAATCTAGTTTGATGGTGACAGTATAGAGAGAGCTTTAGTCTGTAACTAACCCTATGCTTTCCTGTCCTGGGAGTGTTTGATGGGGGCAGTGTAGTTCTCACTCAAGTTCTGTCGAAGGGTCATGAGGACTCGAAACTTCAACTCTTTTCTTCTCCGCCGATGCTGTCAGACCTGAGTTTTTCCAGGCTCTACGCAGCTACAATGAGGGTGATATTGATGGAGCCAAAAAACTGGCACACATTGCGGTGTTGGTTGCCATAGCAGCCATTATTATTGGATTATTAATTATCGCAATCTCTTGCGTCGTTCACTTCACTGTGCAGCAGTGATCGAGCAAACCAAGGAAAATTAACTGATTTGGAAAATCACCAGCAACAACCTGAGAGATGAAGGAGGAGGATTTTTTTAGTCTTAAAACCAGTTACGTCCTTTCATCAGGGAAGAGAAAAGTGAAAGAATTTCAAACCTTTATGCTATCAGGAAGCTCATGAAAGACTTCTCCATCAAACCTGGCAGCTGGATAACACAGAAATACCTGAGCAGCGATAACAA
>UN000254 
AGCCGGAAGTGACGGCACTAGGATATGAAGCCATGGCCATGGAGGGAGATGCAGGTAAGGCTGGTGGGGCCACAAAATCCAGCAGTGAGCGATCCTTCAGCCTGGAGCGTCTGGGCTCCTCCAACAGACCCAATAAATTGTACGTGAATCTAATGAAACAAGAGGAGCTGATAGCACAGAAGAAAAAGGAAATCGAAGCCAAAAATGGAGAGAGCTAAAAAGGATAGCTTCACAAAGCTGCAAGTGACGCCTGCTCAAGATAACGAACAAAAGAACACATCCAACAAGTTTGCCAATGATGGGAGTTTCCTGCAGCAGTTCCTGAAGATGCAGAAGGAGAAAGCAAGTACAGGGGTGCCACCAAGCAACAGCAGTAACTCCAGCCCCTCAGGGACCCAGGCACAGAAGAGGCAGATTCTGATCGGGAAGCGCCCTGGCCTGGGAGTGGCGTCTTTGGGAAGCACGTTAGGTCAGA
>UN000255 
CCAATTAGAGAATCAATTCATTACCTGATTTGATGATCTTTGACTCGTCAGTTTAACTGCTTTTGGTCTACCTGATACTCCAATAATTTTTCATTTATGCCACTCTTGGAATTTAAAGATTAATCACTGCCAAGGCAATCCAGGAGAGTTTACAACCCTGATCCTGGGTCTGTGTCTTGCTGCACTGGAATGCTTCAGCACAGCAATTATAGTATAATCAGGTGGGGTTGATACACACATTGTTCAAGAATGACACCCAATTTTCCAATATTCCCTACCCCACCCCAAGTGATCCATCACATCGTTTGAACAGTAGCAAGAAAATCTCTGCGGTGTATTTGTAAGGTAGCGGAAAATACAAGTGAGTTGGATAGTTTTAAGATGATTTGGGCACAAGTGGCAGCTCATTGTCGAAACGTGATACCTGGGCAACAAATTATGGAGTATGTAGAGATTTGGAGGCTTGTTACTGGATGTTGTTCAGATTCCATATAGATTGAATGATCCATTTGCTGTAATATAAAATGTGGTTTTTCTAGACTGCGATTTGTATTCATGGTCGCAAGCAAATTTTTTATTAATACTG
>UN000256 
TTTCTCAGTCAAGCTGGTAATGTTAATGATTTCTCAAGCTGAGAAAAAGTTTCACCATTTTACTCCTGGGGACAATTTAAGTTTCATGTTCACCTCTTGTTTTCAAACAGTTAAGTTTAAAAAGACTATGCACAAATCCTTCTATTATTTTCATAACATCTTCTGCGACATTAAAAAGCCTACATGAATGAAAAACACAAGTGATGTTAATCACACTGTAAGCTGAATTAGTTTGTATTTATACATATGGCTTCTGCTGTTCCATTCTCCTGAACAGACGAAATGCTGGAAAACAATGTTTCAGACAAAAAAATGTCAGTATTGAGAAGGCGAGATATGGAGCCACTGCTTTTAGCTTCTGTTGTTTTTAAGAAGAACAGTAGAATCTTACACGATGACAGACGTTCTGGAGAAGCTAACGAGCAGCTATGTGTTCCTCTGTGAACATTCTGATTAAAACTTTAGAGAATCACAGAAAGCTCAATACATAAATTCCACAAAAAGGTCAATTAGTGGTTTTTGCAAGCTTGAAACCCAGTATTTTTTTAAATTCCGTATTTACAAATTGTCAGCTCTCCGCTTTAAAGATCCGCCTGAACATGCAAGTGAC
>UN000257 
CATCTGGTCACTGAAGATACCAAGGTAAATACATTTGGCATGCTTGTTGCAGTTGTGTGTTCCCTCTTTGCAGGGGTTACGTGGCTCACAGACCTGCTTGTTCTTTGTAGCCTCCTCGATGCCTCTGCCAAATGGTTGAGCACCAGTGTATCGTGGTGGGCAGGGCAGACAGTTGTAACCTGGCTCTGTGTTTTCACATCTATGCTCTCCATTGACTTGAAAGCAGGTGTCAGGCATACATATTAAAAAATGGTCGGCATTGTGGAATGTACAGGCGCAATGAAGCCTTGTCTGCTGCCAATCTCAGGAGGCTGCCCCTGCCGCATTCCTCTTTTCCTGTTCGATTGTCTCTTTTGTTGGAAGTGTGTTTTTCTCCTCTGTGTTTGTTTTCTTTAGGCTGCTCCTTTTGAAATTCTTGACTTCTGACATGTCATTTTTCTGACCCTCTTCTGGTTTGTCTGGCATGTCTTGCAGTTCACTGAGCTGATAGACAGGTGTGTAAATGCTGCTTCTTCTCTGTCTCTCTCTCTCTGACTCTCTGCTGCTCCCCACTCTCCTTTTTATCCCCCGTAACTAGG
>UN000258 
CAAGGCAGGGTTTCCTAGGAAACCATTCCAGGTTAAAGTTTACGCTAATGAGCCCTGATTGTGACAGCAAACATGGCTAGAAGGAGGAAAATGATGAGCCTCGGCACGAAAATGAGCAGCCAAAGACTAAAGATTCAAGACCTTGGACAGGACCATCGTTATCAATACTACTTCGGGACCTACGTCACATACAGAACAGTAAGGAAAGATCAGTTAAACCCTTCGAATGGTTAATAGCACCAGTTGCTCCAAAGAGGTTTTTCAGCGACATTTGGGAAAAGACCCCAGCTTTGATTAGGCGCCATAATGGCAGCTACTACAAAGGATTATTCTCCTCAGAAGATTTTGACAGAATCCTGAGAGAGGACCATGTCAATTTTGGAGTAAACCTGGATGTAACAAGTTATTTTGATGGGGAAAAGGAAACCCATACTCCTACTGGCAGGGCATTACCTGTAGTGGTGTGGGACTTTTATAAGAATGGATGTTCTTTGCGGCTGCTGAATCCTCAAGTCTTTTCTGGAACTGTTTGGAATGTGCTTTCTATTCTTCAGGAGTCTTTTGGGAGCATGGTTGGGGCTAATGTTTATCTGACTCCTCCTGGGAACCAGGGATTTGCACCACATTATGACGACATAGAAGCATTTGTGATTCAGCTAGAAGGAAGAAAGAGCTGGCGTGTCTATGATCCTAGATCAAATGAAGAAATTCTTCCAGGTGTTTCAAGCCGTAACTTTACTCAGCAGGAAATGGGCACTCCTATTATGGATACTGTACTTGAAGCTGGAGACATGCTGTACTTTCCTAGAGGCTTTACCCACCAAGCAACCTGCACATCTGAAGTGCATTCCCTCCACATCACCCTTTCAACTTTTCAGAGAAACTCTTGGGGAGATCTGCTACGTAAACTTTTTCCTGGTACCTTGGACTTAGCTATAGAAGATGATATGGAATTCCGTGAGGGCTTGCCCGTTGATTATCTAGAATATATGGGAGTGCAGAATTCTGAAAGGGAAGATGACCCACGGAGGGAAACATTTAATAAAAGATATATAATTTAATGAGAAAGTTGCTCAAATATGCACCAATTGATGCAGCTGTTGATCAGAAAGCCAAAGATTTTATCCATGACTGCCTACCCCCTGTGCTTACAAAAGAGGAACTAGCATGCACTGTGTACAGTGCACCAGCCCGATGGAGAGATGGTGGGCCACGCAACATTGTTCTGCAGATACGAGGAAGCACCCGGGTACGAATGCTTCGCAGTAACATTGCCAGATTATGTGGTGAGGATGGCAGCATACTGCTGTACTACACAATAGAAAATTCCAGAGACTACCACAAGGAGGAAGAAAAATGCATAGAAATAGATCCAGAGCTTGCTGATGGTGTAGAACTCTTGCTTTGCTCATACCCTCAATATATAAAAGTTGATAGCCTTCCAGCTGGAAATCTGGATGACAAGATCTCTTTAGCTGCTGCCTTGTACGAGAAAGGTCTACTAATGACTGAATATCCATTGCTGCCTAAGAGGGACTAATCTTTTACTAGGAACTGGACCTTTTAAACGAGTTTCATATCCAGTTATAATCTATTACAAAGTTAGCATATAATTGTTCATTGTACAAAATACTTTAATATCAGATTTGATTTAAATAGGTTTTTTTCTAGTCTGTCTTGTCTAAACTTAGTCCTTTTTACTTGTAACTAATTGGTTTACTATCCAAAAACTAGAAGACAAGACCATACCGACTACTGAGGAATGAATGCCTTG
>UN000259 
ATGGGATGGATGGTTTTCTTGGGAACGCCATCAATTCGCTGCGATGGACTGTTATGGGTGAAAATGAACACCAATCCCAGAACTCCTATACATACCAGTGCAACTTTTTCAAATAATCTGAAATGATGTCTCATCCTTTACCCAATGTGTCCTACATGTGACCCAAGGCCTTCTGAAATGGCCCAGCAGGCCGCTCGGTTAGGGCCATTTAGGGATGGGCAATAAATGCTGGCCTTGTCAGTGATGTCCAACTCCCATGATAAACTTTGGGTCACAGGCATTGCATGTTCAACAGATCCAATTCCAAATGGTATTTCCCAAATGCTCACAAACAGAGAAATTGCAGCTCTAGTCACCAGCAAGCAACTCGACCCCACACACAGTAATGTAACATAACACGAGATGCAGGAAACCAGCTGGATCACATCATGTCCTCTCTACACACAGCCATACAAAATTC
>UN000260 
ATCTTTTGTTTCAGCAAGAAGTCATTTTGTTAACTTAGTTTAAAAAACTTGTACATAATGATTTGAAGAAAAAACATTTATTGTACAGTCAAACTTACAATAGGATTAACTATTTTCTCTCTTTCACATTTATTGTGGGTGTTACACTCTTCATCACTTCAGTGAGCAGTTTATGGACTTCTCTGTGTCTCGTTTGTGCACGAACAATGCAGTCCTGGAGTTTCTCACTGGAGAGACCATCCCCCCTGGTTTATGAACAGCACAAAGCCTATCCTCTTCATCAATTACTATAGTAGCCATTCCTGATGCCAAGGTCTCCTCCTCAGCTGTTGGATCGACAATGAATATTGTGTCATCGAAAATTGCAAATGTTGTAGCAACTGGGTGCTTTCTGATATTCAGTTGATTTTTCTGGTTCATATTAACTTCTGCCAAACCAGTTTCTTCACTGATCGATACCGATGGCAATTGAACATTTTTCAGTGCTGCTAGCAGGGCTATTATACAGGCATCCAACAAGTTTCCGTCATAATCTAAGCACACCATGTCACAATATACAACCCAAGCAAGCTTCCCTTTTTCAATGCATAGATCCTCCTTCTGTATGATCTGTGAATTTTCTATGACATCAAAAATGAACTGACTTGCTGCTTGCGCTTGTTCCCCAGGGGGGCCAGGTCGAAACCTTGATGAACATAATGGTGGTAAATCTACATTTGGCACTATGTATCCTTTATTTGATGCATCTACTGTTGGTGTTGCAAATTCCACTTTAATGCCACAAACAACTGTCGTGTTCCCCAGCTTTACCAGTGCAGAACCATCCGCGGTTGTAATTGAACCTATGTTGAGAGTCGTTGTTCTGAATTCACCCAGCTCCCTACCATCAGGTCGACAATTTTCTTTCAGAAATTTTCTGTAGTATTCCAAAGGTTCTACCGTTTTGAATCCAGCCGCCATTTCGCTCCTTGAACCATGTGAGCCCGATAACCGGATCGGCAGATTCCACTCGGCTGGGCTCAGAGACACCGGCCATGCCGAGTCCGCCACCCTCATGTTGCTGATATTTCTGCTCCCTGTCCCGCAATCTCCGAACTGCCCCCGCTCTTCGGTGCTTGGGTTTTATCTTGCTGTGTTGAATCCCCCGTAACTGGG
>UN000261 
AAAACTGGTCTTTACAAAAGTACCTCTATTTACTTCAAGATCTGATAACGAAAATCTAGTAAACTCTAAACGTTTCCTATTTTACCTTTCAGAGCAATATAGTTTTATAAGAAAGTAGAACATAAAAGGCCTCTGATAAAATTTCATAAATTAAAAGTACTAAAAGCAGGATTTAAAAGGTAATGTTAGGATAGAGGAATTTTTTTAAACATCCTGTTCTAATTTTACTCTTTCCAATATTCAACGTTAAAAATTGGAATTCAAGAACAACCCATTAAGTAGAGCACTGAACTCCCACATAAGGGGCCCTCAGAACCCTAAATTCAAACACTAGCTTAAACAAACATTTGAACTTAGCTAGCTATAAAGGTTGAGCTTGACCAGTTCTCAGCCAGGTTGCCTGAAGGTAGTAGTTTTGTGGTAAGAATGCTCAACCATGTAGGAAAGTGGTACACAGAGAAACAAGCAGACCTATCCCACCATAAAAAGTATGTTGCCTATTGGCCATCGGCAACTGTGGAGAAATCCATATCTCAGGTCAACCCCCACTTTGCTGGGTAAAGGAAGTAGGCAGAAAAAAATTCGGATACATTGAGGGAAAAATCAAAGGCAGCAATTCCAACACCATTGCTATCGCGAGACTTCAGTCTGTATTCACAAAAGACCCAAATTTCCCTGTGCAAATTCTATTAACTGACAATATAATTACACAAAAAATGTTGTTTTTGTAAACACAGACCCTGGATAGTCTACAGATATACCTTGCTGAGGTTTCTTTTTAAAAAGGATAAACAATGTGGACTCAGTGCAAAGTTTTAGAGAACAGTGTCAAAATATCCCCAACTTCTAACGGCAGACTTTAGTATTACACCTTTTTTTAAGTCTTTACTAC
>UN000262 
CCATTACGGCCTAGTACGGGGATCTTCTGCTGGAGGAGCACCAAATCTGTGAGGGACATTATTTGATCCACCCGAAGCCGTTAGTCTTCCACTGTAAGAAGCTGTCTGGGTGCAGGTTGCTGAGGGATGCAGTAAAGCTTGGAGCAGATGCTACAATGACCATGAACGCTCTTCCATAGCCACAGAGGGCATTGAGATGGCCTACACGAAGAAAGATGAGAAAGAAGCGCCGAGGAGACAAATACAATGTTTATCCACCCCACGAGAAATGTTTTACAGTAGCAGCAATCATTGATCAATGCAATTGCCGAACCAACTAACTATTGTTCAAGATGAAGCAATGGAAGAAAAGAACAAAAGCATACACAAATGCCAGCCTAATGTCCAAGCCAACAAGAAGAACCAGAACCAACAGAGCCTACCCCACTCCTCTGACAGAGCAGCAAATAAGATATGAAAGGGCTATAAAGCCTCCAGAATGCCTCAACCTATAAACTCAAGGACTTGAAGGAGGGAGATGGGGTAGTGATAATATTGTAGTCGTCATAATGTAGTAATCGCAATAATGTGGTAACAGCAATGTAAATGCATGAGACTGCTAACAATGTAAAACATGGAGTAAACCCAGGTGTAGCTTCATATACATTAGATAAAAACTTGGGGACAGGTGTAGTGCAAGGGCCTAGCACATAC
>UN000263 
CTCCAGGGGTGACCCTCCATGGTTTCTCTCCTCCTTACTCTCTGCCTGTTTCGACTGTTCACTGTCCAAATGCCGACAAGTTGCATGAATCAGCAGCAATACTTGGAATATGCGTTACAGGTTTGAGGGGACAAAATCCCAATAGTTTCAATTGCAGATTCCTCAGGTTCTGCCTCCCTCAGCGGGGGCCACACACAGCCCCAGAAAGGCCTCTCTCCGTCCACCCGCTCACTCCAAGTTCCGGAACACGCCTTGCACCGCTCCGCCTCTTACAAGCAGCCCCCGGTTCTCCCCGAACTTACCCCCAGTCAATGATGATTTCTGTGTCCACACTGACAAACCGGTGCACTGCTGGAATCAGAACGCTGTTTACTCGCTTACCCGGGCCCTAAGATTTCCATGTCCGTCCGTTTGAAACAAAGGTCTCCCGCTCACTGAGTGAAAGGCCCTCAAGGTCAGTGCTTGGGCGAGGTGAGGGGCGCATGCGCTCGCTAGTCTTGTCGGGGAGACTGCCC
>UN000264 
CACACGCAGTTGCTCCTGCTGCACATGGAATCAACACTTATTAATCAATCCAAATGGCAATGATAAATTGCTTATCTTGGCCTGAAGTGAAAATGCTGCTCAGAAATGATTGCAAACTGAAACTCTTATGAAGTGTTTAACCACGGGGAAATCTGAAATTGTTTGTAATTGTAATTGATGCATTCTGTATAATTTGCAGAATTGTTTGCAGGAAAGACTTGAGATGGTGTTGCTGCTAATTGTCCATGGCATGACAAAGCTGTGCTGAATGTTTAATATATGATAGTTCTTGATGTCTATATTTTTAAAATGTGGTTTTGTAAAAATAACTTTTTCTTTTGATTCAATTACATGAATGTTTCCTAAATTTGTCATATTTTCATTTGTGCATGCAATGAGGTGTAACAATTACTTACTCCATCTTTGCATAGTTGTAACTCCCTATACATTGATTAAATTGCTTTGCATTCAAAAACACACACAAA
>UN000265 
GCAGGCCTTCCGCCCAGCTACCTCTGCCCCAGCAGCCTCCGCACTCTTTCTGGCTTATAATCCAGCACGCTGTCTCCATGCAGCAACAACCCCCCCCTCCACCCCACTCCCACCCAAAAACGAAATTCCAACCTCCCATCTCTGCACAACCAATCCAGGAGTGAAAATCTGGGCTAATGCATCATATTTATCTCAGCACTGTAAAAGGCCCCTCTCAGATAGCAGACAGGCAACTATGAAATGATAAAGTAGGCTTAATTTAGTACAAGTTACACCAGCTAAATTGGGTTATTATCTTTTCCTTTTCTTTCTCTTGGGTGGGTTACATGAAAGATTGTGTACCGTTTTCTTGTGACAGACAATATGAACCAGCTTCAGGTTGGCCAGAGTAAACAAGAGGCTGTAGAAATGTTCAACATCTCTGTCATCAATGTTCTGCTGTGTGACAGTTTTGACTATTGTTGGAATAATGGTCCGTTTCTTCTCAACCCCATGATCCAGATTCCAGGTGCTAAAGGCAATTCTGTTTTCCCTGCTACCGTATGGATTGATGGAATGGACAAAGCTGCAGAAATCCTCATCAAATGCCCCCCTGGCAAGTAAACCATCCTTCAGCAGTGCAGAGTCGACGATCGTAGTTTGCTCTCCTGTCAAAGTAACATCCATTGAACTCAGTTTGTTGAAGCTGCCTCTTTATTTTTTTTACTAAATACACAGTACTTTATCCTTGTGTCTCCTTGGTAGTTTGACAGCGTGGTTCCTAACCTCTGTC
>UN000266 
CGAATGCTGATTTGGGAAGGAGACAAAACAAACAGATGTTAACCCGAGTTGTTAAACTGGAAGTGAGCCTCAGGGTGACGTTGATTATGGAGGATTTTGCAGCTGAAGTTTGCAGGAGACTGAGTGGTGGCTAGTAGTCTCCAGAAACCTAAATCATATCTGCTCAATCACATTTGGCTGTGGGAATTTTTAAAGTGAAATACTCTTGGATTAAATTCAACTGTCCTGATGCAGAATAGAAGCAACTCATTAACTAAATTCTCCCAGACTAGGAATTTCACAACTTAAATTTACTGTGAAAGGAGTGTATCATCCTTATTGCAAAAAGTGAGAGTTAGATACAGTATATAGGCAGAAAGATGAAAACTGGATATTATTTTGTAAACTATTAAGGTGCTAGGTATTCTTTTTAAGTGTGATTACGTCTTCAAATAATTAGAAAGG
>UN000267 
GGAGTCACGCAACTTTTCGGATTGCTGATGGAACTGCTGTGACGGTTCGATCGCCTCGAATTAGTGACCGAGGAAAGGGACACAAATGGACCATCCGCCACTAAACGTCTCCCTGTGATGTCGTGCATTACAAACACGGCGGGGGATCAGTAATTTTCTCCAACACAAGGCTCAGGAAGACAAAGCACCAGAAAGGATCAGACTTTGAAAGCTCAGAAACAAAAAAAACCGAGTCTCAGGTCTCGACAACAAAAGGCAGGAAAGTGATCCGTCTTAAAACTAAAAACAAGGATTAATTGAGGCGATCAATTTGTAACCTCGGATATGCAAACAGCTACCGAATCGCCCTTTAATAACTCAGGAATAGGTGTATTCTCGGAAGATGCAAACAGCGTCCAGAATCATAAAGCTGTTTCGAAGTATGAAGATTTTGGTTTTAAAGTTGCAGTGGTTGCTTCCATTGTCAGCACAGCTGTAATTTTATTGATGAGCATGGCTTTTTTAACCAATTGTCTTATCAAATGTGTGAAGAAGAATGAAAGAAGGAAACAACAGAGAGGATTGCAAACTTGGTACCAGATTGAATGTAATGTAATGGGAGAGTCAGGAGACTTTTATCGTGGCTATAAAGGCAGAAACAATAACAACAACAAACTCGAAGATAATATATTAACTAAAGAATTAGAAAGGAGTGCACTGGACAAGAAAGGACTTTGCAGGTGCCAAGAGAAGACTATAACGGATTTTGAAATCACAGCTTGTTGCAGGGAAAATGGTCTGCAAGTAATTTTTCAGCCACGGAATCCACAAGTTTCTAGAAAATACGGATTCACTGAATCAGAGATTTTATTGAATTCACTGATTGACAGGCACGTTGTTCAAACGCACGAGTCTCATCAATCTCAAGACAAACATGGACACCATACTCCAAGACACCATCCTTGACACGGGAACCACCGAACATCTGTTGGTATAGTGTTACAAACTGAACAGAAATGCCACAGAACATAACCTTGGGAG
>UN000268 
GAGGCATAGCAGTTGTACTAGGAAAGCTGAATCTGAAATAATAAATGACATCCATGAAACATATGGGACGATCTATCACATGCAGGGAACAGTACTCGCAATACACTCATCTCAGAAAATCATGGGTGTATGGACTTCTATTTTTTTGTGATGTTTCCTGGAAGACTGGATCACAAAATCACCCTGATGTGGCTTTTTATCCTGTACCTTAAAAAAAAAACAGCTCTACTAGTTTTCCTGCAGAATGATTGCAGATTTGTACAAAACAATTTGTTAGAAACATCAATGTGTATTTTCTCTGAATAAGCTTTTTTGAAAATTTGTTCTTAATGATGATTTGGCTACCACAAAATAACAATGCCCTTTGGGATTTTAGGCAGAGATATTCTCCCAAAAAATCAAGTTTGAAAGTATGTCCTTATAAATGCAATGGACCTGTTTGACCACAATAAGTTGGAAAAAATTGCACTTTATTTTTTTTTTCTAGTCATGGAGCATGG
>UN000269 
TGAATTCATCTCCGATGTAGTCGTCGTCTAAAACTACAAACCGTAACAATGCAAGCTCAGGTAAATTAATTTGAAACTCAAAGCTTTCATCAAAGATGGGGTTGTCCTCATTTTGCGTCACTGTCTTAGTCCTTTGTTCTGTACAGTCAGCTGGTATGCCATGAATCTCTACATAGACATATGGCTCCACAACATCACCCTTGGCTGCAGAACCTTTTGGTTTCGGTAGATTTTGACCACTGATGATTTTGATGTGAAGCAGCTGGGCTGACACCCCAGGTAGTGAGTCCTTGGCGTTAGCACTGAAGTAGGACACCTCTTCTCTCATGATAGCAGGGCGAAGAACATACCCACAGTTTCCATTCTGACGAAACCAGCCAATATTGAGATCCATCATTAGCCCAGGAGTCTGATAGTTCATGGCTACAATTTGACAGCCACATTTCCAAAAGTCCTGAGGGTTCATATTACTGGCATCGATTCTCATGGGGGCTTGGGTAGACCCTGGACAAGAACTTCTTATTATAAATTACAAAGTCCTCTGGATATTCATTGGCATATCTGCTTGCCACTACCTCATTAAATGAACAGATTTCCCAATATTTTCTGCTTTTCTTTTGGAAACTTCGAAGTCCTTAAACTGCACCGATTTGCAGACGCTCACTAGATCAGACAGCTCTTTTGGAAAGCCTCAGTTTTTTCCAGTGACTGTGTTCAATTGATCAGCATCATCTTCCCCCATCCTTTGACATATTTCAGTTCCTTCATCTTCATCACTAACATCTCCTTCAGAATCACACAATTCCCAGGTAACTTTTTACCTTTAGAAGAATCTTCCCTTTGAGTTGTTCTGGCGATGGGAGATAACTCTTCCTCTGGGCCCGGAGAGTCCGTATGCAGTCTATCTCCCAGATCTTCTTTAGATGCTGAGCCATCACTTTTCTGTCTG
>UN000270 
TCAGCAGAAAGTTAAAGAATAAAGCTAAAAATATTTTTTAAAAAGTTTACAGTTAAAAATATTTGGACAGAAATCATCAGCTTCTCGACAGGGATTGAGGAATGTATGGGGGGCTTGCTTCTCACTCAGGGTCTTCAGTCTTCATCACCGCTCTGCAGCAGGTGGACATGTGAGTTCATCTCTGCACTTTTCAATGGCCCCAACTCCATTGCACCAGATTTCTTTGATCTTATCTGTAATGAGCCAGTACATTAGGGTATAATTGACAGCCACGATACTCAGGGCAACTGCAAAATGCCAGCTGAAGCACAGGGTTATGAACATGATGTTTTCGTGGTCATTTTCATTCCACTTGGGTCCACCGCTGGGAGGGTACAAGACAAAGGCAATCTGCCAGAACCAGGTCCCCTGTAGGATTGCCAGACTCGTTCGGAACAGCTCCAGGGCTAAGTTATCCCGCAGGAAAACCTCCAGCATTATGATTAAGGACCCTCCAAACACAGTGGTGAGCAGAAGTGAGTGGATGTGCTGGTCGAGGGGAGGCCGATTTTGGACATGGAAATAAAATAGGAAACCTTCATTAAATACTGCCAGTTAAAGGACCAAGCGATCGAAGCCAATGGGGATCCTGAGTGAGGAGTATGTGAAGATGTCTACAATCCCGGAGATGCCAAAGAACAGGTACATGGTGCTGTGCTGCCAGTTCATCAGTTTGACCCAGGATTCTCTGTCCTCACTCAATAGGTGTAGGTGGGGCCCATCAGGAACAAATTGCTCAGCCAGAATTCCCACCAATGAGAAAACAACTTTGACTATCCCCTCAGCAAGTTCCACTCGCTCGAAGCACCATTTGGATGACTTGGTCTTCTTCATTAAGAATTTGAATGGATACTTTGCTGACCACCACAGCCCGAAGAGTAGGAAGAAGCTGCCTGGTAGAGCATGCCCTTTGAAATTTGCCATGGCTGATTTAGATTCAAACCCAATGTTCTGTAGAGTTTCTACTGAACTCCTGTGAATTGCCCGTTCTCTTCGACCTGTTAACTTCGTCACACGGCTCCAGATTCTCCCGAGTTTCACAATAACAGGTGTAAGTTACACCTGTCTTCCAGAAAAGGTGTCAGTGTTACCTTGCCACTCCCTGAAGCGCC
>UN000271 
GTGTGTGTGTTTTGCATTACTTAACCACTTTTATTTTCAAAATAGGAATAAAATGTGATTTTATCAAGGTCATGTAAATAGAATTCTAATAGGTAAGTGTTCCAGACACTGGAAAAAGTGGACTTTATTCAATTTCAATGAAACAGTGAGGATGCTGCAATGCTTTTGGGCATGTTATCAATGTTCTGGATAATACAGTTCATTTGTTACACAAATAAATCTATGCAAGATGTAGTACAGCTTGTTCATAAATATCTTAAAGCTGTGCATCAAAATACAGTAAGCAGTCATTTTATGAAAATTGTTTGTAAAACAAGGATACAGAATGTAGACGCATTACACGATTGATTAATTTGAACAGTAAACGGTATTTACTCCCTCCCATCACCCACTTCACATTCTTAAATTGGTCCAGTTTCTTTTAATCGTCTTCATCATTTGAATCTGGAGCTTGATCTTTTTTCTCAGGCTGCGGTGGAGGTAGTTCAAGCCGAGCCCATAATATTGGTTCAGCTTTCTTCATAGTAATCTCAATCTTAGCGGGTGTCATACTCATTTGGCTTTTACTAACATCAATGACACCCCACAAGTTCACTTTGTGTTCAAATTCTTTTTCCCTTTCAAATAAAATGTGGATATTCAGCACTGTGCTGTTAGCTTCAACATAACTCAGCTCTGGGATCGAGTTTTTGGCATAAATAGTAATTATGACTTGTCCTCCAGTTTGATGCCAATCATGCCGGCATGGTACAACTTTATTGACTGCAGTTGCTTTGGTCCACATATGCTTGCTCTGTGTACAGCCCCCTTGGGCTATGAAAGAATTGAAATCGGAAGTTTTTCTCTTGCAACAGCTCCAATATTTCATTCCTTCGTGGAAAATGGGCACTCCAGAGTGATAAGCACTTCGAGACATCTTTGGATCAATTACCAATGCTGGATACGATGGATAACCACTACACTTTGCCCAAATCAATTTAAGGGCTCCAAAGCAGAACTGGAATCTGCAGAAGTC
>UN000272 
AATTACCACAGCATGGTGGAAAAGCAGTTCCCAGGAATTCTGAAACTTCTGGTTCCACAGCATGTCTGTAAAATCATGGATGAAATAACCTACGGAAACTGCAACCAGAGCGTGTGAGGAGGGAGAATGGGTATCGATCAAATCCTCAGCCATCCGCGGGTGCAAATAAAAACACAAGACAGCCCAGATGCCTGTCACCACACTGTGCACCATGGAGGTACAGATGTTTCTCCATTTCCAGGTGTTCCTCTGGGCAGATTCTGGGGTTGGAAGATAGTCCAGACCTCGACTGATCAGTTTGAAACCCCCGACGAGACCCCTACAATTAAAAGTCCAGGATTCCACTCCATGGGCACCTCAAACTCAAGAGCAACACCAAGTGAAGACACAGCTGCCTCTAACCACAAAACTCAGCCAACAACGTGTTTCTCCCGCTCGGCTTGAAGTTGCAGCGAATGTGGCGGCGTCAAAGTGTTTGCGGGTCCTTTCCCCGGGCTTGAAAAGGGGGCTTTTGTGAAGGCTCTATCTCACCGTAAACCCAGCCCTCAGGGGGAAGATCCAGCAGAAAAGCGTCGCTCGCTCCGCCCGCGCAGACTCC
>UN000273 
AGGCTTTCCTCTGCTGCTGTTTCTGTACCAATGCTGACGTTGTAGGTTAAGCTGCTTTCACACTTTCTGATGCTTCTGTTTCTATATTTTATCGCATTAGACATCACAGTCTTGGAAATTGATGGGATTGGTTTCAAAGCTAGTATTGCAGAATAGCCCTGTCCCAGTGACATTGCAGGTTACATAGATCCATCTTGTTCAGTACCTGTATCTTTAAATTCACTAGTGCACGTCATTGATAACCCCGCAACAAAGCAACTAGGAATGATTGGATCAGTGCAGTGTGTTCCTGGTTGTGTTCTGGTAGAGAGGGTGGTTTCCAATGGCAGACAATCCATGCATTTTATAAAGATTTACTGCCACGTGTTAATTTATTGTAAGATTTGTAAACTATGAGCTGGTGCTGACACGTTGGTGAGTAGAAAAATAATAATTTAAAATTACATTTTTTGTAATTTGTATTTTAATGTCATTGTTCTTAGTTCTCCTGGACAGGGAGATGGGGAGGTGTGCCGGGGAGGGTTGGTTATTTTAAACTTAGATCTGGAGGGAGTATATTC
>UN000274 
CTCAGCTACAAGTTGATATTGGTGTAATTCAATGAGATGGTCTGAAAAGTGGGACACTTCCACCTCTACTAATGTGTCCTAAATAAAGACTTCACATGTATTTTCTATTTTGTTGTAAAACTGCTACTTAGTGTCCTTAGAAGATGAATTCCCTTGATCACACCAGAAGATGTGCTTTAATTGAAGTGAAAACGCTTTGAGTGAAATGGTTGTCTCCCTTACATTAGCTGTGGAATTAACAGGTTATTTTTAATTTAAAATATGTTCTGTACAGTAGAAATCTCTCTAAGCACTGACTCCACTGACATTTTATTGTCTCTCAGATTTCAGAGGGAACATTCTGGCTTCTCAGCCCATCTCTCGAAGAATAGTATTGTGGCGGAGTAAAACAGGTCTCTGCACTTCATTGTGCCATTTCCTCAGCGATGGCTTTGCTCATCTTGTCCTTTAAGTACGCAACCTTCTGCCACTCAGACTTCAACTCTAGCCAATCATAGTATGGAACATCCACAATCAAGAATCCAGCGGCCTGTAAGTGCCGGCGAGCCATAGCGAAGCGCCCCAGTAGGTCCCGGCTCCGTGAGTTGTAGTTTGGAAATTCCCAAGCCATAAATGCCAACCTCTTGGCTCCAAAGGGCAGAGGTCTTTTGTTCCCCTCTGGTCTGTAGGTTATTGTTGTCGGTAGTCTAGTTGTTACTTCTTTGTCACGGCAAGATGCTTATTCTCAGAATCAATCACAACTTCTCCATCAATCAGCCAGCCATACAAAGT
>UN000275 
CAAATTCAGTATTCTATACACAAAATGTCCATCCTCATTCAATCTGAACTGCCACAGGAAAGCAGACAGAAAGTAAGAGTGGGAAATTTTATCTTGCATCTAAATGCAAACCTGAAGTCAGGATTTTACTTCAGGCCTATCAGTAGATGCACATAACCAACATGAAACTGACTCCAGCGGTATAGCAATGTTTCAGGCTACCATAGGGATGTTTCCGGAGACCTCAGAAATATTAGTGAACCACAATAGCTGTTACTCCAAACTGGACTGGATGGTTTCACACAGATCAATGAAGTTGCTACATTATTCAATGCAGGAAGGGGTAGTATTTAAGACAAAGTAAACTCAGTTCAGTGTGCCACTTCAATGTAAGCCACTAGTTGTAGGAATCCAAAAGTGATTTTGTAGTTCAATCTAGATGAGTATATGGAGCAGCCTTCAAGGCAAGACAGCCATTTGTTGAAACAATTTATACATAACACCAAATGTTAATTTGAGGCCACGATTGTGATATAGGAGTAATTTCACTTCTAAGAATGTTTGATTGGCAAACACTGATATTAGTTAACCAGTGAGCAACCTGCAGTACTACAAGGATCAAAATCAGAGGTAATAGATGGATGTAACCACTTTAAACCATCTACTACTGTGTTGATTCTGCAACTCTTCCCAGCCATTTGTACAACTTAAAATTCAAGTACTCCAACACTGATTTACTGATGGCCAGTCTATCACTCAATGATTTCAACTGGACAATAGGATACTAATATTGGCAGAACGGATAACATTGCTCCATTACAGATTATCCTTGTTGCTCCACC
>UN000276 
CGAATGGTAGACAAGTGGAAAGCAGAAGTGGAGGACAAGATGACCTTCAAGCTGTTCCACGACATTGTTCTGGCATTTAAAGCTGCTGTTTCTACAACAAGAGGAGGGGATGGAAGTGAGGAACTTGGAAAATATAAAGTAGAAGACACTGTAGTCTTCAATAACCTGGTGTCATTCTGTATCCGAGACCTCTTCTTAGCCCTGCAGAAGCTCCTACAATTAAAGCCAGGTGGAGACCGGAAAAAGTTATTGCTGCCTTCCAGCAGTCCTCGATGGGCAAAGGTCCGACAGGATATAAGTGCTTACTTGACTGGTCTTGTTCGGCTGTTATCGAGTTTGACAGAGGCTTCAGTTGTGAGTGCTGTCCTGCGGCACGTGCTTCAATTAATAGCTTACTATCTGTGTTTCCCAAAACACTGCCGATTACTTCTGAAGCAAGCAGTAAACCAGTGGAGCACCGGAGAAGAGACAGTGCGAGTTCTAGCATTCCTAATTCTTAACAAAATATGCAGACACAAGCAGGATGTGTATCTGAATCACATGCTGAAGCAAATGTATGTAGCCTACGTGAAGAACTGCAAATTTACATCACCAAATGTGCTTCCCCTGATTAACTTCATGCAGCGTACCTTGACTGAGATGTATGCGTTAGACCATCAGATGACCTACCAGCATGCCTTCATTTATATCCGGCAGCTTGCCATTCATCTCCGCAATGCCATGATGATGAAGAAAAAAGAGACTTATCAGTCAGTCTATAACTGGCAGTTCGTTCACTGCCTGTATCTCTGGTGTCGTATGTTGAGCACCATTTATCCCAACGAAGTCCTGGAACCGCTCATCTATCCACTGACTCAAGTGATCATTGGCTGTATCAAGTTGGTGCCCACAGCCCGATATTACCCTCTCCGATTACACTGTGTTCGAGCGCTGACCCTGCTTTCTGACAGCACCAAGACATTTATTCCAGTGTCGCCTTTCCTATTGGAAATTTTCCAACAGGTTGATTTTAACAAGAAACCTGGCAGGATGAGCGCTCGCCCAATCAACTTTGCTGTGATTCTGAAGTTGTCCAACGCAAATTTACAGGAGAAAGCTTTCAGGGATGGTTTGATAGAACAGCTGTATGACCTGACTCTGGAGTATTTTCACACTCAGGCACACACCATAGGCTTCCCAGAACTGGCATTGCCTGTTGTCATTCAGCTAAAAGCTTTTATCAAGGAATGTAAAGTGGCCAATTACTGCAAACAGATCAGGCAACTGCTGGAGAAACTGAAGGAAAACTCCACCTACCTCACCAATAGACGGCAGAAGGTCACCTTTGGCGTGGCAGATAAAGAGGCCGTGGGGGTTGTGGGAGAAGGCGCTGAAGGAGGAAGGGACGACCTCTACAGAAGTACTACAGCAGCTGGAAG
>UN000277 
CATTCAGGTGTAGCATGCATTTCACCTTCAGGATCTCCAATTGCAGCATCAAATCCAGCTGAAACCAGAATCAATTCTGGATTAAACTCATAAGCCAAAGGAAGTAAAATGTAGAAGAAAGCTGCTAGATAGTCAGCATTTTCCATTCCAGTCTGGGATTCTCCTCAAATGTGTATTGAGTTCCTTGGCCATGATGCACATCCCAATCAACTATCAGAATCCTCTTCGTTCCATATATTTTTTTGCATAATTTGCTGCTATAGCTACGTTATTGAAGATACAAAATCCGCAAGCTTCACTCTTCTGGCTGTGGTGACCTGGAGGTCTGACCAATGCCATCCCATTTCTTACGTTACCCAACATCACTGCATCAACCAGTTGTAGAGTTGCTCCCAGAGCCACTTTGGCACATTGATAAGAATTCCATTATCATGTCCACAGAATATCCCAAAGCACTTCATATCCAATAAACAGTGGTTATATGGGTAAACAGTGCAGCCAATCTGCTGCATTAGGATCCCGCAAGCAACAAATGAGTTGAGGACGTCCTTTGCTTTTCATAGTCTGTTGTGTTCAGAATGTTAATAAGGACCAGGAAATCTTCCTACAAGGGTGAGAATAAACATCATCATAATTGTATGAAAAAATACTTCAGCTCTTCAACAGTCATAGAAGCGCTAGATTTCACAGCTTCTATATAATCCAAACTGTGAACCAACATAATTTCCTCTTCGATGGCTTCTCGAACAGATAGTGGGATGCATCTTTCCACAAGGCCATAGTATTGCAGTTTCTCATAGGAAGCAGACAGTCGCTCTGGTTTTTCAATACTGCAAGCTGGGTAATCCCACAGCAGGTTGTAGTTCATCATTTGTTCATCGTAGATCAACCCTGTTCTTGAAGCCATGACTTAGTGACATACCGCTGATGGTCGCTGAGGTATGAACATCCGGCCGGGGGGTC
>UN000278 
GTGTGTGTTTTTAATATGTAGACAAAAATTTATTTACACCATACAACATTTTAAATATTTTGTACACGTTTGCAGCCAAGAAAGCTATTTCTGTGCTTTCGTGTGAAATCTGCAATAATAAAGATGTGAAATATATTATTCATATAAAAGTGAGAGTATTACTTTATTGCATTGAAAGCAATGAAGAACATAGCTCAACAACCATTCATTTAAAATGACAGAAAATTGTTTGCTTTTATATTATAAAGTAAAAAGTGTAGTAATGGCCAAACAGACTGTTATAAATCTTAAAAACTGCATAAATATATACATTGTGCTTCATGGTGAAGTTTTCCTTTTAAAACTAAACCAAATGAAGCTATTACAACATGTATCTTCGCTTGAGGTTTATCTATAAAGATTACCTTACAATTCATTCCACATTAACGTACAACACATGATGGTAATAATTGTACATCTTGTATCTCACTAGATAAGATAGTGAGAAATGTTAAAGACATGGACATCTTTTCCCTGGTGCATAAAGTCCCTAAATTACTCTAAGAGAGTCCAGACATACAGACCAGGTTTTTGTAAAAATTTTTGAAGTGCAAGAGATTTTACTTGTGATCGACTTGAATTTAAACTTCAGTTTGAAAATCCCCTTCCTGCACGTCTAAGGGCATAGAGAGACACTTCTCCCATTCTGCTTGTCGTAATTCTAATGCCTCTTTTGCTTCTGCATCCAATACATTCATTGGTGAATAGTGTTGGTAGTCACCGGGGTTCTTGTAAACATCCCACTCATGCTTGCTGGGTGTTGGGTTGTCACTTGCACTACCCCTCTCATACCCTGTTGCTGAGACGGTCCATG
>UN000279 
TTGGAAACCAACATGTTTGCCCTTCGCTTGTTCATAGGCTTTCTTGTATTTCTACTATTCTACTTGGTCATTTATTGTCCGCGCAGATTTAGCAGCGATAATTGGAATAGCATCGAAAGTAATATTACAACCCTTTGCTAAATCCTTTTTCCAGGCTTGTTTGTAGCAGTTATCACTGGCATTAATAGCATTGACTCTGGCCTTGAATAAATTCTGGCAGATCTGGAGGATAAGTGTACTTGTGGATGATCTTCTCCCCTTTAGCTTTGTAGTTTATATCACTCCTGTGTTCTTGGTTAGCCTTTGCCAAGACTGTTTCTGGGGCATCATCTATTGAAGTGAATTTAATGGTGCTCGGAGGCTGACGGTACTTTTTCTCATTAAGGATATCCATAGCTTTCTTTGCCGTTTCAACATCTATGGAGCCGTAAGGCATCCAGCCAATGCCTTTTTGCCAGTTGTTATAATCTGCTTTATACTCATTATCACTCTGCAAACTGTTGGCTTTCTTAGCCAAGTTCAGAGGCAAACTGTCTGGAGGCAGAAAGTAACGATTTATTAGTTGCTTATAGTTTGAGTTGCTAGCAATTTCCTGAGCCTTCTTAGCCTGGGAGACATTGATCATATCAAGTGGACAATGATATTTCGTCTTGGTCTTTTCATAGTCCTTTTTGTACTCGCGCTCACTCTGCATCTTAGCCACATGCACAGAGTGTAAGATCTTAGGGTCGTCCTCTATGCAACGAGCTCCAACGTGTTTCCCGCGAGCCTTTTCATAGTTTAGTTTATATTTGATGTCACTTGCAATATCTCTATGTGC
>UN000280 
TATGGGTGCTACTGGCTGTGAACGTTCAGACAGGTAAATGTGGCATGAAGTTGGGGGACATACACAAGGATTCTTTGGTCATGACTGATGGTAGGGGGATGGGAAGAGGGTACAGAGAAGAGAGGGTGTAGGAGACAGCATAGGAGGAAGCAGAGATGATACTGGAATAGGCCAGAAGGGATAAGAGGCTATAGAAACAAATACTCACGGATCACTAAAACTAATAACTGGAGACAATAGCCACGTGAAAACTAATCCAACATCAGTGCAACATTGTTAAAAACTTACTAGGTCAACTGCCGGGTGCCAAGCAAACTACATGAAGTTGTCTTATACACATCAGCTTAGGGGTTAACAAAGCACATATTGGGTAATCACAGCTAGTGATACTTAATTATAGATTTATTTACATGTTTTTTTTAATGTTTTGTAGCCCTAGCGGAACCTTCCACTTCCTAATGCTATTCCATTATAAACAGCTGTACATGCACCTTATCAAAAGTTTACAATCAAGAAATCTCATTTCAATAAACTTCTTCAAGACAACAATCATTTTACAGTGCAAAACATCACTTAAATAAAAGAAAAATCATCCAACTGTGGGAAATATTTAACTTGTATTATTAAAGTGTCCCAACATGATATGGAAGGAACAGTGCTTCAATTTATCAGTCCTCCAGCAAACTGAAGTGATAAGAGACGGTATCCTTCTTGTTGCATTCTATGACTTGTGCTTATGTTTAGTTTTGAATGAAATACAACACTAG
>UN000281 
AATGCCGCTTAGCTACCGGGTAAAACGCTTATTGAATGTAGTTCCTGGGAAGGGACGGTTAGGGATCTACCGTTTCTTGCCTTGTTTCTTTGTCCTGGGCGGTGTGCTGGAGTGGATCATGATAAACGTCCGCATTGGGCACGAAACATTTTATGATGTGTACCGAAGAAAACGTTCTGAACGACAGTACCAGCAGCCATTAGAAGAACTGTCAACATCTGAAAATCAGCTACCTTCCAAATAAGTCACTTATAAATAATTAGCTAATTGCCTTCTGAATAATGAGACCATTAGACTATTTCCTTTTTAAAATCAATACCTTCCTGAGATTTTTATTTCATTGCATTATAATGAACATACAGCATGTTTTTGAAAAAAATGTAGCATTTCATGATCTCTTGTTTGAATTGCATTAAATTGAGTCAATTAAAAACTAACACACAAAGACCG
>UN000282 
ATATTTTGAGCTTATTTGATACTGGAGGACAGTTTTCGTTTGGTGATGTTTTATTTAAGTGGGTGTGGGCAAAGCATTTAAAATTGCTTCACTGCCCCTCTTTCGGGTTTCTTCCTGTCCAGGTTTGCAGGTAAACCTGGGAATGACTAATTTGGGGAGGGGTTCCCAAAAACATCCCACTACCCCACCTTAACTTAGTGAAGTTACCATTGTGCTTCTTGTGGCCAACTGTCAAGCTCCCTTACTGGATTTACAGCCTAAAGCACAACTCACACGCCAAGCACTGCCCCCGACTCCTCCGATTTTTCTGTTGCGGTTTCAGCTCCGAGCACAAACGAGCGAGCCACATGTACTCAGGACATGGTAGTGGACTTTATCTCTATTGGGTGTAATCAATGCGTTGCTTTTTTTTAAGAATTACTGTTTTTTGAAGTAGGTGCTGCTCTCAGTCACAGGTTCCACTGTAACAGGTTCATGAACGTATATTTTACATGTAAAAAAACTGCAAAGAGCTAGG
>UN000283 
AATGGTTGTACACAGGAGGATCTCACACACAGCAATGTTTGTAACCAAGAGGATCCCACACAAAGCAATATTTTTACACAGTCAGGATGCCAGACAGAACAATGTTTATACGCAGTCAGGGTCGCACACAGAGCAATGTTTGTACACAGCAAGATCTCATACACAGCAATGTTTGTACACAGCAGGTACCCATCGCACAACTATGTTTGTACACAGCAGAATCCCGACACACAGCAATGTTTGTACACAGCACGATCTCACACACAGCAATGTTTGCATACAGCAGGAACCCACAAGCAGCAATGTTTGTACACAGCAAGATACCACACACAGCAATGTTTGTACACAGCAGGCTAAAACAGCCAGCAATGTTTGTACACAGCAGGATCCCACGAGCGGCAATGTTTGCCACAGC
>UN000284 
GAGGCGCAGTGGCGCGGCCTGGGCCCCGGCGTCGTGTCTGTCTTTCCGTCCGTCCGTCCATCCATCCTTCCTGCTCAATAAAACTCCTTCGAGCCCCATTCGTGTAAGGAAGGAAGGAAGGGAGGGAGGAAGGGAGGGAGGGGGGAGGAGGAGGAGGAGGAGGAGGAGGAAGAGGAGGGGTGCAGTCCGCCTGAGGCGATTTAAAGCCGTCGGAATGCTTCTTCGGACATGTTGCGGGGCGAAGAAGGACTTAAGCAGGAGGTGAACTATTTCCATAGTGAACGTGGAAAATAAAGGTCTGTCTGCATCAAAGCTTGAAAATCTGAACCAAAGGCTTAACTACAGAAAGAAACACGCCCAAAAAGTTGCACAGTGCATACGGTCAACAAATAGACAACAGTGACCATGAGTGGTGATGCCAACCACGGGGTGATAACTTCCCCTCCTCCACCCAGTGTGATTCATAAAGGGAACTATTTTGACAGCATCAATGAAAATGACCCCGAATATATTCGTGAGAGGAATATGTCACCAGATTTGAGACAGGA
>UN000285 
ATCTTCTGCTTCATCAGTTGTCACAGGCTCTCTGAAGGGTCCTAGTCTTATTATTCTTGGTATTCTTGATCAATTTGTTCAGGATTTCTTCACACCTTGCCAGCTCCAGGTTTAGTCTCCGAGACCTATACTTTGTTCTTTGTTGCACCAGCTCATCAATGTCCACACCATTGACAGGTGATGTCTTGTGTCGAGTGTTTCTGTTGTGACCGTGTAGGGACTGTTTCTTCCCCGGCTGTTTGGCCTGCCTCTGAGGACGGGTCTGAGGGGCTGATTTTCCTTTGGCAGCTTTCCTGGGTCTCGATCTAAGTCTGGGCCCTCCTCGCTCCTCATAATATTCCTCTTCTTCTTCCTCTTCCTCCTCCTCCACCTCTTCTTCTTCCTCTTCCTCCTCCTCATTCTCTTCATCTTCCTCCTCAGCATAATTTCTATCACGTGTGCCACGCCTGGCTGTGGCTGGCTGACAGGCTGGGCATAGCCACTCTCCATCTGGTATCACATAGAGGGCTGGTCTCAAACAGAACAAGTGGAAAGCCTTATTACATTCATCACACAGGATCAGCTTGTCATCTTCACCCTTCTTACGGCACACTTTACACCGGGCATTTTCTGTCGACATATCCCATTTGATACAGGCGTCCAACATTCCCAACAACACATGCATACGAGAGAAGGTCTGAGCCTCTTGGATAGCACATTTCCATAGCTCCAGGGCAGAAGCAACCTTAGCTTCTTCAGCTATTTTCTTCTCCTCATCTATTTCCTCTACTTTTGTTTCCTCTCCTGCCTTCTTCTTCTTTTTGTTTG
>UN000286 
CGGAGTCCACTTGCCAACCAATCAGCGATTTCTCTTCTCAATGTGGTGTGACTTGTTGTTCCCTTTGCAGTGGTATTCTTTGCAATCTCCTGATGACTGCAGGACGGGGGGCTTGGACGGCAGTGTCTCTTTCCAGCAATATTTAAGTTTTGTACTACCAAACAAACTACATTTATTGTGTTTGGAGGGGGATAGAATGAGGAGGAAGTGATGATTTTTTGTATTTGATCAGAAATTCGATTATACCTGGGTCAGGTGTTTCTCTCAGACCTCATCAAACTCCACCCCTCTAAACCCATCGAAATGGAGACATAATGACACTATATCAGGAATTAAAGTATTATTTAAGTTTCAGTTTATACAATTATTATGCTTAAAAAGATTTTTAATA
>UN000287 
AAGAAGACCACTTTGATTTGGAACAGGAATGGTCATGATAGCCTTGGACACATGATAAAGCTCTTGGCCTTAATAATGATTTAATCATTTCCGAAGCCTGCTTGAATTGGGCTAAAGTGCAAATGGAACTGGCTGTAAATGCAAATTTATCCCAGTGAAATATAGAGAGGCTTTGCCTGAGAAATGTACTGTTCTGTATGGATAGCGTTATGGCATTACTGATTTGTGATTGTTCAATGTGAAAAGTACCTGTGGCAGCAAAGCATGTCCGAATGGACAGACCCTTTGAATTTATATCACTTTAAACCACAGCACACTATGGTAATCAATTTATGATTAGTTTTTGTGCAATAATAACTTCCACAATGATAATTGTAGAATGTAATTCTTAGATTTGTTTATTTTTTATATGAGGCAAATTATTTATGAATAAAACTCAATTTTGGAAACAAAACACACAC
>UN000288 
CAGAAGAAGCTTATATTTAGAAACCACTAGATATCAATACTCATTTAAACAGGAACTATGCAGAGAGAAAATTATGAAACAGAATTGTGCAATAACTTGAAATTCATTATGAAGACATGGTATGATCATTGATCAATGATTGTCCGTATTTGGTCATTATTAGGTTATAAATTAAAAACTGGTGACGGAAATTACTCAACTGAATGTTTACACTATGCACTTGTGTGAACCGGAGTACGTCTCTCAAGTTTCTTGATGCAAAGTACTGTATTTTCCCTTCCTAGAAGTTATTGGTAAGGTTTATGGGTGGTATCATAACTTTCTGAAACACTACACTTAATGCTGACCATGTGGTTATTTCACAACAATGAAGTGAACTGCATTGGGTCTACAAGGTTGCTGATTTACTTTTTTTTAAATAAAGTGAATGGTTATACTCCAGTATATTGCTTTTAAAAAAGGTGCTTATTTGTACGAGTTTTGGCTTAAAAATTAGACTATGATTGTGTGAGTTGTATAGTGTTACAAAGCATTCAAATGAAACTTAATAGAATTGGCAAATAAAATGATTTTGTTCATAATAAAAACACACACAAAGG
>UN000289 
AATTTCCTTTTTTGATTCTTTTAAAAACAATAACTGGACAAACAGTTTAAAAGTTTTTTCTTAACAGCTGAATAATACATTTTTTATGGCCTGCGATGAAATAAACATTAGTTTTTACTGTGACCTGTAAATGTTCCTGCATTGTACCTGCTAACTGTAATATAATGACAAAGCACTGTGTAAGAAATAGCTGGTATTATTTCAGACTGTCATTTGAGGACAGTATGGGAATGTATAATATGTTTAAACATTTTTCTTTCTGGCAAAATGTATAAAAAAAAAAACTAGCAGTTTCCTAAAAGAATCTATAATATTTTTAGTTGCAATATTCTTTATCAACCAGTTTTTAGATGGCTTTGAATTGTCAGCGTTCATATCAACACACCACATTTGAGCCATAAACTTAAAAGAAGCCCCTATTTAAGGGATCTTCCAGGGACTGCTGCTGATTCAATTGAATCTTTTCACTTCTGGCGATCTGGATTCACATTCACTCTATAAAATGAAGATGATTTCCACATCAGCC
>UN000290 
GTGTAGTAGTTTTGAGGCAAGTAGGATTTATTTTATATATTACACCTTCTAATAATCTCATCAAGGTACAAGTAGATGTATATTAAATATAAAATCTCACACTAGCTCCAGCACAACCTTACAAAGCAATCAGAATCAAGTTATGTATAACATTCCATGTACTTTAATTTAATATACATTGTTTACCAAGACACAGCTTAATCCATTTGTATTAATAATGTTACTTAACCAGAGATATAACTCTGTTCCACTCAGACAAGAGAGCAGATATTCCTTGGCCCTTACTCACTGCACATTAACAACTCTATTTATCTCACCTAGCATTATACATTTTAAATCGTGAATAATTTAGATATTTAGAGGATCCATATCCAAAAACATAGCTTGCAGAAAATAAATTGAGTGGCGCTTATCACATAATTATGTCAGTCACAATACATCTGTAAACCAATGCTCACTGACAAAATCTGTATTTGTTTAATTGTATTTAACAGACTTCATGTCCTTTGTTGGTGTCTGAAACACCAGTATTTAATTTTAGTGAGACATAATGATGCTGCATCCTATTACTAATGCTAGTTTAACTCCTGACAATGATGGCTGAGGTTTACTTTCCATTACCCACCCAATCAAGTCTGCTTCTTTCCTCTCTTGAGACTGTTAAATCTTACTGGGATGTGATTCTAGAAGAACCACAGTCCTCTGGTACCTTGTCCTTCACATTTTCATATTCATGATGGGTTGTTAGCAGTTTCCAAAATGTATTTTACAGCATGTGAAACTATCATCGAAAAAGTGCCAATGATTCCGCTATTGAAAATGCATTCTACCATGGACCCCGTTTATTGTATAAAATAACTACACTCCCGTAGGAAGGCAATGTTTTACTTTATATC
>UN000291 
CAATTGAGTTTATAATTGCACCAGCTGCTGGGGGTGAGGTTTGAACCCTTGTACCCCAGACCGTGAGCCTAGGCCTCGAGGTCAGTGATATTACCACGATGCCGAACCCCACCCCTCGGTTCTAACACTTCAGACAGGAAGGCTGGGAGTCGGGTAGCGGGAACCGTAACTGCAGGCTGACCCCTCCTCCGCCCTCGGAGCAGAATCACACGTCAAGCCAAACAACAGCACAAGAGAGAGATTTCCAAACACACTCAGCATCAATGATTTGTAATTAGCCCAGCATCAACACGAACGAACAGACAATGCGCTGAACTATGAGAAGCACGGTTCCCATAGTTAACACTCGTTTTTAAAAATGGAACATTAACGGCAGCCTTCAAGCGGATTAGCTGAGGATCTGGACACTGGTGTGACGATTGCAATCAGGCAAGTAAACTGTCGGCAATGCTCAGTAAACTTATTGCTGGCTAATCTAGTGTGACCTTTTGCCCCAAGTTCAAGAGCAGCCAGGGTTTGGGCACACAGGGCAAGTTAGCAAATTCGTCTTTAAACTGTGGCAAGGTTGGCAATCCTTGGCTACCCTGGAGAAGGTGGTGGGTGAGCCGCCTTCTTGAGCCGCTGCAGCCCATGTGGGTGTAGGTACACCCACGGCGCGTTAGGGAGGGAGTTCCAGGATTTTTGACCCAGCGACAGTGAAGGAACGGCCGA
>UN000292 
ACACGACGACTCTTGTGAACATAACAGAAAGTTTCTTCGCGATTCACGAAGGAACGAACAAAACTCCGATGAACCAGAACAGCAGGCAGGTACGAAGGAATGAACTTGCAATTTGACTCGACTCTTCAATACTTTAATAGGGCCACAGAACTCATAAACGATGGCTAAGAAACAATAAATAATGCATTCAATTCAACCTAACAAAAAACAACACCGGCCC
>UN000293 
GTTTTAATTTTCCCAAAAAAATATTTCAGACTTTTGTTATTTGTGTATGCTGATCTTCATCAAAAGGTTCATTCTCTGGGTCAGAGTCAGTGGTGTCCGAGTATCTATAGTCCTCTGGTTCATTATCACTAACATCTGGCGTTACTGTGGTTGAACTATTGCCCATGGGATGCTGTTGTCGTTCCTCTACCGTTTTTGTGAATAACAGCTTCACCTTGAAATTTGGTGAGAAGTATCTGTTGGCCTTGTCTTTATTTGCCTTGTCAAGTTCATTTTTAGTCAATGTGAGGGCCAGATATTCCTTGTCATTATCTGTACGCCAACCATCGTCGTCCTTGTCTGTAAACTATGCTGCCATTTTCTACTTTATCTAAGTTCTCATTTGGTTGTGGGATGAAGAACGTATTTATCCAGAAATGGAACATTTTATCCTTTTTCATCATCTTGTTCTGTTTGTGGAAGAATTCCACTTTAATATCTCCACACACTGGTAGAGGTTGAGGAAAATCAAAATACATATATTTGTCTTCACGCCTGGTCGGTCCCAAAGGGGAAGTGAAGATCTTCACCTTCAGCTGTGAAACCACAAACATAGGATTGCATGTTCCACCACTGAATATTGGAACCGTTTCAAACTGCATCTTGTGAAACAATAATGCCACTGGTTTGTAATCCAATCTGTGCTTCAAAAGGTAGCTGTAATAATATACATAACGCCTCTGGCTGGGAATTGTTACGCCCTTCTTATCTATAGTTCTTGCTTGGCCATAGAATTCTAGGGCTTCTTGTGCTTTTAAAAATTTGCCACGATGAAGCAAATAAGCACAGATCATTACTCCTGTCCGTCCCTTTCCAGCTTTGCAATGGATTGCTGCAACATTGTTATCATCTTCACTCAACCAGTGGTCTAGATCTTCACAAAATGGCTTAATGAGTTCTAGTTGTGGTGGATTGTGGTCTTCAAACGGATACTGTGCGACTCTGCAATTAAATTTAGTAGCATCATAATGTCTCTCTGCACATAGGTTGTATATTTTTGTAATGGTTTTTTATGCTTTGCATCCAGAAACTTTACTACATCATCAATGTTATTTCTGTAGACGCCTTCAAGTCTCTCAGCTGGAAATCCCATGGCAATGATGTTTGGATAAATATATGTCAAGTCCAAGTCGAATCCGTCTTCCTGGTATCTCCTCTTGTTCCGGCTGACAAGTTCTTTGATTCTCGAAGCCATGCCTGTGTGGATCCTGGCTGAAGAGGAGGTGGTGATGGTGCTGGATGTGGAAATGGGTTTCTTCTTGGCTTGCTGTCACAACAGGGGCCGTAAACACACCGACAGCCAGCTCCACACACACACTCCTCTCTCTCGCTCGCTGCCGCTCGCCTTTCCCCCGTTAA
>UN000294 
CTAAGAAAAAGAAATAAAAGAAGAAGTGCCATGTTCATGGTTTGCTTACCTTTCACTATGGGCACAAGTTGCTACTTCTGGGCTTCTCCTGTTGCTGAAATGGATATTCGTGGACCAAGAAGGAAACTGCTCACCACATTACTTCAGGACAACACAGAAATCATTGGCTATGTGCTGGGGGTGATTGCTGTTTTCATTGGCTGGACATCAAGGTTTCCACTGATTTTAAAGGCATCTAGGGGGAAGATTGATAGCAGTCTCCAGAAATGGGCTCTGATCCTTTCAATTTTCGGGGGTGCACTGTATGCTGCTGCTATTTTGGCACATGAGAAGTCTCCTGAGTTCATCCTGCAAGCTTTACCCTGGCTGCTTATCTTTCTTGGTGGTGCAGCTCTAGAACTTTCTATACTGTTTTTATCATGTTTATTGAAAGATAAAACTGCTCGCCAGCATTGGGGTTTAGAGGTGGTAATAGAATCTGATACTATCTCTCTGTTGGAATCTCCTGGACATGAGGTGGAAGACGAGGAGATTGAAGTAGAAACACAGAATTTGGACTGGATGCCACTGAACATACCCCAGAACAACCGATATTTACGCAAGATGGCAGAAATAGGCCACTATATGGATTTGAGCATTGAACCAGTGCAAGAGATTGGATTTGGTGTTAAAAGATTACCTGGAGATGGACAAACTTGTACAGAGAGAGGAAAAAGAGTGGATACCCTGTTTGTCCATGATCCCCCAATGTACCCTCCAAAGCAAGTTATTCATGCAAATGTGTCCTCATGTAGCTCGTCAGATGCTACTTCCATAAACTCTGAACTAGAGCAAAAGTACTTGGAAGCCTTAAACTCAGAACAGTGGGATTTTGAAGATATTCCTCAAGAATGGAAAATGACTCAAAAGCAAGAAGAACATACCTTAAACTGTAGTCCAGATCAGACCCCATTAATCAGCATGCACTCCTTCCCTACCAGCATTGTCTCAAGTACATCAATAACTGACTTTTGGCTCAGTGACACTGAAACTATGATGACTGAAGAGACAACCTCAGCAATTTTGTCTCAATATGAAGAAGAAGTAAATAGGACTAGACGTTGAGGAGCAAGAACTATATTATCTTCATGTGAATGTGAAACTATTTTTTACATTTTTAAATAAAAGTATGCCTTGTAAAATGTTTATGATTTATTATGATTAACTTATGGTTATTGGTGTTCGGTATATCAGTATAGATATGTATGACTGGTATTTGGACGAAAACAGGTCGTTGAAATACTTTTTATATTTCTCATGCGACTAATTTCTGAAGGGGAGATATTGATAAAATGTAAGTATTCTGACACCATGCTTATATATTTATTGCAACCTCTGACTGCCATATCACTCCTGGGGAAAATCTAGCTCTCCGTGTCCAACTTTGAAAGATGTTCACAATTGAACATGATTCTGTATCACCTCGCAACGAACGATATACGCTCTAAGCAAGATCACTGAATAATAAAGACAAGTATAAACCTTACCTGAATTATTTTCCTCCCCCTTGTCCAGGGATACTGGGGTTAATTGTTTTTATTATCCATGGGTTAATATCTTTTCAGCTGAAGTAGCAGTTCTATCCAAAATATTAACACAATTTTTTTCTTCAGTCAGATTTTTTCTGTTCATTTGCATCTATTTTTTTTCTTTTTACATCTGGGTTCCAGCATTTGCAGTTTAAAAAACATACTTCACCTGCAGATCACTGATTAGTGTTTTTCATGAAGATGCACACCCTATACTGTTTACAACAAAGGAGTGCCTATACTATACAGATGATCACATTTTGGATCACTGATTTACAGTGACTGAATACGTTAAATTCCATTGCAACTAAATGGTTTCTTGGGACATTTGTCTTTGGGAATTTAATTCCATGACTCTGTTCATTATTCACGTGCACACGGTCTTGCTGGTTCAAAAACAGTCACACAAATGACATGTGAATAAAATTTTTGAAATTTGGAAAAACACACAC
>UN000295 
ACACGACGACTTGTTTAGCGATCAGCAGTTGACGGAAATTGTTGAAAAAACATTAGAATTTTATAAAATCGAATGAGATATTAATCTTGTAAACAAATAGTTGATGAAATTCAGCAATTTCCGTCAACTGCTGATCGCTAAACAAGTCGTGGTGT
>UN000296 
GAACTATATGCAGCTTTATTATTTTATAGGGGAAGCATTTGTAATGATTCTTGTTTGTAAATACCGGTTGTGTGTTTGTGCTTGTATGGAAGATGTTGACCCTATTTGCATTGCTCTGGATGAGGGTGGGAGATAGCAGGCCTGGACCCTTGCAGGCTTGGCTGAAAATTATTATTTCCAGAGCTGAGGTCTATTATTACGTAGTGTGTGCACCAACTGCAAGGCATACAGCAAGCTGCCAGTTGGAACTGCAGTTTATACCCCAGATAATCTGTCTAGAAAATCTCTCTTCATTTTCCCCTTTATCGATTTATTTCACTTTATTTGCCCCTTTCTATCTTGCGTCATGTTGAACTTCCTGGTCCAGTATTACTGTAAAATCCAGTATATCCATCGTTAGCTTGTAGAATGCTCATGCATTTTCAGGTGCCATTTCAGTAAACACCCTGAGGGCTAAAGTGAAAGATCTGCGAAGCTATTGTTTATAGACCAGATATTATGGTAATTGCCAGCCGGTGATTAGTGTGAAATTCTGACACTGTGCCTGGCAATAAGTTGCTGTCTAGTTCTTCAGTGTTCTGATTGTTTATGCTGGGTCAGAATGAACTTCAGCTGTGCAAACAAACTTGCTGCTTCCTTATAGCTTTCCAAAGGAGTTCCACTGATGCAGACTCTAGACAAATGGCCATAGGTGGTAATTTGTACATTATTCTGAGTGAAAGTGATTGTTGAATGTT
>UN000297 
GTTTGGCAGCATATGGCTATGGAATTCGCTATGAATTTGGTATTTTTAATCAGAAGATACATAATGGCTGGCAGATAGAAGAAGCTGATGATTAGGCTGACGCTATGGTAAACCCTTGGGAAAAGGCACGGCCGGAATAACATGCTCCCTTGTTCATTTCTATGGGCGGGTCGAGCATGCAGCAGATGGCGTCAGATGGGTTAATACCCAGGTTGTCCTGGCCATGCCCTATGACTACTCCAGTGCCAGGATTCAAGAACAACACTGTCAACACCATGAGGCTGTGGGTCTGCCAAAGCTCCCAACGACTTCAACCTGAAAGCTTTAACGTGGTGATTATATCCAGGCTGTGTTGGATCGAAACATGGCTGAGAATATATCCCGTGTGCTGTACCCCAACGATAATTTCTTTGAAGGTTAAGGAGCTCCGTCTAAAGCAAGAATACTTTGTGGTAGCCGCCTCACTCCAGGACATTATCCGTCGCTTCAAGTCTTCAAAGTTTGGCTGTCGGGATCCAGTCCGAACTTCGTTTGAAACATTCCCAGACAAGGTCGCCATTCAGCTCAATGACACCCATCCTGCCCTGGCCATTCCCGAGCTGATGCGAATCCTAGTAGATGTGGAGAAGCTGGATTGGGAAAAGGCATGGGATATAACCAAACGAACGTGCGCTTATACCAACCACACGGTGCTACCTGAGGCGATGGAAGCGCACAGTACTTTATATGGAGCACATTGGAACAGGGTGCAGCATTCTCTTACCAGCATTGGCCTTTGTAACTATTAGACACATCGTGGCAGCAAAAGCAGAGAAGTCCAGCTTCGTTACTGGGCTCTTTGCTTGGTTCTCTTCTGACTTTGAGAAATTATTCTGACCTTGTTAGAA
>UN000298 
GGGGGGAGAGGGAGAGACGGAGGGAGAGAGAGACAGAAAGCGAGGAGGAAGAGGAAGAAGAGAAAGAAAACAGTCACTATTACAAGTGGCAGAAGTAAAGGCAGAAGAAGAAGCCCCTGAAGTGGAAGAGATAATTGATGCCCCAATAGATAAAATTACAGATGAAGCTCCAGCAGAAACCGAGCCAGGCTTACTACCTGTTTCATCACCAGAAGGAGTTCCAGCAGAGGAGCCTGAGCCAGACATTGAATTGGAACATGAAATACCTGAGTCTCAAAAGGTAGACAAAGCCGAGGATGTTGGAACTCACAGGCCGCCCACGCCAACAGGAGCCTTTGCTGCCCTGTCAGTTATAAGGCAGTGTTCTGAACAAGTCTGATGACAGTGACTCAGAAATGCGTAATAAATTAAGTTCACCTCGCCGTCAGCAGATGAGGATGATGGTCTTCCACGCACACCTGGC
>UN000299 
TCGTTCGTTGTTGTTTTGTTTTTTGTTTTTTTTTTTTTTTTTTTTTTTTTGTTTTTTGGATTCAACTAAATTTAATTTTGTATTGACAGCAATATAAATTAACAGATAGAAGAACTGAGAATACTCAATTAAAATCAAACAACAAAAGGACAGAATCGATGACAGTCAGCACCCAGCTGGACACGTCACAGGCATCTTTAATGAGAAACATTCTTTATATTATATCACAGCACTGTTTTATTACCGCACTAAGGATTAATACAGGTAGCAGTGTATACTCTTAAAGGTCATTCTGAAATAAGTAAGGTGCATTCAAATTACACTAAACATGACGAAGTTATATTTTATAAACACAAATAATTAATTAATCATGAGGATGCATGGATGCAAATTTGGTGTAAACCTCCTGCGTTCTCCACTGGTTACTCAGAGCCAAATCCCAGACAATTCTACAGATTGAGTCTCTCTCCCTGCACAAGACGTCCTTTGAAATTCCAGACATCCGCCATAGTTATGTCTGCGTCAACGCCATACTTATTATGTGCTATCTCAAGAAGCTCTTGCTCAATATTTTCCTGGCTGGTGCCCTTTACATCAATGTAGTAGCACTCAGAACTAGAGGTTTACGATGTGCATTGGCAATCTCCAAGGCTGGCACAATGGATTGTACATTTGAGATTTTCTTCTCACTGAGCAGAAGGTACGCATCTTGGAATTCACATTTCTGCCCTTTAGCTGTGTTGATGAAGTAAGGTGAGATGTAACCTCTATCAAACTTCATTCCTTCAATTAGTTCAAGCTCATCATGGAGTGTTTTTCCATCCTTGACAGTGATGACACCCTTTCGCCCAACTCTTTTCTATTGCATCAGAGATAAGCTCACCAATTTCCTTGTCTCCATTAGCTGAAATAAGTTGCTACCTGAGCAATTTCTTCTGGGTTGTAACTGGTTTGGTACATCTTTTCTAGCTCCCCAACTTACAGCATCTACAGCCAGCATTACACCTCGTCTTATCTCCACTGG
>UN000300 
ACTTACAGTACATAAAGTTTCAGTTTCAGCTTAGGACTAGCGAACAAAAGCGTGCGCACATTCTCTAACACAGAAAGTAAAACACCTAGTTCCAATTGAGCTTTTCTGTTCCATCTTCCTTTGAAGGCTTTTGCTTATCATTTTTCAATGTTCATTATAATTAAGAAAACAAAATTCTAGTTTTAAACTATACTCTTGGACTAGATTGGTGGTCCATTTCAAAGCAAACCATCATTAAAAATTTTAAACTGACTATAGCTGTTGCCCGACAAAAAGTGTGGCACGTATTTTTGAACAGATATTTTTGTTCCAATTTTGGTAAAGGTTTACATTCCAGGCCGGCTTGATAATGCTGCAAGTTAAGATGTTTTACTTCGCAACCCGGTGGTTGTGGTTTCAAGCCTTATCAACGTATGGCCTGTTCTACTGTGACATGTTTAGCAAGTAGTTTGCTGGGCTGAATCCTGGTTTCCTGTCCAGTCAGTAGGTGCTGGTGCCAAAATTTTGTGAAGTAAAAGTTACACATATTTGACCCCTGGATTTCACACCTCTTCTCCCATTAGAAAAATCACCTGATGGTGGTTCTTAGCATTCAGTGAGAATGTGGTACTTGTGTAGTGGAAGAATCAATCGTCCGTTTAAACATTTGGAATTTAATGGATTTCCAGGATACTTGTAAACTGCCACTTGTGTTGCGTAGGTAAAAGATAAACCCATAACCATCTATTTCATTTTTAAAAATTTCATTCTTGAGGTGTGGATGTCTCTGGCAAGTCCAACAATTATTG
>UN000301 
GTGAAAGAACTTTTCAGTCTGCTCTCAAATTCTATTGTTCATAGCATGCATGATTTAAAGATCTATGCAAGCAAGTACAATGCTCCAATCTCCCAGAATGAACTACAAAGCTCAGCTTATCCTCTCCGCTGTTTAATTAGGTTCACGTGGTTTAAAAGAAAAAATTTAATGTAAGTAGCAGTTCAAATCTTCTGGATCTTCTCTCCAACTGCAACAGGATTTTCTTTCCTTATTTTTTCAGCAGCGTCAGCTTTGTAATCATAAGGACAACTGTGCTTATCAGAATAACGATGTAATCCACAGAACAAGTTTCCACATCTGCAATCAAATCCTGTAAGTCCCACTTTCTTTCGGCAGGTAAAACAACGATTCTTCTTCTGCTTGGGTTTTTCAGGGGACTTGTCCTGTCCATCAGAAGAAGTCTGTGCAATTTCTTCGGATGTGGAAGCCTGCAAATCTTTTTTTAGTCATTTCTTGGTTATCTTCTGTATGGTCCCCATCGCTCTGGGGATTTGGTACTGATTCATGGGATAGTAGCAGCAGCTGATTGGAAACTGATCTTGATTGGCCAGATGTAGAGGAGGAGGAGAAAGATGATGGTATTTCTGGGAGGTTCTCTTCTGTGCATTGAACAGGATACACTTCAGTTAAACTACTCAAATTGGGAGATGCTGGACTGATTCTGCCATTATTGTTTTGCCTTTGAAGAAAATCCTTATAGCAAACAGAACACATGCCATCCGTTCGCGGGTTCCCATAAAATCCACAGCCAGTGGTACACAGCATAGGCACTTGAGTCTGATTGGTTTCTTGAGCCATGTTCCTTCAACAGACCTGCTTTATCCCTTTTTTAAAAAACATCCGAATATTTTAGTCACAATGTACTAATGGCAAAGTCAGCGCTTGTACTTTAGGTGTTCTC
>UN000302 
CCTAGTTACGGGGCACATTGATGATTTTGCAAGAAAATACACACATTAAAATCTGCTCAGTTGCATTGTGGGATATTTCAAGCTACTTTCACTTTTGGTAGGGAAGTGTTCATTACTGTACATGAACAGCTTTTTCAGAGACACTGCATTATATCAGTACATGTAGTTGAATGCAAAGATTCTTTATATTACAAGAAGATACACAGCAAAATGGATGAAGAGGAAAGAAATGACCACAACAGTGAGGGTGGTGAAACCACAAGAATTGTGGAAGGTATTTCTAGGGAAGAACTACATGATGAACGACTGCAATGCAATAATGGAGACCACAGTAGGAGCCCGAATACTTCTTCAAATAAGACCAGCAAGAAAGAACCAGCAGTAGAGGTTGCACCAAGCAACGTAATCCAGATAAAGTGTGCAACACTGCAGGTCAATGATCAGTTACAACAAGTTATAACACTCAATGTTGGAAGCACTCAAGAACAGGAGCAAGATCAAATGACATCTGACCTTGAAGCAGTCTCTATACTATCCAATGAACAGTTTTCGCTTCCAGAGAAATCCAGCCCTGCATACAAGTATGCCACGACACTCACAAACAGACAGCGAGGGAACGAGATCTCATCACTCCCAGCAAACCTGGACACACTATCAATTCATCAGCTAGCTGCTCAGGGAGACCTGGTCCAACTAATGTCACATCTTCAACAAGGGAGCTCATTGCTCAACGTACCAGATGACCGAGGCTTTACACCATTAATGTGGGCGGCAGCGTTTGGAGAAATAGCTGTTGTGAAGTTTTTGCTCCAGATGGGCGCTGATCCACACACTTTGGCAAAGGAGCGGGAGAGCACGCTGTCGCTGGCTAGCATCCAGGGATACACCGACATTGTCCTGCTGCTCCTTGACCATGGAGTGGACGTCAAC
>UN000303 
AACATTTCTTCAACAAAGCTGTGATTCTCTACAATAATTTCAGTTCTTTAAGCGCTCTGTAGAGGTTTGGAAAACAATCTGTGCCCAAAGCAATAAAGTAACATCAATTTATCAACAAGGGAGTTGTTATTACACCTCAGGAAGTGATTATGTCAGAATTTTAAACTATATTAAAATATCATGAGCTCAAACATTTGTTATGGTCATTATGATCAAAAATGACGATTTCACTAGAATTTTGATGTCAAGAAAGATGGGCTGGCCCTGTCAGAATAATTCTGGCCATTCTCCTCCTCCTTCTTCTTAGGCAGCCCTTCAGAAGCGAGGATGACTTGCTTCCACTCCGATTCGACATGTTCTGAAATGGCTAAGTCCAACGTGTGATGTGCAGATTCTGGCATATGCAGGGCTAGGGTGGTGCTTGAAGGGTTGGGTAGATAAGGTGTTTGGAGGCTTGTGTGC
>UN000304 
GTGTGTGTTTTTTACGCCTGAATTTTTCAATATACTCCTTGCTGTACCTTTCCTGTGTTTGACACTGCTCCTCAAATATTTTTGATTGTTTCATTTAAATGCTTCAATAGCTGTCCTTTTCATTTGAATTTCTTGAGATGTTCTAGTACATTCTTCATAAAGTCTGTCGTACTCTCTACTTTTTTTCCTGGTACTGAGTATGATACTCGTGCAATTTCTTGCCCACTGCATCAATGTTGTCCTCTTTTACCACCTGATCCTGTTGAAACTTGGAAACCGGGTATAGCAGTTTTAACATCTAGCTTAGGGTTGTACTGTGCCAACGATTCATGACGATAGTGATTTATAAGCTCCACAACTGAATTGAAAGTCAACGGGTCTGAAAAGCCGTATTTGCCATCTCGATGAAAAATTTTGATTAATTTATTGTTGCCTCCTTTCCTCAGGGTAAGAGTATAGTCACCATGCATTTTTGTAGAAGCATCGCGAACTAAAAAGGTACCATCAGCAGTGTCCCGCAGTTTTTCATTGACCTCCTCTCTTGAAATGTCTCCCCAGTTCCATTCAGCATCCTGCAGGGACATGTTACTGTTTATTCCGTTATTAGTTACAGGTGTGGGTTTTGGTGGCTTTGGAGGCAAAGCTGGTGCTGGTGCTTGTGTAGTTTGTGTTTCTTGGCATTCACTGGCTATAAGTACTTCTATAATCTTAATGTGGTATTCGGGATTTGTATCTGAGCTTGCTGCCTGTTGTCTGAAAAGCAAAGGACTGAAGATTTCTGCCAATGTTCTTGCACTCAGGTTGTTCTTCCCAGAGCTTTGGCAAAGTTTGCAGAAATGCTTGATCAAATAATGAAGTGTAAGCCAATACTGGTGAGGCACATTATGGGACCGGATAGCTCTCCTTAGCAACTGTGCACACTCCTCTGTATTGAGTACCTCTTGAGCTATATAAACCATATCACTGTAGATGGATGCTGGAATGACGGGATTTGGCAGCTCCTGAAGATATTGCCTTAACGCATCAGCCAGTGACTGCAGATCAAACTGCTCAATGTCCACTGAAGTCGCATCATAATCCAACAACTGTTTTAATTCAGCACCACCACATGAACCAGACATCCGGTATAAATTGGCACACTCTATACCTGTTTTTTCAATCGCCTCTACTAACTTCACTAGGGTTGTTGGCGCAATGTCTGGGGGCGCGAACTGCTCAGTTAAATCCAGTAGAACAGAAGCTTTATCTGATTACCAGAACATCACGAGAAACTTTTCTGGCTTAATGTTTGACTTAGTTCT
>UN000305 
GTGTGTGTTTTTACTAGGCTTTAAAATTAAGCTTTTATTTACCTAAACGACTCACATGTAAAACAAGAAATTAGTTTTCTATAAACTAGTACACGACCATGGCACATACTGCAGCCAAAATTAGCTAAACTAGACAGACTTGTCAGTATCAAGGTAAAGAAAACGAATTTTCCTTCACAAGACTTTGTCACATTAAATACCAGTTTGTTGCAGATGCCCACTCTTATGAAAAATAGTGCAATACGAGTGATAAGTTGAAGAGCAGGGAATATCAAAGTACGTTATTTAGTAGATCTACATACAAAAGACAGACAAAGACCACTT
>UN000306 
GGAGATCCCTGGTGGCTGCGGCGCTGGAGAGCGAGCGAGTGGCAAAAGCGGATGTTAAAACAGTAACAGGATTCAGCAGTGGCCAACGTCGGCAGGAATGCGGGTGGGATAAATCATCATCATCATTCTGATGAAGGATCATACGGACTCGAAACGTCAACTGTATCCCTCTCCGCAGATGCTGTCTGACCTGCTGAGTTTTTCCAGAGTTTTTTCAGAATTGTGCTATCTGAAAAGTACCAGACAATAGAGAAGAATACCTGCAGTACAACAACTGATGGGCCTCCAGCTACTCAAAGTAATCAGAGGGTGACAGCAACAGTGGAAAGAAATTACTCTGCATCTGACTGCATTTACATGGATTACAATGCAACGACGCCTGTGGACACCGAGGTAATCCAGACTGTTACCGAAGCCATGCAAGAGGCCTGGGGAAACCCTAGC
>UN000307 
CCTCTACCCGCATACAGGAAATCCAAGAGAGGGTCAAGTTTCTTGGCGGGGGAGACGGCGTGGCTAAATGGACTCAATGGCACGAACGACACAGGCCTGGTTTTTGCCACAAGCATGCCAGACCATAGTATTCATTTGGTCCTGTGGAAGGAGAACGGATGAAGAAAAATACTAAAACTGTAGGGCATGAACTGCTTGTGCTGCTGTTTCTGGGGATACATCTGAGAATGCAAAACTTTGCATCAACCAAAGTCGTGCAGACCTGGCATTCTCGTGTGTACAGTACGGTTAATTGCCTTTATTTTTTTAAAATAGTCAAATGAACCAGCATGTTGAAAATTAATTTTTACTAGCTTAAATACCGTTTGTCTTGTCAAATTAGTATGTACCAATACAGGGACGGGGAAGGAAAAAAACAAGTGATATCTGTTTAATTTTACGTTGGCACTGTTTAGAAATTTATTATGAGCCAAGGTTGAAATTATGCTTGACAAGCACATTTCAATGTAATTCAATCTATTGTTTGCAGTATTCTGAACATTCCCTGAATGCCTTCATTTCTTCTGCACCTGACAGTATGGAACACCTTACTTTTTTATATATAAATATTTCCATTCAGGACTTTGCCTTAATGCTTTTAGTTAGTGGTTGCTCTC
>UN000308 
GGGGTACAGAGCTGCCTCAGGGAGATAAAGAGTTATAAAAAAATAAAGAACTTAAAAATAGTAATAAAACCCTAGTCACATGAGCAGAGACCTGTTTTAAATTTTAAAAATTTTATTTTATTTTTATTTGTCTTTAGGTAAACCTCTATCCTTGCTTGATTCTATGCGCTGACAATATAAGATGAGTCCGGTAGCCAGGAGGCTGTAATGAATTCAGACGATGTTCCCATGAAAGAGGCAAGACCGATACAGGTGGTGTTGGCACATGAAGATAATACATCATTTTGTATCTCGATGAAAAATCCTTGGAACGACTTCTATTGCAGGAACACATTCGGGACTTGAATGTTGTCGTTGTCTCTGTGGCAGGAGCATTTCGTAAAGGCGAATCATTTTTGTTGGACTTCATGCTGCGATACATGTACAATCAGAAATGGAGACTGTGAAGTCGAGACAAGGAAAAGAAGTGTTGGAGATGGACCATGTGAAGAATCCTGGTACGTGGTTGGATGGAGATGATGAGCCGTTGACTGGCTTTACTTGGCGAGGTGGATGTGAGCGAGAAACTACTGGTATACAAGTTTGGAGCGAAGTTTTTGTAATCAACAAATACTGATGGAAGGCCAGGTTGCAGTGCTTTTGTATGGATACTCAGGGGGCCGTTTGTACAGTCAGTCAACCATAAGAGACTGTGCTACAGTGTTTGTCTCTCAGCACTATGACAAGTTCTGTTCAGGTATACAATTTGTCTCAGAACATTCAAGAAGATGATCTGCAACATTTGCAGCTCTTCACAGAATATGGCCGACTGGCAATGGAGGAAGTGTATCAAAAACCTTTACCAGACTCTTATGTTTTTGTATAAGAGATTGGAGTTAT
>UN000309 
TTACCAATCTTCTTAAATCTGTACCCTGTGGTGACTGACCCTCCAACCACTAAAAACAGTTTCTCCTTATTTGTAATATCAAAAGCATTCATGATTTTGAACATGTCTCGCCTCTTAACCTTCCCTGCTCTAAGAACAACACAGCTTCTTAAATCTCTCTGAAGTCCCTCATCCACTATTCTGGAAAATATCATTCGCATCATCTCCAAGGCCTTGACATCCTTCCTAAAGTGTGGTGGTCCGAATTTAACACAACTGAATCATTGTTTTATAAGGGTTTGGCGCACTGTAACTTCCTCGCTTTTGGATTCTATTACTCAATTAATAAAGCCTGGTATCCCAAAAACACACAC
>UN000310 
AGAAAAGGTATTGCTTTGGACAGACGTAATTGCATTATTGCTCAGATCAAGGTATTCAAGTGCATCCAGGCCAGAAAATGCTTTTCTTGTGATTGATCTAATTCGGTTTCCCTGTAGTCCCAATTTCTTAAGTTGGCTCAATTCAGAGAAAGCCCCATTCATGTCCTCAATAGTCCACGATATTTCATTGTTTTTCAGATCTAGGCTGTGTAAGCTGGAAAGTCCTCCAAAGGCACCATCAGCAGTGTAGCTCACTTGATTGTTTCCAATATACAGCTGTGCAAGGAGGCTCAAACCAACGAAGCTGGAATCTTCTAGACGTGTTAACTCATTGAATGAAACATCTAGCTCACTGAGTTTCTGGCAGAACTCCCAGGCATCTGGGTTGATCCTGTTGATGGCATTCTGGCTGAGGTTAAGTTGCTGCAACATGAGCAAGCCATACAACCATCCTTTCGTTACTTCTGTTAAAATTGTTAAAATCTAGTTGTAAGGTCTCAATGTTACTCAGTCCCCAGAAAGCTCCATCCATGAGTTTAGTAATGCCATTTCTTTGTAATCTAAGAGATTTCAAAGCACTAAGTCCTTGAGACGCAAGGCCGTCCACTTTTTTAATCTTGTTGCGGCTGAGTTCTAAGTGCTGAAGATGTGGCAGCTTAAACATCTTGGAAGGAATAGTTGAAATTTTGTTCCGGTTTAATTTTAGGACTTGAAGTGTGTTGGAAAGATTGTCAAAGCAACCAGGATCCAGAGAAGTTATTTTGTTATTGTTGATGTACAGATATCGAAGCTGTAGAGGAGGGAATGTATTCAGTTCAAAAATGTGATTGTTACTGAGATCCAGTGTTTCCATTGACTGAAATGGTGTCAGTTGTTCAGATTGTACCTCGACAATTTTATTATTAGACAGTGAAAGAAGGGTAATGTTCGAAGCCACAATTCCAAAGCCAGGTACCGCAGTTAATTCGTTGTGGGTTATTTTACTTCCTGTAGGTTATGAAGATTGTTAAATC
>UN000311 
GTGTGTGTTTTTGCATGCAAGTGACTAAAGTGTCAAATTTATTTTGTTGAAGGAAGGAAGAGGACAATAACCGTATCACCGACTGAAATGATGCACCGGGGTGCAACAAAAGCATAGGTGTAGAAGACCGAAGTCCGACATAACATTGGAATATCCTGGGTGTTGAATTTCCCCCTGCTTGGTGACAATATATATATATACACACACACACGCCCCATTCACTCCTGTCCCCTTTAGGCAAGAGTAGAAGGCAACTGAAAACAAGAATTTAAAAAAAAAGTACAAAGAAAAAAACATAGTAACCCAGTTTGTTTACTTTAATGTCTTCTCATCCACTTTTAAAACCAGCCATTCCTTTCCAGGTAATCTTTTAAGTTGAAAACATCTTAATGCCTACACGAATTTTCGAAACTCTGTCCAAGTACATTTTGTCAAATGGTCTCCGTCCTAATTAAGTAAAATTAATTTCCTTATTTCGAAAGTTACCTTTGATTTCACCATCTATAGTGCAATTCAAAACCAAATATCCATAAAATGCTGAGTTCATGTCAGAAACATACAAAATTATTCTCATTCGGATAGTGTCTGACTCTAGAAAACACGCATACACAATTCTTGTTTAGTTTCCTGAGATACCAGATGAACACGCACACATTTTCACTGTTCTATGATATTATAACGGCCAAGCAAAAACTTAAGTCCGTGCAATGGCTTCTCTTACCTGAACTGTATTAACTATACACTACGGCTTCACAGCATACACTCTAGAAGCATTCAGGAGTAGAATAAAATAAAGGATGATACAACAGTTCCATGTATGTCGCTAATACCATTTACAGATTTGAATCCAAAAAATAATAGACATCCCAACAT
>UN000312 
ATTGAGGAGCTCTCATACGGGATCGTTGTTGGACACTAGGAGTTACAGCGATGTAGTTCATTGGTTTGGCAACACGCAACATCATCGACTCCACACGATACTGTGCTCCTCTTGTCAGCACATGATAGAACAAGATACCAAACAATCGTGCCAATTCACTCGTCCTTCCGATCAAATCCAGTTGTTCCAGCAACTGTAGATTTCCACGTACACGGCAAATATAATGATCAACCATCTTCCACCTGTACAGATTGGTCTTATTATCAAACCAGTCAGATAGGACACGGAAGGAAAAGAGTGGAAAACGCTGATGAAGAACATGAAAGGCTACATTCTCAAAAGAGTAATTGTTGAGAGCAACCTCACTCCTCATCATTCTCCATACATTCAGAATGATCCGTCCCACAATGTTTATCTCAGACATGGCAGTGGCACCATATTCATCTCTTTCTGGAGCAAATCGATTTCTTTATCATCATCTGGAATACGGGAGATCATTCGACAAAGATCAAATTCTAACGCAGCAGCTCGCTGAAAACGTAGCCCCATGAATGCATCTGAACTTCATATCCCAGGAGAATATCAGGATCGTACCTTCTGATGTTATTAATGAGTTCCTGAAACAGCTCCTTCTCGTCATTCACATAAGAAATTTGAAGACCTGTTACACCAGATCTAACGAGCAGTGGGGTTTTGCTCCCGAGTCCTGCAACAGAAAAAGAGGTGCCTTTGTTGGAGCAGGTATGGCCCTTATCAATTACTAT
>UN000313 
ACACGACGACTGTGTGTCTCCACCGAAATTGCACAGAAACCAAGGAATTCCAAATTACAGGAGGGAGCAGACGCTCAATTCCAAGTGCAATTATCGGTGGAGACACACAGTCGTGGTGT
>UN000314 
GAATCAAAACAAGCAGAGGTATAAATAAAACAGATAAGTGAATTGTATGCAGAGTGCATGAGATGCAGGTTAGAATGTTTGTGGAGTCCTCTGGTGGAGATGTGCTGGGAACTTGTTCAGGATGGTACAACGTGTCTGCACATGAAGCTATTTTGTTCTAAATAGTGTAATGTATGAAGCGTTGTCAATGGATAACTGACAAAAAGTTACTTCATCTTGAGGTGAAATAGATAAAGCACATTTTTAAATTAAAATACTGAGATGGTACCGTCGTTAAAAACAACACACAAAGGACCGGCCTCGGCCGACT
>UN000315 
TCCTGATATCACTGCTGTCTTGCGACGATTTCCTGGGGTCTTGAACTTCTTGTCGTCTATATTCAGAGAAATCCGGAACTTTAATATCACTGTGTGCATATCGAACTCCAGATGCAACGTTGAGGCCGGCGGTGACGGCGGGGCCGGTCCGGGCCGCTTGGCCCTGCATCGACTCCCTACACAGGAACGGCCTCTTGAGATCCACGATCACCGCATCGGCCTTGGACACCGGGCCGGACACCAGCGGCTTGAGTTGTGACGCCACGGTGTTAGTGGTAGCGGACAGGTAGGGGCCAAAAGGCCCGGAGCGAAACATCAACGACAACATCAGGAACCGGGAAGCAGCCACAACGACCTTAACCCAGAGGACAGAAGAACAGGCACTGCGCAGGCGCCGAGTCGGCAACCACGGCTCTGCCCCCC
>UN000316 
AGAGAATGATAAAATTACGTCAGGAATTTGCGCAACACGCAAACGCCTTTCCACCAGTGGCTGCAGGAAACCAGGACATACCTACTGGATGGTATAGCGTATCGTCGTGTCATTCATGTGTATCAGTATGAAGTTGGGGATGATCTGGCTGGAAGGTCGTGCATGGTGGAGGAGTCGGGAACACTTGAATCGCAGCTTGAGGCAACCAAGAGAAAACACCAGGAGATTCGGGCAATGAGGAGTCAGCTGAAAAAGATTGAAGACCTTGGGGCAGCTATGGAGGAAGCCTTGATCTTGGACAATAAATATACAGAGCACAGCACAGTCGGATTGGCACAGCAATGGGACCAGTTGGATCAATTAGGAATGAGAGTGCAACATAACCTGGAACAATAGATACAGGCCAGGAACGCAACTGGTGTAACAGAGGAAGCTCTTAAAGAATTCAGCATGATGTTCAAGCACTCGGTTG
>UN000317 
GTTTTCCCAGAATACTTCACTCGGCAGTGATGGCGGCTCCCATTGCCGCGCACAGGCTGGTGGCTTCGTTATTTAAACCATTCACCGCCGGTTTGACGAGGATTAAAGCGGGACTGCGGAGAAGGGAGCGGAGGTGAGGTTTCCCCCAGTCTGAGTATGTCTGGTTTGAGTGACTGGGCTCCATCCAGTGGCAGAAGTTGGCCAGTGTAGGAAGCAGCTGAAGAATTTCCGGACTTTGTGAGAGTGGGAGCAGACGAAAGAGAAGCAACAGAAAAGGTCCCGTGGTGTGCGGACCTCAGCGGTGCCGGGCAAAATGTCAGAAAAATGCCACGTGTGCATATGGGATGTGCAGGTCACAGAAGCAGCAAACAACATCATAGTGAATGCTGCAATGTTGGACCAATATATAGTCCATATTATATGAACGATGTT
>UN000318 
GGAATACTGGAATTTTCCCTTATAGGGCACAGCATGAGTTAGGGCAGGCAGGGCTTCAGTTGACAGCTCTTTCAGTTTAGTTGAAGTTTGCTGAAAGTGTCTGAAGCCCTCTATTATAATTTACAAGAGAAATTTGTTTCTTGCGGGGTGAGGAGGTGGGGGGAAGAGAGAGAAAAAAAGGTTTAGGATGTATATGCTACACAAACTTGGCCACCATTTCAGAAGCTGGATCTTGTTTCTTCACAGTTGCTTGTCAGTCAAAAAGGAGAGGGATCTTTAAATGGAGAAGATGAAAAGGATCTACAGTCTCCATATTCTGTGGAAACTCCTTATGGCTTTCAAATAGACCTGGTATTTTCTTAAATATGTAGATGATATACAAAGAGGAAACACCATAAAGAAACTGAATATTCAAAGAAAGCCCAAAGTGGCTAAAAACGCCTGCAAACCCTCGAAACGCTGGAGATCAGGTCAGTGGATGGACATCAACAGAATCCCTGTCCTCCTCCACCAGTGAAGATAACAAATTGTCACCATCTTTATTTATTGGTGCAAGAAGTCAGCATACTCCTCAAATAAGAGGTGGTATTGAAACATCATCAGCATTTTTTATCTGTTCAAGAAAACAAACTGTTT
>UN000319 
ACCTCCCTCAGCCGGAAGCCTCTCCACCTTTTGCATGCTCATGAAACGGAAGTATGGTTATCCGGAAGGAAGCATTGAAAAGAACGCTGCACACTGAGATTTGCGTAGCCTGTATGTTCCACCGAGAGTAAAGCTGAGGGAAAGTGACCTATGGTCCAGAGTGCAACATCGTCTGCCTTTTACTCAGTACTGTGTTAGTGCATAGGTTCCGAGATATATGCATAAAATGACTCCCCCCGTTTCTTTCACGCGTCTTCTCTCTCTCTCTCTTTCTCTCTCTTTCTCTCTCGACCCCTCCTCTCACTGGAAAGGTGAACTTGTACACTTTAGATGCAGTATGTACTGGTACGCCTATGAACCATGCAAATCATTTTGATGTTAGGTTTAAATGGTTTTCCTTCAAGTTTACAAAAATGGAAGAAAAACACACAT
>UN000320 
GGAGTTCGCCGCCGGCTAGGCGAGCTGTTCCGTAGGATGTTGTGTGCTATGTATTTCCTCTGTGCAAGGCCGGCTTGCTGTCACTGTGTGCGCCTGCTGATTAACCGATGGCTGCGGCGATGATCAGGAGGGACATCGCCGGCTCTTACCGAGAGCTTTCAGATGTGGGGACAGAGGAAAGAACTTGTAATTCTGAACTCGCGGATGAGGCTGATGCTGAGGAAGATGATGTAAATGGACCAGTAATACAAGGTGATGAACTTGGCTCCACAAGTCCTTTTTCCATCTTTGGTAAAGTCTGTCTGAAGAACACGTTTGCTGTGATTCTTATCTTTATCTACCTGCTCCTGATGTCCGTGGCAGTGTTCCTGGCCTATCAGACCATCACAGACTTCAGGGAGAAGCTCAAGCATCCTGTTATGTCTGTCTCCTTTCAGGAAGTTCTGAAATATGATGCTCCTGGTATAGCACTGTATCCTGATAAAGCTGAGCTCCTGAGCTGTAAGCACTATTATCATGATCGCGTTCAGCTTATGGTGAATCCAGGCCAACAAGGAGAAATCGACTGCACCAAGGAGCACATCAGTTATACAGACCCATACAGAAACAAAACACTGAAATCAGCCCTGATTATCCGTGGACCACAAGATGTGAGAAAGAAGGAACTGGTATTCTTGCTGTTCCATCTGAATGAAACAGAAGAAGATTTTAGTGCAATCAGCTATCTCTTATTCTCATCATTCAAAGAATTTCAGGAGAGTCTACTGTGGTGAGATATAATGACGACCGGCCTGTTTCTG
>UN000321 
GAGCTCCGCCTCCGTCTGCTCCAGTTACTGGGGCGTCTTCGGGGGTTTCTTCCTGGAGGCGGAGACACTCATCACGTGAGCACCAAGCAGCTGAGCTGGCAGAGAGAGAAATAATTTCCATTTTGAATGTTATACCAAACTGACCAAATGAGCAGCTGGGCATTTTGGGCAGTAGTGTGTTGCTTCAGCATCACCATCGGAGTACCTGCCATCAGTTGTCACAAAGAGCAAGTTTCCAATTCAGATGATTGGAAAAGGCCCAATATCACAGCTGACCTTCCATGGGATCGGTCCACAGTTATCGTGGGAAAGCATAGCAGCACAAGACAAGCATCTGGGAGGAATGAAAGTCATTTGGCATTTGGATTCACTGCCTGTGCTGTTTCAGTCGTGCTTTTTGGGAGCAATTTTGTTCCTGTGAAGAAATTTGATACCGGCGATGGGATGTTTTTCCAGTGGATTCTTTGTGCAGCAATATGGATTGTATCTCTGGCTGTGAATTTAATATTGAAATGCCCTAAATTCTGGCCCCTTGCTATGTTAGGCGGTTGTGTATGGGCCACTAGGAAATGTT
>UN000322 
CATTACAGCCTAGTTACGGGGGTCACTGCCAGCAAACTGTTGTTTAAACATCAGGCTCTAATCCCGATCAGACTCTTTATTATCTCTCAGTATCTGATATGAAATTACCTTTGGCAGTCTCAGACCAGTTCCTAGTAGGCACAGGCCCTCAGAATAAACTCCTGACAGATTGATAATTAATAGTAGATTGGCATGCAAGGGGTGTAAGGTACTTTTCATGGTATGCCAATTAGAAGAGTTTATGCTGGTGTAATCAAGATGCTTGTCTCATAACTTGTGCAATATTTTCATTGTTTACCAACTCCTTCTGCATAGATTATTCTCTGTTGACAGCATTCTTGCCCACCACCAGTAGCGAAGTTGGTAAATAACCACATGACTTAGCTGTCCTGAATTTGGAAGTGGAAGACAGAACTATTTTCTCTGACCCTGTCATTTAAGAGTGTGAAATCTGGTATCAAATTCCTAAAAAAAATAAAAATACCCCTTACTTATTCTTGTAAACCTAAAGTAGAAAGTACTTTTGTAAAATTAGGTAGCTGCAGGTCTTGTTAGCAAAATTAGGGTAGTCTGCTCCCCTCGCAAATTAGCTGTGGAGTTCTCATGTATTTCTTAGTGATTCGTAAAATACTTTGTCATCCCTGCATCGATGTTAGGGCAACACTGATGAAAATTCTTCACAATTCCATCTGTGTAGATCCTCAAAAGACTGCCTGAAGAGCACTGTAAAGTAAAAGAATAGTTGGGCTCAAAAAACTGCTGCATACCTCTAGTTTCTTCACCCTCTTGTACTGCTCAGCTGCTGCCGTTTTTCTTGGTCCTGCCTATTTTTGCTCGGAGCATCACCAGCTGAATCCACAACTTTATTTGGCCACCAGCAGTGGATGTATCTGCACCAAAACTTTGTCTGTGAGGTGCTTGCCAGTTACTGATCTGCTAGGGCAGATTCATGTTCATTTCTGATGTTAGATTCTTCGTCTTGGTTGTCACTAATCCAAAGAGGAAGTGAAAATGAGTTAAGATGGGGGTATGCTGTAAATGGATAAACATTCCATGATAAGGCCAATAGGATTCCATGTTGATTGCTCTAATTTTATTTGAACATGCTCCTAATCAGTAACGCCTTAATGGGGAAGTAAAGATCAGAAAGACTAGTGGAGATGAGTGCTGTGGACTGCACTGGTTTTGGCTTGACTTTATGTTCTAGTTTCCCTTTTCTTCTCAGTGTAAAGCTGACAGACTTGGACTTTGGCATAACAACCAAGAGAGACTCTGACAGTGTCCAAAGAACCATTTTACAATGTTCATTCTGAGATTTTCCTTTATCCAATAGCTAATAGATTTTTAATAATTTAGGACACAAAATAAAAATTACTGAATGTTTTATTGTACTAAATTCTTTAACTGTCACTTATTTCTTGCCAATATTCAAATAAACCACCGAAAAAAAAATAATTACTTCTTGTTCACACTTCATTTTTATTGATTGTCACTCAAAATCAAAATAGTAATTTTGCATTTTCTTTATATTTAGTAAAAGTCTGTATTTGTTTAAAAGTTACATGCTATACTTGTATGACACATTTTAATACAGATTAATAAATACTACCCGATGTGAAAACACACACAAAGGA
>UN000323 
TTTTACAATACTTAAATTACTTTTGATTTTCATATTTGAATTCTGGGGGTTTCTGAAGCTTACTGGTTTCCTACTTGTACAATACTGAACAGTTATTTGGTTAAAGGTAGTCTAGAAATAAGTTGCTGTCTTTTGATAATATGGACAATTTTTTCAGTATAAGTCTGCATTACTGTATAATATGTTTGCACTTTATTATAGAGTTTGTGCGATTATTTTTAGTTTGTGTTACATAATGAATGTTCTATGTTTCAACAATTTGTTTTAAAAAAAACAAGTATTTATCATGAGGTAAATATGCAACACAATGGGAATAGTGGAACACACAGTTTATCCTTTTCATAAAATAGACCTGCATTTCATGAAGGTCTTAAAAAGGATAATAAAAAATCTTCATGATAGTAAACCACGTGTGTGGTGTAATCATTGTGTTATGTTAATTTATGTAGAATAATTGTTTTAACAAACCTTTTACAATACTTTTACATATATAGCTGTGAAAGTGGAATTTGTACAGTGGCATTGTGATTTGTGATACAGTGACTATGGTGAAGGTGTTCTCAGCATATGCTGGTAAATGTTTGATTTTTTTTAATGTATAGAGTGGTATTTTACTTGACAGCTGACATTAAAAGTCTCATCGAAAAACACACAC
>UN000324 
AATATTGCACACATTCAATATCGTGGGAAGGGTTAACGGGATATTAGTTAAAATTCAGGAATTACTACTCTGGTGGGTCGCTGTCTGCAAAATGAAACAAGTTCATGACATTTTAATGGCATGGTCTCGCCAGTGTTTTACCAGTCCTATGTTTGTAGTGTTGTGCATGTGGAGGCACATGTGAGTTTAGGATAACCAGTTGACATCACATGGATATCCCATTTGTTGCACCCACAGGTCATGATATCATACGACCAGCTATTGAAGCTCCTGATTATGTCGGGCAGAGGACTTGCTTACATTAGGCACCAGCAACACAACCTGGGACAGTATTGAGTGTAGAATTGAAATGTATAACACTTTTCTATTGACTCCCTTACTGTGGCAGCCATGGAAATATCTCAGCATAATTTCCCTTCCCTCCCTTTGTGTCGGGACCTTGACCTGCATAGAATTTTCTTTCAAAAGGAAATGCTTTTTATACAAACATTTCACTGCAGGTGGGTTCATCATTTTTATTATTTCTTTTAAATTACAAAAATCCGTTAAATACGCACCAAACAAATTAGTCAAGTTCACTGTTTTTGGTTGTGCTCAGAAGTTGAGTGCAGATGTGGG
>UN000325 
GCTGTTTCTAGCAGACGTGCATAGCCTACCAGGCCAAGTTCCACGAGGCAGCTAAGCTCTACAAGAAGACAGGAAATAATAGTCGAGCCTTAAATATGTATACTGACCTATGCATGTTTGAATTATGCCAAGGATTTCCTTGCCTCAGGCGATCCCAAGGACACTAAGATGTTGATTACTAAACAAGCAGACTGGGCCAGGAACATCAATGAACCAAAAGCAGCAGCAGAAATGTATCTCTCTGCGGGGGAACATCTAAAAGCGATTGAGATCATCGGGGACCATGGTTGGGTTGATATGTTAATTGATGTAGCTCGAAAACTAGACAAGGCTGAGCGGGAACCCCTATCAAGATGTGACCTATTTTTTTAAAGAAGCTGCAGCATCCTGGATATGCGGCGGAAACATATATGAAAATGGGGGACCTGGAGGCTCAGGTCCTGCTGCATGTGGAGACCAGGCACTGGGAGGAGGCCTTTACTTTAGTGGCTCAGCATCCAGAATTCAAGGACACTGTGTATGTGCCATATGCACAGTGGCTGCAGAAAATGACCAGTTTGAAGAAGCTCAAAAAGCATTTCACAAGGCTGGCCGGCAAGGTGAGGCAGTCAAGGTTCTGGAACAGCTGACTCATAATGCAGTTTTGGAAAGTCGGTTCAATGACGCTGCCTATTATTATTGGATGTTGTCTATGCAGTGCCTGGATATAGCTCGAGAAAATGCAGAGAAGCAACTCGAGATGCTTAAAATGTTTCATCATTTCCAGCACCTGGCAGAACTCTACCATGCATACCACTCAATCCAGAGATACACGGATGAACCTTTTAGTTCCCACTTACCTGAAGCGCTCTTCAACATTTCCAGATTTTTACTTCACAATCTTACAAAAGAAACTCCTTTGGGCATCTCCAAGGTTAATACTTTATATGTTCTTGCCAAACAAAGTAAGGCGCTGGGTGCGTACAAACTGGCTCGGCATGCCTACGACAAACTACAGGGCCTGCGCATTCCTACCAGGTTTCAGGAGTCCATCGAACTAGGTAGCTTGACGATTCGATCCAAGCCATTCCATGATAGTGAGGACTTTGTACCTATGTGCTATAGGTGTTCAACTAACAACCCACTACTCAACAACCAGGGAAACGTGTGCATCAACTGTCGGCAGCCCTTTGTGTTCTCTGCTTCCTCCTATGAGGTGCTGCCGCTTGTTCAGTTCTATTTGGAAGAAGGGATTACGGATGAGGAAGCAGTGGCCCTGATTGATCGTGAGGTGCCCAGGACAGAACTGAAAAAGGACGGGTGGCAAGAAAAGAACATTGGCGATGCACAGACTCTACAGCTTGAAGACAGTATGGCCAAGATTGAGGCAGATCCATTCACTGCAAAACTGAGCTTTGAGCAAGGAGGCTCAAATTTTGTCCCTGTGATTGTGAATAGGGAAGTTCTGCAATCAATGAGCAGGAGGGATGTTCTGATTAAACGCTGGCCAAAGCCGTTAAGGTGGCACTACTATCGATCACTGTTACCTGATGTCTCCATTACCATGTGCCCTATATGTTTCCAGATGTTTCACAGTGAAGACTATGAATTGCTCGTTCTTCAGCACAACTGCTGTCCATACTGTCGCCGGCCAATAGATGAACCCAGCCTATGATCAACATGGCACAACTAAAGATTAATCATTAAACCATTCCTTTAGCATGGGAATCTCTGCCCTAAGAATTTTGCAGCAGTTGTTAATTGTATTTAAGGCAGCAACTGTTGTACCTTGGTCTGCTGCACACTGACCCTCCAGAACAGGGCTGCATATGTGTCCGTGGGACATTCAGGTTTTGTGTTCAGCTTTCTAAAATCATAGTGGCAGCCTGTAAGTGAAAAATTCATTCCCATAATCTGAAATGTTACTGTTCTGCTATTGATTGAATATGAAATGAAACCGATGAGGATTGTACCTTACATGATAAATGTGGATTTAACCGAAAAACACACAC
>UN000326 
GTGGCTTCGGTGCAAGATGGCAACGAATAAGGAGCAAACTACGGAGGATGAGCCACACCTGAATAACTCACTCAGGTCTCCAGAGTCAGAAGACTTTCCACGCTTGACTGTTCCTTTTGGTGGTGCAATAAAAGGAGGAATGAGACCTGGGAAGAAGATCATCGTGATGGGAATAGTGGACACCAACCCTACAAGCTTTGAAATTAGCCTGTGCTGTGGAGACTCCGATGTATCGCCAGCTGATGTTGCTATGGAGCTCCAGGCAAGATTTCCCGATCAGCAATTTGTCAGAAATGCTTTCGTCTCTGGAGAATGGGGAGAAGGGGAAACATCTATTCCTTACTTCCCCTTCATCCCAGACCAACCATTTCGGCTTGAGATGCACTGCGAATATCAACGATTCCGCATATTCATCGATGGGCACCAGCTTTTCGATTTTCACCATCGTGTCCTAGATTTATCAGCAAT
>UN000327 
GTGTGTGTTTTTTAACGATTTTGTATCATTTTATTACAGGCCGGTCAAGTATCCTTTGTCCATAAATTCGAAAACCCTAACATATTCAAAAACTGCAATTTTTTTGAACCTTGTCAACCTTTAGCACGAGAGGTCTGTAACCCGAGCCAACACAACCTGAGCAGACACAAACCTCACTGAGCACACCCAACCTTTAGCACAGGATGTCTAGTTGTTTGTCTGCAATGTTCACCTTGCAAACCCTCTCCGACATGCAGAGTTGCAGATGGCGCCACAGGTGGGAACTTATTACCAGTACCCCGTATTTATAATTCAGTGGTACATCTTACTTTTCTAGCCATTTTATTTACTTTAGACTACAGCTAGTCTAGGCTTCAGCCATTGTAATGTAAGTAGGCCTAGTCCTATTTACGGTATCTGCAGCCAAAATTATATGAGATCTGAAACACAATTGGTCCCAAGGGTTTCGGATAAAGGATACTCAAAGCGTATCAATTGAATATTCATCG
>UN000328 
ACTCTGCAGTAAATTGTAACAAGGCATCTCCCTCATTTTCAGCATCATCGGGCATCATTGGAGACTTCTTCGATCCTGAAGATACCATGCCAAAAGTTCACCATCGTCAACTCCAAACTCAGTAGCATCTTCAAAATCATCTCCCTCACTGTCACTGACCATGTGAACATCAGTGCACTCTTCAGAATGTTCTCGGGTTTGAGCAGGTGAAGGTCTTTTACTAACTGTTAGTCGATGGCATGGATAATTGAGCCCAGCAGCAGCCAAAGCAACCTCTTGTACAGTTCTGGTGCCCGGAAAGTTCAGGCTATAATCCCGTTGGGCTTCTCGATGCGTAATGATCAACATGAAGTTTTGATTTAATGACTCCTGTAGGGCACTAGACTGACTTGTTGCTGGTCCATCTGATCCTGGTTGAGCTATGTCAGGTGTGAGAACATAAAGGCTATTATTCTTAGGCAAATGAAGAGACCTCAGAATAGTACTGTCGCTTACATCAGCTGACTTCCAACCTTTCAACTGCATTTGAGATATAGGAATTTGTAGCTCATTTTCTAAAATTTGCTTGATAGCACCAACTGTGTTGGTATCTTCAACTACCACTTCCACGTTTCTGTCACGGTATTCCACTCTGAAAGTTTAAGACAATTACTTAGGTCGTCTTTCTACGATTGGCCCTAGATGGTACTATTGGGCAGAAAGCTGGAGAATTGGAAGAGGAGGAGGAAGAAGGTTGGCTGCTGGGGACCGTACACTGGGCTCCCTGTGATGTTTCACCACTAATAAACTCATTCTGT
>UN000329 
AACTAGAAACAGCACAGAGTGCTGCATATTATGAGCTATATCACAGTTGTTAAAGATCAGTAATTAGCTAAATTAATGAGTTAGGATACACGGGCTACCCCTCCACAAGTATTTTGGCCCAGTGCCAGAAACAGAATTTAGAGAAAATGATCAGTTTTTATATAACTCTCCAACCAGCAGGAGGCTGAGTGTCAGGAGATTGGAACTTCTGTTTGACTGGTATCCTCTTGTCCCAGCACATACCATTGGCCAGACACTGGACTAGACACCAAAACCGCCCTCAGTACCCAAAGGGAGAGACAGGTTTCATAAGATTCTGATTATATTAACTAGTTGGGATTACCATGCCTTGTTTTCTTCTTCACCTAGAGAAGTGTCTTCTGTTTGCATAAATCATTGTCTCTGATCTTCATTTTAATATTGGCTTGTTGTTAAAGAGAAAATATTCACACAATTATATTTTGTTATGTATCTAGACAATATTTTCTTGTAATGTTGACGGATGTTATTTTTGGGTGAGTGCTGTCATGGCTGTTTTGTACAGAGTCGTGTTAATGAGGTGTCCTGTTGATATGATGCAATTTTGGTGGCTTCTGTTGCAAGCTTTGTTTGTACAGACAGGAATATTTTAATTATAGTTGGAACATTAGTC
>UN000330 
GGATCAGCTGATCGCTGCCTGGGCTTGGGAAGGAGGAGGGCGCCATCTTAAAATGTTCTGTCGCAATTTGCCCACAGCCAGCTGAAGAAGCAAGGTCCCGTAGGGTGGTGAATTGCAGCGGGTCAACACCGGGAGAAAAGTAACGATTGGAGGGGGGGAAAAAAATAAATCAATCTCTCCCGCTCTGATGAGACTGCCTTTCACAAAGCTGGTGTTTCTCCTGTTATTATGGCGGCAGCCGCTACGAGCTACTGTTTCAAAGTAGTGCTACTGGGGGAAGGTTGCGTGGGTAAAACCTCCCTGGTGTTGAGATACTGTGAGAACAAATTCAGCGACAAACACATCACCACGTTACAGTTTCAGCCGTGTTCAGGACTGTGGGGAGGTGTGTCAGCCATCGCCCACTCGGTGCAAGGGACAATCCTTGACCGGTGTGTGAAATTTGAAGTTCCAGTTTACGAACTGGCCGACGACTTGTCCACATTGAG
>UN000331 
GGTTCCCTGTTGCTGAGCAGAGGTTAATCCACACTGGTTCCTGTCCCTGTTTCAAATGTTGCTCTATTTACAGTTGCTGTCACTCTGTTTATTGCCCGGAGGCCGGGGGGATTTCTCTCCTCCGCGTTTCAATGTGAGTTTAGAGATGCCGCCTTACCAGCGTTGGGAGCCGGTGCTGAGACATTACGATGCGACGCAGTTACGGCGGATCGTGCACCAGGTTATCGGTTCTGTTGCCCCCAAGTGGGTGATTCCCATTGTTGAACAGCTAGCAACCCAACTAGGCCACATGTTACCACAACCCTACGAAGCAGAAATTCAAGGAATAAGTAAAGCCCTAGGTATAAGCCTTGGAGATGGACTTCTTATCAATCTTGTTTATGAAATTTCTGGCTTTTGCACTAGCATTGTTGCTCAAGATTCAAGAGGAAATATTTACCACGGTAGAAATTTGGATTTTGAATTCAGCAATATTTTAAGATCTCTCACAGTTGACCTACAATTTGTTAAGAATGGTCAGATCATCTACAAAGGGAACGACATTCGTTGGCTTTGTCGGTTTATGGACTGGGCAAAGTCCAAACAGTTACATTTCAGGGATGCAAGAGCTAGAGGAGAATGGT
>UN000332 
CAGGTTTTAAGCGATGGCATGAACTGTAATGGATGCAATATTTTGTTACGTTTACTTCCCAGATCTGATTCCTGTATCATTTGCATGGACGGAGGGAAAAATATTTCGGCAAATACATTTTGGATGGTATTGTAATGCGAATACTAAAAAACGACTGGAAAAAGTACAGCAAATTTAGTACAGCATCCGTGGAAACCAACATAGTTAATCTTTCGGGTCTGACCATTCATGAGAATTGTAAGATCATTGTCTGGTACTCAGTTAGCAGCTGTGTTGTTGAACACAGCCTTAACTTCCTAGCACTTTCGACCAACAAAAATTTCCTTTGGCTTGGAAGTCCACAGCATGCTCGCGGTTTGTTGTGTCATATCCCTTGTTGCTGGATGCTGCTGCAGGAAATGAGTTGTTTATTCTAGCAGTACTCAGCAAGGAAAGTATAGTGTGCCATTTTGTAGTGTGTTCCTTAGAACTAAGATACTTATAGAATCTTAGGACATTACAGCACAGAAACAGGTAATTTGGGCTATCTAGTTTATGTTTAGCTATGTGCCAGTTGCTTACTCCACGTCAGGTTTGGCACATGGGTTTAAGCCCCCATTTTTAGAGATCTGAGTACTTATCCTGGACTATCAGTTCTGAGGGAGTGCTGCACTGCCAAAGGTGCAATCTTTTGGCTGAGATATTAAAGTTCTCAAGTGAATATAAAGTATCCTATGGCAATATTCAAGGATGAGCAGAGGATTTAATCCCTTAACCAATATCTAAAAGAGATCATTTATTTCATTGTAGTGTGTGGCTCCTTGTTGTATGCAAATTATTTGCCACATTTCTTGCATTACAACAGTAATGCACTTCAAGAAGTTCTTTG
>UN000333 
ATATTGCAACGTGGTCGCTCATTGCTTTGATTCCCTCAAACTACCTGAAACTGAAAGTGAAACTTCATGTACTTCGTTTGCAATTGACTTCGAGAACTACGGAGGAGAAACAGCAGCTTGCGGATTCCCGAAGACGTTACAATGGGGAAAATCTTTCAAGTATTTGTAGTCGGGTTGAAAGGGGAAAAGCTTACTGTTGATGTTTCCGAATCCGAGGCAAAATTTAACGCGATGACAATCTCCAAGTTCAAGGAAAAACTGCTGCAGAAACTGCCAGGACAAGCAGGAATAGCTAGCGGCGAAGATCTCCGACTTCTTTTTGCCAACTTTGGATTGGAAAAGGATAAGAAATTCTCTGATTACAATATAACGGATAAATCAACAATTCTGATGGTGTTACGTCTGCCTGGAGGAATGGAACAGTGAAGAACCTTCGGAAACTCAACTCACCTCCGAAAAAAATGCAAAGACCTTAAGTCTCTGTCCAATCGAACTCTGATAATGCTTGACTCGATGTAGTATTGCGGATGAATAAATACCCAAGGCACCATCTTAACATGCTTACAAGTTATTT
>UN000334 
GGGAGGGCCCAGGGCTGTGACGGAGAACGATGGCGGCTCGGGACGGAAAGAAAGTCTGATTGAATGTTTTCAGCTCACGGAGAGCAACAGTTCTCTGCTATTTGGAAGTGATCAGCAGAATTTTTTCAATAGACGATGTCTCCTTGCTTGGTGCTACTGGATTAGATTCACGTGCTGAATGTCTCTTTTTCGTATGGAACAAGGTTCTTTTAATACCACAGGCACTTTCTGCACCAATTGATAGGGGCAGACACTGGTGGAATGGAAACAGAGACTTGCACAGACATAACTGTTCAGAAAGAGAAACCAAGCTGTGGGACTGCTGGTGAAGGGGACGCTCGAACCTTACTGACCGAGCAAATGGAGAATGAGAATGCACTCCCTCAAACTTCAGTCAGCAATGGTGGGGAGTCAGATGTGGGGAAGGAAATGGTAG
>UN000335 
ATCCCGACGACATGAAGTAGCATGACTGGTTCAACAGGAAGATTGTTAGTAGATTCTAACCATGGGCTCCGGGCGGTGGTAAAGAGGATGGATCAGAGCTGGATCTAAGTTATCTCCATAAGCAAAAGCCTATTTTTTGCTGAGAGCTTTTAGCATGCTGCCGTACCGAAGGTTCAGGGTTTGAGGTGCTGTGATGCTGAGTTGAATCCGAAAGCTGATTGCTTTTGTCCTGGGATCCTGCAGTAGAATTACTACATTCCTGTGTCTCAGAGTCGGTTTCTTGTTTTGACGTCATGCTGCTGGAGCGGCTTAAGTGCCACTCGTCTTCCACTTGTATTCCAATAGACTGGAATTTGTTGATAAGTTGGGAATCTTGTTCCTTAATTAAGTTCTGGGAACAGTCAACCTGTATCCCTATAGAAGAGAGCTTCCTTTTCGGAGGAGGTTCCACCTTTGGGTCCTCAGTAACGAGTGGTCCCTTCTCAGTTGTCACTGTAGCATTTCTGTGTTGGTTTTGGTTGTCTAACTGTTCACGAACTGGAGCACTGATGCTTCCTGTTTTAGTAGTATTCAGAGCCCTGGCACTATCCAAGCTATCCGAAGAATTGCTGAGACCGGACTGACTGTTTAGATCACTCTTGTGGTCCTGATTGTCGAGGTATGTGTCTTGTGCCGATTCTGTGCTGCTCTGGACTGTAACTGAAATAAATGGTTTAGATGTGGTTCTTGGTGGAACTGGTGGAGGAGTCTTCTTATAAGTGGTTATGCACGATGACACTGCCAGCGCCGACCGTCTCCCAGGGGGGTTCCGCCGTCTTGCGCGCGTCCGTTACACTGAAAATTCCGCCCAGTCCCGAGCCCGCCATGGCGCCCGCGCGTGCACACACACACACACACACACACTCCCCCCGTAACTACGG
>UN000336 
GTAAATAACTAAAAACTTGTCCTGTGATGTTAGTTTTATGTTAACCGCACCCCCCCACCTCCTCATTGTTTTGTGTTATAACTAAAAAACAAAAAATATGTAGTCTATTTTAGTTATTGGTATAGGGTTTTTGAGGTTTAAAATCTTTTACAGTTGGAGAATTGCATCACTATTCAGGAAAGCATTTACAGGCAATTGTTTTTTTCATTATTTCTAATGGCCAATGACAAGTCTGCTGATTTTTCTAGTGTGTGTGTGCGCGTGTGTGTGTGAGTGTATATATAGCACTGCATATAAATGTCTACAAAGCAGAATGAAAAGTTTAGTAATTGCCTAAAATTGCCTGTTTTCTGCTGTAACTTCATTGTCACTGTGATTTACATTTTCCGGTGCATTCAGTTGATTGTTTTGTAGGCCTAAAATCTATATGTATTTGAAAGAATATTTTTGTATTTACTGTATATAAAAAAACCTTAAAGAGTAAAAAAAAACCTTTTAAAAAACTTAAAAAACCACTACTACACGT
>UN000337 
GATTTACGAGGAGCACATCTAAGAAAGTGGCAGAGCCTCCCACTTGATCCCTTCGTCAACGTATTCGATTTACGTAGGAGCACATCTAAGAAAGTAGGCAGAGACGCCCACGCCAACCATCTGGATGCAGTAATGGAGCTCCAACGATGCCATCATTTGTGGAAATTCAAGAGACATGTAGAAGACAGCTTCGTCGGAGACTCGTTAACATTCCACTCTGTGAAAACAGCAAGATGTCAGCGGAAGAATCTCCAAGGAGTTCATCGGGTGTCAGTAGCTACACAGAAATCACCGCAAAATGACCTCTGGCAAATGTCAACTGCCCCTTGCGAAAAGCCCTCTCAGAATGATGAGTTTGAGGTGGAAACTCTGACCAAAGAAATGAAGAACTGCCCCAGATGAGGTGCACTGAAGCCACAGGAACCGAATCGGAAAAAGTGAGGGAGGCAGAGAAGGGCAACTTCGAGGAAACCACAACTTGTCAGAGGAACACAGAAATCGCCACAGAAAGAGACCGCTTTGGCCACTGGTTGCCGAGGGTTAACTCTGGGAAGCTGGATACAAAGGTCAAAGGGAAGCTGGATACAAAAGCCAAAGGCAAGCAAGATGCGGATGTAAAATGCAACGCAAATGAAGAAAACTCACTCGTACAGCAAATTGAAGCACCAGGTATAGAGCCGGAAAGGACAGAGGAACTTCAGAAGCCTACTCGAAGGAAATCATTGCGTGTTGCCAACCAGCAATCCGTGCTAGAGAAGTCATGCTCAACAATCAACACTGAACATATTTGTCCTGAACACAATGGCAGTAAACCAGAGGAGCACGTGGATACAAATTGCGGGCCAGATGTAACTGAGCAGAGTGAATTGCAGACGTCAGGCCTTAACAGAAGAGGTAAAGAGGAGCTTGAAGTCACGAAGGCTAAACAAGATAATATGGAAATGGACAAGAAAGAGGATAAAATTTTTGAGCAATTACCTTGCGACACTGCTTCCTGCGTTGTACTTGAGCAGGGGTCTTTGCTATTGGAAGACACGTGTGGAAGTTCAACACAAAG
>UN000338 
CATTTTGTCTGTTCGATCTTTCTGTGACTCTCGGGAACTCCCACCTTGGGTATGGTTCTTTCTGTCAGTGCTTGCAGTTTTGCTTCGTTCGTATCGCTGATATTCATCCTTCTTAAAGGTAGATACATGTCTACCTTTTGAAATGGAAGCCTTTATGTTGTCTCCTGCAGATGGGCAGGAAGACCTTTTGCTAACTTGCCGCATCGAATGGCTTGAGGATTTCTGCCTTTTCCCATCACCACTGTCAGCCCTCTCCTTTTCATTTTTTCTTTTGATGCTTTCTTCTCACTAACGTCTTGTTCACTTTCGGGATTATAAAGCTCATCATCTTGGTCGGGAGCTTCCGTCAAGATATCATCCAAAACATTGACTTCACCATCTTTATCGTCCCGAATTTCGGCCGCCATGGATGATGTGGGGAGGCTCGCCTCGTTCCGCCCCAAGGGCTGTGCTGTCGCCACTGCCGACTGTCCGCTGCTCGCAAAATGGC
>UN000339 
GGGTGCATGTGCAGTGAAGGAGGCCGGCGGTGTTTTTCAGGGAAGGGGTGGGCACTAGGCCGGCTTGTTTTTCCTCAACTGTCGTTGCCATTCCGGCAGTGGGGAGGAGCCGTTGACGGTAACGTGTTGGAAGCGGCTGCTTTTTCTTTCAGCTCTTTTCGGCTGGGAGTAGAGGGGCCGTTAGTAACGGTTTGAGGAGCTAAGGAAAAAGGTTTTCTCAGCCTCGACTTTCCGCACGGGATCTCGCCGATGTCTTGGAACCGCTTACTGAGTCTTGGCATCAGTGTACAGCATCTGCTGAGGGCTGGCATTCAAGGACAGCGACCATGGCGATGTCACTCAAGGAAGCTTCTACCTGCGGTAACTGGAAGACGGTGTAAACATGGTGTTCCAGACTCCTTGAACTGTTCATGGTTGATGCATGATAAACACTTGGAATTGAAGTATTCTGACAAGGTGATGCGTTTAGATTATGTTTGGCTACGGGATCATTGCCGTTCTGCATCATGTTACAATTCAAAGACTAATCAGCGAAGCTTGGATACAGCTCAGGTGGATTTGGCCATCAAACCAGC
>UN000340 
ACACCACGACTAAGCAGTGGTATCAACGTCAGAGTTATTTTCTTTTTTCTTTTTTAGACTTTGGAGAATGTGTTTTATTTTAGCTTACATACAGTACATTACAGGCTTACAGCTTGAGCTTGGTTCTCCTCCAGTGACGCCTCTTAGCATTGTACCGAATAGTATTTCCTGTGCGCATTCTCACCCATTGGGGAATGGGACGGTTTTGTTTTAGCTTTTTGGCAAGCTTGCGCTTGATAATAAATGTCTTGTGGGCAGACATTCTGCTTTACACAGATGTCAAATCAAAGTGCCCCCGCGT
>UN000341 
GATGGATATTCTTCACACGGAAAGATTTTCACTGCAACAGTTTCATATTGCCCTGAAGCACTATGTTTGAGTTTTGCTCTCCATACTTCTGCAAATCTGCCTTTTCCGACAATGCCATCAAGCTCAATGGGCAGAAGTTCATTATTATGATTGATGTTGTTGGCACATGTTGCACTGATGTCAGACTGACCATCATCAATTGCCACAGTGCATCGCATTGTGGAAAATGTCAATGTCATCATCTCTACCTACGGTGAAGATGAGAATGGCCCAATGGGAAACATTATGGTTGATCCAATTTTTGGAACAGTTGGTTTTGGTTCTGGACTCCATGGTTGGGCCTTCACCCTAAAGCAGTTTGCAGAGATGTATGTTGCCAAATTTTCTGCCAAGGGTGATGCTGCCCTCACAACACAAGAGCGTGCCAAGAAAGTAGAAGATATGATGAAAAAACTATGGGGTGATAGGTATTTTGATCCTAGCTGCAGGTAAATTCAGCAAGTCTTCTAACAATTGCTGATGGTAAGAAATTGCCCAGAACCTTCTGTCAACTTATCTTGGATCCGATACTTCAAGGTCTTCGATAGCAATTATGAATTTCAAGAAGGAAGAGACTGAAAAATTAATTCAGAAGACTTGACATTAAGCTGGACAATGAAGAATAAGTCCAAAGTAGGGCAAACCTCTGCTAAAGGCTGTGATGCGTCGCTGGTTGCCCGCGGGTTGATGCTCTGTTACAGATGATCACC
>UN000342 
GGATGGCGTCACCGTGGGCGAGTGCTGAGAGAAAGCTCCCTAATGGCAGAGAGCAGCCTCAGGGAGCTGCAGACCTGAAAATCATCAGATAAAGTTTCAAAGAGCCGGGAAAAAAACGTCCAAGCATCAGAATCAGGGAAGGAAATCTGCCATCCTTACCTGGTCTGGCCTACTGGTGACTCCACATCCACAGCAATGTATTTGACTCTTAATTGCCCTGTGCAATGACCTAGCAAGTCATTCATTTCAAGGGCGATTAGGGATTTCCAACAAATGCCAGCCTTGTCAGCGACTCCAGTATCCCATGAAAGAACAAAGAAAAGATATGCCACCAAGACCTCGGTAACACTTCTCAGTCACATTTAATGCAATCCTGACAGCAACCTGAAATAAGATTCCTGCATTCATCTGAGCCAGAGTCCAAAACAGACTGCAGTTGACTCCCATGCCTGGATTTTGAGCAGCCTAACCAGTGGTCCTTAATACTTGGTTCCTATGGCTGCCCATTACCAGAATCATACTCGGTTTGGTGAGCTACGGAATTTTGGCATCATTGATCAGAGGTCCAAAATGTAACAGAGAAGAGACAAATATGTTCTCAGACTAAAATTTAGAAATGTGTATTTGCCAGATGTATTGTACTATACCTGTTTATTTTCCAGCCGATATTAGAGAGAATTGGAAGAAACAGCATCCTCACTCTCCCAGTTTATGTTGTTTATGACCCCTAAGG
>UN000343 
ACGGCCTAGTTACGGGGGTACGTGACGCGCGACAGTGCGATGACGTCATGGATTACGCAGCCGGGATATTCAACACATTGCAGACACAGTTTGAACGTGATTAAAAATGCCAGAAGTAAAGTCCATGTTTCGAGAAGTCCTTCCTAAACAAGGTCAGCTCTCCTTTGAGGATGTTCCTGCTATGGTGCTCTGCAAACCAAAGCTGCTGCCACTTAAATCAGTAACGTTGGAGAAGATGGAGAAAATGCAGAGGGAAGCACAGGAGACCATTCGGCAACAGGAAATGGCACAAAAAGAACAGAAATAAGATCATTTCCCCAATCTCACTGGATTGATTGTATCCACAAAACCTGTCACAGTTACATTCCAAGTTGTAATGATAACTTACCATCATCAATTACATCAGTATTGTGAAACTTCAAGTTGACATTTTGTAACGCTCGTTTTAACTTTGATTTGGGGTTAGTTGTATTTTTAATCTAAAACAGAAACATATTGTCTGGTTTGTCATTCACACCAATTTTGAATAAAACAGTCGTGCAAGCTCACATACCACTTGTAACTCTTTTGACTACAAACCAAATAAACTAAATTAACACATTAAGGGGCTGCCTTTTAATTTGCCCCAAAGGGAAACTGCAAAAACAAAAGACAACATTTAAAGGAAACTTAC
>UN000344 
GCCTAGTTACGGGGGTAGTCTGGAAGCAGTGGGAGTTCTGCTTCCTTGGGGTAGGGTACATCTGTCGTGACGCAAAAAGAATCCATTATTTCCAAGCACTAACTATAGCTCAGCTGATTGTCCACTTAGTCTCCTGTTTCTAATGCCTAATCTTTTCACTTGAGTAGCCAAAGTGGGAAAAAGTAGACTGCATTGACAATGATTTACTATCATTCTTTATGAGCAGAATTAGATATGTATTTATTAATTGTGCTAATGATGTTTAGTGCTGACTACTGCATTTTTTAACTACATGCGCGGGAGTGCCCGTTCGTGGGTATCTCTTGATGCTGTCGCATTGGAGCCACGACCACCATTGGACCCTTGGCCATCTGAGGCAGATCTAACATGGAGGCTGGTTAACAGTGCAATGCATTTCAAATGTGAACTCCGCCATGTCAAAGGACAGAAGTCACTTCAGTGCGTAAAGTGTTTTGAGGCATTTCAGTGGGAAAAATGCTAGATTAATACAAGTGTGATA
>UN000345 
CAGCTAGGGAGTGAGTCTTGTCCTGGGAGCACAGTTCAGCTGTGATGTTCAGTCTACATTAGAACAGTGACTACATACATTTACTGTAAAGCATTTTGGGACATCCTAAGTTGTGAAAAGCACTATGGAAATGCAAGTTCGTTCTTCCTTTTAGTGCTGAACTGAGCTGGCTACCAGGAGGCTCGCAGCAATAACCAGGTCAGCCATCCCCTCCAATATTCACTTCAAAACTGGCTTGGGGTCGAGGAGCGTATCCTCCTCTGTTCTGTGTTGTATTGTTACATTATGTACAAAATGTCGTTTTTTGCCACACTCAGCAAATATGAATTTAATTCCCTGAAAGTAAGATTTGCACTTTATTCCATTG
>UN000346 
ATGTATCCGGAAGTTTCCATGGTGTGAAGCCACGCTTCTACAGCAGCTTGTAAGAACCATTGCTCCTGTTGAAATAGGCAATGATCCAACAGCTTTGTCTGTGCTGACCCAGACCATAACTGGCCAAGTTGGCTTCATGGATGCTGAATTTTGTACTGCTTGTGGTGAAAAGGGAGCTGATAAAAGGTGCTCAATCTGCAAAACGGTGATATATTGCAACCAAACCTGTCAGAAGATGCACTGGTTCACTCACAAAAAGGTGTGTCGAAAGCTGAAAGATTCAAGAGAAAAACAAGAAGCCAAAGAAAAATCAAAGCAGAAAGAAGGGAAAAACAACACTTCCGAAACCAGTGTAGATGAAGCTGAAATTGTTCCAGAACCTACAGAGTCCTCCAGCACCCTACTCCCAAGCTCTGAGGGTGGCCCAGATTCTGGGGATGTTGGTACAGGCGTGACAGCAGAAACTAAAACTCCACAGGAAGAGCTCACCACAAAAGGAGAGTCCAGTCCTCCGGCACCCACGCACACAGCTGAAGAATAAAGTAGATGTAATAAAGCCCTGGCTTTCCTCCAATTTTTGTAGTGTATGAAGCATAATCCAACCTACATTTAGCAACAAGGTCATTGCTCCCACCGCATGACAGAAGCAGGGGTATTGCATTCTGTTTATTGTGCACCAAAGGAATTACTTGCTTTAATTATGCCTCCTCGTCTGCATCATAGCCACCTGCTGCCGACAGAGAGCAAACCAAGCAACACTCTTATCTAAGGAGGTCAGTAGGATTTGCTGTCACCCATAGTTAATTCATTAACTGGAACAGGTGGATCATTTACTGCTTAGAGACATCTAAATGATTGAATCTAAAATCCATTCAGATTAATCTAGACAAATTTGCTGAAACATATCAAAATATACACTATATGATTTGAGAAAATAGTGTGGTATGATTTGCTTTACAATGGTTACGCAGTTAAGATCAAAATGAACCAAACCGCCTTCATATGAAAAATTTTAAAGGTTCCCAGTATTGCCAGTCCTAGGGAAAATGTTAGTTAAGCAGTTTTGCTCTATGGTTAACATTGTTGGTGTTTTCATTAGATAGGTTATTTTTCACAAAAATGCATTTTCACTTCTAGTGTATATTGAAGATCAAAATAGATTTTGGAACTGCTAAGTTCAAATGGGTCCAAATGCTTGTTAA
>UN000347 
CGACCGCAACCCTATTATGCGTATTTTACGTAGAGAGAAACCTTTATGCTTACATTCGTAACCGCTGTAAGTAACTGTTTGCACACCTATTCACTTGTTCTTTAAAGTGGGTACAGTCTTCCCGGAAGCAGCTTTCCTCAGTTCTCCTATAGACCAAAGTTAATTTATTTTTAATCTTTTGCAATTACACGCTCGTTTTCACGTTCAAAGCACGTTTACATTGATAACGTTTATTCGCGTCTAACCGGATTGATTGTAATTATTTTGACAGCCTTTCCATTTTGTAAATCTAAATACAGGCAAAGATAGGGTTATAACTTAGAACCGTAGACTAATGTTGTTAACTACCTGTGGCTTTGACAAACGTATTGGTCTTGTAAATATATTATGTTTTAAAAGATGACCTGTTGACCCGAAGTGAAATCGTTGTTTGCTAACTAGACAAGTTTCTATGTGCATAGTTTGAATATTGGCTGTTTACAGTTAGTTTAAGTAGATTTAACATTCCCTATTTCCATTAGTAAAAAAAAAACATTTTGTTGTACGAGACACACCGAGATTTCCCCAGCAAAGAGTGAAAACATTAGCACTGCAAAGCCTGAGGTCCAGCAACTGGAGTGAATAATTAACCGACAGGATAAAGTGGGGGACTGGTTTACAAGCGGCTGTCAATAGCATCTGACCTAAAAAATAAATCACCAGCCAAAAC
>UN000348 
GGCCTTATTTCAGACTCCTTTACACCGGGAAGGGGGGAGGGTGAAAGAGAGCAGTAATTTCCATAAGTCAGTTCTCCTCGTGATACAACCTTTCGAACTAAAAGATTCGCTACTCCTAAAACCAATATCTGTACCATAGTGCAGTTCTTGAAAACATATTTTGTAGGCGAGCGTTTACGAACTTTTACTTTCACAGAGGGCGACTTTCTACCCCCCGAAACAGAAACACATTTCACTCATCGCACATGACCGCGGCCTACTCTGTTCAGGCACAATTATTCAGCAGCTTGTTCTCATTTTCGCTCTTAACGATACTCGTCATCAGCTCCATTTTGTTTGGGCAGATATCTTCGTCGTACAGTACCTCTCTCTCTTAGTTTTAATCCAGGTTTAAAATGTCACATTTAGGGCGGTTTTCGACACACCGCTTGCCAGTGATATATTTTGAGACAAAGCTGAGAGATACGTTTTCTAAAAATACATCCACACACTGAGATAGCTTGCATGCCATATAAGAAAAACAAAAGGTGTTAAAAAAGCAACGTCAATCCTGGGTAAAGAAACAATTTTAGAGTAGAAAAAAGACAAGGCAGAAGCCCCATTTGGAAATATGAAGTTTGGCGGTTTCCTCTTCCACATCCCACCAAAAAGCTAAATATTTAATTCAAACCCGGATATTAAAAGGATTTTTCATTCTGAAGTTAAACCTATGTAATTATTTAGCGTTGAAAGG
>UN000349 
ACACCACGACTCAACTATTCGACTCTCGCGGCGACATCAGATTCAGTAGGGTTTTGGCCCAAGGCCCTAAGAGCATCTCCAATTTGTGCCACATGAATCTTGCCGTCGCCGCGAGAGTCGAATAGTTGGAATGCCTCCTGAAACTCTTCAACAGAAGTGAGTCTGAGCTTAGTTGGGGAGTCATAGACGAACATGTTGTCGATCACAGAGAGTTCCTACGCGCACTGCCCGCCGTACTCTGCG
>UN000350 
TTTAAATAAAAAAACAGAAAAAAATAATGAATAATGCATAAGCTATAGCTTTTTGTTCAAAAGGCCCTCCAAATCCAGTGGGGTTTTCTAACATGAATGGACACACTTCATGATACGTTAATCCTCTGCTAAAATTCAAGAGATTTTTGTTTCTATTTCTTTGTACACTTCTTGTTGAAATTAATTCCAACCTTCTGAAATGATTCTTCACCTACTTGCCTCTGTTGTTTCCAAATAGGAACAATGTTGGTGAACGTTTTCAGAATGTAGTTACTAAATGTGGAAACTCCCAATATGCTTGATCGTCATAGCATTTTAAATCAGAGGGCTGCTTCCAAATATTTAACTTCAGAATTAAACCTGTGATTATTCCTGTTAGAATGCTCATTTCCATGGTAATAAGCATAGCTGTTTGCCAGTAGTCAGGGTACATTGACTTTCTTTGTGAGTCCTCAATCACGGAAGGCATTGAAAGTAGGGTGATATGTACTATGCCTCCTATGATTCCAGGTAATCCATGGGTATATAAACACCACAAGTGTCGTGCAGGTCTAAATATAATTCCAATAGGTTCTTCATGTATTCATCCCCAGGTGGAGATAGCACCAGCAATTAAACCAATTAACATTGCGATAAAAACAGAAGGTATCAGAGGAGCAGAAAAGCCCAATAGCAACTACCCCCTCCGTCCGACCGTAGGTTAGGTACGACCAACTACGGTACGGTAGTTGGTTGGTACGAACTAGTTCG
>UN000351 
TAGTTTACGGGGGCGTAACGTCACGAGTAACAGCTGGATGGAATGTTGATACAATGGCCGCGGTGTTTTATAGGCTAATGTCTCGGTGTAGCCGCTTGTCCAGGGCTTTCTCCTTGGCTCTGTACCACAGCAGAAGCTCCAGTAGAAGGTGGCAGAGAGTGACCCTGGGACTGGGAGCAACGCTGGCCGCTATTCCCATTTCACAGTCTCAATCAACATCTCTCACTCATGAGGATTTAATCAAACGGGCTGTCTCATTGGTAACTGATGGTGCCAATACCTTTCTGTCACAAACAACACTTGCACTAATTGATGCTTTGACAGAATATACTAAGGTTGTCCACACCCTGATCTCACTTCAGCGGCAGTATACTGGTCTAGTTGGCCATATAAGCGAAAAAGAGGAAGATGCTATTTGGCAAGTCATAATTGAGGCTCGTGTAAAGATGAGCATGTATCGAGAAAAA
>UN000352 
AGACTAGTTGGGCAGTAATTGGCTAGGTTGGATTTGTCCTGCTTTCTATGGAATACAATTTTCCACATTGACATGTAGATGCCAGTGTTGTAGCTGTACTGGAACAGCTTGGCTAGAAACATGGCTAGTTCTGGAGCACAAGCCTTCAGTAATATTGCTGACATGTTGTCAGGGCCCATTGCCTTTGCAGTGTACAGTGCCTTCAGCTATTTCTTGATCATATGGAGTGAATCGAATTGGCTGAAGACTGGTATCTATGATGCTAGGATCTCCAGGGGAGGCTGAGATGCATCATCCACTCGGCCCTTTTGGCTGAAGATGGTTGCAAATGATTTAGCCTTGTCAAATCCCAGTTTTGAGGTGCTAGATCTGTTTGAAATCTATTCCATTTAGCACGGTAGTCGTGCCACACGAACACGATGGAGTGTAACCTCAGTGTGAAGCCAGGACTTCATCTCCACAATGACTGTATAGTTGTCACTCCTACCAATACTATCATGGACAGATGCAGCTGCATTGGTGAGGGCAAAGTTAAGTAGATTTTTCCCATTTGCTGGTTTCTCTCACCATCTGCCGCAGACCCAGTCTAGCAGGTATGTGCTTTGGGACTCGGCCACTCTTGGTGCTGCTGGGCTACTCTGGTGATGGGTGTTTAAGTACCCCACCCAGAGTACATTCTGCATCCTTACCATCCTCAGTTGTGTTCAACACAGAGTACTGATTCATCAGCTTAGCTGTGGTGGGACAATAAGTGGTAATCAGCAGGAGGTTTCCTTGCCAATGTTTGACCTGATGTCATGGGAACTCAGGGGGTCCGGAGTTGATGTTGAGGACTCCCAGGCCAACTCCCTCCTGGCTGTATACCACTGTGTTGTCACCTCTGGTGGGTCTGAGCTGCAATACCCCGAGGTGCAATGGTGTGTTTGGGATTCCGCGAGGATGACTATGTCAGGCTGTTGCTTAACTAGTCTGTGATACATCGCTCCCAATTTAAGCACAAGCTCCCAAATGTTAATGAAGACAATTTTGCAGGGTTAACAGGGCTGAGTTTGCCATTATTGTGTCTGGTGCCTAGGTCGATGCTGGGTGGTCTGTCCGGTTTCATTCCTTTTAGACTTTCTAGCGGTTTGATATAACTGAGTGGCTTGCTAGGCCATTTCAGAGGGCGTTTAATAGTCAACCACATTGCTGTGTTCCTGGAGTCACACATGGGCAAGGCCAGGTAAGGATGGTAGATTTCCTTCCCTATGGAAAATTAATGAACCAGATGGGTTTTACAACAATGACTCTGTTGTCAC
>UN000353 
CCTCTTTTCTCGGAGTTTTTCCAGTTCATCTGCATCCATCTTTTCAAACTTTTCAATCTCTGTATCTAGATGTTGTTCAACTATTTCAGTTGTCTGCAGCATTTGCTGCTCAAGAACTTTACTGAGCATAGCCGCTGAGGGGTTACTTGCCATTCTTGTGAATCAGGAGTACACTACACAATTCCAAAAATTACCAGGCGACCCCGTGACACAGGCTGCACTTAGTCACGGTCCGAATTTTCGGTTGTTTGTAATCAGATGTTCAACCCCAACATTACCAGTCTCAATCTGTAACCTACTGAATCTTTTAGTGGCTCAGCGAGAGAGACACACCAAACCAAAATAGGTTGTTATTAGAGAGTTTCTATGGGCATCGTGAACCGACTAACTTTCCGACTGCCATCTCCACCCTGAAGCTTCGTCACGCAGCGGCCCTGCCTCCGCCCAACACGGGCCTCAGCACTAAACACCAGCCCCACCGGGCTCTCTGTACATACACACCGGCATCAGCGGCTCTCGGCCCGCCTTCACTCGCTACTTAACCTGCTTAATACCGCCCGAACTCTCCCCCCGACCGTTTCCTGCTTCTATCGATCAATCAGCGGCCGACTGTCTGTCC
>UN000354 
GGATACTTCAGTGAGAATCCGTGATGGTGCGAATTACTGAAACTTTGATAAGGCAACGAGCAGAACATAATAACTGTGAGATATTTTCACTCGAAGAAATTTCATTACATCAGCAAGAAATAGAGAGAATTGAACACATTAGACAAATGGTGTAGAGATCTGAAAATTGTCTACTTTCAAAACAATTTGATTCCTAAGATTGAAAATGTTGGCAGACTGAAAAAACTGGAATACCTTAATTTGGCTTTGAACAACATTGAACGAATAGAAAATTTAGACGGTTGTGAGTTTTTGAAGAAACTTGACCTCACAGTTAACTTTGTGGGCGAACTGACTAGTGTGGAGTCACTCAAACATAATGTTCACCTGCATGAGCTTTTTCTGGTTGGAAACCCCTGCTGTGAGTTTGATGGTTACAGGAAGTTTGTGATTGCCACACTACCACAGCTGAAGTCGTTAGATGGAAAAGAATCACTCGTTCTGAGCAGATCCAGGCACTGCAGGATTATCCAGTAGTACAACAACGAGTTGTAGAGCAACAGCAGGCTTACATCTTGAAACGAGCAAAGGAAAACATGTATTGCAGAAGAATTTAGAAGAGAAAGAGAATAATAAACTTGACCATGGACAGAA
>UN000355 
AATGGGGTGGGGGCTACCAATTGTGACCGGCAAGAGCGCTGTGAACTTACCTTTTCGGTGACAGCCATTTACGCGTTCCCATCTATGCCAAGAGAACTTGAGCCGAGCAGGCCCAATGCTCAAGGGCTCTGTGCAGCAAAGTTCTAAAACATGCCTTAGGCCCTTCCTCATTGGCACATGCAAAGGATGAACACCCACTTTAGCTCCAGAGCAGAAATCAGCCAACAATGTGGCATTTTCCAGGCCTTCAAATTGTACTACAAAATTGGTCAGTTCACCTTCGGAAAAGGTGTTAGGCCCAGAAAATGGTTGTAACAACGGGCAATTTCTATCCTCGTGGTTATTTCTAAGCAATACAAAGGCAGCTCTTTTAGAGTACTAAGTGGAACATGCAGAGAAAACCGCCTTGACTCACCTTAACTTGGGAAAGTATGCTTTTTGCTGGCTGTGCATGGAGCCACAATGAAAAGGCAAGGTCTACCCACACTCCCAGTCAGAAGAGAATAGATGGGGGTATGGGGCCTATAAGGGCAAGAGGAGTACACGTGGGTGAAATCTTGAATGGTAAGTAGACAGTGGTAGGGGATGTAGAATTCTAGAAAGCAAATTCTCTTTGTAAAGTAAAATAACAAAATACCTAAAGAAGAAGACAAAATTACCCAAAAGAATAGTAAACCAACTTTAATCAAAAATGCATAAAAATAGAAGAGTTTAGAGGGCTTAAGAATTTCTTCACTGTTAT
>UN000356 
TGGATAGATTCTTGGTAAACAAGGGGGTGATAGGTTATTGGGGGGTAGGTAGGATGCGGATTTCAGGCTACTATCAGATCAGCCATGATCTAATTAAACGGCAGAGCAGGCTCGAAGGGCTGAACGGCCTACTCCTGCTCCTTGTTCATATGTAGGAAACTGCCCTGCTCTCTCTGTTCCCCCACTCTCCCTCGCATTTGAACCAGCGTCAACTGGAGAGATATAAAGAGCTCAGCTAAGAATAAGGATGTCGGCAGTCCTTAGTTTGCCTGGTCTTGTATAAGCTATTTTGTGCTGTGTAAAGTGTCTTTCCTCCCTTCAAATCTCTCCTCCCCCTTTCCCAGCTGCTGAAACATTCCATGCTCTGCACTTCTGCCAGTTGCAACCTTATAAGAGCACCAACACGCAGTTCTCAGTCTCCATTTTGCATTCACAGATGTATTCAAGGCAAACTAGGTATGTATATGAACGAGAAAGGAATGGAAGGGCAGAGCATAATTTCTGACAAAGGCCCATTAGGCCGAATGTCTGTTTCTGTTCTGTAAATTCTTCCCCGTACTCAGCTAAAGGCAAGGCTGGACGTAGGGACACATCTCGCAGCCAATTGGGAAGGAGCCCAGGCCAAGGGTGCTGCTTTGGAGTACAGCTGTTTGTCAGTATGGTCAAAAGTTGGTTGTGTCAGTTTCACCATGTTACTGATGGAGAGTCCTATGATGGCAGTGATATTGTGAGACCATATTCATTCAGCAGCACAGGTGGTCTGTCCCCTTCAGGTGATGGTATCTAACCCTGAGGCCAGTCAGAGTTGATTTGCTGTTTGATGAGGGAATTTTGAGGATTGGAAAGACGCTTTCAAGTTTCTTGCTCCATGCTGGGAAAAGAACATAAGTTTGACTTTTTTCAGCTGGTTAGTACAGATGTGCAAATTAGTAGTTGAAATTTAGAAGTCTTGTTAAATAGATACCATTTTATTAGCAATCTGAGCACAATACTCTTAATATTTACAGTGCTTCCAGCACTTCACATGGAGAAAATAATACTGTGAGCATATTTTT
>UN000357 
GAGTTAGGAATTCTCAGTATGAAGTTGGATCATGTGTAGTTTTTTCATTGTGTGCATGAACCAAGTCGTTCCCTTGTGTTAGTTACCCTGAGGCTCTGTGCTATCAGCAGTTGCAGTTTCGGGGGCATTTTCTCTCTCTTTATTCAGCAACAGCTCAATGTCCAATTGGGAGATGGCGACTATGAATCGTAAAGCAGCCTGTCATGTCAACATACCCAGAGATGGGACACGACAGGATCCACCTCATTACAAGAGGAAAGGCAAGAATAACAACCAACAAAATGTGACGTGTTCTTTGGTTCAACCATTGCCAACAAATAGATTTTTTGTTAAACAAGGGCTTTAATCATCCTTCTGCTGCAGAGAAAAAGGACACTGAAGGAATTTGGAGTTCAGCTCCTCAGCAGGGGGAAGTGATGACAATGGACCAATCAAAATCATCCACTTGGGGATGATGGATTAGTTCAATCTCTCAGTTTGGGTGGGGGATTTTCATTATACATGGAATCTGACAGTTACTATAGCTCA
>UN000358 
GAGGCCTTGGAGTGAGCCAAGGGAGACAACACCTTCTATTGAACGAATAAAAGAAACCTAGTAACAAGTAGTCTTTAATTTCACCAGAAATGTCTTGCCATTGGTGTTTATGCAAGACTGAATAAAGCTGGGTCCTTACCGGGTATGAAAGCTATATCTGATAGCATGAGGAAGAACAATAGAAAATTACATTAGGTTTAGGTTGCATTGTGAACCATTCTATCCCATGGAGGTTGTGTCTGTGAAGCACTGCAGTACCACATTTTGTTTTAAACTTAGCAATTTTCAAACCTTGCTGTTTAACTACCAAGCCCTCTGATCAAAAGTCCAGAATGGGAGGAATCACTGTTTAACAAAATGCTAAAAAATGAACCGGGAAGAGGGGGATTACCCGTAGTACAGATCCTGATGTAATTGTTTATCATGCCACTGAAAATACGACAATCACATCAAAAAATAAACCAGGAAATTTGTTATTTTCTTTTCCACATATATAGTAATCTACCGCCTGTATTGCTGGAACATTTCATCCCTGTTCTTCACAGCATTGCTTTTAGTGCAGTAACTAAACCAGAAAGATAACGGAGAAACCATGGATTAGCCCTGCACCAACAAGTTAGTCTACAGGAGGTCTCTGCATATCGCAAGAACTTAAAA
>UN000359 
AGGCCTGCCATTCTTCACAATTGGCTCATTATCTTTACTGCTTATTCTCTTCAATCGTCATTTGCTCTGCAAGCTCAGACAGAGACTCATCAATTGTTTGGCTGCCACGCAAAGTCGGAGAAAGCCGTCGCTTAAACTTTTTCATCTTTTCCATGAAATATTCTACTCAGTAAAGCATATTTCAATCACAGTTTCCAGTCCTTAAATTTGGTCATTCTTTTATGCTTTCATTCTTCAGTTTCAGGATTCTGAAGTTCAATGTTTGTTTCCACAATCAAGTTTGCTATCTACTTTTCTATCTTCTACTGAATTACTGAAATACTGACATATGGGAGCCAATAGTTTCTCTATTCTTCTTGTTGATAAGCATGTGCTGTGTGGATAATAAAGGCAGCGTCTGCCCGCTGCAGAGTGTTTGACTCTCTGGGTTGAGCGATGGCCGGTCCCTCCTCTCTCTCCGGTTCACTTCACTCCGGCTCCTCGCCCCGAC
>UN000360 
AGTACTGAAAACGGAACTCCTCTTTTGGATGCAAATTCCCTGGATACCTGTTTGCTCAGGGACAATATGATTTGATCAAAGGTCTAGCACCTGTTCGAGATCCTAAGAATGATTATGAATTTCATGAAATAGAGAATGAGTGTCTGGGAATGGCTGTACTGGCCATGACCCATCAGGCTCTTCACCGGAAAATCCCACTGCAAGAGATTTCCAAGGAAATGAGTTATAAGCATTACATTCCTGAAACATTGAACCGAAGCATCAAACAGCGAAACATCCTGACCAGGTGTCGAGTCAATAATGTCTTCAAAAATTTCCTGAAAGAGTTCAACGATAGGACAGTTTGCGATAGCAATGTGTCTCCTCATGACCTCAAGGTCAAGTACCTGGCTACCCTCGAGTCTTTGACGAAGAATTTTGGGGCAGAAATATACAAACCAACAAGCCTGTTGATCTCAGCAGAAAATGAACGGGCAATGCCCAGCTATGAGCCCTTTGAGAAGGAACAAAAAGAGAGAGAACATGAGGTGATGATCACAGGAAGTGTAGGAATAAAATGGAGACGTGCACCAAAAGAGTCTACAGTGAATTTGAAAGAGAAGAATAAATTGAAGAAGAGCAAGAATGGCAGCAAAACAGTGAGCGTGACAGGCGGACTTCGACAAACGCAACAGCCATTTCCCCCTCGACTGCCTCCGCGGCAAAGGAAATCTTTTACCACC
>UN000361 
ATTTCCAGCTTGATGAGTTTTAATGAATTGCTGTTGTGCTCCGACTCCTATGCCTTGTTTCTTTGTGAATAATCTGTTCTTTATGTTTGGCTGTACGAGGCTTACAGCCTGTAGTGTGGATGTGTTAATGTTCTGGGGAGCCTGTGGTGTATTTGCTGGTTGTTGTTGTGATGGTTGTTGTGCAGCAGGCGCCTGCTGCTGCTGTTGTGCAAGTCGTTCAAGCAGTTCTTTCTTTCGGGCACCGGCTTGTTGCTGACGTCGGAGTTCCTTCTGTTTCAGAATTTCTTCGCGGAGTTTCTTCTGCTCCTCAATTTTAAAACGATACACTCTTGTTTCCTCATCTTCGTCTGGAGGCTCTGCTACTGTAGAATCCTGTGAAGTAGGCTTTTGTTTCCTGTTTTTTTGTTGCAAGTTCTTCTGTGGTACCCTCACTCCAGGTGCAGTCTGAACAGTAGGTGCACTTTGAACAGTCTGTTTCATTCGAGAAGAGGTTACAGTTGTGGCCGTGGGCTTTGTCCAAGAAACAGATGTAGTTTGAGCAGCAGGAGCAGACAAAGGGCGGTGATGCCTTACACCACTGTTATGGGGGAGCAATAGGCAATTCACGGAGGTTGCTATCTCGTTGAAGAGATGCCTGAAACTGATTTGGTAGCTTATTCATGTTTTGAATTCCAGGTATATTATGTCGAAGCTTCATTGTATTCTGCCGCTGTGGGCGTTGAAGTCGTTTGTCATTTACAGATGTAGGAAGAATCTGTAGATGTGGCCTAAACTGGTGTGGAGGGTTAGGAATGATCGGCTGAGGGGAACAGTTATTCTGGTGCTGTGGTAGTGGCTGCAGCTGCATGGGTGGCTGCATATTTTGTTGAATGTGGGGTGATGGTGGGAATGGCTGCCCAGGACCTTGTGGGAATTGCTGTCTTGGAGGAATAAATGGTCTTGGATTCAATGGGCCAGGCTGATTAAAGGGAGGCATTCCCATATGACCTTGGGGTTGAAGGCTAGTTCTGATTGGAGCTTCCCTTGGAAACATGTGATGTTGCCCCTGCTGGTTGAAGCCCGGACCTGGATGGCTATACACCATTGGAGGTTGCAAGGACATAGCGTGGCTGTTCATAAGTGGGGGTGGAGGACTGCCCTGCTCA
>UN000362 
GGAGTGTGTACCACAGACCTCTTTACAGCAACAAGTGATGAGCCAGTGAATACAACTTGATGTTGCTTTGAGCTACTTGCCAATTGCAGTACAACAGAGGAGCCAAATTTCCACCTTTTCCGTAAGCAGGAAGAACAGATGGAATGAGGTCTCATGGGAGTTAAACACAAATGACAGAACCTGGTTTGAGCAAAGCAGAGGAGTTTTCACTGTCTGTTGAGCGAAGAAGCAAGAACTGCATTACTGTGTGCGCCCAGGAACGTTGAACTAAATTTCACTGGTCATCGAGAATCACATTAAAATTAAAGTTGGCTTTTTATTAAATTATTGACACAGTGCAAGTTTTGTTGTAAAGTCGGCTTCACATTTGTGGAATTGAATGCAAGTTTCTGCTTCATATTCTTAACTGTATTTGACAGATTTTTAACAGGATTTTAATGGGACTATAAATGAAGAGCTGTCCAGCTAAATACAGTCAGTTCAGTAGCTGTGCTTCCCATATACTCACTATTGGGACATTAACCAAGTCTTAAAATAAATCATTAATCAGTGTCATAAAAAGAAAAAACACACAC
>UN000363 
GTCCAGAGTGGCTGCTACTCAGCAACCAATAGTGCAGCGCCTCACAGCAAGTACTGGCAGTAGACAACGAAGCAGATTGTCTGTAATGGCTCAATACTTGTGTAATGTAAGGAGCTGCTTTATAATTCCAGGCAGAGCCTTTGTTCCAAAACCTAAGGTGGATGTAGGAGTTGTGCACTTTACTCCCTTGGTGGGACCACAGATTAACCAGCCCTTTAAACTGGTGGAAAAAGTAGTGAGATGTATCTTCAGCTTTAGGAGAAAGTACTGCCGAAGAGGAGTTGAAATTTTATTTCCTGAAGCTCAGAGATTACAACTAACAGAACGAATGCTGTGTACTGCAGACGTCGACCCGACACTCCGCCCAGGTGAACTTTCTATACCGCAGTTCAGGGCTCTTTGTGATGCGTATAGCCAACTGTGCAACGAAACCAAATCTTTTCACTTACAACTTCAGAGAAGAATTGCGACAAAAGAAGCTTTTACGTAAAGAAAAAAAATACACATTGAGGGATACGCGATAAGTGAAAGCTGAGAGGCCCAGGAACTGGATATCTGTGTTGGGGCGAAAGCTACATCACTAACTGCTTTAAAATTGACATTCATTAAAAAAATGTATTTAAGAGAC
>UN000364 
TTTCTCCTACTCAACTATAATAAAAGCAATTCACGTTTCGATCTTTTAAAACTATGTTCACAACTGAAAAAAATAATTCTCACCTTGAAAAAGTACATCCTGATGTACTACACAGCAATTTGGTAATGATAGGCGAATTCTATTCGTCAGAGTGGTTTTCCCACCATTTGTCACACCTCCGATACCTATAATGTACTTCATTTCCACACAGTCCGCTCCCAGCTAGTTACCGGTTTCTGCAGCAGAAGCTTTTTTGTAACTTTCGCTCCTACTACTTCATTCACCTGGTAAGATCCGTGGGATTTAAACCCACAATTTTGTCCCTGACAAGGCAGTGTAATGTATTTACAAGGGTCTCC
>UN000365 
GTGTGTGTTTTTACTAATTCGAAACCAACTTTATCCAATATTCCATTCAAAAGTCAACTAAAGACACATGTACATTTATGCATTCTCTTTTTGCCTGGATTCTATGTGCCTTTGTCTATCTTAGTGCTGCTGCACAGTGTTACACAGTGGTTGCAGCATGTCTGGCAAAATACTGTGGGCTTTCAGTGAGGGAAACTGCAGGTGGCCTTGCAGGATGACTTCACACAGCTGTCCCTGTAGAAGACTCAACTTCAGACTGCAGCACCTTGCATGGATAGCAGCAGCAGTTCTTAGGTATTGGTCTTGTACTAGGTAACAGCAAGGGGCACCCAGCAGTCTGGGATGGCTGACAGGTAACAGCAGGGGCGACTGGAGGAGTGGCATTGGTAGGAGGATGAATGCTGCCATCCTAAGAGTGGGGAGCTCTATCGTGCTTCATGGATTGTGCCACTGTCCCGGGGGTGGACCTCAGCAATTCTTATATTCTGTTGGTAGGAAAAATTTACCGAATTGCTATGAGACTCTAGCAAGTTTCTTTGAGTCACTTGTCATCATCAGCCATGATAACAGCAGTCTGAGTCTGCAATGATAACAAGCTGAGCTTGTGTGACTTCAGTCTGAGCTCCACTGCAGCACTCTGATGTTGGGTGGTCCCTGTTTGTGCTGTAATGGAAGCTGAGACATTGGTCCTCAGACACTGCACCAAGGTTGGGTCCACAAGTGCTGTTGGTTACCACTTTCCACTCT
>UN000366 
GGTAAGCTTTCTTGATTAATTACAATACAGCAGCGATCGATACTTGTGAACACCATTCTGACCCACTATGGTGGTGATTTTGAGTTTTGATATGGTTGAGGTTGTCAGGCATTGAGACGGTAGTTTGAAGAGGCATAATAGTGCTCTGCCATGAGATCAAAACTCAGCTGACAGGCCTTTTTTTTTTCCTGCTGTTATATACCCTCTCATTTGTCAATGTAAGGCAGTGATCCAAAGAGATGATAAACTGATTTCCCACATTCAGCTAGGGGGTGTACTTTGGTTGAAAGTACCAGGATGTAGAAATAAATGTTTTCAAGAAATAAAGTTTAAATCTCCATCCCTGAGAGTTGTATTATATTGGCCATAGATTAACCAGTCTTTAAAAACTAGTAGACATTGTAGACAATTGAGCATTTATGCCATTATGTTACTTGGGATTAAAAATGTTTTTACCAAAAGTTTT
>UN000367
[truncated: 72,564,204 more chars]
