# Supplementary material for: Characterization of the heart transcriptome of the white shark (Carcharodon carcharias)
Source: BMC Genomics. 2013 Oct 11;14:697. doi: 10.1186/1471-2164-14-697 (PMC3832898; doi:10.1186/1471-2164-14-697)
Supplement: Additional file 2 — (454/Illumina consensus nucleotide sequences). [file 1471-2164-14-697-S2.zip › Additional file 2.txt]

>UN000001 
NNNTGTGTTTTTCACGTTTCAGTTTCTGGATTTTATTAGGTCAGTTGTTTTTGTTGAAAACCATGAACCGAATTTTACTTGATTTGGTGACACCTTAAAACACTGAAAGGAAGCAAACACATTAGTTTGGTTTCTTCTGGCAAAGCAAAATGTACAGAAAATTAAAAATAAATAGCATCTAAGAGGACCACAGAAATTAGGCTCCGTTCACTTCACAGCGAGGTAGGAGACAATGAACCAATTATATTTAAAAATGATCACTAACACAGGCTTATTGTTGATTGTCCAAAGGTGGTGTCTGAATATCGGACCTGACTGAGTGCAACTGCTGAATGTCACAGTGCATGTTACTGGAGGATTTGGCAGCAGTGAAGGCTGAGCAATAGCTACACGAATACAACCAAGTCCTTGGTCACAGTCTCCTCTCCCTTCTCCTCCGGTAGCAGGCCCCTTTACTTCTGCAGGTCCTTCATCCTGTTGAGCGCGCTGCCAGCTTGGAACCACTGAATTTGACCCTCGTTGAAGCTGTGGTTGAGCACTATTGTATCTTGGCTGCCATCCTTGTGCTTAAGGATACAAGTGAGAGGCTTTCCAGGGGTAAATTCCTTCAGCCCAATAATGGAGACTTTATCATCTGGTTGCACCTTGTCATAATCGGCAGGATTATCGAAGGTCAGAGGAAGGAGTCCTTGCTTCTTGAGATTGGTTTCATGAATTCGAGCGAAGCTCTTGACAATGATGGCGCGGCCTCCTAGATGCCGAGGCTCGAGGGCAGCGTGCTCTCTGCTGGAGCCCTCACCATAGTTCTCATCACCAACCACCACCCAGTTGATGCCTTGTTTCTTGTAAGCACGAGCAGTTTCTGGCACAGGTCCATACTGGTTGCTTAACTGGTTTTTGACCTCATTGACTTTGTTATTCTCAATGTTAACGGCACCGATTAGCAGATTATTTGAAATGTTGTCAAGGTGGCCACGGAACTTCAGCCAAGGTCCAGCAGCTGATATGTGATCAGTGGTACACTTGCCTTTCACCTTGATCAGCACTTGCAGATCCTCCAAGTCTTTCTTGTTCCACTTATCAAATGGCTCCAACAGCTGCAGCCGATTGCTCTTTGGATTGACATGGACTGAAATGCCCTGGGAGTCTTTTGGTGGGTCTTGGTATGTGTCCTGACCGGGATCAAAGCCCTTGGTGGGCAGCTCGTCAGCATTTGGTGGTTTCAGTTTGAACTTCTTCCCATCAGCTCCAGTCAGTGAATCACGCTCGGGGTCAAATTTCAAGGTTCCAGCGATGGCAAAGGCAGTGACAATCTCAGGAGATGTGACGAAGGCATGTGTTGCAGGGTTAGCATCGTTGCGTCCAGTGAAGTTTCTGTTGTAGGAAGTCACAATGGTGTTCTTTTCACCTTTCTTAACGTCCCGTCTGTCCCACTGTCCAATGCAAGGTCCACACGCATTAGCAAGAACAATGCCACCGAAGTCTCTCAGGGTTTTAGCATATCCGTCTCTCTCAATGGTAGCACGGATCTGCTCAGAGCCTGGCGTTACAGTGAACTGTGATTTACACTTCAGGCCATGGTCAAGTGCCTGTTGTGCCACAGCAGCTGAACGGCCCATATCTTCATAACTGCTGTTGGTACAGCTGCCAATCAGACCAACTCGGATATCAAGAGGCCAACCGTTCTTCTCTGCTGCTGCCCCAACCTCTGACACAGGATGTGCAAGGTCAGGGGTAAAAGGCCCATTTATGTGTGGTTTAAGCTCATTGAGGTTAATTTCAATCAKCTGATCGTATTCACAGCCCTCATCAGGAACCAGCAGATCTTGGAACTCATCAGCAAGGGCAGCGATCTCTTCTCTGCCAGTCTTGTCCATGTATGCCTTCATCCTGGAATTGTAGGGGAAAATAGAAGTGGTTGCACCAATCTCGGCACCCATGTTACAGATAGTGCCCATGCCTGTGCAGGAGATAGACTCCACGCCTGGCCCGTGATATTCTACTATTGCACCAGTTCCCCCTTTGACTGTCAAAATGCCAGCGACTTTCAGGATGACATCTTTTGGTGACGTCCAGCCCGACAGATTGCCCCGTTCAGCTTTACTCCGATAACCTTTGGACACTTCAGCTCCCAAGGGATTCCTGCCATCACGTCGACTGCATCCGCTCCTCCAACTCCAATACACACACCACCCAGGCCACCACCATTAGGAGTATGGGAGTCTGTGCCAATCAGCAGGATGCCTGGGTAAGCATAGTTCTCTAAAATAATCTGGTGGATGATGCCAGAGCCAGGTTTCCAGAAGCCAACTCCATATTTCGCTGCTGCCGTCGCCAAGAAATTAAAAACTTCTTCGTTCATTTCCTTGGCTCTCGCCAAATCTTTTTCTCCGCCAACCTGAGCTTCGATCAAGTGATCACAGTGTATTGTAGACGGCACAGCAACTCGGGGCAACCCACTGCTGATGAACTGAAGCATGGCCATTTGAGCTGTGGCATCCTGCATGGCCACCCTGTCAGGTCGGAGACGCAGGTAGGTCTTCCCACGACCTATCTCCTGGTTAACAGGGTCATCGAGGTGACTGTACACAATCTTTTCTGACAAAGTCATTGGTTTGTCCAGCCTGGAGCCCGCGGACGGACAGGACGCGAGCCGCCATTTTGTTCACTGACAAA
>UN000002 
NNNNNNNNNNNNNNNNNNNNNNGATCTCCCCTCAAGGGAAAATCAGTTGAAACCAGTTGGCAGCAGAAGTTTGAATGCTCAGTTATACGTCTAGCCTTCACCGACTTCCAGTGTTCGAAGCAACAGAGCAAAGAAAGAGTTCCGAACGTGACTGAGAGAGGCAGGTTTCGTTAACGATTGTTTGATCGACTCTGCTAATAACTTAGCCTCTGATCATGCTTACACTTGCCATTTTCAGTTTGCTTTTGCACTTTGCGCTGCAAGCTTTGTCTCCTCTGGACCAGGTGTTCCAGTATATTGATGAACATCAGGACGACTATGTCCAGAATCTGAAAGAATGGATAGCAATCCAGAGTGAATCAGGCAATCCGACAAAGAGAGAGGATGTGATTCAAATGATGCAGGTTGTGGGTGAGAGAATCAAAGGCCTCGGAGGAACTATTGAGCTAACAGATCTGGGCAATGAGGAGCTTCCCTGTGGAAAAATCATTTCATTACCTCCAGTGGTTTTGGGTGAATTGGGAAAAGATCCAAATAAAACTACAGTCTGCATTTATGGTCATGTTGATGTTCAAGCTGCGAAAATCGAGGACGGATGGTCTACAGACCCATACCTGCTAACAGAAAAGGATGGTAATCTTTATGGACGTGGATCCTCGGATGACAAAGGTCCTGTTTTAGCTTGGCTCCATGCTGTTGAAGCCTTTCAAGCACTGAAGCAAGAACTTCCAGTGAATTTAAAGTTTATTTTTGAAGGGATGGAGGAATCTGGATCTAAGGGACTGAATAAATTCTTGAAAGAGAAAAGTGAGACCTTTTCTTCCAACATAGACTACATTGTTATATCAGACAGCGGATGGCTAAGCAAGAAGCCAGCCCTGACCTACGGAACACGGGGATTATGCTATTTCATTGTAGAGGTACAAGGTGCAAATCAAGATTTGCACTCTGGTCTGTACGGGGGTGCGGTACATGAGGCAATGACTGACCTGATAGCTCTCCTAGACAGCCTTGTGAATTCAACTGGTCATATTCTGATTCCTGGAGTTGATTCGGATATTGTGCCCCTAACAGAGGAGGAACGTGTTTTGTATGAAGCAATTGAATTTAATCTTGAAGCCTTCAAGCATAGCATTGGTACAACAGAACTCCTTCATAAAACCGAGGAGGATATTCTCCTTCATCGATGGCGATTTCCATCGCTGTCTATTCACGGAATTGAAGGAGCTTTCTCAGGACCTGGAACTAAAACTGTTATCCCAGCCAAAGTGACAGGAAAATTCTCCATACGCTTAGTGCCCAACATGGATCCTGAAAAGCTGAGCAGTCAGGTGACAACGTATCTCAATGGAGTCTTTGCAGCACGTGGAAGTTCCAACAAACTGCGAGTGGCTTTGGAAGCTGGATCAAAACCTTGGGTTGCAAATGTCACTGACAAGCAATACAATGCTGGACAAAGAGCCATCAAAAAGGTGTTTGGACTGGAAGCTGAACTGATCCGAGAAGGAGGAACGATTCCTGTCATCAGAACGCTCCAGGATACTATGCAGAAAAGCGTGATGATGTTGCCAATTGGCAGCCCTGATGATGGCGCACATTCCCAGAATGAAAAACTCAGCAGGGATAACTACATAAGTGGCACAAAGTTGTTTGCAGCATATATGACTGAAATTTCACAGCTTTAAGAAGAATGGTCTACATTATAATATATCCAGACTGATTTTTGTTTTCATTAGCCAAGCATATGGCATATTGTAATAAGTAACATGAGATTGCATGGGAAAAAAATTAGAGTTGGTTCTGGATAATTTTTTAAAAATAAAATGGAAATCAGAAATTGAAATTACATGTATGCAAAATGAATTCTCTGATATTAGCCATGCAAATATTTTCTGTTGCATCTTTTCAATTGTAATGGGAAAAAAGTCCATAAATCATGTTAATATGTGTTTTAATTTGCAATACTTTAGCATTTCAGGGGTTTATAAGTCGTAAGCTTTGCAATTACGCAGGAGGAATCTTGGATTTTGAACACTATCTGAAATTCTTCTCTCTGTATTAACGTTAAGCGATTTATTTTAAACGGGTAATCAATCACTTGCACTGGATTCGTAGAGTAAGTGTTTGCTAGTGTCCTATTGTATCATTTCAAGTCTGTGGCATCTTGGTTGTCCCCAGAATCCAGAGTCAAAAATCCAAATATTGCT
>UN000003 
NNNNNNNNNNNNNNNGCGGCCTTTGTGTGTGTGTTTTTACAGCAAAAGTTCTTTTTAATTAGGTGTAACAGTCAGGTCACAAACAGCACTCAGGCAAGTGCAATCAGTTTTCCTAACAAGATGCTTACTGCACCAACCCAAAAGAGAGAAAGTGAATGCTAGAATGTTCTTGTCAGAAACAGAGCAAGTTGACACTTTTGAGTGCCCAACCATTCTATTTTGGTTCTCTATTAATTACAGAAATATTTCAAAATTCAAATTGAGATATTGATTCATAGTAGCAAAATAAATAAATCTGTACAGATTAGTACTACACAGTAAACTGCTCAAACGATTCCATCAGGAAAAAATAGAAACTTGGCAGTAGAGGTAGCACTTGACTTAAAGATGTAACCTTTTTAAAATAATTATTATAAAGTATAATAAGTCACCGTTTAAAGTATAGGTTTAATCGGTGACTTGCCCGATAATTAGCTTGGTTATTGTCTTCTCAAAATTCTTTATTGGTACAAAATAGTTTGGAAGCCAGCTTCACTCAGAGAAGAATGTTTCAGCTCAGCTGGTTACATTTTGTAACAATCTGTATTGCGAATCTCCAAGTGAGGGATGGGACAAGCCAGTTAATACATGCTCTTTGTGATTTGTTAAAAATGGGTTTAATTTGGAGCCGCAGCTATCGTTTCAACATGCACACTGCGCTGTACCTTTCAAATCAGTGATTTTGGTTTGGAGTCTTTGAAATGAAGATGAAGAAAATGGATAAGCCCAGCTCATCCATGATTAATCCATGCCTATGTAATGCTGCAGGCAACACACACACCTTGTCATGATGAGTGCAAGACGAAATGCTTTGACAACATGTCTTTTGACTAGTGATGTTCAAATTTTGTAATATCAAACAACTATTTAATGTGTATGTCAATTTTACTCTAAAATTTAAATTTAACTGTTTATTTTGTCACAGCAGCCGAATACTACAGTAATAAGAGTACTCCAAACATCTGAACATCGCTATTACTGCAATATTAATGTTTGTCACAGTTTATGAGCTGCATGTTGAAAATTAAGAATCACAAAGCACTTGCACATTAAACCAATCAGCATTAAGCTTTGTTCTGTAGTTCAGAAGGTCTATAAAATAAAAGCTTATTTCCCAAATGAAACTTGAATAATTTTAGGTTATGTACAATTCTTCCTTTTCTTTTATTTTTAAGAGATTCCAAAGTGAACTTATCCCCTGGAGGAGCAGCTTCTCTTCTGGAAATGTCCCCATGGGCATTCAGAAGCCTGTTTAAAGATTCTACCTCAGCACAATTCCCATATGACCAAAATTGATGGACATTGTTTCTTTGTTGTAGATCATTTCCTATGTCTGGGAACAGGTCTAGGCATTTTCTACAAGGTGGTATGGGAGTATGTAGTTGATGTTTACCATTGGCTATGTGCACTTCTCTTGGTCTGTTGAGATTATCCCTCATTGGGTAAGCAATAGAATGCACCTGAGGGCGCAACACCAAAGCCCGTGGGTGACCTTCTAAAGCCATACATACTGCCAGGCTAATGTCTTCATTCCATGTGTGGTAGCACAATATGTCTATCATGAGTTCTTTCTGATGTTTTCCAAAGCATGAAACTGAGGCACCAAAATAATTGTCAGTTTTTGTATTGCTGTCCAAGTCCTGGAAGAAACAGCAGCTGATAACTCTTGATACAAAACAAAGGCCATTCCCACACCTACTGCCTTCTTGACTATTTTGTTCCACAGTCATATTCTTATTTAGTTTCGACAGCAAATCTAAAATTCTTTCAGTATTGTCTGATTCCTCGTAGTCAACCACTATTTCAAGTAGAATTGTGTAAGGTGGTCGAGTTGGAAGATGCGTTTTGTACTGTTCAAACACATCTGGAAGCTTGCAAGACCAGAGTTCCAATGATTCTTCCAATATGTCTTTTGGTTCAAAATCAGGGTCATTGATTTGACAAAAAAACAGAATAGTATGCAGTATCTGCAAAATTAANGGATGACAAATTTCAGTCAGGACAAGCAACTCTTTGGGTTCTGTTATAAGACAAGATGAGGTTGGAGCACAGAACTGTATTTTAGTTCTGCAATAGGTGCAAGAAATGTTGGGAGAAACTGTGCTAAAAAACTTAATTGTCCAACTCTCGTCAAAGGTTAAAAATACAATAATGCAAGTCCAAATTTCATGTACGTGCAAAGTAAAATTTTCTGAGATTTACAGGCAATGAAAATATATCAACAAAAGTTATAATGATTTAAAATTCTGACCAATNGAAAATTACACTGAAATCAATGAAAATGTCCAAATAGGATCTATTGTTTTGGCTTAAATTCAAGCACATTTTTGATGAGTAAACTGCTAATTTGGAAGAAGTACAG
>UN000004 
GCCATTACGGCCTAGTTACGGGGATTAGCAACATGGCGGAGAGCTATGCGTGGTTGTTAGTGCTTGGTTCAGTTCTGCTATGCAGTCTGTTCAAGATGCTGCTGCCGACCCTCTCCTTACTTATAGCCAAACTTCTACAGAAAGATGGAGAGACTGAGCTCCAAATGAGAATTGAAATTGGAAACATGAAGCAGGAGTTAGCAACGATCAGCATGATGGATGAGTTTGCTAGATATGCACGGCTGGAGCGCAAGATCAACAAAATGACCGATAAGCTGAAAACTCACGTGAAAACAAGGACGGCACAGTTAGCGAAGATCAAGTGGGTGGTGAATATTGTATTTTATATTGTTCAGGCAGTTTTAATGATTTCCCTGATACTGAAATATTATTCCGAACCTGTTGCCGTGCTCCCACGAAAATGGATGGCACCTTTGGAGCGGATGGTAGCTTTCCCGACTGGAGTAGAAGGTGGAGTTGGAATTACCTGCTGGCTCCTGGTCTGCAATAAAGTTGTGGCTGTTGTGTTACAGCCGTTGACCTGAAATGTGACCCTGGGAACCCATATTTTATTTATTACTTTGGTAGCTCCCCTTCGATTCAGCTTTTTTTAAAAAAAACTTCTTTGTGGNNNCAAAATTGCTTGCAAAGCCAGTTTGTAAGGTAATTTTTNNNNNNNNNNNNNATCGATTTAAATGGGATGGTGAAGAAGAATCAGGTAATTAAATTTTGTTAAGCACGTAGATTTTGGAGACCAATTTAATAGAATTGGCGGGTTTTGGTTGTTTTGAAATTGGATGGTGGTCTTTAAGAATAGTTGTGAATGACAATCTCTAACTTTTTTTTTAGTGCCTGGAAAAGCACGAGTCATAAGTGGTGATGCCAAATTACATTTTTGGTGGTCTGCGTGTACCAGTTCATACTCTGATGTTAAGTTCCTTTGGTTTTGTGAAGGAGCTGCAGCCAAGGAGTTGTGTTATAGTCATTTGATCATAGGTTCGCATCTCATAGCAATTAGTTTCAAAGGGTAACTTTGCGTTTCAGTTTTAAACACCAAATACAATGTCCAGTGCTGACAGGAAGCTAAGTAATTAAAATAAGAACTGGAACAGAACCTGAATAGTGGATTAACACCATTAGCAAAGCTTGAGGTGGAAAGCTTGTAATTAGCAATTTTGGTCATAAAAAGAATGAGGTGCCAGAACTTGTCTCTGGAGTGGAGAAATTAGATGTGTTACACATCCGATAGTTGTCAGGTGTTTTAGGTGGAAAGGTGAGAGGATATTGGGTGAGAATGGGATGAAACAAGGTGGGTAGGAGTAGCTTTCCTGGCAAAAATAGCCCACTGAAAATCACCATCTTGGTATAAGCATGAAAACAGCTCACCAGGTGTTCATGCCACTAATATCCTTGGAATCCTATCCCAAGGTGAAATGTCATGACCGACAGGGAAGAGTAGATAAGTGAAGGGAAACATCCAAACTGCAGGAAGCCTAGCACAGAACAGTAAGCACTGTACACAGTAAATCTTGTGCAGTGTTGTGAATGTGTTATAGCGGGCAGTTGCAATTCACAATTTTGCTTGAACAGATGTTTTTGAAAACCTGAAAGAATAACTTAGAGATACTGATAAGTGAGAGGTCTTTCGGGCAGGAGTTTTTACTTTAAGAGCAATGTAAATATTCTTGTAAGAAAATAATTGATTCAACTGAGTTAATTTTGGGTTCCCTTTTTTTAAAAAAAGGATTTGTTCAAATCAGCAATAGATGATGTACAGTTTTTCAGAAAATTGAGAGTGGTGTTTCTGATCTTCTACACACGTATTAGTGGGAACCATAGAGAGTTGCAAAGCTGTAGTTTAGTAGAGAAAAAAAATCAGTGCTTTTTTTTTCTGTCCTAGCCTGAGGGAATTGGAAGAGCTCTTGCTCCTTAACGCTGTTCTAATGTTGTTGCTAGGTCCTCTGTGCTCAGAGGCTGAGGGATGACTTTTTGCTTTCATTATTCCCTTCAGGTCTCCATTAGTACTTCCCAGAATAACTCCTATTGAGATTATGCGCTAATTACAAATTGCACAGTGAAAAGTAATTGTACCTATGCAAGGAAGACCCAAGTGCAATGGCACAGAATTGATAGATGGAACCAGTATTGCTGTGGCAGCCTCTAGATGACAAATTGGTCATTTTGTGAAGTCTCAAGTGCAATCATTTGCAAGATTCCAGGAGGGTGAGATTTAAGAAATCTGTAATTCACGCAATTCTCTTTTCTGTTGGGTGTGACTTTTACTTTGAAACCAGGGGATATAGATAGCTTCATAGTTATACTGCATAGGAGGAGGCCAATTGGTCAGTCAAGTCCATGATGGCTCTTTCTAGAGCACACCAGTCAATCCTAATCCCCTAGCCTGCAAGTTTCTTTCCTGCAAGTAACCATCCAATTTTCTTCTGAAATAACCATATCTGCTTCTACCAACCTCTTGGCAGCAAGTCCTACTAGCAGCCTGTGTTTTCTCCATATTCTCCCTGTATCTCTTGCCCAAAACCTTAAACCCATACCCCCTAGTCCTGGTACTATCAACAGTTGGAAACAGCTTGTCATTGTATTATAAATATCAAGGGTTTTTTTTTGCCCTTGAAGCTACTGTCAATCTTTAACCTGAGAGAAAAAAATGGTTTAAAGGATATGCTGATGTAAATGTTAATTTTTAGCTTTCTCTAAGCATTTAAGAAGCAGTCTTTACTGATTTCTAACTGCCTTCATTTTTCTAACAGAATTTCTTACTTGTTTCAAGTGACCATGTTTGTTTCAATGTTTGTGTTGTTTGGAGTTGAACATGGTGCACATTAATGTATTTCTTCTCTTTCAGTCTTCACCAGTATTTGTTAACACTGCATTGTTTGAAAAGAAGACTGTCTCCAGGATCTTGCTAAACTAGCAAGTACTGTTGATTTTTTTTCTCTTGCCAGAGCCATTTCCTCCCCTCTTGAAGTCAACTTCATGATAAAGTACACTTTCCTTGGGCAGTGGGGGTTCCCTTAGGGTACCTTACCCAATTGGCCATTCTCCACCTGTAGTCTTAACAGACAATACAGTGGCTGCAAGAGAATGTCCTTAGTGTTTGTTGCCTCAGAGTGTCTTGTTCCAAGAAGTCAATAAATGTAGGACTCCTCTTTCAGTGGTGCAGTGCATTGGAGCTGCAGTATGTAATGCCTCAAATGAGGACACCAGTTTAATGCCCCTCCCAATCTACTGCATTCCTGATCTTGGTATGATTCACAGGGCAAATTTGAAAGGAAGATTACTTTTCCGTACCTTTCCCAACAGTACTCGGTGATCTTCAGGGCGTATTTTATATGGGAGCCAGTGAGGAGTAAGGTCAGAGGAATGAAATAAATTAATTTTATAAATTGACTGGGGGAACAAAATGGTTAGTTGAATATGACTGCACCATACACTTAAGAGGTGGTAGAAGCAAATCTATAAGTCTTTTGTATTATTAGTTACATTGTGCCTGATTTAGATGTAATGCCTGTTAATAAACATTGATTGTTCCTTACCAAAAAACACACACAAA
>UN000005 
NNNNNGCGGCCTTTGTGTGTGTTTTTATATTTTAAATAGATTTTATTTAGACCAAATCCATATGGCAATGTGTGCACATGTCGGTAAAAACAGGAGTTTCAGATTTACACCGCTGCCTTTTGCTTCTTCTCTAGCTTGGCTTTGCGATTCTTTTCCTGCAGGAGGATTGCACGGCGTCGTGCAGTCTTGGCATATGGATTCAGTTTGGTCATGATCCTCAAGTTCTTCAGTGGGTTCTTCTTGAGTACCCTACGCTGAACCTTTTTAATTGGTGGACGAAGAGCCTTCTGAATTTCCTGACTCTTCATGATGCGGCTCAGATCTGTGTTTGTCATCTTGTGAATGGGAAGGTTGTATCCAATCTTCAATTTGGAAGGTTTGCGCCAAGTTCCATACAGGTCATCCAGCTTACGGAAGGCACTCTCTGTCCAGATGCAGAATCGTCCTACATGGCCACCAGGAGCAAGTCTCAGGACATTTAATTTGTTGACATTGAGAAGAGTTATGCCTGGGATGTTCCTGAAAGCTCTTACAACACCATTGTCCTCATTGTAGATAACACATGGGCCCTTGCGCCGGATGCGACGACGGTTCCTCATTTTACCTTTGCCGGCACGCATACGCTGGGAAGCATAAACCTTTTTGATATCATTCCAGGCCTTCAGTTTCTTTAGCATCAGAACAGCCTCCTTTGTCTTTTTATAGCTTTCAATTTTGTCTTCAACTACAAGTGGGAGCTCTGGGATTTCTTCAATGCGATGACCTTTTGACAGGACCAAAGCAGGGAGGGCAGATGCAGCCAGAGAAGAGCAGATGGCATATCGCTTCTGGGTCACATTCACCCTGCGATGCCAGCGGCGCCAAGTCTTTGTGGGAGCAAACATGCGGCCACCACGACACATATTGCCAAAAGCACCCTGGCCAGAGCGATGGGTGCCACCGCCCCGTACGCGTGGAATACGCGCCACAGCTCGGCCAGTACCCCATGACTCAGCACTGGTTTGGTGACCTGCATCTGCACTCACAGCATATGGCTGTCTGTTGTTTTTGCGTAGATTTGTGTGAACAAAGTTCACAATATCTGGCCGGATGGGAGCCTTGAAAACAGCAGGCATAACAACATTTTTGCCTGATATTTCACCCTTGTCACTGTACACCGTTATCAATGGTCGAGCACAAGCCATCTCCGCTGCTGCTCACCGCACTCGGGATGGCGGCGGCCGGAAAAGNN
>UN000006 
NNGGGCAGCTGCAGACTGTTGCACCAGCTCAAGTGCAGACGTGTTCATGAAGACATGGATGCCACTTCGGAAATCTCCTCCAGGTTACCGAGCGTCATGTCAGTAGGATCACCCTCCTCGCCAGGTGGGCCCAATGGTATCATTAGAAGCCAATCTTTTGCCGGCTTCAGCACACAGCTGGAAAGAAGATCTAGGTCTCAGTCCTTCATTGGAAGTAACGGAGCCCTCAAAAAACCACAAGGAAAACTAAAGAAAATGAATGCTTCATCCTATAAGAACAATTGCACACCCAAAGACGTGCAGCCAAAGCGAATGGAGGAAGTCTACGAGGCCCTGAAGAAAGGATTAATTGAATACCTGGAGATGCACCAAACAGAGCTGGAGAAACTAACTACCCAGCTGAAAGACATGAAGCGCAATTCCAGACTGGGTGTCTTGTATGATTTGGATAAGCAAATCAAAGCAATAGAGCGATATGTCAGAAGGCTGGAGTTCCACATCAGTAAGGTAGATGAATTGTACGAGACATTTTGCATCCAGAAAAGGCTTCGAGATGGAGCTTCCAAAATGAAACAGGCCTTTGCAATGTCGCCTTCCACTAAAGGTGCTCGGGAAAGCCTAGCAGAAATAAACAGAAGCTACAAAGAAAACACAGAGGCATTGTGCTCACTGGAGGGAGAGATTGGAAACCTGCTGGGAGAATTTCACATTAAGATGAAAGGTTTAGCCGGTTTTGCACGCCTTTGTCCAGGAGATCAATATGAGATCTTTATGCGATTTGGCCGTCAAAGGTGGAAATTAAAAGGCAAAATAGAAGCAAATGACCGACAGAGCTGGGACGGAGAGGAGATGGTTTTCGTACCTCTGATTAATGAATTCTTCTCAATTAAGGTGTCAGAGTTGAAGGGACTGACTACTCATCTCTTGGTTGGCAGCGTAACATGTGAAACTAAGGACTTGTTCACAGCCAGACCTCAAATGGTTGCGGTTGACATCAATGACCTTGGAACTGTTAAACTAAATCTTGAGGTCATCTGGTATCCATTTGACAAGGAAGACCTGACTCCATCCACAGGCAATCTGAACAAAGCCACCTGTGTACAAAGACGATGTTCCATATACAGCCAAAGCACCCCAGAAACACCCACCTTTGAAGACTTCTCCTTCTTTTCTTCACAGCTTGAGGATGACATCTTTGATAATGAGAACTTAACCAGTGAGAAGTCCATTTCACTCAGCCATGGTAACCTTGCAAATGGCACATGCATTACCCTGCCCAGTTTGACACCCACTAGCCGAGTCTACTCCAATCCTGAAATCACTGTGACTCCACCTGATACTCAAGATGAAGACTCTGAATCTCAGATTTCAGCTACTGAGGCAAATGATGTCTCAACATCAGCAAACAAAACAGAGCGAACTGGTGTTCCAAATTCACCTGAATCTGACCAGGAAGAAGAGATATCAGATATTGGAGACCTGTCACCCATGCAAATAGAATGCCACCAACAAGAATCAGGCCAAGAAAATGATATATTTTCAGAATCCAATGACACAGTGGGAATCCTTCAAGATTCAGATGAGATGTCTGACCTAAAACCTGTTGAATTGGATGCTTATGAAGGCAATCTAACCAAGCAACTGGTGAAGAGATTGACCTCAACAGAAATGTTGCCGACCCCAAATGGACAGGAATTTGATGCTTTTCTATCCAATGATTATAGAGGAACCAGGTCAACCTCAGGGGTGAGCCTGGAGGAAGCTCTGCAGGGTCTCCTTCTATCATTGGAGCCACACAAAGAGCAATATAAAGAACTTCAAGAGTTGGACCAAGAAGCCATGCGACTTGAGGACCTGTTAAAGTGCAAACCAAATACAAACAGAAGCAGATCATCCAGTTTCAGTCTCACTGTGGAAAGTGCTTTAGAAAGCTTTGATTTCCTAAACACTTCAGACTTTGATGAGGATGATGGTGGTGATAATGATGCTGACTCCGAATGCTCTGATGTCGAGGCTCAGAAAAACATTTGCTCAGAACACCCAGATGCCAGAGGTCACCTCAGTGAGGCATTAACAGAAGACACAGGAGTTGGCACTAGTGTTGCTGGAAGTCCTCTCCCACTCACCACGGGAAACGAAAATATCGACCTCACCATCGTCAAACACTTACAGCATTCTGAACAGCTCATCCAGCAACTTTTGTCATTTGAAGAATGGCCGGTCATTCGGGACAGCCTCCTGGATAAGATTTCCCAGCAAACCCATGTACTAGAAAGCCTGGCCGAGATCAGCACAGAGAAACCAGGAAATATTAACCCTGCATTAAATATGGTTCCACAGCTACGGGGAAACCAGGCTTTGCTCTCCAGCTGGCTAGAGAGTTCCAGCTCAGGAAATGCATTTTATGCTCCGGTGGACAAACTGATAAAACAAATGAGTCTCCGCTTTGGCAAAAGTGTGAATGAGAGGTGTCCAGGTCACTCCGAAGCAGTTTTTCAAACCCTCGTGAATCAGATGCTCGATAAATCAGAGTTGTTCACTGCCCCTGATGCACAGGAAGTGATAACCATCTGCCAGTTTGCTAACTATCTGACTAGTCACAACATATCTGACTTTGGAGATCACCTGACACAGCTGGCAAATGAAGTTGTGCTGCTGCAGACTATTCCGTCTTTGCAGCCGGAAAAAACGTTACAAACACTGGAAGAGCAGCCAATCCATAATCTTCAACCTTTAGAGGAGACGTTAAAGGCAATAGCTTTCCTTCTATTGGAAACTAACAGTAATCTAGTGCAGGCTGCAACTTCCTTCCTTGCTACGGCTTCAACAAACAACAATTTCAGAGAAAAGGCTTTGCTTTACTACACCAAGGCACTGACCCAACGCAATATAAAGATCCAAACGGCAGCTTGCACAGCACTGAAATGCATCAAAGCTTGTGAAAGCATTGACATACTGGTGAGTCTGTGCCAATCTGAGAGAGAACTTCTCCGGCAAGCCGCTGCTGAATCACTTCTTTCACTTGGAGAAGAAGGTTGCTTGGCTTATGAGCAGCTGGATAAGGTCCCTCAGGAAATGGTGCAACTTGCAGGAAGACGAGGAAATGCGGTCAGTACTGCCTTTTAAAAGGGAACTTGCAATGCAACTCAGTATTACAGTCTGCCCACGTGAATGGAAGCTGCACAAATTCTGTGCTGAGGGTGAAAGATGTGGCATAGTGACAGATCGAAGAGAAGCAGGACTGCTCACCAGAACAATGCCTTTCACCAGGCAAAAGCTGCCTCCCACAACAATACTCGAACCACAACGTGCATAATGACACCATCCAAAGAGGAAGCGAATGAATCAGTGAATCATTTCATTCAAATGTTTTACCAAAGTTATTCGAACTCCATGGATATCACTTTATTTTGTGTTAAATTATTTAGAATTCATTGAAATGTTTAACTACTGAATTAACTATTTCTTATCATTCTTTTTGAGATCACACTGGCATTACTTTTTTTAATTTGCACATTTTTGACTTGGGTTATCAGGGCACATAATGTATATATTGCATCTCTAGTTAATGTATTCTTATTAGCTTTCTGGTGTCCCATAGCCTTGATTTGGCCGTATGGATGAAACAAAAGCCAAATGGACTAGGGCCTATATGAAAGGAAGAGTGCAGTGTAGTTGGGATTGGTCCTTTGAAGTTTGCATCCATATCAGATGCTGTGTTTCAGCCATTAGGATTTAGAATCAAAAAAATTCCACAGAAGATGACAATCATCATGTGAATAAAGCAGGACCTGGGATATTGTATGTGTAACATGCTTAAAATACCCTTCCTATAAGGCATGATCTGGCCTCTAAATATGTTGCACATGGAGCTCAACATATGTCGGAGACAACAGGTTTAGGAGTGTGAGACTGGGGAATTAATTTATAAAATATTATGAGGCAGAGTTTACCTGTGGAATGTCAGAATAGACATAAACTGAGGACGACAATGCCTACAAAAGAATAGGTGCAGTTGTTAAAGGATTTTCCTGGCTCAGATACTCTATTGTATAATTAATTAATTTGATTCAAATTCCATTTCTTTGCCTTGTCTTTCGGAGGAAAATGCAGCAAATTCTTTGTTTACCTAAATGTCATTTTTAAAATAAAATTTCAAGTATGTATTTTGTCCTTATTACACCTTTACATAATGAATATTAAACATTCATGTCAGATGCTGACCTGAGGTAAAAATNNNNNN
>UN000007 
NTGTGTGTGTTTTTCGTCTGACTGAAATTTATTTTATGTCATTATATGCCTGGGACTGAAATTCATGTTTAGCTTATTAGACACCTAGGACAATGTTTTCTCATCAAGCCATAAAAATTTACATATAATGTGATGGCCAACCACTATTAACAAGAAAAATTCCATATTTTACAATGAACTCTGCTCATTTGAATACATTTTTGTCCAAGAAAGGCTAAAATAATATGTAATTCAAATGCTGCATTCATACCACAGCACGTAATTTGAAGTTTATTATACAGGAATGACAGTGCTTGGGCAAAGCACCGCCACCTTTGCAATAAACAGTCTAATAAGACAAAATAAGTAATCGGTTAACAAATTACTTCAATGTTATTTAAATAAAAATGAGCTAAAATAGGCAGCCTACACAAAACACAGAAAGCCTCTTTGGAACCGCACAAGGTTTTGCAACCTTACCAAGGACGATCTGCATAAGTGAAATGAAATGTAGACTCCTGAAATGCTAAAAGGGTCTTTAGATCCATTCTCAAGGCTTTGCCCGCTGAAAGAATACCTTAAGATAATTTTTAAAGATTTTTCCATCAGCTTGCTGAAGCGCTTGACAGAACTCCTGGATTATTTCTGGGGCTACCTGCAATGACTGCAGGTAATCTTGCTGAAGATATTGAACGAATTCAGGTCCCCTTTTGAGATGAATTGTTTTCAATGTTACTGCACACTCTGATAAAGCCAAAACTGTTTGAGCATCAGCTAAATCGAAAGTTGGTTTAAGTGGCGCCAGAAAGCAAGCTGGGACAATGTGTTTGTAGATGAAGTCTTCGAATCCTAAGAGACCATCTTTAACCCCCCCAAAGTTCGACTAATTTTGAAAGTATGATAAAGCAAGTCTTTTGGGCAATTGGATCTGGAAATTCTACCGCTCCCTGAATGACTGTAAACAGGACGTGTTCTACATTCTGTACACCTTGATTGGCAATGACCTCACTCATTCCACTCCCTGCAACAGTCTGCAGAAATGCAAAGTAACTTCTTCGTAGCATTTGATTTTCAAGTGCAGCAGTTTGGTCATTTTCTTCTGCAGGTCGTGATAATACTTCAAATATAGCTTGAACCAAAGGCATAAATACTTGTTGCAAAAACGGTGAAATTTGTGTCTTAAATTTTGCCGTAATTTGATTAATAAGCGGAATAAATTCCTGAAGATCCTTCGCCTCACAGTCCTTAAGCATGTGTTCTGAGGCAGTAGGAATGAATGGAAGAACCTCCTCCTCTAAGCAAATGATCATTCTGTGAAGAAAGGTCCGAACACCACTTCGCAGCACTTCCTTTTGCAAAGCGCAACTTAGAGCCGGCAGGAATGTTTGCAGGCAGTCTCGGTACACTTCAGAGCAGCCGCACTGTTTCACAGTCTGCTTGTTGCTGAAGGCCTTACTGGTCCGGCTTGCAAAACCCACTGCATGGTTTAAGCAGTCCGCCAGTGCAGCTTGCCTCTCCCCATCCTGCTCTGTTAGGAGTTTCGTCAAAAACATTTTGAATTTCTCCATTAGTGGAGTGAGCAAATCCCTCATCAAAGCCTGTTTCCTTTCTGCAGGGTATTCACTATTCACAATTAGTACTCCTGCTGTTTCATAAATAAACAGCTGATCATCACTGCTTAACAGGGTCTGGAAACCATTCTCCGAAGGAGAAAGCACCAGTAAATCTTGTATTCTGTTCAGAATGTCCTCTATGTAAGGATTCATGTGTTTACTTAAAGATTTAATGAATCTGGAGAACAGGTATGCTGTCCTACTTCGAACTTTTGGACTGCTATTACGCAACCCCCTATGATCTAAAAATGCCATCAGAACAGTAGGAATGTGTTGTGGCTCTACAGTAAAAAACTTCTCATAGCGAACTACTATTTCAAAAAACTCCAATGAAACCGATGTATGCTGGTACTGATTCACTCCAGATGTCACCAATGTGTGCATCATCTCCTGCAAGACGCTGGCTTTCGCACTATCTCCAGAGAAATGTGCACCATGGGACGCTGGGATTGCCTCTCCCAACATGAATAGAAGCCTCAGAACCACCTCCACTTCCATGAACCTTGTATTCTGCCAATTCTCCAGCGTTGCGTTGAAGACCCTTCGGACAGAAGCTAAAAGCAATTCGGGTGAAACTTGTGCCAGTCTGTCCAACAGCAGCTTCAAATGTTTTCTGTACTCAAGGAACATGGCTTCATCTTCACCCTCATTTTCAAAATTGAATTCTTCATCATAAGTTAATTTCTTTATAACCGCATGCATAATCGCCTCAACATTGGCCTTTTGCTGTTCAGTCAGTGCAGGAAGTTGTTTAAGCATGTGAAGGTAGTCATAGCAGAAACCAATTATATTAGAGGAAATATCATCGTCTTCATGCACAAGCAGCTTAAGCAGAAGCGGCACTTTAGCTTCCACAGCCTGAAGTGTCACCTGGCTGTTCTTCACATCCCCTGCTTTTACCAGTTTACTCCAACTGGTTATCAAAGCCTGGCCCATTCCATTAACCAGTTTGGAAAACCTTGCCAGGAAGTCAACATCTTCCTCCTGCTCAGTGTTGAAGAAGCCAGAAGCGAGTAGCACCTGACAAAGCGATTCTACAAGTTTAGTCTTATCAATAGGGTCCATGCCTTTATTCACTATTTCAAATAGACAGTCACAGGCTTCCTCACGGAGGACTTCCACTGACATGTGACTGAGCAACACATTCACAAACCTGTCATTTGCTATCAGATTCAAGTCAATCCAGGATACAAAGGCTCCCACAACCTCAAGGCACTGGCATGTAAGTTCAGAGTTGGTTTCCTGATAGGTGTGCAGGATCTGGTACCAGGATTCCACGAGATTTGGTATACATTGTTCCCTCATTGCATCCTTTATTAAAGTATTTCGTCTACACTCCTCTGCTGTATGAACAATGTCCCGATCTACCACTTCTGCATCGATGGCCATAAGGATTCGCAGATAGAGATCAACTCCTCGAGGATTGAGGCCAACGACTGAGAGAATGTCAAAGAAGAACTTGGGCCACTTAGTAAGATATTCCGCTAAAAAAAGCATGGCAAAGACTTGAGCCGCTTTGTTGCGAATAAACGTCTTCTCTGGGTGCGGACTCACAGTTTGAGCCTGAAGCCAGGTCATCATGGTTTGTCTAATGAGTTGATGTTGTGCTTCAGTTAGAACGGCATACCTGAATTTAATTTGATGTTCCAATACTTGAATACAAAAGAACTTTACATGGTCATCACTGTATATTCCCTGTGCTAATGCTTCAGCGCACAGTTGCCATGCATGCTGGGAAATCTTCAGCTGTTCAAAATATGCCAATGCCCTCTGTCTGAAACTGGCATCTGCATTTGGGTTCAAACCCAAAAGTGCTTGTTCATCCATTGCTGCCGATTACCTATTCTTGACGGTAGGTTTGCTCTCTTTCCATTTACAGACTTTAGGCATCTTCCCTCAGTCCCCGCGCCACCACCTCGCGGCTTCAGCTCCACCGGAAGTGTCCCCGTAACTAGGCC
>UN000008 
NNNNNNCTCTTACTGTTGAAGAGGGAGATCCCCTGGCTTTTCCCAGCCCCATTGACGGCCAGGATTTGGGGGCTCGGGTGGACCAGAAGCGCGAATGAAATCTCCTTTGCAATTGGATGGTGGGACCACGNACGGAAACTAAAAAAAGATTCTCGAACCAGACAACAGGAGCCCTGACGCTTCTGAGGTGATCGGCGTTTTCCGTGTAAGGATAAGAGAAAAGGGTCCGCGTTATGAATACGAGCGTACCCTATCAGCAGAATTCATATAGCCTCGGAGGAGTGCCCACAAGCATCCGATGTTACAGATGCGGAGGGATATGCAAAGGAGAGGTGGTGCGGGTTCATAATAATCACTTTCATGTCAAATGCTTTACCTGCCAAGTTTGTGGCTCCGACTTGGCACAAGCAAACTTCTTCTACAAAAATGGAGAATATATCTGCACATTGGATTATCAACGAATGTATGGGACTCGTTGTGACAGTTGTGGGGACTTCATTGGTGGAGAGGTGATCTCAGCTCTTGGAAGAACATTCCATCCAAAGTGCTTTGTTTGCACAGTCTGCAGGAAGCCATTTCCAGTTGGAGACCGTGTTACTTTCAGTGGAAAAGACTGTGTGTGTCAGCAGTGCTCTCATACATTGGTTACCGCTTCTGAGCCTATAAAGATTCATGGACCCAGTCAGTGCGCCGGCTGTGGAGATGAAATCAAACATGGACAGTCACTGCTGGCCTTGGAGAAGCAATGGCATGTGAGCTGTTTCAAATGCCAGTCCTGTGGTGTTGTGCTGACAGGAGAATATATCAGCAAGGATGGCATTCCTTATTGTGAGACTGATTACCATTCTCGGTTTGGCATTAAGTGTGAGACTTGTGACAGATATATCAGTGGGAGAGTGCTGGAGGCAGGAGGAAAGCATTACCACCCAACTTGTGCAAGGTGTGTCAGATGTCACCAGATGTTCACAGAGGGAGAAGAAATGTACCTAACAGGCTGTGAAGTGTGGCATCCACTTTGTAAGCAGTCTGCTAGAATGGAAAAGAAGCTACGGCACAGACGCACCTCTGANAACTTTCCATCTCTCCTCCTGGATCTAGCATTTCAGGATCACCAAACCGGGTCATCTGTTCACTTGGGATGCTGTCACCATACTCACAGGACATATATGATGGGATTGATTTAAGACAGAGGAGATCTTCCAGTCCTGGATACATTGACTCTCCCACATACAGTCGACAGGGGATGTCTCCCACAATGCCTCGATCGCCTCAACATTATCACAGACCAGAATATGTCTACATAGCAACAAAAAGCAAAACCAGTGAGGATATTGTTCAATCTGCAAGATATCCAGCAGCTTACTCACCAGATATCTTCCAGCAGTCAGAGTCAGAGTATTGGCCTTCCCCAGCTTCACCCAAAGCATCTAGATCGAGTCGAAGATCTTCATCTGGTGCAGAAGATGATAGCCAAAATATTTGGGATCAGGGTATTCAGAGGATACAAAGTGGCATTAACCGACTAATTCTGAAGGAGGAGATGAAAGCCAGATCAGGGACTTATGATAACGACCCCTGGTCGACACGCAGCTCCACAACAAGTAGGGAATATCTTCAGAACATAGGCTACGATTCTCCAGTGAATGGATCTCCCAGAGGAACATATATGGGCGACAGTGATCCACTGATTTCCAAATCTGCTTCTCTTCCGGCCTATATGAGAAATGGATTGCACAGGCCTCAGAGTGCTGACATTTTCCAATATGACAACGACAGTTCTGTTAATTGGGGAATGAGAGAATACAAGATTTATCCATTTCACGTTCTAATGGTAACCACCAGAGGTCGGAATAAGTTACCAAAAGATGTTGACAGAACAAGATTAGAGCGTCACTTATCTCCAGAAGATTTCTACCGAGTATTTGGAATGACACTCGGAGAGTTCGATCGACTGGCATTGTGGAAAAGAAATGAATTGAAGAAACAAGCACGGCTTTTTTAGGCACACATTAGAACCCAATTATAGAAAAAGAAACAGAAATAGTAAGGACATGACTACCCAAGTATACAGCACATTTAATCACACAATCTGTTCATAGTGTTTACATATCATGATATAATGTTAAGAAGCTACATGTATCTATAGATGTTTTGCAAATGTTGGTCACTTGTGGGTTTATATTACCATTACATCATGGAACTTTTGTGACATAATCAGATTTCTTGGGACTTAAGTTTCACAGGCCCAGTTTCATGTTTAAAATTGGGATTCTGGAATAAATTAGGATTATTTGTTGTTGGTCTCTTTCTTTATTTATCTTTTGTTTTATTTTTCTTGCTCAGTCTTGCTTTTCTCTTATCAGTTCCTTCTACAAGCATCAAATTACTTCAGAACATTTAAGTTACATAACCAAAGCAGAATTACTTAATGACAAAGATCTGCAGAAGAGTATTGCAGATATAATGTATTACTGAAATAATTTTTGTGCACATTTGTCCTATATGGGAATCATTATGATCTCGCAGTTTAACACTTCTATAAATTATACAATTTACTGAAATTATTGACATTTTTGCCTCAGCTGATATAGAACCCATAATTGGTTTCTCACTGTCAATTGCTGTATTCTGTTGGATAAATAAATAATGTAAATTTGGCTTAAAAACACACACAAAGGC
>UN000009 
NTGTGTGTGTTTTTGAAGTTGATGAGTTTATTAGAAGTAATTAGCACTAATTTGTGGGATGCTAAACCACTAGTGCTGAGTTATCAAAATGTGCCTCAGCTCCAGAATGTTAAAGGCTGTTGCACAGTAGTGTGTACAGGTCCACATTTGATACCAGTCGGATACACTCGTATGAAAACTACAGATTGAGATTATGGTGCAATTTATATTGCAAGGTACTAGTTGCTGGATGAGTTCTGCATTGTACTTAGCGCGTCATCTCAGAACTAGGACCACTTACTGAAGTTAGTGAAAATGAAATTACTCTCTGCTGGAGGACAAAATTAAGTTTCATTATCACTACCAGTTTAAAAAACCATTCTCTCAGCCTTTTACAATCTTGTCACATTAGGCATTTTCTCTCAAGCTAGCTGGCAGCAACATTTGAAGATGCTATTAACTATTAACATTTCCAGTGTGCAGTACTGCACATGAAGCATACTTTATACCAAATTGTTATAAGAATTAGTTCCACCATATGCATTTGCAGAGTTGTCAAATTAATACTTCAATACATAAATGATACTGTCGGTTAATTGCCACTTGTATTACTACAAGTCTGTGAAACCAAGGGAGTTGGTAAATAAGAAGTTCTATACACTCTTATCATTACAGAACAAATACAAACTGGAATTAATTGATACCTCCCTCTATTTTTATTTGTCAAATTACAGATCTTTGAATTACAGACTGGTGCTTCTCACACAAACTCGGTCTTTCACTGCCAACAGTCACAGCATGACTGAACAAGGTCCACAAATCAGAGCAGTGTGCAAGATTGTAATTACTGACATTAGTGACATCACATCACCTCCAAGGACATCAAAATTTACAAGTTATTGCAAACATCGGAATAGAATAGTGCATTACACTAGAAACCAAAAAGAACACTCCATGCTTTCTGAACACAAAGAGGAAGAGCAAAACAGGTATATTGGAAGGTGCTGTATGGACATAATGGTCTACTCATTGAATACATGGTAAAGAAAACTTACATTACAAATACAGAAATCTTTTCAAAATTCATAAATTGAGATTTGGTCAGAACGAACATTTAACAGCTGATTCCCATGTTAAATTAATATTTGTTACATTTATTAGATGGGCTGTGTACTATGTAAGTAGCTCTTTAGGAAGATTTTCACAAAAAGACACCTAATCTNNTTTTTTTAAATCTTTTCTCTCCAGGATATTATACAAGATTGTAGAGTCTGAAAACGAAGGAATTGCCCAGAAAAAGTTGGGTCAAAATAACTGGTGCATGCATCCGCCACTGGAATTAGAAGGGAAGAGCAAAAGGTTCTATTAAAAAAGTGATTTAAGACTTAAAATTTATTTTATATGGCAAGTGTTGGCGGATTTCCTCCCATCTGATTGGAGTGGTGTGAAGAATCAATGCAGCGATCTGTCGCCGCTCTTGCGGTAAGTGCGAGTGGTAAAAGGGATTCCGGTCGGGGTTTTGTGAAGACACCTGCCAGTTACCAATTTAATTACTGCAGCACTGGCTCCGACTCTGCGGACTGGTCTCCTGGAGGTCCACACCCCTGGTTCGGCCTGAGGTTCCACCTGCATTCTGAGGTTCATTCTTCGGCAGCTTTTTGGCTATGGCCATAAATATTTCATTCACATTCATTGCAGTCTTTGCTGATGTCTCCATGAACAGCAAGCTGTTGTCTTCTGCATATGCTTGTGCTTCCTGGAATTCTACAGCTCTCTTATTTGCAAGGTCAGCCTTGTTACCAGCTAATGCAATCACTATATTTGGGCTGGCTTGTCGCTGCAGTTCTTTTACCCAGTTCTTGGCTCGTGCAAAGGTGTCTGTGTTGGTTATGTCGTAGACCACAATGGCAGCCTGTGCTCCCCTGTAGTACATTGGTGCCAAGCTATGATATCTCTCTTGCCCAGCAGTATCCCAGATCTCGAATTTAACTGTTGTATCATCCAAACAGACCGTCTGTGTTAGAAAGGCAGCTCCAATTGTGCTCTCCTGGAATTCATGAAACTGCCCTTTCACAAAGCGCAATACGAGGCTGGATTTCCCGACTGCCGACTCACCCAGGAGAACCAATTTAAACTGACAGATTTTGTTCCCAGCGGCTGGTCCATTGGATCGAGCCGTGCCTCCCCGACCCGCCATGGCCTAAAGTGCAAAGACTCTCAGGATGATTCAAAGTTTCAACAGAAGCAGCGTGATGTCAAGCTTTGGATTCCAAAGGGGCAGCTATCACCAAGTTTAGAATCGGCGGGAATGCGGGTCCGAAGCGAAGCGGCCAATATTCCTTCCCTCCAACTCTTGACTTCACTTCCCACCCCCCACTCACTTCACTTCACTTCACTTCACTTCAGGTTAAAAAAACGCCAGGCCCAAGCCTCGGCCTCCACTTCCGCTTTCACATCTCCG
>UN000010 
NNNNNNNNNNNNNNNTTTGGTCATTCAGAAAATGTTGCATTTTATTTTAAAACTACACTTTGAACTCTACAATGATCTTGATTCTGCAACAAAAACAATCTAAACACAGTCAACAGCACTGCAAAACCAGTTACTATGTGCATTATTTTCTTATGTCTAAACTGGGGTTCAGCACATTGTTCTATAGTCAGATATTTCAATTACAATGGGGGAATGTGAGAGCTTTTTGAAACTAAAATGGTGGCTTGAAATTGTAATGAAATAGGACATTTATTCAAGAGAAAGCCTCCATTATTATAGCTGTAAGTGTACAATAAGCAAAGGTTTAAAAATACAAAACAACCATAAGTATCCTTCAAGGGTTAGTCCTTAAGTCCTTCAAGGTTTCCAGAGTTTAAGGAGACCATCTTCACTGTAGGTTCCGATCAGGTTCTGATGTGGATGATGAGCAATTCCAATAACATCTTTTTCATGAACCGTTAATGTTCTTTCCAGCTTGCCAGTCACTGTACTGAAACAGTATAGCACAAAATCTTCACCAACACAGTAGATCCATTCACCACGTGGAGACAGACAGCAGCACACAAAGTCACCTCCCTCTCTTTTACCAGAGCTAAAGCTCCTCACAATCTGTCCCTGCATGTTCATGATGACGACTGTATTTGACCGGTTACACACAACAAAATGTTCAGGATTTTTTTGGCAGCAGGTGTACACTGTTCACTGTGATATCAGTACCAGCAGAGCTGCCCAATGACTTGAAGGTATTTGCACACTCTGTTGTCTTCACGTTCCAGATCTTTACACTGCCATCCGAGGATGCGCTCAAAATGTAATGCCCATCTTGTGTAAATGTCACTTCATTAACAAATGAGGTATGGCCTCTGAATTCCTTCAGCGTTTTTCCAGACTTCAGACCATGAATCCTGATTGTTTGATCAAAGGATGCACTGAGAATCTGACTACTGTCTTTGGAGAAACTGAGGCAGGTTACTCCCTTACTGTGAGCACGTTCAAATCGGCGTAGACACTGACCACTCTGAATCTTCCATACCTTAATCTTTCCATCCTGTGCTCCTGTAGCCAACATTTCAGTATCACGGCTGAAACACATGCAAAGAACTGCATCGTCCATCATCATGAAGTTATCTTGTGCTTGGTACTTTAGATCCTTTCTAATTTTGCCAGTGGTGAAGTTCCACACTTCAATAAAGCCATCCACAGAGCCGGTAACAAGATACTGGCCATCTGGAGAGAACCGAGCACATTCTACGTGGGACTTCTGACCAAACTTGATGTGCCTGCTGAGTTGAGTAGGGAATTTCTCCTCTTCTACATCTTTCACGGCTGCTTTACCTCTAAACAAGTCAATGGTCATTCCTGGAGGAAGCAGCCCCTGGTGTTGCTGCCATTTTAATGCCTGACCCAACAAAGCCATGAGACGTGAAGGGGGCACCACACTGACTTCTCCCGCTAGTGCTTGAGCAATGGCTGCCCTTCGCTTCTCTTTACTGCTGCCATCTGGGTAAGCCTCACGTGGATCAAAGTAGGACCTCGCTAGCAGGTTCTCTAGATGAATATATCTCTCTGGTTGGGTCTGTTTTAGCATAATCATCGGATCAGTCTGTCGTAGCAAAGATCTAGCCGCACCCAACTCACGAAGTTCAATCAGCTCTAAGACCACCTGTTCGTACAAATCGATAAGGGTTTTATCAGGCAGCTTTAGTGATTGTATGGCCTGTAAAACAGTGTCCCAGTGGCCACTGTTTATATCTGCTACAAAACTCTCAATACTATCCACAGTGTTTAGAGACACTGTGGTCTCTTCTTGTAGAGTTGCCAGGGTCCGGTGCAAATTATTCTCCTTCAGGTACTGCATGATCAGACGGACAACATCTGCCGATTCGATTTCGATCGACATGTCGGTCGGCCACCCGCTCCCTTCACCGACCAACAAAAATATTTAAAAAAATAATAAATCGGCCCAAGCCGCGAATTCTCCAGGCCCCACGGTTCTCGTACCGCCTACATCCGGTTCCCCCAAACCATCTCCTTCCCCCNGTAACT
>UN000011 
NNNNNNNNNNNNNNNNNNNNNNNNNNNNNNNNNNNNNNAGCACCAGCTTCTGTTGTCCACTTGTGAGCAAAGCGCGCCAGCCGAAGACGAGAATGCGTGAATGTATCTCCATCCATGTTGGCCAGGCTGGTGTCCAGATGGGCAATGCCTGCTGGGAGCTGTACTGTTTAGAACATGGTATCCAGCCTGATGGGCAGATGCCCAGTGATAAGACCATTGGAGGTGGTGATGACTCCTTCAACACCTTCTTCAGCGAGACTGGAGCAGGGAAACATGTCCCGCGAGCTGTCTTTGTTGATTTGGAACCAACTGTAATTGATGAGATTCGTAGTGGTACCTATCGCCAGCTGTTTCACCCTGAGCAACTCATCACTGGGAAGGAAGATGCTGCCAACAACTATGCCCGTGGGCACTACACCATCGGCAAGGAACTGATTGACTTGGTCCTTGACAAGCTCCGTAAACTAGCTGACCAATGCACAGGACTCCAGGGTTTCCTCATTTTCCACAGCTTTGGTGGAGGCACTGGCTCTGGTTTCACATCCCTCCTGATGGAACGTCTCTCCGTTGACTACGGCAAGAAGTCCAAGCTTGAATTTGCTATCTATCCAGCTCCCCAGATCTCCACAGCTGTAGTTGAACCCTACAACTCCATCCTGACCACCCACACCACACTCGAACACTCGGACTGCGCCTTCATGGTAGACAATGAAGCCATCTATGATATCTGTCGCAGAAACCTGGACATTGAGCGCCCAACCTACACCAATTTGAACCGATTGATTGGTCAAATTGTGTCCTCCATTACAGTATCCCTTCGCTTTGATGGTGCTTTGAATGTTGATCTGACAGAGTTCCAGACCAATTTAGTTCCCTATCCACGTATCCATTTCCCTCTGGCTACCTATGCCCCTGTGACCTCATCTGAGAAAGCTTATCATGAGCAACTGTCTGTGTCTGAGATCACCAATTCCTGCTTTGAGCCAGCAAACCAGATGGTCAAGTGTGACCCTCGCCATGGCAAGTACATGGCTTGCTGTCTGCTCTACCGTGGTGATGTGGTGCCAAAAGATGTCAATGCTGCCATTGCCACTATCAAGACCAAACGCAGTATTCAGTTTGTTGACTGGTGTCCAACTGGTTTCAAGGTCGGCATCAACTACCAGCCTCCCACTGCAGTACCTGGTGGGGATCTGGCCAAGGTGCAGCGTGCTGTGTGTATGCTGAGCAACACCACGGCCATCGCTGAAGCCTGGGCTCGCCTCGATCACAAGTTTGATCTGATGTATGCCAAGCGCGCCTTTGTGCATTGGTATGTGGGTGAGGGGATGGAGGAAGGGGAGTTCTCAGAGGCCCGTGAAGACATGGCAGCCTTGGAGAAAGATTATGAAGAGGTGGGTGCAGATAGTGTTGAGGATCAAGGTGAAGAAGAAGAATATTAGGAAAACTGAAACATTCCTGAATGTTAGCTGAGATCAGTTTGCTGGTCGGATGCAAGGTGCCCATTAAGAGGAAGTCTAATGATCTTGTATTTTCTTTTCTCCCCAAGTGGAAGTTGTGCTATTCTTGCTCACATTATGTTACCTTTATAATAAGTTTGCTGAATATTTACTTGTTTGCAATAATATAGAAATCTAGAACTTGGTGAGCAACTGGTAAAAGCTCATATTTCAATATGAGGATTTGACTAATAGACATGTTTTAAGTATACAACAAAATGTAATTAGAATCCATATACCATTAGACTTAAAAAGTGGAAGTACACCATGCAAACAGTTTGACACCTGACCCATCATGGGACTTCTGACCTGCCAATGAATTCTTAAAATATAGATTATTTAACCTCATTGTGTATTATTTTTTTAAATTTGTCTTTCAAGGTATCACCAATGTAGGTAATAACATCTGCCTAATTTTGGTATTTGTGGACTGAACAAAGCACAACCCTGGTGTAAAGAAAGAACATTTGGGCTAAAAGTAGCCAGTTAACATAATTAATTAATTCAAAATATATTGTTTCGCAAAGTTTGAATGGAAGGAATTATGCCTGTATTTTAATGTTATCCTGCATCACGAGTGAAGTTGTAGGTGGGTGCACACTAACAGAATTGTAAACATTTCCGGAAACTCCAGTTGACCACTCTGATCTAGAGCGCAATACTATTAAAATGGTACAGTTGCGCCAAAATGGCACAGTTTCCAATTTTAAATGTTGGGAGAAATAATTAACCAATTTAAAGATTTGTAATGTTAGAACAAAATGTTTCAATAAACTTCTGCACTTATATAAAAGTTAAAAAA
>UN000012 
NNNNNNNNNNNNNNNNNNNNNNNNNNNNNNNNNNNNCAAATATGTTGTTTTATTTGGGAAACAAGAATCATATGACTAATACAGACACAGACACATTTATAAACTAACTACTAATAAATTTAAAAAGTTGAAAGAAAGGATACCAGGAATGTTCATCAGTAACCAAGTTAAACACACATTCACAGAAGCCATGTATATATGTATACAGGAACACAGTTTGGAAAGAAGGTAATAAATTTTGCTGTCATTAATACAAACTGACGACTTGCAGGTACTAGCTATTTCCATTGCCCCAGCACAGAAATCTATTATTTCCAGCCCCAAAGAAACATCATAACTGTGGGGAAGGATGTATTCTAGTGGTCAGATATGGTCAAAATTTCTTTACACAATATTACTGCATGTGTAGTAACCAGAAAAAACAAATCATCCCTTGAACTGATTTTAGTAGATAACAATACAAGTGTACTGATATGCAAATATTTCCTTTCCCACTACACACACTTAGCAATATACAAGTAATATTGGCAGATCTGATGATTCACATTTCAAATCCCCTGTAAAGACCCTAAAGGAAAATATTGTAATTTTCTTAGTTCTACACATACTCCCACAATTAACTAGTAAAGGAGGTGATAAGTTTCAAAACATGTATTTCGTAATGTACTTCTATATAGCTTTTACTATTCAAAACTTTAAATATTAAAAAGCACTTAAGCAGCACTGATAAGAGAAAAACTAGTTTCATTTTGAGTTTTATAAGGTGAATTTTTCAGCAGTAGTTGTTAAGAATAGTGGGATAATCTGCCTTAATGGCTGCAGCTAGCAACGACAACTGCCAACTGTTCAACTTTCATTTGTTGGCCATGGGGAGTGCTACTGGTGTCAGGGGAGCTGGCATGTGTGAATGGTTCTGCCAGTGGAAGCCGGTTGCTGTTATCCTCTGCTTTAATAAAGTGAAACTGAGTTCCCATGGCAATGATTCAAACAGCCCAGCCCGATCAGCCCTTGTGCCTCCAGGCAGCCTAGTAAAGTTGATTGTGAAAGGTTGGGTTTGGGATGTTTCTAGTTGTCTTGTTCTTGGAAAATAAATTCTTTACAGATGCAGGAAAAATCATATCCATGTTCTTTTATTAAACCTTTAAAGTAGCACAAAAGAATGAAGTTGCAATGACTATCAAAGTTTCTGCTCACTATTAGACATGAAAGGTAATAAGGTATTCTGGATATGCCTGATTATCCTGAAACACAACAAACACTTCAGGGGATAGCACGTTATCTGTGACGCTGTCGTATCTGTCTCTGCTGTGCGCTTGTTGATCTTTGAGTGGTGGTTCCTTCAGGCCTGGCTTTCCTTTACAATAATCCCCAGTTAAAACTCTTGCTCTGTACACCACTTTGCATCCTGTTGCATCAGGTTTTGAATATGTATCCTGTGCAGAATATGTTGCATTCCGAGCAAAATATGTTCCATCTCCAAAATAAACAGCATTTAAACCACAATAGCTCCTGTTAAAACCATCTACATTGATCTTAGAACATGTCTCTGAGGAAGTTCCGTGGTAGAGAAATTTTTCATTCTGCTGATGAGGTCGCTTTTTGTTCATTTCATTTCTTTTTGCAACATACAATCGCCAAAGTGTGGGATTCTGGATCCTTGTGATTGAGTCAATGTTAAACGTTTGGCTGGTTGCAACGTTGCCTAATGTGCTTTGAAAGTCACGAGCTACTTCTTGGTATTCTAAGGAATCAGGTTTCAGATGTACTTCAGAACATGTGGTTTCATTTTCTCCAATCTCCCAGCAATCTGGAAGTTCATCTCCAGTACATCTACGATCGATGCGAAAAGAATTTCCATCAGCGTCAGTCAATGTGTATTTTTGAAAGTCAATCACACAACAATCTCCTCCGTCTATTCTTACTTTAATTTCATTTTCTTTCTCATTGTAAGCCTTTTCAAGCTGAGCATTCACTGTTGGATTGAAGGTTACCCAATGATCTTCCACCCAGAATTTCCAGCACACCTTATCCATAATAAACATTTCTTCACGTAGTATGACTTCTCTTTTCCCTACGTCATGACACACCTTAAAAATAACATCTTGAACAGAACATATATCAGTTATACATCCAGATAGAAAGATGCTGCGGTCAGTTTTGTCAAACCTGTAGATTACATGCATTCTAAAGCAACACTCTATGATTTCTTCAAAGTCTTCTTCAGTAAATTTCTCTAAAGGTATTTCCACGGGTATTGTTTTTTCCAGGTGTTCTTTAGTTACTAATTTTTCAATATCAGCCCATACTTCTTGAATATTTTCTTCCTTCATGGAGTAAATCTGAAACTTTACTGGCTCTACGGAGTGCTGTGGTACATTAGTATCTTCAGAGGATTGGTTTCCAATGAGCCAAGGCCAACCCGCAAAATACTTTGACACTGTGTTCAAAATTCCTTCTTTTCCCGTTTGAAGCTTTGTTATCTCCTCTTGAAATACTGGGATGTGTGCAGGTGAGGCCTCATTCACTATCACGTGTATTGAGGGCACTTGCATCATTTGTCCATACTGACGAACAGAATCCAATACTGCTGCTGCAAATACCTTTATATCTATAAGCGCACGCCCTGAAGGCAACTGCTTGGGGACTGGGATGTACAAATAATGATAGTTATAGTCACGACACTTCTGCAAGACTTTTAGAAAACTCCTCGCAATGTCTGCTTGGCCCTTCATTCGAACAGGAATGTAATGTATATCTCCTTTTTGTTTGATGTCACTGTTTGCTTTGTTTTCAACATATTCCACCACTAGGGCAATGTCTCTGTTTGAAATACCACCATAGCCTAGTTCAAAAATAATTTTCCCAATATGCTTCAAAAAGAGAGATTGGAAGAGAGGCTCAGTCGTTCTTATTGTATTTGCTGTTTCTGAATCCACTTTTCTAGCACTTCTAATCTCTCGAGAGTAGTTGAGCTCGTTGATTGGATTTCCTTCTGCTATCAGCAATGCCTCTTCAAATGCCGAGTAAATAGCCAAGTCCTTTTCATATATGATCAACCTCACTTCTTTAAGTGTGGACATAGGATTTGCATTGCTGAATTTCTTTATTTCCTCAAAAAATATTTCCGCTACAATATCCTTTGGAAATTTCAAATTTCCGGTGCCAATGGCAGGAAAACTCATCGATTTGTATTGGCTTGTGTGCGCATATTTTAGGCATTTTTGGATTATTGTTTGAAGCATTTCTTCAGCCGGTGAAGCTTTTTCTGTGCTCCAGTTACAACAAATTACATTGTACACTTCTTGGCAATGCAACTCACAATCTATGGTGCTAACGGGTAAAACATCTCCAGCTTTTAACTTTTTGGAGCCTTTGGCTTCGTCCGTGTTTGCTTGTAATTGAGCCCCAGCCTGTTTTAGAATTGCTATAGATACAGGTCCTTGTGAAAGATTCATGTTAACAGATACCGTGTTCACGATGACATCACACTTTTGATCACCGATGTTTCCTTTCACTAGGATCACCTTCAATCCCTCACTTGTTACAAACGTATCTTCGGAGCTGGCTGGGTCTATTTCAGGTACAGCAGTATCGGGCAGCATTTTAGGCATGCTAGGTAGTCTGCTGGCTTCTTGCTGGGGTTCAACTGTGTTGGCAGATGAGTTTTTCTTTTCACATTTGATGGCCAACTTCATCACAGGCAAATTTGAATGTTTACCTTTGGGTTCTATTACCTGCTTGACAACTTTCTTCGTCATTTTAATAGAGGCGTCATCAGTACTCACGAGTCTGATGTCAGTCAGCCTTGGATTAGATTCTCTATATTGCTCACAATATTTTTTGACAGCTTTTACCATAATCCAAATTGAGGACTCGTCTGAGCTAAACACTGGAATTGCAAGAGATATGTAAAGGTGGTCATTTGCAGCATTCAGGGCTGCCAATATAATGTCCTTTAGAACTGTTTCTTCTTCTACATCTTTCCTATCTGATTTTGTCCACTTGGCATGTAAGACCAAAGAGCATGGTAATTTTCCAGGGGTGCTGGGAATCATAACACTTTCTTTCATAAAGTGTCTGTTTTTTCTCAGTCTATCAACAGTTTCTTGAAGTTCAGGACCACCAGCTTCTACAAGGGTTTNNNGATAATCCAGTGGAATAATCAAACATCTCATTTGTCAGATGTAAAATTGCATCAACTTCATAAATCGCTAAATTYTGTTTAACGACTGAGATTTTAAACTTGTTCAGAAACATAACTGTTGATACTATTTGTGGTTTTTTGGAAAGGGCAAGATCTGTTTGTTGCCCTTTTTGATTTTCTATGTGGATCACACAT
>UN000013 
NNNNNNNTGTGTTTTTCTTTTTTTCATGAAATAATGAGCTTTATTCTTTTTTTTATTAAATTCATCTGTCAATAAGGTGCGATCAAAGTGATAAAAAAACAAAGTGCATGACATTGGATATGAACGCTCTACACATGCCCAGCATATGCTGTTTCAGGTAGCTTTAGAGGGTCGTTGAAACTCTTCTTCAAAAGACAGTCGTTGAACATTAAGGCAGAGGTAGGTAGATTCTTGATTAACAAAAAGGTGAAAGGTTATTGGGGGTTAGTGGGAATATGGGGTTGAGGTTACAATCAGGTCAGCCATGATCTTATTGAATGGCAAAGCAGGCTCGTGGGACCGAGTGGCCTACTCCTGCTGCTAATTTGTATATATCTTAAAATGGAGGTATCTCCCAGGTGTTGCGCCTTTCAAAGTTCGCTCCATACATGCTCCATATGGTTTTTCCACAGGTTTTGCAGGAGGTTCCTGAATCAGGAGCATTATCGTTCTTTACATGTTGACCCAGATAGCGGTACAGCAAATGACAGACCTGATCATGAAGCTTCAATTTAAATACCAGTCACATTAACACAACGCATTAATGACAATATGGACGGCAGCGGTTCAAGAAGGCAGCTCACCACCACCTTCTCAAGGGCAACTAGGGATGGGCAATACATGCTGGCCCAGCCAGCGAATGGATAAAAAAGCCTTGAGCCATTGTAAACAGAATGTGGAAAGGGGCAGATTCAGAAACCGCGACCATGGTGGGCTGTATCCAACACACAGACACACCTCTCCCCATCAGCTGTTTCTTCGCCCTTGCCTCTCGAATCTGCATTCTGATCTTGTTTACAATGGAGTGATGGCTGTTCTCTCTAGTTACATGCTCTGCGCATTTTACACATTCAAATATATTTCAATCCTGCCTTCCTCAAGTTTCAACTGTGTTCTGCCTAGAAGTCTTCGACCTCAACTGTTCAATTTGTTTCTCTCTACAGGTGATGCTGACCTGTTGAGTGTTTCCACCTATTTTTTCTGTTTTGTTTTTAAATTCCAGATGCCCAGTATTTTATTGCATTTATTGGGCGAGTGTGTTACACCCCGTGCATCAGTAATATTGGGACTTCTGTCAAGTCCTGTGCAAACTCTCGCATAATGATTGTTCAGCTAGGCCCACTGCTGTGTGCGGGACAGACCCTTCAATCTCACCTCCGAACCCAAGAATGTGTTATTTCAGCATCAGCCAGCTCCTTTCTGTTTCTTAATCTCTCTTTAGCAGCATTTGTGTCACTGTTACGCTGAGTAAACTCTGACCCTTTCCCCCTCCTACACTTAACCTTTTCCCTTTGCTTCCTCGGGGGAGTTCGGTGTGTGGCATACACTCTCACATGAGTCGCGGTTTCCATTGCGTCGATGGTGGTGACATTATTTCTTTCCATATTTCTCTTCAATGCAGCGATCCAAAAAAGCGGAGACGCTGACAGCCATGAACAGCTCGCAAAACCTTCTCCAAATTCGGGTTTCCAATCTGCAATTTCCAGTATTTCTTCTTGGGGCCATTTTCTTTCACCTTTTGAGTTTAAGGTTGCTCGTCGAGGGATCTGAAATCGATGCACCCACAAAGAGCGGCAGCAAACCCAGAGTTTGTGAAGTCGGAACCGACCTGCACCGATCAGTCGCTGCAAGCAGAACCCCCCGTAACTAGGCGTAATGGCACTCT
>UN000014 
NNNNNNNNNNNNNNNNNNNNNNNNNNNNNNNNNNNNNNNNNNNNNNNNNNNNNNNNNNNNNNNNNNNNNNNNNNNNNNNNNNNNNNNNNNNNNNNNNGGCGACATCTGTTCACAAAAGCAATCCCTCTCGCTGCATGACTTCTTTCAGCCAGTGGGAAGAAAAAGGGAAAGAGAGGAGACTGGATCATCCCAGGCTAAATTTGCAAGAGCAGAGGAGCCAAATCTACCAACTGATCATGAACTGTATACCAACGATCCTTCATTGGAAAAGAGAGACTCCAAGTTCGCTGGCCAGAGGACCAAGCCTGAACATTTTTCTGCAAACCATGAAACTGAAGCCTTTGCTAAGAGTTTAAAAGAAAGACCTGGAGGAGTTGGTAAAATAGAAACATCCAGCAATCTGGCCCCTGAGAAAACTGAGTTTGTTCACGAAAAGGCAAAACAAAAAGAATAGACCCAGAAGATGAAAATGTGAAAGATGACATAATGCTTTCCAGGGATGAGCAGCTGGGAGCGAATAAGAGGAGAAAGGTAGAACATGAGGGTTTATCTTTCAAGGAAGAAGATGAAGTTTTAGCAGAAGGTGGAATTAAAGCATCTTATTTGGAATTACTTCGTGAATCTGAAAATAATGAGGCTCTTCCAAGTAGACTTCTGTTAACTGTGTTCAAGTCACTCGTTGTTAGCCAGCCTGGAAGAGGGACAATACCTTCCTCAAATGCAGAGAACAGCCAATTGAAGAACTTTAAGAAATTTAAAAAGGTTTTGTACCCTGGGGCAGAAGAACTTCCTAAAATTATTGGGGGCACAGATCTAAAGGCTTACCAAACCAAAAAGAACTCAGAAATGGAAGAATGGTTAAGACAAGAAGTGGAGGAGCAAAGCCAGCAAGCTAAAGAAGATAATCTTGCTGATGACTTGTTCAGATATGACCCAAAATCTGTCAAAAGAAGAAGATGAAATGAAGAAACTAAACATCACTGGCAGCAATAATCCAACTCTCTCGTACTTGAGCCACAAAAAACTATTGCATGTAGCTAAAGATGATACCTGGAAGTCATGTGTATTTTCTTTTGAAATGTTTAGCAATTTACTTTTAGCTTGTGCTCTTTACTAATTTTAAAAGGCAGTCTTTTTCTGAGTTGTTATTGATTTTCTGTTGACCATATGGCAAACAGCACTGAGCTTTGAGAGGAATTAGGAAGTTTTTCTGGAAAGCCAGCAAGGTGAAAAAGGACTAATAAATGAATGTATATGTGTAAGGACAATTGTTAGTAAATGCATGAATGTATCATAGTTGATTCAGAAAAATGGTATTAGAAAAGATATATATGAAGCAAAAAATGAAGCTTTTTATATGCTATATACTAAAGTTCAGAAATATTGGTCTTTAAAACCCTAGTGATTTTTTATGACAAATGTATAAGAGTCAAGTTGGCAGTTATAGAGTTGCACGAGTTTGTGATTTGTCCTCTAATATTCTTCTTTGGACCAAAATGTCCTGTGTCCTGCATTGTTTATACAAAAAAAATGTTTTGCAGATTATGAGAATTTCTTTAATCCAAAATTCTCTTTGTACAATTATTTCTTTTCACATTCCAGTTCTAAATGTATTTTACTGTTCAATATGAAGAATGATGCTACATAGGAAAATATTAGTATTACTTTTATGAAGTGCTTTATGTTGAGATGCCTTAAATCAATTCACTTTTCTTTGTTGAAAGTGCACTTATTACAAGGGTGAATTGGGTGGCTACTCTGCTGGGTGGGGTAATTTTTCCTGTAAATTTTTCTCTAAATCTCTTTAGAGTATCTGTCTAGCATACATTTTGTCCTTCACGCTGTGTATTTGCAAATTTCTGTGACACTTTAATTAGTTCAAATTGTATATTCTTAAAACATTGAAAGATCACACTAAATTAGTCACCAATAAAGCAATCAGAAAGCACCAAG
>UN000015 
NNNNNNNNNNNNNNNNNNNNNNNNNNNNNNNNNNNNNNNNNNNNNNNNNNNNNNNNNNNNNNGTCAGACCTGCTATTCCAGGTTTCTTCCAAGGTAGTGTTCACCTTTGCACCAGGAAGTCAAGAATCGGTATGCCACTTTAGCCCACTTTGACCTATGGTGCCAGTTTGCTTGGATTTGGAGCAATATTTCTCAAAGGAGTGCACAATTGANNGCTACGCCATTCTCTGAAATTTTCAACTGTAAGGAAAAGCATACACAATGCAATCTCACAGCACACTCACAAAGGAATTGAAGCAACAAGCATCAGCCATTGTAAAAGAGATCCAAGGAATTGAATTAGATCTGGACTATGGAAAAAAGATCAGCGTTCCCAAAGACATAATGCTGGAAGAGCTTTNNNNNNNNNNNNNNNNNNNNNNNNNNNNNNNNNNNNNNNNNNNNNNNNNGATCTGACAAATACACATTTGAGGGGTTCCAGAATTCCATCAATGCACAAATAAATAGCTATACATCATCCATAACACATTGCAATGATGGAACAGAAAANNNNNNNNNNNNNNNNNNNNNNNNNNNNNNNNNNNNNNNNNNNNNNNNNNNNNNNNNNNNNNNNNNNNNNNNNNNNNNNNNNNNNNNNNNNNNNNNNNNNNNNNNNNNNNNNNNNNNNNNNNNNNNCCACTGAAGGAAATTCCGCCNAGAAAAATTTAATGCAACTGCTGTACCAAAATCATATCATACACCATGGGAGGAAGCCATTGCAGGTGATCCAGAACTTCTTTCAACATTACAACCCAGAATGCCAGAGCTCACACCTAAGGTAGAACTGGCTGAGTACAAGACTTTTAACAGAGTTGCAACTCCTTATGGTGGTTTTGACAGAGCTTCCAAAATTATGAATTTCAAGTTACCAAAGCTGGATTTTGCATTACTGGAACCAGAGCTCAAGTTGCCCGTCTTCCAAGATGGTACTGCTGGTCGACCAAGCTTCAACAGAACTGCGCAAGGTTGGACATCTAACAACGTTGCAATAGTATTCGATGACCTGCCTTTGGAAGCAACCATTCCTGAAACAGATGACCTTTAAAATATTACTGTGCTCTTGATTATTCAGCCAAGGCATGTTTTTTTTTCAATATGGATAGATAATGTTTTGTGTTTCAACCGACTATGGCTATAATTCATACCAAACAAAAAAACCCCTGTGTACTTTGGATTAATTTTTAGTCAGGCCTTGACTTCCTCATATATTTTGCTGATTCACCTCTGTATACTTTGCTGGCAGTACATGGAAACACCATTTACAAATGGTGTTTCTGCTGCATCTCTGGGAAAATTACTGTGGTGCAATTGCAGAAAATCCAAGGAAATTCTGGGTCCAGTTTTTAATCAAATATAAAAAATACACCAACTAATATACCAACTCTGTCCATGTTTTGTTTTCTCCACAAGTTCAAATAGTCTGAAAAATCTTTGCTTTAGCAACATTGTACTCGGTAAAGCTTTGTCACCACAGTTAGTTTTCTGATGAATTTCTATGCTTAGCACTGATGTTCACAATATTTTACAAAGTATTCAGATGATCTCATAGTTTATCCTGTCCTTTGTTTAAAGCACTTTGACTAAGCATCTTGTAGTTTCAAATTTTGCAAAAACATTGAACTGTGAAATTATCTATTGGCAAAATGTAAAAGTCTATCCTTTCAAAAACTACAGGACATTTAGCTCTGAACTAGAGTAATATTGTTTCCCCTACTTTCCTTTCAATTTTTTCCCCATTTCCTCTTCTTCTGACTTATCTTCTCTCTCTCTCTCTCTCTCTCTCCTGTAGCAGCAACTTGCACAGGAGCTTTGTTCTGACAGCAATGAGCTATCAAGTGACCAACATGAGGCTTGACAATGACTGTTAGCAACCTAAAAGGATATCACATCCAAGCTCAGTGCCGTTCTCATCCAAAATTCACAGTCAAGTACTTCTAGCAGAAGTCACCTGATAGGGAGGGGAATGCAACGCATGACTGACTTTTCTCTTCCCAAATCCACTGATTAGGTTGTGTTCCCTTTCCCCATTGCCTTTGAGAATGTTTAGCTTTGACCAGGAATTAAACTTAAGAATTGTTTCATTTGTATGGTTCAAGATCTCATCAGACAGTGGGGTTGTTTACTAAATGTGAGTCTGTGAGTCCAATCCTTTTTTCCCAATATTCTCAATATTTCCAAATATTTTTCAGAATGCTGAGTCACAATCTTCTTGTAACAGCGCCAGTGAGCTGAATCCTTCCCAACTTCCTGAGCAGTTGTTATTGCAACTAAAGTAGTTGGAAACATGTCTGGTTCTTATTGGACTGAGCATGGTAGAATATTGTTATTTTAAAATTAACTTGCTGATTAAAGTTATAATGCGATGAGAGGGAAAACCAACTAGAACTCCAAAAAGGGTGTCCATGCAAATAGTGGAAGTTAGCCAATCCGCCCTGCCTTTCAAATTATCATTCATTGTAGTCCTTGGTTTGTTTTATAGTGCTGGTGAGCAACAGGTAATGTTATATTATAGGGTGAACATTGCAAGACTTGTCACAGGATATTGCATGATAACAAATCATTGTCCCAACTACAATCTCTTAATAACACAAACAATAGTGGAATGCTATAACAGTGAACAAACAAAGATAAATGATGTAATGTACAGAAATAACAATAGAAACTATTATTGATTTGTGATGCTACAGTCACAGTTCAGGGCCACAGCTATATTGTCACTACAGCTGTAGCATCAGTTGTAACATATTTTGCTTTGCACTGACATTAAAAATGTAGTATAAATTGAGAGTCAGAATCTGATCTGATGCTGAAGTTTGACTGCCCTGCAAATGCTATTTTGTTTTGTTCCAGTGTTAGATAAGACCCCAGATCTGGATTTTTAGCACTAGTCTGAGTGAGACTCCTTGTTGTGGCACTAAAGTTGTAGTGCAATTGTATTGTGAATCATCATTGTCTAATAACTGGAATAACTAATTTCACTCCATCAGAAGAAGCCTCCAAAGAGTCATCATCGCTGACTTCAGAATACAGATAATGTACATTTAACTGCTGTTGCAGACGAGACCTTCCTCATTCTGCCACCTGCAGGGATGATTTGTAGATTATCCAGCTGTTCCACAGCTTTCTGACAGCAAATTTGATTGGTCTATTAACTGTAGCATCCAACATCTAATTAAACTTAGACATCTAAATATCATAGATGGTATTGTGATTGATTGATTGAAAAAAGATTTGCATTCATCATTTATCACAATTCTTAACAGTTCTTAAAATGCTTCACAATAAACTATTTTGAAGTGCAAAAACACACA
>UN000016 
NNNNNNNNNNNNNNNNNNNNNNNNNNNNNNNNNGATCAAACAATTGTTGATCCTTTCAGCTCCAAACATAATGTTATAGNNGGTCGAAATGGCTCTNNGGAAAAGTAACTTTTTCTATGCAATTCAGTTTGTGCTTAGTGATGAGTTCAGCCACCTTCGCCCTGGGCAGAGACTTGCTCTTCTGCATGAAGGAACTGGACCTCGTGTTATTTCTGCATTTGTTGAAATAATATTTGACAATTCAGACAATAGATTGCCTATTGACAAAGAGGAGGTTTCTCTCCGCCGTGTCATTGGAGCAAAGAAGGATCAGTATTTTTTAGACAAGAAAATGGTGACGAAAAATGATGTCATGAATCTTTTGGAAAGCGCTGGGNNTTTCCAGAAGCAATCCTTACTACATTGTCAAGCAAGGAAAGATTAATCAGATGGCCACAGCTCCAGATTCTCAGCGACTGAAACTTCTGCGAGAAGTTGCTGGTACCAGAGTATATGATGAACGTAAAGAGGAGAGTATTAATCTTATGAAGGAAACTGAGGGGAAGAGAGAAAAGATTAATGAATTGTTGAAATATATTGAGGAGCGTCTGCATACACTGGAAGATGAGAAGGAAGAGTTAGCGCAGTATCAGAAATGGGATAAGATGAGAAGAGCACTTGAGTATACTATCTACAATCAGGAACTGAATGAGACTCGTGCTAAAACTTGATGAGCTTTCTGCAAAACGGGANGACCAGTGGAGAGAAGTCGAGGCAACTACGTGATGCGCAGCAGGAAGCCAGAGATAAAATGGAGGATATAGAGCGACTGGCACGTGAACTGAAAGCAAAAATCTTATCCATGAAGGAAGAGAAAGAGCAGCTAAGTGCTGAACGACAAGAGCAGATTAAACAGAGGACTAAACTCGAGTTAAAAGCAAAGGATCTACAGGATGAAATGGCTGGAAACAGTGAACAAAGAAAACGTCTCTTGAAGGAAAGGCAGAAGCTATTAGAAAAGATAGAAGAGAAGCAAAAAGAACTTGCAGAAACAGAACCAAAATTCAGTGCTGTCAAAGAAAAAGAAGAAAATGGGATTGCAAGGTTGGCACAGGCCACCCAGGAAAGGACAGATTTGTATGCTAAGCAGGGTCGAGGCAGTCAGTTTACGTCAAAAGAGGAGAGAGATAAATGGATCAAGAAAGAGCTGAAATCACTCGATCAAGCTATCAATGATAAAAAACGACAAATTGCTGCAATAACCAAAGACCTGGAGGATACAGAAGCCAATAAAGAGAGAAATTTGGAGCAGTACACTAAACTTGATCAGGATCTGGCTGAAGTAAAAGCACGAGTGGAGGATCTTGACAAGAAGTACTATGAAGTGAAAAACAGGAAGGATGAGCTGCAAAGTGAAAGGAATTACCTGTGGCGGGAAGAAAATGCTGAGCAGCAAGCATTGGCAGCAAAACGAGAAGAGTTGGAAAAGAAACAACAGCTTCTTCGAGGTGCGACAGGAAAGGCCATTTTGAATGGTATCGATAGTATTAACAAAGTCTTGGAACATTTTGGTCGTAAGGGCATCAACACACATGTCATAAATGGATATCATGGAATTGTAATGAATAACTTTGAATGTGATCCAGCTTTTTACACCTGTGTGGAAGTCACTGCTGGAAACCGACTGTTTTATCACATTGTGGAATCCGATGAAGTTAGTACAAAGATTTTGATGGAATTTAATAAACAGAACTTCCCTGGCGAGGTCACTTTCCTTCCACTCAACAAACTGGATGTGCGAGACACAGCTTATCCTGAAACCAATGATGCTATTCCCATGATAAGTAAACTCAGATACATACAGAGATTTGATAAAGCTTATAAACATGTGTTTGGAAAAACACTAATATGTCGTAGTATGGAGGTATCCACTCAGCTAGCCAGAGCATTTAATATGGATTGCATAACTTTGGAAGGTGACCAGGTTAGTCATCGCGGTGCATTAACTGGTGGCTATTATGATACTCGAAAATCAAGACTTGAGCTTCAGAAGGATGCACGAAAAGCAGAGGAAGAGTTGACTGAACTGGAAGCAAAGCTGAATGAAAATCTCCGCAGAAACATTGAGAAGATTAATAATGAGATTGACCAATTGATGAACCAAATGCAGCAGATTGAAACACAACAGAGGAAGTTTAAGGCATCACGAGATAGCATTCTGTCGGAGATGAAGATGTTGAAAGAGAAGAGGCAGCAGTCTGAGAAAACCTTCATGCCTAAGCAACGGAGTTTGCAAAGTTTGGAGGCCAGTTTGCACGCTATGGAGTCAACACGGGAATCCCTAAAAGCTGAGCTTGGTACAGACCTGCTCTCGCAGCTTAGCCTGGATGATCAAAAAAGAGTTGATGCACTCAACGATGAGATCCGACAGCTCCAACAGGATAACCGACAGCTATTAAATGAACGAATTAAGTTGGAAGGTATAATGACCAGACTGGAGACTTACCTCAGTGAAAATTTAAGAAAGCGCTTGGACCAGGTTGAGCAGGAGTTAAATGACCTGAGAGAAACTGAGGGCAATACTGTTCTAAATGCCACAACTTCTGAACTAGAGAACATTAATAAGCGTGTGAGAGAGACCACAGCACGTGCAGAAGAACTGGACAGTTTGATAGACAAAATAGAAGCAGAAACTAAAGATCGGCAGAAAAGCATGGACCGCTGGAAAACCATGGAGAAAGATCACATGGAAGCCATCAACCATGACACCAAGGAGCTAGAGAAGATGACAAATCGACAGGGTATGCTGCTTAAGAAGAAAGAGGAATGCATGAAGAAAATCAGAGAATTGGGCTCATTGCCACAAGAGGCCTTTGAAAAATACCAAACATTGAGTCTCAAACAGCTGTTCCGGAAGTTGGAACAGTGTAATCAGGAGTTGAAAAAGTACAGCCACGTCAACAAGAAAGCCTTGGACCAGTTTGTGAATTTCTCCGAACAGAAGGAGAAACTTATGAAGCGCCAGGAGGAGCTCGACCGTGGCCACAAATCCATCATGGAACTTATGAACGTATTGGAGTTGAGAAAGTATGAAGCCATACAGCTTACCTTCAAACAGGTGTCTAAGAATTTCAGTGAGGTATTCACAAAGTTAGTGCCAGGTGGTAAAGCATCACTGGTTATGAAGAAAGGCGATGTGGAAGGAAGCCAGTCGCAGGATGAGGGTGAAGGTAGCGCGTCTCAGAGCAGCGTTCCATCTGTTGACCAATTCACAGGAGTTGGAATTCGGGTGTCTTTTACAGGGAAACAAGGAGAAATGAGAGAAATGCAACAACTTTCTGGGGGTCAGAAATCCCTAGTGGCACTCGCTTTAATCTTTGCAATTCAAAAATGTGACCCAGCTCCCTTTTACCTCTTTGACGAAATTGACCAGGCACTGGATGCTCAGCACAGAAAAGCTGTTTCAGATATGATTTCTGAACTCTCTGCACATGCCCAGTTCATTACCACCACATTCAGGCCAGAATTGCTTGAATCAGCAGACAAGTTTTATGGAGTGAAGTTCAGGAATAAGGTCAGTCACATTGATGTGATCACAGCTGAACAAGCTAAAGATTTTGTGGAAGATGATACTACACATGGATAAAGATGCGAGAACTTGGTTTCCAGTTGATAAAAAATGTGAGAACTTGACTTCCAGTTGATTGACCTTAAGTTGTACACTTTTTATCTGCAGATGTGAATTATGCAAATAGTGCACATATTCATCGTACTAGACTCTAGATGGTGACTGCATTTCATACGGTCAATTTTGGAGCTATTCTTAATCCTGCCTCTGAGGTTAAGCTGAGATCATTTTGGTTACAGAATCCATGGCATTTAGGAAGTGACCAATGCAGACATATTCCTCCCAGTAAATTGTGCTTCTGTTATATCTTTGCTATGTGTTTTTTAAGAAAAAATCGGCTTCAGATATCTTTCACACACCGCTGAACTATGCTCGTGGTTTTGTAAAGTTCCTAGTTGCTGTTTTTATGCTCTTTGTAATTGCCATTGCAATAAATAGCTTTTCTTAATGTAATTTTATTATTTCCTTTCTGTTACATTTCATTGTTTTAAAGAGTTGCAATAAAATGTTAGAGCAATAAAAACACACACAN
>UN000017 
TACGGCCTAGTTACGGGAAAACATCGCCTGAGAGAAGAAATCGGTTGGAAGCTGCATTACTGCAAGTGGAAGATTTGACACCAGCAGCAAAGAGGGAATTTAATTAACTTTTATCAAGACAGAAGATGCCTGCAGCTAAGGGAACAGCCATTGGCATTGACCTGGGCACCACATACTCCTGTGTGGGGGTCTTCCAACATGGCAAGGTGGAGATCATCGCCAATGACCAGGGCAACCGCACCACCCCTAGCTATGTGGCTTTCAACGACACCGAGAGACTCATTGGAGATGCAGCCAAGAACCAGGTGGCTCTGAACCCACCCAACACCGTCTTTGATGCCAAGAGGCTCATCGGCAGGAAGTTTGATGACCCAGTGGTCCAGTCTGATATGAAGCACTGGCCCTTCCAGGTGGTGAATGATGCAGGAAAGCCCAAGGTAAAAGTCGAGTACAAGGGTGAGGATAAAACATTCTACCCTGAGGAAATCTCTTCCATGGTACTGACCAAGATGAAGGAGACGGCTGAAGCTTACCTGGGACACACCGTCACCAAAGCTGTTATCACGGTGCCGGCTTACTTCAATGATTCCCAGCGGCAGGCAACCAAAGATGCCGGTGTGATCGCTGGTCTCAATGTCCTCCGTGTCATCAATGAGCCAACAGCAGCTGCCATTGCCTACGGCCTAGACAAGAAGGGCAGAGGAGATCATAATGTTCTCATCTTTGACTTGGGAGGCGGAACATTTGACGTGTCTGTTCTCTCCATTGATGACGGTATCTTTGAAGTGAAATCGACATCGGGTGACACCCACTTGGGAGGAGAGGACTTTGATAATCGCATGGTCAATCACTTCATTGAGGAGTTCAAGCGTAAATACAAGAAGGACATCATTCAAAACAAGAGGGCAGTCAGGAGACTGAGGACAGCCTGTGAGAGAGCAAAGAGAACCCTATCTTCCAGCACCCAAGCCAGTATTGAGATTGACTCTCTGTTTGAAGGCATAGACTTTTACACCTCCATCACCAGGGCTCGGTTTGAGGAGCTAAATTCTGACCTGTTCAGAGGCACTCTGGAACCAGTGGAGAAAGCTCTGAGAGACGCCAAGCTGGACAAATCGCAGATCCATGATGTTGTCTTGGTCGGGGGCTCCACCCGCATCCCCAAGATCCAAAAACTGCTGCAAGAGTTCTTCAATGGCAAGGAGCTGAACAAGAGCATCAATCCTGATGAAGCTGTGGCCTATGGAGCGGCTGTTCAAGCGGCTATTCTAATGGGGGATAAGTCGGAGAATGTTCAGGATTTACTTCTCCTGGATGTCGCTGCCCTGTCTCTGGGTCTGGAGACAGCAGGAGGGGTGATGACTGCACTCATCAAGCGTAACACCACCATTCCCACCAAGCAGACTCAGATCTTCAGCACCTACACTGATAACCAGCCTGGTGTCCTTATTCAGGTGTATGAAGGAGAGAGAGCCATGACCAAGGACAACAATCTGCTGGGCAAATTTGAGTTGAGTGGCATCGCTCCTGGCCCTCGTGGGGTGCCACAGATCGAGGTCACCTTCGATATTGATGCCAACGGCATCCTCAATGTTTCTGCTGTTGACAAGAGCACAGGCAAAACAAACAAGATCACCATCAGCAATGACAAGGGAAGGCTGAGTAAGGAGGAAATTGAGAGGATGGTACAGGATGCAGAAAAGTACAAAACTGAGGATGAAGTCCAGCGGCAGAGGATCACAGCCAAGAACTCCCTGGAGTCCTACACCTTCAACATGAAGAGCGCAGTGGAGGATGAGAACGTGAGAAATAAGATCAGTGAGGCAGATAAGAACAAAATCATTGACCAGTGTAACCAGGCAATATTGTGGTTAGAGAACAATCAGATGGCAGAGAAGGAGGAGTTTGAGTACCAACTGAGTGAGCTGGAAAAACTCTGTAAACCCATCATTGCCAACCTGTACCAAGGAGGAGCAGCTGCAGCTGGAGGATCTTGCAGATCCCAGGCTGGAAATGCCACATCCACAGGACCGACTGTGGAGGAAGTGGATTAAAACACTGGAAAGAAGAAGGATGCACATTGGGAATCTAACACAGATCGTTGGACTCTTCCTCATTGAACACGAACATTTATTTTGTATTTCTGACTGACAGTGGAGGACTTTACTGGACTAGATGTTGCCAGGTCTACACTGACTGTAACAGAAGGTGYGATGACGGTGCTGCTCTGTAAACTCTCTTCAGCCTGTGGCTTAACTGATTGTTTTGATAAATTAATTTGTTGAATCCTATTGAAGAGGATCAGWGTAGTTGGCATCTAGTTATACTTGTTTTCTATGGAACTGTCCTTAATGTACAGGTTGAACTTTATTTGTACTTGTTCACAGCTGGACTGAATTTTTGTAATCAAATAAATGTCTTACTTACTGAAAAACACACACAN
>UN000018 
GGCGGCCTTTGTGTGTGTTTTTACGTATCAAAACTTTTATTTTCATCAACCATTTGCCACCATTTCCATACTATATTAATGAAAGCTTTGCTGAGCAATTAAAATCTTAGATTAGTAAACTCTGAATCCCAGGATTTAAAACACACCCCAAAGATCTCGGGATTTTCTGCTTTGTGAACCCGGTGATGAGCCAAAGCACCTTCAAGGTCCTACTTTCCCAACACATTTCAGTCTGATGCAGTTTTCTAAACACAAGAACTTTGGCACTTTCCTGCATATAATGATTGCATAATATTTTTAAATAACATGTATGATCTCTCATGCGATTGTTTTTTAGAAAAGCAAATTTTAAAAGATATCAAGATACATAGTAAAACGATTCATAATTACTTGGACTATGGAATGTACTGAAGACTATATCTGGAATGGAGAGTTAGAAGGGCTACATAATCTTTACCAAAAATAAAATACATACAGAAAATGCATATGTCGGTCATTACTAAAGAGAGGAAAAATAACAAGTGAATGTTTTTGGCCTAAAACCTTCATTGAAACTTTTATTTTAAACAAAAAGGGAACTTTTATACTGCAAATTGTCTTGAAACACTGAAAAGTAGCAGTGTTGGGTTAGATTATACACAATGAACAGTGCACATACAACATTGGGAAAAAAAATCACAAGTTAGTTATGTGGAATATAACAAAGAACAGTGATTGTTAATATCTGTAAAAGTGAGATCTTTAGCTTTCGTTCAAAATTTAGTTCCATCTGATAAACCTCAAATGCAACAGCGATCACCTCAAAGCCAATCTAAAAGTAACTTAAAATGAAAGCCCAGCATAATCCATATCCAATGACAATATATGACCAGTACTTTAACTGAGGGGGGAAAAAACCTGTTGGTGATGATATAATGCAGTAGGTCGGCATCTTCTGTGTTAATATATATGAATGCATTTCATTGTGTACCTTGCTAAATTAATGGATTACCACATCAGGGAAAAGTAATATATGCAATTCTCTCCTCTCCAAGCACCTTGTTCTAGTTTTGGAAAGCAGAAAAACAAAACTAGTTCTGCCAACAGCATATTTCAACCTGGAAATATCTGAAAGGCCAATCACTTGCTTGTGGTGACATTTGTCTTTATAATTCAGCATGTTATTTTACACTCTCTTCATTCCTCTGCCCATCAAGCAGGCAAATACAGTCATAACCATCTTAGACTTCACTTCAACCAGGTCCTCTGGAAGGGCGTATACACGAGCTCCAATTTTTCTAGCCATTGACACAGCATATTTGGCATTTTCTTGCTTATCCTCATCAGAAAGGACCCCAGTCTTCACCAGCTCATAGTTAATAGAGTTAGGTTGAATCGCATCAATCAAATCCAGTATGGGTAAACTTGAACTTAAATTCTTGTCCTTAAAACTCTGGATAGTAGTTTTCTTGCCTGCCTCTTTCAATGTCTTATTTACCCACTTGACAATGATATCATCATTGACTTTTTGACCATCACCCAGTTCTTCAAGAACATTCAACGTATACCTTCTCATCAACTGCCAGACCAAGGCTAAAGTTAGTGTTGAATTTCCATCATTCAGATCCTTTCCATCAATACCGACAAGAGAAAACTTTGCTCGATCCTTTCCCAAGTCAACTGCATAATTGCAGTTTTCCAGCTTTTTCATGTTAGCACCTAGTTTGGGATATGGTGGCTTGTTCACTTTGTTCCAGTCAACTGGGACCTTGATTTTTTCGTACAATTGTAATATCACGAGGGCATCTTCCAAGTCACTATACAGATGATTCACTGCTGGATTTACACCTTGCGAATTCATCCAATTGCGGAAGGTTCTTTCTTCACGTGTTTCACCTTCCAGCAGACTCCAATCAATGTCTTGATTTACAGGCTTCTGAAGCGCTGGATATTTGTTGAACAGATTAGCTACAAAAGCCAAGTTCAGTTTAGGGTTCCCTTGGACAACATCTGCTGGCGTGACAAACTGTCTGCAGGCCAGTTTGTCTGCCTCCTGCAACATGTACTCAGCCCGCTTCAGGTCATCTTTCTCATTCAAGCCCCACATGTTGATGTCAATACATGATTCTCCTTCTTTATTGCCTTTTGGTGAAATCTGATTCAGAAGATGATAGTAAGCCCTCGAATCCTTGATATCCGAGTGGAAGTTGTTGATTTTCTGGCAGCCTGCATTCTCCAAATGGTAATTAGCCCATCGTAACAGCAGCTCTTCAGGGGACAGCTTCATCAGATCCTCCAGACTCTCCCCATCACGAAGCAAAGCAACCAGCGCTTCATTTTTACTGAGTTCGATGTCAGCAAACAGCCCAATCTTGATAATCTGCCACAGAAGTCCGAGGACCAAATGGGGCTTTCCTTCTCTCAGGTCTTGTGCACCAATGTTGACAACATGACAGCCAATGGCAGAGGCAGAGTTCAGAGCAAGATTCAGGTTTTCCTGAATAGTAAATGCTGTGAGCTTTTTCTTGTTAATAGTCCTTTCATCAATTGTATCCGGCACAGAGAGGTTGATCATTTTGCAGAGTACAATGCCATTATCAACAGCTGTAAACAAAGCATCTGTATTGGGATCCATAGGCAGCATACTGTTACAATCAGGATCACTCTCCAAGGCTTTATTTATCCAGTTAACAAATGCATATTTTTCTTCCTCTGAATAAGAATGCTGGGTTCCTTCACTGGACTGAAGAGATGTTCCACCAATGGCACAGATGCCCTCTCTCCTGTTGATGGCCATTCTGAACGTTTTAGCAACATGGCTACTTTTCAAATCTTGAACAATGGAAACAAACTCGTCAAAGCTGATCCTGCAATCTTTGTCTTTGTCCCCTTCGGTCATGAGGTTCTCAACGATTTCTCTTATTTTGTAGCCAGGTAATGAAACATTGGCTTCACGGAAAAGATCATGGAGTTCGGAGTCATTAATGTAGCCATTGCTGTTGAGATCAACTTTTTTAAAAGCCTCATGGAGCTCTTCTAACTCATCCTTGGCAATGTGTGTTACAGTGTCCATTTCCTTAACACGGATATAATCCAACTTCAGGTTACTGATTCAAAGACTAACACTCACGAGTAGCCAGATCACAGAATG
>UN000019 
NGACACATATTATGACTTTGATTCTGAGGCTGCAGCCGGAAAGTGGAAGATGATGCAAAGAAGAAACAGCAGCGCACAACATACATCAAGCGCGTAATAGTGCACCCGTCATTCCACAATATCAACTTCAAGCAGGCCGAGAAGATGATGGAAACCATGGACCAAGGAGATGTTATCATCAGACCTAGCAGCAAGGGAGCAAACCACCTCACTGTAACTTGGAAAGTGACAGATGGGATCTATCAACATATAGATGTGAGAGAAGAAGGCAAAGAGAATGCCTTCAGTTTGGGACAGTCTCTTTTGATTAACAATGAGGAATTTGAAGATCTTGATGAAATTACTGCTCGCTATGTGCAGCCAATGGCATCTTTTGCTCGTGACCTGCTGTATCACAAATACTACCAGGATTGCAGTGGTGGAGACCGCAAGAAAATGGAAGAGCTGCTATCAAAATCCAAAAGGGAAAAGCCTTCTTTTATTCCCTATTTTGTTTCAGCGTCAAAGGAACTGCCAGGAAAATTTTTGTTAGGCTACCAACCTCGCGCTAAGCCAAGGGTAGAGTTTGTTACAGTGACACCAGAAGGATACCGCTACAGAGGTCATGTCTTCCCAACTGTGAATGGACTATTTAGATGGTTTAAAGATCATTTCCAGGATCCTGTGCCAGGTATTACGCCTTCAAGTACAAGCAGATCTAGCAGAACACCTGCCTCTATGGATGCAACACCAGCTAATATTAATTTGGCAGATCTTACGCGAGCAGTTAATGCTCTCCCACAGAACATGACGACACAGATGTTCAATGCCATAGCAGCTGTTACTGGACAGGGTCAGAATCCAAATGCTACGCCAGCACAGTGGGGATCTAGTCAGTATGGCTATGGAGGAAGCAGTGCCTATCACGTTTTTGCAACTCCTGCGCAGCAACCGGTAGCAACACCATTGATGACTCCAAGCTACTCATACACAACACCCAGTCAGCAACCATTGACAACACCTCAATATCATGGTAATGCTACACCCCAAGCTTCTGTCATACCACCATCTACAACCCGACAAAGGTCACAGCCAAAGACTTCAACTGCTCATACTGCAGTCGACTGGGGTAAAATAGCGGAACAGTGGCTGCAGGAAAAAGAACAGGAAAGACGAAAACAGAAAGCAAAGATGACTCCTCGACCTTCCCCAAGTCCTATGATTGAAGGGACCCCAATGTCCATCGCTGGTGACGCCACCCCATTGCTAGATGAAATGGATCGGTAGAGGACAAAATGAACAGCATTTGAACTTTAATCCCACCTTAGTTGGGTCTGCTATTTTCAGTGTTTCCCTACACCAAGCATCTACAAATTAGCTAGGGATTTTGTTTTCTAAGCTATGTATTGGCTATTTTCGGAATGTCTGTGACACTCAGTATTGCCCGTACAACAGGAAGTGTGATGCTTTCAGAAACCCAAGGGAAATCACTGGAATGCCGGAGTGGATAGGCCAATGGGCTTGTGTACTATGCCAAATGGCTGAACCAGTGAGTGCATATCCCTGCCCTACTGGGGTTTGCACTTGTGCAAGAAATGCCAGTTTACACACAGCCTAATTTTAATTTCTACAGAGCTCAAATTTCAGAACGTTTGTAGTTGTTAAGTAATGGATAACTCTAAAGCATACTGGTTATCACCTGCTTGACAAACACAAATGCTTCATATACTATAATGGTGTACATAAGTGGGTATATGCAAAATTGTTTTGTTTTTTTATGCTTGTGGTGAAACTTGACAACAACAAACCAATCACCATGTTCTGGTGGGAAAAGATAGTTTAAATTGTACTTGATTTAATGAGATCTTTTTCCCTTTAAATAAAAGAGCATTTAGTTTTCATGACACTTTCTCACATTCTGGTCATTTTTTAACTTATCAAATCAGAACAATATATTTCAGTTACATAATAAGCACGTGAAGTATCAAATGATTCAACCATAAATAGCTTAACTTCTGCATCGGTATTTCAAAACAATTCAGTATGTAAATGATGGCATAAAGGGTAATACATGAGGGATTTGCATAATCTGAGTGAGAAGTTTGATCAGCTTACAATCCCTGAAGTCCAATGGTGTGTTAATAAATGTGTGTGTGTGTGTATATGTATAAATATATATATGTATATATAATAGTGGGTTTATTCCATTTTCAGTTTTTCTTTGCAGCAGCAAATGATGTTCTGACAGATGGAATCTAGGCTCTTACTATTGTACCAAGTCATTTGAGCTGGAGTACCATTGTGCAATGTCATTTGATCTGCAGCATTTGGTTGTAGTAATATATTACAGGGTATGCTGTTTCCCTACAGCAGGTACTGAAATGAAATATGCTTCTGTGGTCCAAATCACTTGGTATGATAGTGCTTCAGCTCAACTCAGCTCACCCAGTCGACAGTCTATCCTGTGGCTTCTGCTACTAGCAGAAAACCATCCCACACATTCCACTTGTAAGGAATGAAAAAGTGATTGGAACAGATGTACCGTTTTTGATATCTGTAAAGTCACCTGAATGCCTTCATATTATTCCCTTGTAAGATTCCAACTTGTGTGCTCTATATTTTTCATTGTTGAGGCAAAATAGCACCCAATGTATATTAAATTACTCCATATGTCACATTTGTCAATGATGCAATGTAAAACCCTTTCAAAAACATGGCTCAGAAATAATTGAAGGCCGAGTATTTACAGTACTGTATTATCCAAGATATTTAACCATATGGAGATTGTAGCCAGTTTGTATTAAATATTTGTGTTGCTTATGGAAAAGCATCAATGTGAATTACTATCACCCTCCTTCATCTGTATTTCATTACTGAAATTGGACACCTTCTCTGAAACTGGGCCACACCTGGATTAAAGGTGCTTGAACTCAAGGCAATATGGTTTCAATACGGAATAATATAAAGTTTTTAGAAATAGTGCATTGTCCAAATATTTGTTTCCAACTTGGTTTTTTAATCAATAATAAAGCAAGTCAGGGAAGTTACTTTCACAGTTGGAGGGTGAAGTTTTCAGTTGAAAAGTGGTAAATTAGTAATGATTTACTCATGAGACATATTTGGGGTGTGCTTGTTGTACTTTAATAAACATTTAAGCATTTGACCTAATGCAATGTCTTGTTTACCAAAATAATTAAACACAACTTGTTTATTCATTAAAATTTACAGTAGCTCAAACACTGAAATTAATGGATTTGCAAAGGTTTACGAAACTGAGTCCATGTCTTATCTAACGCCGTTGAAATGTTGGAGTTAGATAGTTTGACAAGGTAGTGGTTCCTATCAAGTAGGAAGGATATATTAAAATAAAAGCAAAATAGTGTGGCTGCTGGAAATCTGAAATAAAAACAAAGTGCTGGAAATACTCAGCAGATTTGGCAGCATCTATAGAGAGGCAATAGAGTTAATGTTTTGAGTTGAATATGACTGTTCTTCAGAGCAGGAAGAATACATTGTCTATCCAGAATGATTGATCCATGAGAGCTTCATTATGTATTTAATCTTTTTGCATTATGGAATAATTTGACACAATCTTGAATGATGTCACCTTGAAGAGGAGAGTTGACATTTTCACCTCGTTAACTAAAGTATCTAAAGCTTTTGTTCTGAATAAAAGTACTGTGAATTCAAATCTTATTAAACATGCAATTTGTAGTTGCACCAAGCAGGTACAAATGTTAACCGTATGCAATTTCAGTAAATCAGATATGGCACAGCTAACTGACCTGCAAAAACATCTGAATTTGCAGAGTTGTAATTAGGATGAATGTGAGCTAGCTTGGGCTGTACACTGAAGGCAGTTTTATGCAGACTGGGAAACTGTATTATGCTTTGAATTATTAATGTTATAATGTTATTCTGTTCCGTTTTACACTGAAGAAAAACATATTTAAACCTATATTGTTACTAGTATCTTAAATCTACTTATCTGTTCTTTTATTCTTGAGAATGCCTTTTCCCACTGATTACTTATGGTGGGAAATATATGGAAAATAATGGGATTCTCTTTGCATTCTATTATTTCAATAATTTAAAGTTTTATGGTTTCATAAATGAGCGTTACCATGTATTTGCAACACAAGGAAATTTAAACCATATCATGCTTTCCATTCTTGATGTCTATTGTATCTTTCCATGAATAAAGCAAATACACCAGGAAAAACACACACAAAGGCCGCCT
>UN000020 
NNNNNCAGGCCGCTGGGCAAGATGGCGGCCGSGGAGCCGTAAAATTGAACCGGTTTAAATTCTCACCTCTCTCCGGACAATACATCCTGGGGGTTCGGCTGATGTTGGGACGGGAAAGGACTTGTTTTAGCCGAGAGTGATGGGCGACACGGAGAAGTTCTGTTATGTTTATAGCTGCGACCTGGACATTAATGTTCAGTTGAAGATTGGAAGCTTGGAAGGCAAACGGGAGCAAAAAAGCTATACAGCTCTTCTGGAGGATCCATTGCTTAAATTTTCAGGCTTGTACCAGGAAACCTGTTCAGATCTCTATGTGACAGGCCAAGTGTTTGCAGAGGGAAAACCCTTGGCTCTTCCTGTTCGGACTTCTTACAAAGCTTTCAGTACTCGATGGAACTGGAATGAATGGTTAAAATTACCTGTAAAATATCCAGATTTACCACGAAACGCTCAAGTTGCTCTCACAATCTGGGATGTTTATGGACCTGGAAAAGCTGTCCCTATTGGTGGAACTACTGTTACCCTTTTTGGAAAGTATGGCATGTTTCGACAGGGCATGCATGACTTGAAAGTTTGGCCAAATGTGGAAGCAGATGGGTCTGAGCCTACTAAAACAGCAGGCAGGACAAGCAGCAATGTATCTGAAGATCAGATGAGCCGTCTAGCCAAGCTCACCAAAGCACATCGTCAAGGTCACATGGTGAAGGTTGATTGGTTGGACAGGCTTACTTTTAGAGAGATAGAGATGATAAATGAGAGTGAAAAAAGAAGCTCTAATTTTATGTATCTCATGGTTGAATTTCCACGTATTAAATCTGAAGACAAAGAATACGGCATTGTTTATTATGAAAAGGATGGTGATGAGTCATCTCCAAATCTAACAAGCTCAGAGATTGTCAAAGTTCCAGACCCTCAGATGTCAATGGAGAATTTAGTAGAAAGCAAGCATCATAAACTTGCTCGAAGTTTGAGAAGTGGACCTTCTGACCATGATCTGAAGCCAAATGCTGCTACCCGTGACCAGCTTAATACTATTTTAAATTATCCTCCCACTAAGTTACTGTCTTCTGAAGAGCAAGATCTTGTTTGGAAATTTAGATATTACCTCACCAACCAAGAAAAGGCTTTGACTAAATTTTTAAAGTGTGTAAACTGGGACTTGGCCCAAGAAGCAAAACAAGCCTTGGAGTTGCTAGGAAAGTGGAAACCAATGGATGTAGAAGATGGTCTTGAGTTGCTTTCCTCCCAATTCACTAATCCAACTGTAAGGCGGTATGCTGTTGCTCGGTTGCAACAAGCTGATGATGAGGATTTGCTCATGTATCTGCTTCAGCTTGTCCAGGCTTTAAAGTATGAAAACTTTAATGACATAAGATTTGGATTAGAACCAAACAGAAGAGATAGCAGTCAGACTGCAATGTCTGAAAGTATGTCTGGCTCATTAACTGGTGCTTCAGAAATGGAGAGCTCCCAAATAATCACCAGTCCGTTTCCTCCAGTATCGCCGCCTCCTCCAGTTTCCAAGGCAAAAGAGGCAACAGATGGAGAAAACCTAGAGCAAGACCTTTGTGCATTCCTCATCTCGAGAGCTTGCAGGAATTCTACTCTGGCCAACTATTTATACTGGTACGTTATTGTAGAATGTGAAGACCAGGATACTCAACAACGTGACCCAAAAACTCATGAGATGTATTTGAATGTGATGAGGAGGTTTAGTCAAGCCTTGCTAAAGGGAGACAAGAATGTGAGAGTCATGCGCTCCCTTCTAGCTGCTCAACAAACATTTGTGGATCGACTAGTGCACCTTATGAAAGCTGTTCAGCGAGAAAGTGGGAATCGGAAGAAAAAGATTGAAAGGTTGCAGACATTATTGGCAGACAATGAAAAAGTGAATTTATCAGAGATTGAGCCTATACCTTTACCTTTAGAGCCACAAGTTAAAATCAGGGGTATCATTCCAGAAAAAGCAACTTTATTTAAGAGTGCACTTATGCCAGCAAAGTTAATATTTAAAACTGAAGATGGAGGTAAATACCCTGTTATATTCAAGCATGGTGATGACCTACGACAGGATCAACTTATTCTCCAGATCATCTCACTTATGGACAAGCTGTTGCGGAAAGAAAACCTTGATTTGAAATTGACGCCCTACAAGGTGTTGGCAACCAGTACCAAACATGGCTTCATGCAGTTTATTCAGTCTGTGCCTGTTGCTGAAGTATTGGCGACAGAAGGAAGTATACAGAACTTTTTCAGAAAACATGCACCCAATGAAAAAGGGCCTTCTGGTATCAGTGCTGAAGTTATGGACACATACGTTAAAAGCTGTGCTGGGTATTGTGTAATTACGTACATACTTGGAGTTGGAGACAGACATTTGGATAACCTTCTGCTGACAAAGACAGGGAAATTGTTTCACATAGACTTTGGATATATTTTGGGTCGTGACCCTAAGCCCCTGCCACCCCCGATGAAGCTAAGTAAAGAGATGGTGGAAGGGATGGGTGGAATGCAAAGTGAACAGTACCAAGAATTTCGTAAACAGTGTTACACAGCTTTTCTGCACCTAAGAAGATATTCTAATCTAATTCTGAATCTGTTCTCGCTAATGGTAGATGCCAATATTCCAGACATTGCTTTGGAACCTGACAAGACAGTGAAAAAGGTGCAGGACAAATTCCGCCTAGATCTTTCTGATGAGGAGGCAGTTCATTACATGCAGAGTTTGATAGATGAAAGTGTAGGTGCCTTGTTTGCTGCGGTGGTGGAACAAATACACAAATTTGCGCAGTACTGGAGAAGATAAATTCTGTCTTTCTGTAGAGGCTGAACGTGCCATGACCACTGAAGAGGAATTTCATCTGTTGCAAGATTTGAGGTTTACTGCACAAGAACAAATTTAAAGTGCAGTTTATTTCATAAATAATTCAACAACAAGATGTTCTGCACTGAAGTTTACATAGCAAAATATTTGAATCTATCTTCATAGTGCTAATCTTTTCAGTGGCCAATAGTAAGAGAGAACTGAACCAAGTGTTTAGCAGCATCCCAGGGAAAACTTTAGCAAAGTTATTTTCTTATGATGAGATCTGGAGGAGCACTCCCAGTGAACAGTGCTGTATATTGTATCAAATTTGAGGCTTTGTGACTTTTGCCATTCAATTACAGTGAAAATACCAAAAAAAAGTTTATTTTTTTTGCAGTTGAACTGTCATCATGAAAATGCTTGAACTATGTTATAAACTGTATCTAACGCTGTTACTGCCTAAAATACCATTTTTTCAATTTTGGTGCACACTGTTTTACACAAATTAATAACTTCTTTTGGAAATTTCTCCACTAAATGCACACATCTAACCTGAGTTCTATGTAAAAGTAGAACAAAAAAGAAATGGAGCTGTAGAGCAGTTTTTATGAATAAATTTAGTAATTTCAACAGAGTGCTGTATATAGAGCAATAAATAACACAAAATGAAAAAACACACAC
>UN000021 
NNNNNNNNTTTTTTCTTTTTCAAGAAGAATACATTTTTATTTTGCTTCAATTAACAGATTATTTTGTGAATCCATTTTCTTTGTACAGTTAATACATTTCGCTATACACTCAATAGTACTTTGCACAGATTGCAGACCAGGAAAAAAATTCCTATATGATATGGTTAAGCACTCAGCTTTCAGTGTTGAAGACTGAAAAACTGAGTTTTACTATGGCCTTTCAATTGCTTTACAAAGCATGCAAAAGTACTGCCAACTAACAAGAATCGAAATTGAACAAATGTATTTATAGAATGGGGAGTTTCATATCATTAATATGAAAAGAACAGGTGAACAAGAGCAGCAATTACTAGAAAACATCAAGCCAACAAAAATTTGTTATCTGTCAGTTTCAATGTCAATTTTAAGATAAAATGAAAATGCCCCTCAACCTCACAAAACTCTAAAAACTGTATGTGGATAACTGAATGAATTATAACAATGAGAGTTTTTTATACTGTACTTTTTCACATCAAGTACAACTAACATTTTGGAAAATAAACATAAGTATGTTCTAAACTACGTGTCCTACCTAGACCTAGAGGCCTATCCTATCAGCCAACTGTTTACAAAATGCTGCCCATTAGGAAACAGTATAAACAAATGTTGATGAAGATGCTTAAAAAAAAATTCTAAACACAGCCACTGCTATGTTTTCTTTCAAATATTATTTTCTTTCAAACAAACCAATTAATTAACACTATTGCTTTAGGAAAATGGAATACTAACAAGGCTGTTTAAGTAGCAGCTACTCAATATTGCACTGTGAAACAAACTTCAGATGCTCATGGCATCTGTAGCTGCACAAGTTATATGATTTCAGAATAAAAGCTTGGCACTGGTTTACAATGCAATAATACATCCAAGACACTGTGCACTTTTATGAAAAAAGATATTCCACTGACATTTCTTTTACAATATTGTAATGTTTAAGTCATGCAAAAACCTCAGATATTCGAGTGTAGCACTAAGTAGAGTAGAAGCACTACTGGTAAATGAAGCTATTCATCACAAACAATCTTTCCATCAGCATCTTCTGTATCCATAGTTCATAACAGAAACATGCATGAGCTGTTTTACTGGAGAAAGCAATGCATCATATCTGACAATGTGCGCAAATACCATGTTTGATTTACACTTCAAATGCAGGGAATTTCGCCTTTGTGGGCTGCAGCAAGTCAGCAAGGAAGTAAATAGTTCCTGCCATCCCTTCAAAGAGAGAGAAAGGAGTGTCTGGTGTTCTACAGCCATGCTTCCCATAGTCAAAGCACCATTCTGCAAACTTGCAAGCTCTGTACAAATACTTCTCATCTTGAGTAAGATTGTACATGGCTAGAAATCCATAAGCATTCCCAGCTGGCCCATGGCACAGTCCGTATCCTTTCTTTAACAGCCCTCTATGCCAAATCACTTCTGCACAATCAGAAGCATCTTTCAGGTACTTTCCTTCCTGGAAAATCTTATAAGCTTGTATGAGCATGTAAATAACGCCAGGTGACCCATGACACCAGTGAACTAGGTTATCTCTGGATTCACCTATACATGGAGGATAATTTCCTGATGAAAACTTTAGCTGACAAACATAGTCCACACTGGGCTTCACCAGCTTGACAATTGCTTCTTGATCAATCCCAAACTCTGGCTGCATCAGGAAATAATAGATTCCAGCTAAGCCATGAGCTGCTCCAACATAATGCTCCTGGTACCACTCATACATTAATGGACTTCTGGAGATCCGTTTCCTGCTGCCTAGCTTCTCTCCAGAACTTATGACAGCATCGCAAATCTGTTTCATATACTGCAATGGTATTTTCTCATTGCCAAACTTGGTCATTAACAAATAATAATGCATATAGATAGCCCATCCGACCATAGAGCATCTCATCTGGAAGTCTTGAATTCAGCTTCACGACAGACTGATGTAATCGGAGAAGCTGATTGATATAACTGTCCGATTCTTGAGTTTGTCGCAACTTATGGTGCACAACTGCAGCTACAGCCAGCGGGCCTGCATCACCACAGAGGAAAGTCACTACACGCCCAGTAAGACATTTCAGACTTTTATTTACATACTGTAGAGCTTTCTGCAGGAAGGACTGATCTCCATAAATATTGTGTAGATGCAGATACAGTAAAGCAATCCCTGCCCATCCAGTGTAGCTGGTACAGTCTGTTTCATCAGCTTTTATCAACCCATTTTCCATATGTTGCAGTAATTCACTGATTTTGCTCTGCAGTCGCTGAATGTAGTCACTGGTTAAATTCCCGCCTGAATCAAAAAGCCGCTCAGTGGAAGCCGGTCCTTCGTAGTCCGGGAAAGGGTTTTTGAAGGCTCGAGACTCCATCCCTTCACCAGGTTGTGGCCTTCAGCACGTTCAGCTCACCCACAGCCCGGAGATCGCGGCAGAAACCAGGCCTCAATGTTCCGTAACCACAACAACCACTGAAGCTGTCAATCACNNNTAGACAACCCCTTTCTNNN
>UN000022 
GTGTGTGNTTTTTTGCAGGTAAAATGTTTATTGTCCAGTTTGAAAAAGCTTTATGCAATTTATAATGTAAAATGAAACCATCTCCAGCTTTGTACATTAGTAAAGATAAGCCAAGTATTCAGTAATCAAAACCGATTATAGTTTAACTTTTGTTTTGCAAGCTTAGATTTTAGCAGTAAACTTCACAAGAGAATATCAACATGAAGGGAGGGAGGGAGGGCCTCTCTTTTCAAATGTATGAGGTGGGAGGGAGAATGAGTACAAGTTGTGCTACAGCTATGTAAAAGACTAGTTTGGCTCAGCTAGAGGATTGTATCCAATCCTGAGCATCACACTTTAGGAAGGATGTGAAGGCTTTGGAGAGGGTGCTGTAAAAGGTTTGCTAGAATGGTTCCAGGGGTGAGGGATTGCAGTTATGTGGATGGACTGGAGAAGCTGGGGTTGTTCACCTTACGGGTATTTAAATTCATGAAGGGTTTAGCTGGAGCAAACAAAAAGAAAGTTACCAATGGCTGAAAGGTCCATAGCGAAAGGCTCCAAAGTTTAAGGTGATTGGCAAAAGAATCAGAGGGTGACACAAGGAAAGCCTTTTTTATGCAACGAGTGGTTAGGATTTGGAATGTACTCACTGACTGATAGTGTGGTGGCAAAGCATTCTATAGTAGTCTTCAAAATAGAATTGGATGAAGGAGAAAAATTGCAGGAATACGGAGAAAGAGAGAGAGAGTGGGACTAACTGGATTCCTCTTCAAATGAGCTGCCACAAACTTGATGGGTTGAATGGTCACTAACTGCACTATTCTATGATTCTAATTATGCCTGATGTGTGCTCCAGCCTTAATAAATCCAAACATTAGAAGGAGGAAGAGGTAGGAGGCTGGTTACCTGAGTGAGCACGCCCAATAAGGAACACAGCAGGAAAGGTTGAGAACAATATCATCAATACTCCCTTAGAAGGATCTTGCGAATCAAACAGGAGGACAAAAGAACAAACATGAGCATCTGCCAAGACACAGACATGTCACGTATCGAGGCCATGATAATCTCACATCAGCTGAAATGTACAGGCGATGTGATCAGAATGCCAGGCTCAAGACTGCTCAATCAGATATTCTACTCAGCGCTACATCAGGGAGCCCTTTCAAGGACTAATGGAAATGTTTCAAAGACAATCTCAAAGCTTCCATGAGGATCAGTTCTATTAACATCAATAGATGCCCAATTCCAACCAAAATGGCAACTCACTATCAAAAATGGTGTCAAGACCTTCCAAATAACAAGAGCACCCACTAAGAGAGAAAGGCAAGAGAGACAGAAAGAGAGGGCAACTGTTCAAGCCAACAATCTGCCATCACCTCTGCCATCTGACAACTAATGTCCTCACTGTGGGAAAGCCTGCAAGGCTAAGGTAGGTCTCATAAGCCATCTGTGATCCCACAGCCAACACTGACATATCACTTAAGCCCAGCCATCCGCGAGGAAGAATCCTCCTTGAAATGAAGGATTTGTCAACAGATAGGAAGGGTGTGCTAGTCAGGAAACTGTAGGCCAAAAGAACGTGATTTCTTCACCCACTCCAAAATTGCTCTAAAGTCTCCAGATATTGAAAATTAATTTCCAGAACACTGCTGTATGCAACTCAGGAGAAAAATCAGAGGGGCATTAAAAATGTTTTTTTTTCTTCCAAATGCTTTTCCTAATTAGTCATAAAAGTATTGGGGGTGGGCAAAACAGATTATTTGATTGATCATGAGTTATCCAATCAGTAATTAGTAGTCTGTTCACCTAATCAATGGAAAAAAGGGTGCACTGTGAGAATGGAGAGGCCAAGTTGATGGTGAAAGTGTGAAGGAGGGACAGTTGGAAGTAGTGGTCATATGATGAAACCTCCAGGAATATATCTAACCTGAGTTGGCAACCCTGGACTTTGCCTACATAAATGATGGATGGAAAATTAACTTCAGGCTCACAACTTCCCAATGAGCGTTCCTTGTAAGCACCAACTCTCCATCTGATCAAGAACCTGCCCTCGTATCTCACTTTCCTCTTTCACTCTCTGAACACTTAAGATTAACAACTTCAACCCTTAACCAGCTCGCAGACTTCCCTGCATGATTCACGTTTCTATATAATTGGATTGATCAATGCATTCAAATTAATGAACTCTATGGCATTCCTAAGAGGTGTGATGAGGCTTTATGTAATTGCAAGTCTCTCTTTTATTCACATGCCATCATACCGCCTTTCCTGCTAGAACTAGTTTATTCACATTTTGTCTTTCCAATGTTTTTTCACAACATTGCTGAGATATCTTTTAAGTATCATCCAATTCTTTTCACCTCTTTCCAGTGCTGGAAATTTATGAGTGACTTTTGTATTAGTAGTTGGTGCATCTGAATTCTTCACCTTTACTTGTTCTCCCCTTTTCTATTTAGTTTTAGTCAGTCATGTGCCACTTTTATACTGGAACTCTATTAGTTTAGATTATGGGAGACTGTAGTCTATCAGCTGGCACAGCATGTTTATATCACCAAATCCCATTCACTTATCAATAAAGGGTTCAGGAGAAACCTCTATCCAGAGAGTGATTAGAATAGAACTCTACTACAAGGAATAATGAGGCAAATAGTAAAGATGGATTTAAAGGGAATTTAGAGTGTATGAGGAAGAAAGGAAAAGAAGGATATGCTGATAGGGTGAGATGAGATGGGGGGTAGGAGAAGGTTCATGCGCAAAATAAATAACAGCAAGGACTAGGCCTAATGGCCAGTTTTTCTGTTGTAATTATCCTGCAAGTTAAATTGGAAAAAAAACTTAACCTGGAAGGAGAAGCTTTTATGTTACGAATTGGATTTAGTAGTTTAGTAGCAGGAGTTGGCTCACAGAGGTTGTGTTCCATATTATTTACAGCAAAGAAATAGGCCTTTCAGTCCAATATGTCTGTTGGACCAAAGATTTCCAATGTTTTCCAATTTTATTTCAGCTTTCTTTATTTCCTTTTTAAAAAGTTCCCAATAATGGTTTTCACTGGAGGTGAATGTCAGCGCCATAAACTTTGATGTAATCGAGTTTTATTGAGTGGACAGCCTAAGAATAACCAACTGAGGCTTTCTCAATAAAATGCCCCCCAATGATTGGTGGTGAAAGCTTYCAAACATCAAAGGCAACAACAACTTGTATTTATATAGTGTTAGATGTCCCAAGACATTTCACCGGAGCATTGTCAAACAAAATTTGACACCGAGTCACGTAACGCAATGTTAAAGCAGACGGCCACAAGCTTGGTCAAAGAGGTAGGTCTTAACGAGCATTTTAAAGGAGGAGAGAAAGGTAGCGAGGTGGAGAGGTTTAAGGATGGAATTCCAGAGCTTATGGCCTAGGCANNNNNNNNNNNNNNNNNNNNNNNNNNNNNNNNNNNNNNNCTTAAGAGGCCAGAATTGGAGGAGTGCTGTTATCTTGGAGGGTTGCAGGGCTGGAGGCAGTTGCAGACACAGGGTGAAGCAAGACCATGGAGGAATTCGAAAATAAGGATGAGAAATTTCAAATGGAGGCTTGCCGGACTGACAGCTAATGTAAGTCAGCGAGCACAGGGGTGATAGTTAAACAGGACTTGATGCGAGTTAGGATACACGCAGCAGGGATTTAGTCGAGCTCAAGTTTATGTAGGCTGGGAGATGGAATGCCATCCTAGGGAGCATGGGAATAGTCAAGACTAGAGGTAACAAAGGCATGGATGAGGGTTTTAGCATCAGGTGGAAATGGACCATTAACTGAGAGCCAAAGGCCTTGGGAGAAGAAGTTTTGGGAAATGAACAGAAGCTGAGAAAAGGAAGATACAGCTTCCATAGAAAAGTTATGCATAGGTCCATAAAAATTATTCTGAAATTTAAATTGAAAGCTGCAATGTGCTTTCGATGAACTGAACCAGGTTTTCTTTCCTCCTCTGGATCATCTCCTCTGTACACAGATTCAATTGGTCGGATATCTAAGGGCTGAAGAAAGTGCCGACGAGGGGAAAGGACAATGTCTAGTCACATGCCTTGGTACAAGTGAGGTGGATGCAATGTTTAGGATGGCCTGGTTTGTACTGCTTGTATTCAGCTGAATTCACATCAAAACTCAGACCATCACTGCACGTCCTCCTGACTGCATACAAAAANNNCAAGAAAGGACTATGGGCAGCTCCATTGGACAGTGCAAGCTCGGGTAGAACGCTAACTCCCAGGAGAAGGAAAAACACATTTGAGCTCTTAAGCTTTAACAGACATCAACAACTTGTATTTATCTAGCACCTTTAANNGCAGTAAANNN
>UN000023 
NNNNNNNNGCATTCCGGAAGGGCAACTGGTCGCTTGGTTACAGAGGCTTTACTCGGTTGGGAAGAAGAGAGGTTCTGATGCCATTGGTTGTAACATGGATTCCAAAGAGGACAGCTTAAGTTCCCTGAATCCAGTACTAAGAATAAGCCAGCTGGATGCTTTTGAACTGGATGGAGCCTTAGAACAACTCATATGGTCCCAGTTTACCCAGTGTTTTCAATGTTTCAAACCCGGCTTGTTAACACACTTTGAGCCAGAACTGAAAGCCTTTCTACAACTTCTGTTGTGGAGATTTACAGTCTATTCCAAAAATGCAACAGTTGGCCAGACACTTCTGAATATCAAATATAAAAATGACTTATCTCAGGGACCAAAGTATCAGCCAATGAGTAAACATCAGAAGTTATGGTATGCGTTATGCACCATTGGGGCGAAATGGTTGCAAGAGAGAGCCCATGATTTATTCAGTCATCGCTCTCCAGAGTCAAGTATTCACAAGATGAAATATTTCATCACTTTTATAGTTGGACTTTTGAAGGTGGCTGGACTACTGAATTTTCTTATCTTTCTTCAGAAGGGTAGGTTTGCCACATTTCCAGAACGACTCTTGGGAATCAGAGCAATTTTCTCCACACCTCAGGGTTTTCGTCAAGTTGGCTTTGAATACATGAATCGAGAACTGTTATGGCACGGCTTTGCTGAATTCCTAATATTTCTTCTGCCACTGATCAATGCAAGAAAACTGAAAACAGCTGTCTCATCGTGGTTCCTTCCAGTAGGTCATCGCCATGATAATGATGGCACACTAGCTATCCACTGTAAAGAATGTGCCCTTTGTGGTGATTGGCCAACAATGCCTCACACAATTGGTTGTAAGCNACGTTTTTTGTTATTACTGCATTAAAAGTAATTACCTATCTGATGCTTACTTCACTTGCCCAAAATGCAACAGTGAAGTCCAAAATTTAGTACCTTTGACACCTGAAGTTCACAAGTCAGTCTGATTCAAATATGCTTAACCCCTAATTTTGGGATTTGAACACATAATCTGGATTGACATTTTGATGCAATATTTCAAGAACAGCTGAATTGTTGAAGATGCCATCTTTTGGATAAGAGAAAATGTGGCCACATTTACCTCGTTAGATGGATGTGAAAGATTACATGGTACTATCTGCAGAGCAGGTGGTGACTGCTCCTAGTATCTTAGCCAAAGTTGTTCCCTCGATCAAACCTATCATTATAAACAGATTAGGCTGTTTAATTTGCTATTTGTAGAAACTTTCAGACATCCTGAGGACATCATAAATACAATTATTTTCGAAATAAGATAAAACATGTACATTTTTGGCTGCAGAAATACAGAAATCTTTTCTAAATAATTCACTGCAGAAATCATTTACCTATCACCTCTGTATTTTGCTATCTGTCAGTTAAGACCAAATTGTATTGTTCCTGTTCCTTTACTAGTGATTACAGTGTGTGACCTTTTTGGGTTTTAGAAATCTAATGTACTCAATACGTAAGTACATGAATGAAATTGAACATAATTTCCTTGCCAAATGACTATTGTGCTAATACTTTGTGCATTACTAGAGCATAGTCATTTGTTTTGATTAACTTGAGATCCTTTGTACCAAGCATCTTAATTTCATCTGTAACACATGGAAATTCTTGAAAAATGTCCTCAATATACTCTGTATTTGCCTGCCGCCCCAATTTATTTGCTTTTAAAATTCACTGTTCATTATACTGAATCCTGTATTACAACTATATTTGAGTATTCAATTTGTTCTAACCTAAACTTTGATGATGGAAAAATAACTGTTTCTGTAGTGAAATGATGATAGAAAAGCAGTGAAAATAGCTGGAGGAGCTGTTGGTACTATTAGCCCACCTCCCTCATAAAATTTTACAACACAATATTCTTCTTGGTCCATTTTGCCTGCCCTGAGAGTAAACATGTTTCCCATATTCTTTAAAAATTTTCCTTTTCAAATATTTATCCACTTCCCTTTCAAAGTTATTATGGATTCTGCATCTAACGTGATTTCTGGTAAGATAATCCATTTCCTAGCAACGTTCAAAAAACATCATCTAGCCTTCCCTTTATTTTGGTGATTTTAGTCTCCTCACCAAAATTTCTAATAATCCTTGTAACTAAAGCCTCAACGTGGTGTATATATATCTTACTACATCTCCTGTACCGTCTCCCAAACCTCAACATTGTTTATAACTTAGTTTCGTTAAAAGGGGCATCGAATACAAAACCTACAGAAATGATTGGTTTCACAACCGGTCTAAATGTTTAGGATTTGGTGCCTTAAATTATAAACAAAGATCTCAAATGACCCCTTTTATGTTTTTACAACTTTAAGAGTGGGATAAAGATTTTATTGAACTCCCGAATCTATCTGCTCTTTAGAGTTTGACCATTGTGTATATATTTTGTCTCTTTATTCTTCATCCCAAAATAGAACACTCTAAATTTAATCCAACATTCATTAACTCATCTACTAATCTATATGCTCCTGAAGTCATTTCAGGTACTCTTAAACAATGGTCATCATATTTGTGCCACCTGCAAATTTTGATGCTGTTCCCAAGTTCAAATTACTTAAATATTTCAGCATAATTCTCAACAAGTTTTCTATAAAAATCTCAATACAAAATTATTTGGTTACTAAATTGGTCCAGAAATTGCTAAGCTTTGCATCTATAGATGTCAAAATTACTTCCATAATGGTATAGTATGAACTTGGGCTTTAAGACATAATGAGTTGGGGTCACAGTGATTGTGTGGAAGCAAGAATTAAGGCAGGCTAACTAATTTTATTGAGGTGGAAGAGTGTTTCACCAGATGCTTTTATTTTATCAATGATCATTGCTTGTTTTAAACTTTGGGGGCGGAGGGTTTCGGGGAAAAAAACAACTAATTGATGATCTTTGAAAAATCTGGGAAAGGTGGAATATTCATTTTAGAAGTGCATTCATTGGCAGTTACTGTATCCATTTGCATTAATAAAATGGTGATTCACACAAATGTCTACTATATTANNNNN
>UN000024 
NNNNNTACAGTTTGTCCTTGGCCTCATACACTGCTTAACTCCGCAAACTTGCTTGCAGCACCCATAGTAGAGAGAACCAGACTGTTTATGCTGTCACTCCTTTCAGGGCAGCTGCTCTTCTTCTACCATCTCTCCAGAGTTTTGTGCATTGTAAACAGCCTCAGGATCGGTTAGCAGATGAATGCTGCTGCGGTATCAATTTACGGAAACCGGAGCTAAGAAGCTGGCTGAATCACTGCTCGGATACCAGTTAGTGCTGAGCCAATCCATTGCTTTTCTCGTAGTCAGGCTCCACCCTCGGAATCCAGCAGCGGAATTTTCCTTAGTCGCATCAACTTGTTTCTCTCTGCTTGGCGCAATGGTTGAAGGAACAGTTTGAGCGGCAGGCTGCTGAAGAGGACCTCAGCATAAAGGAAATAGAACAGCTGTTCATAAGATTGTCCCTGAAAAACATATCGTCCAATCTGGCTGGAGTATCAAAGGGTCAGCGCAGATTCTCCGGAGAAGATCGTCGGACGCAAGAAGAGACCGAGGAAGGGAGGACGCACCCCCTTTTCACAATAGTAGCTTTCATATTCAGGAAAATATTTGAGGAAGAATCTGCTTAAAGCAATGAAGAAGCTTCAGAAAGTTCTCCTGGCTGGTCTTGGCCTTCTAGTTCTCGTTACTTATATTCTGCATCACATTCGCCTCAGCTGTTATTTCCTGACCTGCTATTCAAAGGATGAGTTCTCTTCAGATTTTGATGACACAAAGCTCATGGAAGTTCCTGGCATTATGTTTGTGGAGACCACAGATGCCTTGCAGCTCTCGGCACTTGCTGTTTGCTCAGTGGAATCGGCAAGCCTGAGAAATCCGGACAAGCATGTTTATTACTTCCTGAAAGGATTCAGTGGGAACTTGTTGCACTATCCGCGCCCTCAGCATGAAGCCATTCACCTGCTTTCATCACTGAAAAACGTTACAATTTCCCCTCTGAGTCTAAAAGCACTATTTCAGGATACCCCTCTCAGCTCTTGGTATGAACAGGTCAATCCATTTTGGGAAAAATACTGGGTCCATGTGTTGTCTGATGCCTGTCGAATTGCATTACTGTGGAAATATGGAGGCATCTATCTGGACACAGATATCATATCTCTAAAACCTTTGGAGTTCCAAAACTTCATCTGTGCTGAAGGATACCAGACAGCGAATGGTGCAGCACTGGGGTTTAAGAAGCATCATAAATTTATCTGGGACTGCATGGAAGACTACGTCAGGAACTACGATGGAGACACTTGGGGTTACCAAGGCCCAGCTTTGGTGAGCAGAGTTTTGAAGCGGTGGTGCGAATCTAATGACCTGGGTGAATTTTTCAACTTGGAGTGTAAAGACATTTCCTATTTGCCACCCAAATATTTCTACCCAATTTCATACACAAGGTGGGAAAGTTACTTCCAACACTGGAGAAAATCTGATATTGAATCGGTTTTTGCGGAGACGAAAGGGGTGCATGTCTGGAATTATAAGAACATTTACCAGCAAAAGCAAGTCACTGCAGGAAGTGGAACCCTAATGGAATACTTCTTCTCAAAGTATTGCCCTACGACTTACAAATCTCTGGTAAAACGTGCCAGTCAAGGAGAACAATTTCAGGAATTTGTTGGGGACTGAGTATGAGCGAGCAACGGAGAAGGGGCCCTACAATGCACCCCTGCCCCTCTCTGTGATTTTGAAGACCTGGCCTCCATTTAATTTTGGCAGGTGCACTGTGGAGAGCCAAGCACGCAGCTCGCCAGATTGAGGCCTCAGGGTCAGACTGGGTCAGTCAAATTGGAGGTGTGGAGATTGTGGGTGTTCCCGGAGCGTCAGTGGATCCCATTATTTTTGTAGTCATCCCTGCTGCGCTTGGACCCGCAACAATAATTCGACAGTTTATGCTGGGTCTCTTTTCTTGCCCCTCCTGTGGAATTATCTAGACGGGGCTCAATGCAGACTCAGACCAGTCCCCACCTAAATTGGCAATTGGGGTGCTATTTACAACGTGGGGCCTTGATTTACATATTAAAAGGGATGCATCACCTGAAACAGGCAGATATTTTGGACACCAGTGAATAACCCTTCAAAATGGCAGCAGCTACATTCCCAGTATTAACGGAATTGTAAGGTGACCGACCCCATTTTGAGATGACTAGCATCTCACTAACACCAGACCAGGCCTGTGAGCTTTGACCCTGCTGTTACCACAATAGCCTTATATCATGAAACCTCTTACTGATTGTGTGGGTGATGATACATTTTGATATAACTTACATTACAAACCCAATATCGGAGTGTCACAGCACTGAGCTAATTGGCCGTCTTCAATCTGTTGCTGATTCCTGATTGAATAGTATCTGTGTCTGTTCAGTTGATGGTGCAGTTCCCTCTCCTCCACAACATGAAATTCCACAAGCTGTGCCAACCTGCCAACACTTCAACAAGATGGTGATTGATCTTGTATGTAGCCAGGCAGTTCAGTTGTGAAATGCATCACATCCTCAAGCTGGATCCTGCTCTCACCAGGCACACACGCTTCACAGTATAGATGTTAGTGAACAACACTAAACACCTTTTGACGATTGGTTTTCCCCTCCTTTGGTTCAGTAACAATGACCTTTGACTTGAGTCTGGGATTTCCCAGGAGTGTAGAACATGGTGCTCCACATAGAAGTGCCTTCTCAAACTAGGTAATCTGTAGAATTCATGGGGAAATTTAGTCCTGGTTAAAATTTGACCTCAACCCACCACAAACCTGCCACATCTGGGACTGCCAGCCAAGGACCAATCCACACTAAGGATGTATGACTCTCATTTAACTATTTTAATAAAGCAGTGTTCCAAAGTGAAAAACACACACAAAGG
>UN000025 
NNNNNNNNNNNNNNNNNNNNNNNNNNNNNNNNNNNNNNNNNNNNNNNNNNNNNNNNNNNNNNNNNNNNNGCCATAAATAATTGAATATCCAGAGATTTATTTGCAATGAACTTTCTTTTTCCTTTTGTTTGTTGTTAAGCCACACATTTATATATAAAAATGAGACTTTCTCTGTGGGGGTCATTTCTATTCTGGTTTAATTGAATACTATAAATTGAGAGTTTAGCATACATGCTCTATTACATTTTTTTCTATTTTATATGGTGCTGATTAATATCAATGCGCTTGATAGATAAAACATCAACATTTTTATTTCTAGTAATTTGTTTAAGATATGAAGATGAGGAAATCAAAAATGCTCTTAAGAGGTGATGAACGTATATTACTGAAGGTGTGGAATAGACCCAAAAGACAAATATTGCACTTGATTTGAAATAAGTCTGGTATTGAATATGTGAATCAACTTTAACTTTATTTTATTCTTCATTTTCTAGACTTGATTTTTTTGTGCATTTCTTCTGCAAATTAAAACATTCCCTTTATACAAAGTACATAGATCTCTAATGTTGTAAATTGTTTGTGTCTACTTCAACAAAAATAAAACAATATTTTTATGTACGTTTTCTAAGGTGATGAATATAAAATGTGTGGGAACAGATGCATTATCTAAAGAATTGGTATTTTAATTACTGTACAATTTTCAGCCATTGTGGACAGGATGCTTAAAATGTTTACTTTTTTCTTCTGACATTTACTGTGCAGATAAAATCTCACCAATGAAAGTATGGCTGGTTGACAGGGATCCAAGATCAGTAATCATCTTGAGTCTGACTAGAAACTCAGTTGAAATTCTTTGGCAGTTGCTGTTGGCATTCTCTGTGTGTGTGTGATTTGGGAATGTTTGATATAAGTTTATACATACTCTGTGATCACAATTCTCAAAGATTGTTTGTACATTCCTTTCTGGACACGTTCTATAAAAAATAAAACTGAAGAAAATAAAACACACAA
>UN000026 
NNNTTGGATCAGTGTTTGTTGTGGGTGAGGCCACTTCCTCAGCAGCTGATCTGCTTGTACAGATCCTGATCCCTGCTTGTTCAGACTTGTTCAACCTGTGGAGCAATTCACCAGGAATGCTTCCAGCCAGCAGTTTTCATTCAGGACTACAGGCCAGAACCCGACCCCTTCACTCTTGTTTCAGCGATGCCACCAAAGAGGAAATCGGCTGCCACCAAGTCGGATGCCAAGCAAAAGAAGGTCAAAGTTGAGCCAGAGGAGGATAATGTAAAGTCAACTGTTGAAGCCTTAAAAGCTGCTCCAAAAGACAAGGCCAAGGCCAAGATTGATGAGCATTGCCAGCTGAGTTCTAATGCATTGGCGACGATTCATGAGGACTATGATTGCATGTTGAACCAAACCAACATCGGAAACAACAACAACAAGTTCTACATCATCCAGCTGATTAAACTGAATGACTTCTATTATTGCTGGAACCGCTGGGGCCGTGTGGGAGAAGTTGGCCAAAATAAACTGGGTCCTCCAGTTGCCCTGAATGTTGCTATGAAGGATTTTGAAAAGAAGTTCAAAGACAAGACCAAGAATGACTGGGTGAACAGAGATTCCTTTGTAGCATATCCTGGAAAATACACAATGATTGAAGTTCAGCAGGGCTATGAAGAAGTGACAGTTATGAAGACTGACGCTGTGGACGGAGGTTCAGTGGTGAATAAGAAAGTCAAACATTGCACTTTAGATAAACCAACCCAGGAGCTGATCACTCTCCTCTTCAGCCATGATATGTTCAAGGAGCAGATGCAAACCATGAACCTTGATGTGAAGAAGATGCCTCTTGGAAAGTTGAGTAAGCAGCAAATTGCCAAGGGTTTTGATGCGTTGGATGAGATTAAGGAAGCCTTGGAGAAATCCCAGCAAAAACAGCTGGAAGAACTGTCCTCAAAGTTCTATACTATCATTCCTCACTACTTTGGGCGCAATAGACCCCCGGTGATTGATACATCTGAAGTGATCCAAGCCAAAAAAGACATGCTGCAGGTGCTTGCTGATATAGAACTGGCTCAGAGTCTTCAAGCTGAGAAGGAACAGAAAACCAAGACTGAAGTTGTTGAGGATGTTCCACATCCTCTGGATGAAGATTATAACCTACTGAAGTGTAAGCTCTCATTGCTGATGCACACTTCCGAAGAATTCAAGATATTTAAGAAATATGTGGATGTGACTGGTGGTGCCCACAGACCAGTGAAAATCCTCAACATCTGGGAGCTGGACAGAGACGGAGAGGGGGTACGTTTCAAGACCCACGATAACATTGAAAACCGACGCCTCCTGTGGCACGGCACTAACATTGCAGTTGTCGCTGCCATTCTGAAAACAGGGCTGCGGATCATGCCACACTCAGGGGGCCGTGTAGGATGTGGAATTTATTTTNNNNNNNNNNNNNNAGCAAGTCAGCAGGATATGTTGGGTTTACATCCAGCCATGTTGGTGTCATGTTCCTGACTGAAGTGGCTTTGGGGAAAGAACATTCAATTTTCCAAGATAACTCCAATCTGAAAGCTGCTCCCAAAAGGATTGACAGTGTTGTTGCCCGTGGCACAACCGAACCAGATTGTTCTCAGGACAAGGAGATAACTNNNGAAGGGAAGAAAGTGATGGTTCCCCAAGGGANNNNNNNNNNNNNNNNNNNGCAGAAGCAAAGCTACTTTTCCCAGAGTGAATATGTCATCTACAAAGAGAGCCAGGCCCGCCTTCGCTACCTGCTGCTGGTGAAATACTGAATGGCCTTCACCCACTCTTCCACCATGAGACTGCACCCTGTGATCATTTCCCAGGAAGGCTCAAGCTGCCTTAACTGAAGGAGCAAAGTCATGTTTACTTTCTGCTGCAGTTTAATTCTGTTTGGCTAGTTCCACTACACAGGTGTTTGGATTGGCTGCTTTCACAGTTGTTGCTGCTTTGCACTCCAGACAGTTACAATTTTAAACGGCTCTTATCTGGGGGACTTAACAAGATGTTGGAGATGAAAACTGATCAGAAATACTCCAAGTTCTGGGCTCCCCTTCCATTAAAGAGTCTGAGCCTGTTTGGCTTCATTTGTAGCCCAGACTAAACCAAATTAATCCTTGCAGGTAGATGCTGACTGAATGTTAGTGCTGGGATTAAACAAAGAATACTGACCATCAGGAGCATTACAGGCCATGGGGTATTAGACTTTTACTAACAACTGTGTGGGTATCTAAGTAAGGGGAGAACTGACAGGCCTCCCTGCCTCTACTCAACCCCTCTCCAGGCCTCACTGTAACCTTTACTGAACTGACAGGCTTTGCCCAAGGCCTCCCTCACTGGCCACACTGAGTAATAGGGCCATTCTCACTGGAGGTCTCCCTCAGGCAAGCTGCACTAAATTATTTGTAAAACCATTTTTGCTTGCTGAAAATTACTGACTTCAGACTGACAACACGAGTTGAACATGTGCCTCATCAAATTGGGCATCTTGACTCTCACACGACAATCAGAAACACTTTCACACGCCTTTCACCTACCCCTCCTGCCTCGATACACTGTATTCCCTAAGGAACCAGTCTCTGTGTTCCCTGCAACCTCGCACAAGCCTAGAGGAGACTTGCGGCAAATTGAAATATAGAAACGGGAGAATGACATGTCTACTCTCCCGATGTTCGGCCATATTCGGCTGCAAAACTGGATGCTCCCCATGACTGATCCTTAATCCTCCTATCTTCCCAAGGCTGCACTAAGTGCCTCAAGCTGAAATGACAGACTGCTTCCATCTGTCTCCACCACCCCACCAACCAATATATTAAGAATTGGCAACTGTCATGGATGACTGATGTGCTGTATTCATCCGCTGAACCCTTTTAGACTGGTGCTTATCATAGGACGATGGAAGAACAGTGCAGACAGAACTTTTGAACTGCAGTGTGTGTGGTTGATGTTGGCCATGTGGAAGTACAGCAGCTTGCCTCCACTGCTTACAGTTCATTGGAAGTTGAGTCATGTATGGCTGACAGTCCCCTTCTGTGGTAGGCTCACACCCAGCAACTGCACAGGCCTCTGTCTCCAAGCAGCCACCATTAGCTGGAGGGTGAATGGAGGTTAAAGGTTGCCCTTGACATCCTTAGGTAAAATCCTTTTTTGAAAGGTGGTGTGACAGAGCTGTTTCAAAGTAGACCTAACTGCAGATCTTCACCATGAAAGGCACTAATCTGAGGCTATTTTACTGAAGCGACTGTGGCACAGGACAAGTCCCTTACCTTTGTATTTGGCACTGTTAGTCTGTTGGAAGCTGTCATTCCCCTCACAATGTAGAAGAATTCATATGTTCATAGATTGTATCCTGTTGGTCGGTAATTGTTGCCACTGTCCCGACTTATGGTCCCAGGAGTATGTTTGCACTATTAAAGCATTCTGTTATTCACCACTCTAAAAACACACACAN
>UN000027 
NNNNNNNNNNNNNCCCTGTGTCACCAATATAGAGATGTTAATGTAACACCAACGTCTACAGTTCAGTAACAGATAACATACAGAAATTTATACTTCAGATATGACTATATATATTTTGGATTTCATTGCAATTAACTTGGTTAGAACTTGTGTGTTTTTGTGTGAACAAAGTTTTATTGTATTTAAAATGAAGGGATTACAAGAAATAGCATTACAAGATGTTATCGTGACAATTAATCAAGTAGGATGCACAAAATACAGGCATGAAGGGGTGGATTTCCATTCAGGTTTTTCCTGCTTATTTGGTGCAGCATTGGCAAAAGAAGCGTGAAAATCCTGGCAAAATAGCAGATGTACTGGATAAACATCAAAAACTTGCATCATTAATTTAAGAGTTAAGCTGAAAAAACTTACAGTGAACCAAGGGAGATTAGGAGAGGCTGGTTGGTCAAACTTGGTCAAAGAGAAAGGTGTTAGGATGGGTCTTAAAAGCAGGAAAAAGAAATGAAGAGGGGAGAAGTTTAGGAAGGGAAATGTTTTAAGAGATGTAAATTACAGTAACAGAAGAGGTCTAAGTTTGTAGATTCACTGTGATGAAAGAATGATTCCTTAAACTAACCATCACTGTTGAATAAATGGAGAACATAATCATTGCAAACACAAAAACCATCCAATAAAATGGAAAGATTATTTTTTGGAAAATATTGTATCAAAATTGTAGAATCAATATAAGATGGTGAGCCAGAGTCAAAATTCCTCCATTCTGGGGTCACCGAGGCACCTTTACCTTTATAAGGGTGGGAATGGAGTTAGAAATTGGGCAAGAACTATTTGTACTTTTGTTGCCTGATCAAACATTCTGCAGGTTTTGGGGACAGGGTCATAATGTGCTTACCGATTTGTGACAGGTGTATTATGATTCCATGCAAATGAGGAGAATATAACATGATTTCTTCATTTATACTCTGAGTGACATTAGGTAATGTGGCTTATACACATCCATGCACACAGCATTGCTAGGAAGACAGAGATATTTCAATGTTAAAAGGTCTCAGTTTCCCAGTAGTTAGTTGACCACAATCAGTTCCTAAACAGGAATGCAGCCTCTCAAAAATGGGCCAAATTTTACTTCCAATTTCTTACAGCCAACATTGTTATACTGAGGCTTCACTCTAGCAACAACCTTCCTGAGGTGAGCACTCAGTTGTGCCGTTAATGATTCAGGTCGCACCCTATCTGGTTTTCTATCTGATGCAGAATGAAAAATTGCAAAGCATTCTTTGAAATAATTTTATTAGTTTTGAGGAATGTTTTTGAAGTTTACTAAGCACTCCAAAATAATTTCTCCGATGGCTGTTTGTTTTTTAGCACTTGGCCTTGCGTTCTAACCAAAAGGTGAAGAAAGATACAGATACGTTTAATTATCTCTGCTAATGGCAGTGGGTGGATTAGGATCATTGCAGACGTATTGAATATTCTGCAAGATTTAGGAGATTTTTTTTGTACAGGTGATGAGGGACTGTGTGAACTGAATTACCCCAGAGCCTCGCCACCATCCTCATCACTAATACCATCAAAATGTCCCCCAGTGAGGCGTAGCACAAAACAAATACAATGCAAAACTCCATCAACATTACCCTGATAATATGTCACATCTGAGGCTTTGATCAAACAGTACAACCACCAGTTCCACACAGCATGTGACCCATGAGACTATCCAAATTCATGTACCGGGACTTTTCTCAACTGAGTTGAAACCTGACTCCAACACTGATATTGAGGCAACGTTGTACAGATCAGGAGAGAGAGAACCTTCTGGAATTAATGTTCATTTTAGTCACTCCTATGTGTTTGAGYGGTGTGGAAAGACTGAATACAGCTTTGAGGGGAATATCCAAGAGTAAGTCTGACTCCTCTTCACATTCCTCCAGTCCGTATGTCACATCATCCAACATCTCCTTGTGCTGATGGCAGATCTGCTCCACCTTTAGTCTGTGAATCTCTCTCCTCAGGCAAATGAGTTTTCGGGCTATCTGATGATCTAATGATTGCATCTCTCTAAGTTCTTTTCTGAGCCAATCTAAAGCTTCGCCAATGTTTGCAAAGCCGCAGATATTGGTGCGAGAGATGTCGCCCTTGTTGCTCTGTCCCGGTGACAGGTTGGTGTTGAGGTCACTTTCCCTTCCCGGCTGAGAGTCGCGCCGCTCTCCGGTTTTCCAGGGCTGACTCTCCAGCTTTTCCTTCCATTCCGCGAACGATGGTCTCCTAGTCTGGAGTTTTAGTTTCGCTGTCAGCGCTTTGACTCGACTGAGGTGATCATCCGGCTCCAGCTCGCTCCCCACGGGTTCGGGATTCAGTGAGAGAGACATCTGTCCCCGAATACAGGCTGCTGGAGATTGGGCACAGTGGGACNNATAGAAGCT
>UN000028 
NNNNNNNNNNNNNNNNNNNNNNNNNNNNNNNNNAGCAAGTTATTATGCGCCTATCTCCGGCCCGTSACGGGTCACGGCGCTGATGCCACTCTGAGCATGGAGGCCTTCATCCCCATCACTTAATGCTGTCTCCTGTTAGTGGACAGAATGGGCAGCTTTGGGGTGAAAGCGATTTTATTCATGGCCTTGCTGACCGTTACAAGAGTGAGCGCGAACGCTGAAGTTCAAAGAGATGGTAGTCCTTCAAAACATCTGTCTGCGGAAGAGAGTGATATAATTTCCAATTCAGCCAGTGATGTTGAAGTTGAAAGAATGGATGAGCAAACTAAAAGAAAAATACAGTTTCCAACAGCAGAAATTGCTGATGCTGTTCTGGGAACTGGAATTCCTTCTAATCAAGAAGCAATATTGTCTCTTATTCAGAATATTAAAAATGAACACACTGCCTTTGAAGACAAAGATACTCCCTGTACAGATGTGAGTGGAGATAATGGAGAATGCAGTGTTGCAGAGGAGATATTTCCTTCCCTTACATATATCCCATCTGGTAGTCAGGAGGGAGAGCTGCTTGGAGAGAGAGAAACTGGCATTCTGGAACCAGTGCAAGTTGAGAACCCAGCAGCAGCAGAAGAAGCAAATGCTACTGAAACAGCCAGAGCACCAAAAGTAAACTGTGATGAAAGAAATATGACTGGATTAGAGAACTTCATTGTCCAAATTCTTAACAACACACAAGACCTAATGGAATTCCTGAATGCCAATGGCACTGATTGCTCTGTAGTCCTTTTCTACACACCATGGTGTCGGTTCTCTGCAGACCTTGGTCCACATTTCAATGCACTTCCACGTGCTTTCCCCTCGCTGCAGTTTCTGGCACTGGATGCATCTCAGCATAGCAGCCTTTCTACTAGGTTTGGTACTGTAGCTGTTCCCAACATCCTCTTGTTCCAAGGTGTCAAGCCAATGGCCAGGTTTAACCATACCGACAGAACACTCCCAACATTGAGAGCTTTCATCTTTAATCAAACTGGCATAGAAGCATATGGCACCATTGAAGTGACGGAACAAGATCTAAGCGGTCCACTTCCCAGTGTTGCAGTGAGAGGCATTGACTGGCTGCTTGTCTTCTCTGTGTTGTTTGTCTGTGTTTTTTTAGTTTATGGTACAGTACAGTCAGATAGTATCAAGTGGTTGATCACAGGACAAGAGCATGAACACCAGGACTGAACTCATACAGACGTTGGTCACAACCTACCACAAAGAGAAGCTGCACCAGACACCTTGGGCAGCAGTGGAAGATGCTCATAAATGAGTCAGCTTTTTTATCACCAAATTGCTCTGTTTGTTCTGCAGCATTTAAATTATGGATATAAATATTCAGTAATTAAGGCTGATTTGTTAGTTATGAATAAATACGAAGTATTTTCCAAACTATCAGATGNNGAATTGTATCCTGCTTCAAAGTGATTGCTCCTTAACAAGCNNNAAAAGATTTGCCAATATGTACCAAATATCAGTTCCAGAATTAATGGATTCAGACTTCACACAAGTTTAGAAGATCACCTATCTCTGAGCTCATGATTAGGCACATTTTGAAATTGGTAATATTGAGGAAGGGAAGAAGAAGTTTAACAATGGTAAGTAACTTGGCATTCAATGTGCTCAAGAATAAAATTTAAATCTATTGGATCCTGAGGACCAAACTCCAAATTTAGATCAGCTAACCACTTCATACTTAAAAAA
>UN000029 
NTTGTGTGTGTTTTTGTTTTCAGATATTCTTTTACTAGTCATTTTTGCTTCCCAAAATTCACACTTCCAAGAAGTTTCAAACGGTGACATCCAGACATCTCAGCAACTTTCTCTGTTTTTCTGGCATCTTCCCCATTGGATTTAGGATGATACCGTCATTCGGTAAAGTTCTGAAGAATGGAAGCACTGTTTTCAACAAAAAAAAACTTCTAACGGAAGTATAACTATTTCTACAACGCATCATTTCAGACAAAGCAAATCCTCGGCACTTTTTGGGGTTTGCTGCAGAGTAACTTGGAGATGCCATAGGGGGTTGACTAGCTAGAAGAACATTTACAGTTTTACATTGGGGTATTAGATGGTGTCACCTTTTATTACTGCTGTGGTTTAACCCATTGGAGGCGGTTCAAAGAAAGTTTACTAGATTGATACCTGGAATAAGTGGGTTGTCTTATGAGGAAAGATTGGGCAGGCTGGGCTTGTTTCCACTGGAGTTTAGAAGAGTGAGGGGTGATTTGATTGATGTATACAAGATCCTGAATGGCCCTGTCAAGGTGGATATCAAAAGGATGTGTCCAGAACTAGGGGGCACTGTTTTAAAATTAGGGCTCGCCCTTTTGGGACAGAGATGAGGAGAATTTTTTTCTCTCAGAGGGTTGTGCGACTTTGGAATTCTCTGCCTTAGAAGGCGGTGGAGACGGGGTCATTGAATATTTTTAAGGCAGAGGTTGATAGAGTTTTGTTAGGCAAGGGAATTGAAGGTTATCAGGGTTAGATGGGAATGTGGAAATCGAAACACAAGATGATCAGCCATGATCTTATTGAAAGGCAGAGCAGGCTCGAGGGGCTGAATGGTCTACTTCTGTTCCTATTTCTTATGTTCTTATCCACAAAAACTGTCTTGTGTCCCTAAATCTTTATGCGCGGTATTTTCAGTCCACATGGACAACAAGACATTCAGCAGGACTGCATAAGTTCCTGATGTGTACAAAACTAAATCTCAGATTATCATTTTAGAGTGAATAAAAAGATCCTTTAGAATTTTCAGATGAACAATGAGAAAGACAAAATGTTAGCAAAGAGAGTATGTTCCAAAATGTGATACAAAAAAATTTACAAAATGCAGTTTGTTTTAACTACAAATATTTCTTCAACCGGAAGGAAGTTTACTAAAGGATTAAGAGGATTAGGTAGCAAACTGAAATTTACAAAGATGGAAAAGGGTAGACGGCAAGGTAGATGCAAGTTCAAATGATTAGGCTAAAAATATCACCACATCTCTTAATCTTTTTGGACTGCAACCAAATTCTGTGCTTGATTTTTAGGGTTTATATCCATACGGGTCAACGAAAAGGATTGTGCATCTTTCTCATTAGTGAAAGTGATATGTAATCCGCCTCCTTGCTTTTTCTGCTAACTTGGATTCTTTACTTGGCAATTTTCAATAGCCTTTGGATGTCAGGTTCAATCTGGATGGTTTCGAACATTTTGCTGTAGCGCTTGAAAGGTTCTCCGTCAGGCCCGATGAGAAATTTCTCAAAATTCCAGCCAATATCTGATCGGCAGACGGGGCTCCAGATGATGAATTTGGGATCTTTCATCAAGGATAAGGGATCATCCGAAGGGACGGGCAACTTCTCCTTCAGGAAGGCAAAAATGGGGTGTGTGCCAACACCATTGACCTCGCACTTCTGGAACATGGTGAAATTGGGCTCAAAGCCACCTCCAGGCCGGACATACTTCAGAGAATTGAGTATCTCCTCATTATGACTGTTTTCCTGGTAGCCGAACTGGTTGCAAGGGAAGCCCAGCACGACGAAGCGGTGCGGGTAGCGCCGCTGGAGTTCGTTGAGCTGGGTAAAGTCCCTTGTGGTCGTGCCTCAGAGGGAAGCCACATTCTCGATCAAGACCACCCTGCCTCGTAAATTATTGAAGTCCAGCTTGTCCCCGTCCAGGGTGACGGCGCTGAGGTCGTAGAAGGACTTGACGCTCTGAGACATCCTCAGTGTATCACAAGGCTGCCTTGCAGAAGGACTCCAAGCAAATGGTGTGGGTATCAAGCCCTCTGATCACAGGTACAAAGGATTCTATGACTTGTGCGATGACTTGGCAGAAAAAAGAAACACCAGCCCCTCCCTCTCCAGYGGACCAAGCATTTAATGAGTTAGTTTCCTACAATAGCAGGAAACAGGCACTCATCCTGGCACATATTCAACTCTCTGCGAGACAACCACATACGGTTAAGTTTCANNCAACTGCA
>UN000030 
NNNNNNNNNNNNNNNNNNNNNNNNAGCCAGTCGCGTGCGGAGGGAGAGGAGCTGGAGGCTGCCTATAGCGGGTAGCTGCAGCGAAAAGCAAGGGCAATGATGATAAAGGTCCTGATATGCGTTGTTGCTGTAGCCTTCCTGCAAATAGAAGGCAGACAACGGGCGACGTCGGACAGCGGCAATTTTCTGGATGATAAACAATGGCTGACGACTATCTCGCAGTATGACAAGGAGCCCGGACACTGGAATAAATTCCGAGACGATGATTATTTCAGGAGCTGGAACACTGGCAGACACTTGGACCAAGGGCTTGATTCTACCAAAGATCCCTGCCTAAATGTGAAATGTAGCCGACACAAAGTGTGCATCGCACAAGACAACCATAGAGTGGTTTGCATTAGTCATAGGCGGCTAACACACAGCATGAAAGAAACAGACCTGGCGCACAAGCAATGGAAAGGATCAAACTGCAAACCATGTCCAGTAGTTCATCCTCATCCTATATGTGGAACGGATGGCCATGTCTACTCTTCTCCGTGCAAACTGGAATATCAGGCATGTGTTTCAGGCAAGCAGATCTCAGTCAAATGTGAAGGACGGTGCCCTTGTACCTCAGATAAATCATCAGTTGAAGGAAAAGATGAAAAGAAAGCAGAATGCAGTGACAGGGAGTTCAGAGAAGTTGTATCAAGACTAAAGGACTGGTTCAAAGTGCTCCACGAAAATGGAAACCACAACAAAAAGGCTCATGGGCTTCAGAGACAAGGCAAGGACAGAGTTAAACAAGGAGAACCAACTGGTCAGAAGTATGCACCTGAAGGGCATCAATCACCAGCGCGCCAACTTGAAGCAAGCATCAGGACAGATATAGACACTTTGCAACATTTGTATAGTGATATGAATAAGGAAGCACACAGTGAAGGACAGGGTGCCGATGTTGGAGGATTTGACACCAGCATTCTACCCATTTGTAAGGACTCACTTGGATGGATGTTTAACAGACTGGACACAAACTATGACCTGCTTCTTGATCAGTCAGAGCTGGGAAGCATTTATTTTGACAACCATGACCAGTGTATGAAACCATTTTTCAACTCATGTGATACGTATAGAGATGGTCTCATTTCCAACAATGAGTGGTGCTTCTGCTTTCAGAGAAATCAAGACCCGCCCTGCCAGATGGAACTGAGCAATATTCAAAGACAACAACGGGGAAAGAAGCTGCTTGGAATTTTTCTTCCAACCTGTGATGAAGATGGTTATTATAAAGCGACCCAGTGTCATGGCAGTGTGGGACAATGCTGGTGCGTCGATCGCTATGGGAATGAAATGAGAGGATCTAGATCAAGTGGATCACCAGATTGTGGTGGTGATATAGAGATTTCAGGTGACTTTGGCAGTGGTGACTTCCATGAATGGTCAGATGATGAAGACGATGAGGAAGATACCAATGACGAGGAAGAAGATGATGAAGTTGACAATGAAGATGATGAAGATGATGATGATGAATATGATGTGGGTGGCTACATATGGTAGTCTGGAAATGTCATGAACTTTAATATTTTGCACGTTTCTATAGTGAAATCTCATGAGTTACTAGACACATTAAAATGGCAAAAGATATTCACTCAACGTGTATATTTTGTACAATTATACCCTCAAACATGGTTACTCCAGAAATAGGTCTACATCCATTTAAAAATTGTTGCAGTACATCTTAACTCTGTCATTTTGAAAACATAAATTACAAATTATAATCCAAACCAATTAAGAGAAATACAATACTAGAACACATGAGAAAACCTCAATTATGTTTTGAAAAATAGTTTCCTTTAAATTGTGTTCTGTCATTGTACATTGTCTCAGTGATGCAGTAAATCTAGGCTGCTCCTCCACAAATAACTTGTGTGCACTGCTCATTGTTGTTGACCTTGAAACCACTAATCACAGTTTTGGTTTGCCTTTTTTTTTAAAACTCTTGGTTATTAAGATGACAAAGGCTAAAATGTACTTATGTCATCAATATATAAACAAAAAATCATTTGTTAATAATTAGTTAATTTTTACAAATGAACATTATTATGGTGGAATTTGCAGCAGTTAAAATTTTTAGACAGAGAAGATTATGGCAACAAAATATTTTTGCCATATCTCTATGTAAACAATGCTAAAGAATGTGGATGCCTTGACTACCTGAGTKTTTTTTTTTCTTTTTTCTTCCAATTTTAAAGGTATATGTAATTTTAATTACCAATTTAAAAATGAATAGAAGTCACATTACGATGTGCCTTTCAACTTAAAAATAGACATATTTTTTCTTTGTGTATGAAATGTAGGAGTTCAGGTATATTTAAGCACACTGATCACGGCATAAGTACTGCAGCTGCAAACATGGGGTAAGAGAAAAATAATTTTAAATAATTTTTCAATAGTTATGGCAGTCATCCTATGGAAAATAAATATATACCAGTAACGTGTAGCAGTAGCACTTAACAATTTTGCTATAGACTAAATTGCCCTGTATTTATGTTAGCATGTTAATTGATTGTATAGACATGTTAAAATTCCACCGCCTTGATGCATATTACAGTTGAGTCTTTTAAGTCCTTTGTCAACTAAAATCAATGTTGTTTGTAGTTACTAACATAACATTACATTGTGTGCTGTTTATTTGGAACCTATGATTGTCAGTTCTTAAATGTATCTCCTGAAATCTGGACTAAAGGAAAATCATAAAATATATGACTCATTTTCATTAATTTTTCCTAATAGACTGAATTTGCATTATAAAATGAAAAGCTATGCTACATTTTTTTTAACTGTATGTATAGTTTGCAATAATAAAGGACTCCTGTAACCAAAAAAACACNNNN
>UN000031 
NNNNNNNNNNNNNNNNNNNNNNNNNNNNNNNNNNNNNAGCAACAAGGAGGAGGCAAGAGGCCAGCCTATTAAAGTGCCACTCCACGGTAAAGCTGGCTAGCTGGAGTTAACTGCGTTTGAATGAGGGCGGTCCGTGTACAAGTAAATTGGTCTTCAACAAAAAGACAACTCTATTTAGCCTAGTTGAACTCAAGCTTGTTTCTAAATTCCTATCTGATTTAGTATTGGAATCGCAATGGAAAAAGTAGGCATCTTGATCCTCCTGTGTGTGTTTATGAAATCTATTGATTGTCAGTGGAAGAACACTCGAGTATCAGAACTTGGGTCAGACCTGGGGATGAAGATTTTCAATCACGTTGCTAATTCTAAACCAACAGAAAACATTATCATGTCTCCACATGGAATTGCATCTGTACTTGGAATGCTGCAGCTAGGCGCAGGTGCAAGAACAAGACAGCAATTGAGCTCTGCTCTGAAATACAACTCGTATGGTATTTACAGAAAGCTCAAAAGGATACACAAGTCTTTAACTGAGAGCAGAAATCAGGATATAGTAACTATTGCCAATGGATTATTTGCACCTAATAATTTTGCAATGGAGGAACCTTTTATTAGAAAGACTAAAGACGTGTATCAAGCTGCATTGAGAAGTTTGAGTTATGAAAATCCTGTGGAAGCTGCAGCTGCAATCAACCAGTGGACTAACAATCAAACCAGAGGTATGATTACAAATCTAATTTCTCCGGCAATTCTCAGTGAAGCTACGAGGCTAGTGGTGGTCAATGCTATTTTTTTCAAGGGTTTGTGGAAGTCTCGGTTTCTACCAAAAAATACTCGCAACAGGGATTTCTATGCAGCTGATGGAAATGTGTATCAAGTTCCTATGATGTCCCAAAAATCAACCTTCAATTTTGGTATGGCCATCACACCTACTAATGTGAACTATTATATCCTTGAGCTGCCATACCATGGAGGCACTATCAGTATGTTTGTTGTTGTTCCAGTGGATATTACTATCCAACTCTCTGAAATAATTCCTCACATGAATGTACAATCTATAAACAGCTGGAAGGCAATCATGAGAGAAAAGGAACTTGATATTGCCTTACCTAGATTCACTGCTGAGGCAGAAACCAACCTGGAGAAACCGCTTTCAGCTCTTGGAATCACTGATATGTTCGATCAAACTAAGGCAAATTTTGTAAAAATTAGCAGATCTGGTGAACTGTATGTTTCACAGGTACTACAAAGGGCTAAAATTGAAGTGAATGAAGATGGAACTAAAGCTTCTGCAGCAACAGCTGCTGTATTTATGCTAAAATCATTAAGGATTACTCCTCCATTTGTGGTGAACAGACCATTCCTCTATATCTTATGCCACAATCCTACAGGGACCGTCCTTTTTATTGGGCAAGTTTCAAAACCATAAGAAGCCAATTTCAATTGGATAAGGTTCAAAATGGTTTTTCAGTATCAATGGAGGAAAAGTCATTGCTGCCTTCAAGTGTCTTGGTGATGAAAAGCAGTGCTATTATGTACAAACACTGACTTTAAGAATGGAAACAGATATAGCCTTACAATAACACATGCATATATTTTTGCCTTACATAGAATGTTTAATTGTAATTCAAGTATTTTTTAACAGTATGAAATCATCATGTCTTTTTTGTATCTAAGTTTAATATTGCACCTGAGGGAAACAATAAACATTCAGTGTCATTTGGCTGAGTATTGCTATTGGAATTGAAATCAAATTCAGAAATTTTACATGAAAGTGCTCAAAGCTGTTTATTTGGAAAATGACTAAATTGGGGTTCTTGAAGATAACAGTTCTAAATGTTCAACGCCCTTTTATGATTTCAGGTAATTACCCTCTTGTTTGATTTCTTGGAATATTACCAACCGTCTCCATTCATGTCAATGAGGGGGGGCTTCTACGTAATTACTGTCAACCATTTCAAAGGCATGTAACTGGGGCGGGGTGGGGAGCAGTGTTGAAAAAAAATCTGCAAACCCCTACTTGCAGTTATACAAGAATTCAGACTACCCTTCAGGCCAAATTTTTATCAGTTTGGAGTTAAATGTTTTGGGATGTAAATTCTTGAATTTGATAATTACCTTGCTGTGCAAGTTGCTGCTCAAAGGTCTTTTCAATACTGAGCAGCTCTATAACTTTTGAGAAAAGTCATTCAAAGTCCTTGATTTAAATGCTGAAGTAATCATGCATTAGTATTTATTGCAACAAGGAATTGAATAGAGTTCGCTGAATGATTGTAGCAAAGACCTTTTGCTTTTTCAATTTCAAGATCGTTGTGCAATTTGATTTTGAAAGAATGCTTTGTACTAAATCAATATTTTTCATTAGCAATAACCTTTCCTTAAATGTTAGCAGAACCTGGTGCTCTACCTGAATGTTACCGTCTCATTGCTCACTTGTGAAAGCATGTAATGTAGGACAATATAAATGTAGTGTGGAGACTTTTTTAAATGCTCTTCGAGATAATTTGTTTAATTCCAAACCTGGGTTCAAGATGTAGGTTATTTTTGTGTGACCTATAATTTTGGAGGCTAAGTGTAAAACATTTGTCATAAACAGTGGAAATTTAAGTGTTTTAATAAAATGTGAATTTGGTCTACCATAAAAACACACAC
>UN000032 
NNNNNNNNNNNNNNNNNNNNNNNNNNNNNNNNNNNNNNNNNNNNNNNNNNNNNNNNNNNNNNNNNNNNNNNNNNNNNNNNNNNNNNNNNNNNNNNNNNNNNNNNNNNNNNNNNNNNNNNNNNNNNNNNNNNNNNNNNNNNNNNNNNNNNNNNNNNNNNNNNCTAAANTAAATTGGAATTTTTATAAATGGGTTGGTGACATACCTAGAGTAACAATGATTATTACAAATACTAATAGCATAAAATTATATTCCTATAACATCACTGTCAAAGAATTTTGCAGAACTGGTTCTAACTAAAATTTCATGNCTTTTTTTTTAAAAAAAAATGATTTATCTATAAAATATTTTAATTGCAGCCTCTTCATTTATTTCAAGGTGTGATTTATTTTGAATGTTTCAGTTGAATGATGTTTAATTCCAGGATGTATGTTTCTGCTATTTTTATTTTATGAACAATATGACAGTACCACAGTCGGGTTTCATACTGGAATAGTCACTATTTAGAAGTCAGTGCATCACAGGATAATGTGGGGTCAGTCACTCTGAAAGTGATAAACGTTTTACTGTTGTTATTTTAAACCGGGTTTCTTTTTATGTATTATTAATTTAACTCTGTTCCTGAAAGTGCCCATTTTACATCCTGAGCAATTTTATGACCTCTCCAATCTTCATCCAATTAGTGACGAGCTTGACCTAGGCCCATGTTGTTGCTAGGAAACTCCAGACCTTCTGTGCAAGAAAGATGCAAAAAGTCAAACCCTTTATCAGTTCAAGTTCCTCTTCCTGGCTATTTGAAGTTGTTGTACAAATGACAGAATTAGAGAGAGCAATTTATGGATTAAATTGTTTTATAAATAAAGGAATGTTTTCTCATGTACAGCTGTAGATCCTATGACGTAAAAAGGGTTTTGATGTGTTTCATAATTTAATAGCAATGCCATTGATACAGAAACACTAAGAGAAAATTCCCTTTGGTTCTCCCGGTGGAAAAGCTAAGCTTTCAACTGGTATCCATGTGAGACTAAGAAGAAATACACTAAACAGTGTGGTGGTACCAGCCCTGTTGAGAGACCAAAATACAACAACATTTCTACTGAAACAACATGCAGTTTCATATTTTTGTAATCAAACTTGTCACAAGAGCTTTGCAAAAGCATTTTTCCAGACCACAATTGACTCTGCCACATTASAGCAGCTTTAAGGACAAGTTGATGAGTTTGGTTAATGTTTTTTTAAGGAGAGGCTTAAAGGAAGAGAAGTTTAGGGAGGGAAATTGCAGAGCTGGGGCTTAGAGGGTTGAAAGTATGGTTTTAAATCCTCGAATGAGAATTCAGTCAGGCTTTTCAAAACCAAAAGTGTAATGCCAAAGGTTTAGTTTTAGCACTTTAGTTTTGTTAAGTAGTTTCTTTTGACATCTTTTTCGCTCTGCACATTTTGGGTATTCTCCACCAATTAGCCCCAATTCTTCTCCCTTAAACATGTGATTGCCACAGAGAGTAAGGTACCCCTTTAATCCTGTGGGGACTGGACTCTTTTTTAATAGAGGTTAACATTCTGTGAACTGACTTAGATGACTTGCCAATGTGACCTAGCGGGTTGCCAGGTGGATAACAAGGAAGATGGCCAGAGGAGATGATGGCTTTGAAACCATTAGCTTTTATCAATAAGGCCTCAATATCTGTTGCTTTACTAGGGCCTAGGCCATTGGAGAGGCAGCCAATATCCTCACTTACTATATAAAAAGAAACCATTTTGAGGGCTCATTCAGTTGAGTTAACATTTGTATAGTAGGTGACCAAAACCCAACGTCCAACCATTATTCCCACCTCTTCAGCTGTTCAGTAAAGGGGATTGAAATCTAAAAGGTTATTTTCTTTAGTCAGAGTTTGTCTCTGAAAAGTTTTAGCAAAAAGTGTTCACTTACTGGCTCCAGTATTTGAAAAGCGCACCAGGTACAGAACTTTATAAAAGTATAATGTTTTTTGGTTCTTCAATAAAACTATATATTTTGATATATAAAAGGAATTTGTGATTCTTTGGATTGATATTGGTGTAAATACTAATGGCAACATTCTTAATGGCAGCTTGATGTGGGGGTGCGATTGGATTTTTAAGAAACTCCAATGCTTCCACTCCTTTGTGCAGCCAATTAGTGGCTGTTGAGTTGCATACCGCCCTTGGTGCTATTATACGCAAATAGA
>UN000033 
NNNNNNNNNNNNNNNNNNNNNNNNNNNNNNNNNNNNNNNNNNNNNNNNNNNNNNNNNNNNNNNNNNNNNNNNNNNNNNNNNNNTTTTGCTCTTGTCACTGAATTTTTTACAAACATGCTTTATTGCTCATTTGGTCTAAAATAAAAAAAAATCTTTACAAATTGATTCAGTTCTACAAAATAAAGTATCAGATTTGCTTATGTACCACACAAACTAGTTTTTATTCTATTATAGATATAACGTTGCCATCTTTAAGTGTTGAAGCACAAATCTTGGAATAAGTAAAAATATACAAAGAGTATCCATTTCCCCACAGAATTATACTAGGCTGTCATTCATAAATTGAGATATTACATTAAAACCTAAGTTCATAATTTGCAGCAAGATGCAGAGAAAGGCGATAGTGTTTTAATCATGTGTGTGGTCACTATATTAAGGCCACATGCCCATTAATATTTGCAAGATCAAATATGAATCCTCTTCTGCAGAGTGGCAAGCATTAATCAAAATCATCTTTTCACCTGGGTGATCATGTGGCACAAAGTGATGCAATGAAGCAATTTGCTTTCAGTGAAAATTCTGTTCTCCAATTCATGTTCTTGGCTATTTCAGCAATAATGTTAGGGCACAGGTTAGTTTCCTTCCTTTTCCAAAAAAATCTTGCTCATTAACTACTTTTGGCACCAAACAACCGTTTTTGCACTGCAGCACATTATTTCAGACTGAAGAGCATTTCCTTTAAGCACTGAAAAGCCTACAAAAATGTTTTAAAATTAATATTGTGACCAACAATCCAGTTCACTGCTCAAGAATGAAGAGATTCAAAACAAATTATTCAAAATTTGGACACATTTTTGTAAAATTTAGACTTGGCAGAACCATTGATTGGGGGGGGGAGAATGGAAACTCCAAGCTGTGGCCCAACATAACCTCTACTCTAGAATCCAAGATGGTTGCTCCAGTGATCACCAGAAAAATAAAATGCTTCAAATTGTTTATCATCCTGTGTAGAAAATGCACAAGTAGTGTTATAAGTGAAATTTTACATAGATTCAAACTCATCCACCCTCTGCTTGGTGTTCCCTCGCCGGATCTGGCGAAGTGTCTTATATTTGTCTTGACCTTTTCGGACATTTTCCATGTGAATGATGTCGTTGGATGTTTTCTTGCTATCATCTCTAGCTTGGGCGAGTTCACTGCTCAAAAGCATCAGTTGCTGTTGTACTCGTTCATTTTTCTCCACTTCTGTCACACGCTCTTCTTCATCCCTGTGATCCAAGATGCCTTCAGTTGTGAGGTCAGCACTGTACATAGTATGATTCTCTTCAACATCATCATGTTCGTTCTCTTCTAAATGCTCATAGACTGGTGGAGGGGGTGGTGGGGCAGGGGCAGATAATACCATGTGTAGTTCCTCTTTTGTTTTCTCCAAATCATCCTGGACCACTCTTGCCCGTTGTTGCCATTCATGTGCCTCTTCCTCTTTCATTCTCCTGGCACCCTCTAGTTCTTCAATCTTGGCTGTATACTCCGATAACTCTGAAGCCAATTGCTCCTGGTTCTTTATTTGATCCTCAGCTTGTCTCTGCAACTCCTCCTTCGCTCGGAGAGCATCCAAGCGTTCAGCCTCTAGACGTTCAGCCTCACGTTGAGCTTTTGTCCTCTCTTCTTCCAGATGAATTGCTCGCTGCATTTGCTCAGCCAAGTCATTTTCAGCTTTCTTTGTTTGATCTTCGTATTGCTTCAGCTTCAACATCAAGTCACGAGTTTCCTTCTCCATCTGCTCTTTCTCTCTCTCTATTATCTCCCTCTTCTGTTTTTCCTGCTCCAACTGTGCCCTCTCCAGCTGTCTCTTGTGCTTCTCCTCTCGAGCCTGGGCCTTCATCTGCTGTACTTCGATGGTATCAGGTTTTCGGCGCCTCATGTACAGCTCATGGTTGCCCATACACAATTGCAAGATTCTCTTGTTTATTCTCAGACGAGGAGCATAGAAAATAAAATCCGGTGCCTTCTTGTCTATGGGTTTGATGACAAACTTCTTGTCATTAAAGGAGATGTTGCGAATTTCACTCCACGGGAAACCAATTTTGGGTGTTAGTTTGTCTTCTTTTTCATAGATATTGAGACCCAGGGCATCAACACCCAACCATAAGTCCGTTCCTTTCTTATTTTTGATATCGAAGTAGTTGACACCATACATTTCTAGATCCTGGGCAATCTTCAGGTATTCTAACATGGCATCTTCTTTGTGCATCCCACGGTGCTCCTCATGCCAAACCTGGATTCTCTCCTCCCATTGCTCTCTGCTAAGTTTATGCTGCTCCACAACACGCTGTGGGAGCAGACGGTCAGATGTAAGGTAGCCACTCTTGTGTGTTTCCATGTTGAAGTCTCCAAACTTTGCCTGGACCGCATAGGAAGCAAGCAGCACAGCTGTTTCAGGAGGGCAGTACACTTCATCAGAAAGGATGCCTTCCTTGACCTGAAGGAAGAAGAGCTTCTGAGTGACCTCTTGGATTAGCTCCTCAGCCACATCCTCTGGGAAGAATTTAGCACGAAATTTGAACTGAACAGGGTTTTCTTTCTTTAAATCCTGGTGAGATACCTTTTTATCAAGCTTTAGCCAGTTTGGATATCCCTTGTTGTCTGTATACTGGAGTCCAAAATACCAGATCTCTCTCAGGCCAATTGTTTTGACCACCTGGTCGAAGAGTTGCTTGCCTGTAGTGCTGGGTTGGATGGCAAACTCCAGCTCAGCATCCATTGTTGTAACACGAACATTGATCGGTTTCGGCATTTTCGGTTTTTTGAACTTCCGTCTCTCCTGGGAGTGATGCGAAGTGCCGAGACTGAGGTTTAAAGTCCAATTACCTGAACTCGAGTTGCCTGCTCCTTGCCGTCACCAATATGGCTGKTCCCGTCTTWCCTGCTTTCCCCG
>UN000034 
NNNNNNNNNNNNNGTGTGTTTGGCGTTGCCGCTGGAGGCGGAAGTAGTGTCGGTGAGGAAAAGCAGCTTGGACCCGGGGATTTGGGATTTCCTTCCAGCTCCCGCTCGACCACTCATCACAAGGCAGATGGCTGCCAACAGTAACAACTTGCAGAAAGGTATAGACCTTGCAAGCAAAGCAGCTCAAGAAGATAAGGGAGGAAACTATGAAGAAGCCCTACGGTTATACCAATGTGCAGTGCAATACTTTTTGCATGTTGTTAAATATGAAGCTCAGGGTGCTAAAGCAAAAGAGAGCCTTAGAGCAAAGTGTACAGAATACCTTGATCGAGCTGAGAAACTTAAAGAATATCTGCAAAAAAAACAGAACGTCAAAAAGCCAATTGAAGAGTCAAATACAAGTGATGACAAAGGGAATGAGAGTGATGGTGAGGCTGACAATTCAGAGAAGAAGAAGTTACAGAGTCAACTACAAGGTGCCATTGTTATGGAGAAGCCAAATGTGGGTTGGAGTGACATTGCAGGTTTAGAAGGTGCCAAAGAAGCTCTTAAAGAGGCTGTGATTTTGCCCATCAAGTTTCCTCATCTCTTTACAGGTAAACGAACTCCATGGAGAGGAATCCTTCTGTTTGGTCCTCCTGGAACTGGCAAATCCTATCTGGCAAAAGCCGTGGCAAAAGAAGCAAACAATTCTACATTTTTTTCAATCTCCTCTTCTGACTTGGTCTCTAAATGGCTTGGAGAAAGTGAAAAGTTGGTAAAGAATTTATTTCAACTTGCCCGAGAGCACAAGCCTTCAATTATCTTTATAGATGAGGTTGATTCTCTCTGTGGATCGAGGAGTGAAAATGAAAGTGAAGCTGCAAGGCGTATTAAAACTGAATTCTTGGTCCAGATGCAGGGTGTTGGAGTAGATAATGAAGGAATTTTGGTACTTGGAGCAACAAATATCCCATGGGTTCTGGATTCTGCCATAAGAAGACGATTTGAGAAACGTATCTACATTCCATTACCTGAACAGGGTGCTCGTGCTATAATGTTTAGATTGCACCTTGGGACAACGCAGAATAGTCTGACTGATGAAGATTATCGGATATTGGCGAAGAAAACAGAAGGATATTCTGGGGCTGACATCAGTATCATAGTACGAGATGCTTTGATGCAGCCAGTCAGAAAGGTTCAGTCAGCTACTCATTTCAAGACGGTCAGAGGTCCTTCAAATGCAGATCCATCCGTGATTGTGGATGACCTTCTAACGCCATGTTCACCTGGTGATCCTAATGCTTTGGAGATGACCTGGATCGATGTTCCAGGGGATAAGCTTCTGGAGCCTGTAGTGTCCATGCCTGATATGATGCAATCGTTGGCAAGCATAAAACCGACTGTTAATGATGAGGACTTGGAGAAGTTGAAGAAATTCACAGAAGATTTTGGTCAGGAAGGCTAAACCATAAGACCTTAATTTGCACTGCAGAATATTTTTTTCTTGTACATCTCTTTTTTCTATTCACTTAAATCAATTGCATACTATAGTAAAGGTTTATTTTTCTCTTCATTTTATTATTGGAACTATTGTGTTTCAGGCCATGGGACTTAATATATATAGTCTTAACTCCAACTTTATATAATACTAATTTCTACATTTGCCTTTAGGAAACTAGTTCTCATATCTAATAATCTAAAAAAGGCTAAGAGAAACATAATATAGATTTCATCGAGGGTTTAGCATGATATTTAAACAACATTACTGAAATTATTAAGAATTTTAAAATGAATGAAGTACCCTGTACATACAATGTGCTGACATTATTAAGGAATGTAAAATAATCTTGGATATCATTGGTACATTCTAAATACTTTGTGAATGGGGCATTTTAAAGAGACTATTTGCACATAAGCTCTAATAACCGTACTGCCCATAGGATTGACCATTTCATTGTACTTCAGGTAGGCTCTAAAATTTCCAGCTGTGTGTAAAATATAAACTTGAAGCTTTGTATTGAAGAAATTGGGACTACTTATGCAGTTATTTGTATTCAAAGAAATACGAATGAAGTGATCAACTTCCATATATGTAGATTTTTTATAATGGAAACCTGTTTGGGAGCCGTTATATTTCCTGTTTAATTTCTGTTTTTTGTAAATAAAGCTTACATCTACCTAAAAACACACACAAA
>UN000035 
NCCTTTNGTGTGTGTTTTTCACACTAATAAGAATTTATTTAATTTTCATTATTGGTAGTTCCATCAAAATACATTTAGTGGTTTAGCATTTGCTGAAATGTCATTAACACTACAATCATTTTAGAGAATACTGGGCTATGCAAAAAATAACATGGATTTTGTAGATAAAGTCAAAGAATATATTTAGATAACTACTTAACAATGATTATCATTCAGAAATTAACTTAGTGCACCAAGGAATTCATCACATTAGGATCATTCAGAAAGGGGGGGGGTGGGGGAGAGAGCTCAAAAGAATAGGAATAAGCAATTCAGCCAGTGGGGAAGAGTTTCAGATTTCTACCACCTTCTTTGAAGAAGTGCTTTTTGATTTTCCTCATGGTAATAATGAACCAGGTCTTCCAGTCAGCAGCGATGTTGGGGCAATTGCCGCTGTCTGCGTGGATAATTATGGGTCCAGCTTTCTGCATCCTTGCAGCCAGGTCTTCCTGTCCCAGCTGGAGCAGCGGTCCCTCGGCACAGAGAGCAATAGCGAAGGCGAGTGCTGTGTCTCAGGTAAGTTTTTAGTGGGATGAGTAGTCAAGTTGGGGGTATGTGGAAGTGGGGTGGGTTCCGCCTTTAGTCACCGACCTACGCCAGAAATTAACAGTGGGGCAATCCCCGGGTAGTTAATGTGCAACAGATCCAAGTCTACATTCTTGGAGGGGGCTGGGCAGCACAATTACTGTGTATGTGCATGGTCAGGACTTCTGCCAGGTCCTGATGCACCACAGCAACAATAGTCTAAACATATCCACTGCTGTTGGCATTGGAAGGTCCAACCCAATAATTTCCCTATTCTTCTGGATTACCCCACCAGCAGAAATAGTTTCACTTTATTTAACCTATTGTATACTCCTACTATTTTAAATAACTAGTTGAACAATATCTGAACTTTGAAGAATATGTATGCTCTCTTTGCAGATTACACATTTGATTTTGATTGAATAATATTCTACTTTTTGAATATTGTTAAGAAACTATAAACTGCCTGTCTGTTAGCAATTCCAAGGGAAGGATTTCTATTAATTATAGACCAGACAAAGCCAATTTGCAGGATGGTAATTTTTGACAACTAATTTCTGTGGGGAACATATTTCTGTAATAACTAGAAAGAAGAGTAGTGGATTAGACACTGGTTTTTGCCTCTGGGACCTGAGGTCAAAGGTAACCGGGGTTGATGGGATGAAAGTCTTCTTTGTTTGTTGACTGTGAGGATGCTAGTTTGTGCAGTTATAAAGCTGTCCTTAGCAGTCCTGGGTCTATAGAGCAAAGCTGTTCGAATTGGAAATCTTACTCGAAGAGGGAAATAAAACAAAACAAAGTTACACTGATGCAGCAAGCATTGCTCTGGGATGCTCTCTTTAAACCTCTCTGCCTTGCTAGCTCTCTCTTTTCTTTCTTCAACGCACCCCTTGAAACCAAATTTTTGGTCACCTATCCTAAAATCTCCTCGTGGGGTTCACAATTTTATTTTATTTAATAATGTTCCTATGAAGCGCCTTGGGATGTCTTACTATGTTACATACGCTATATAAATGCAAGTTGTTTTTGTGGGCTGGGGAATGGTGCTGGGACAAAAAAGAGAAAGCTTTAATCTGTATCTGGCAGCATGTTTTCAGCACTCTGTGCAGGGAATAAGTGTTAATTGTAAAAGTTCCATTCCCAGTACAAACAGCTCTGATGAACACAAAAATTTAAGAAAAAGAGTTAAAGCTAATCACAATACACATTATAATTATGGCCTTAATGATAATCAATATCATGGCTCATAGTGGGTTAATATTTTACTATTGTATATTATTGTGGCGACCATAATGGAAGAAAGAAGAGTTATTACATTGCAAAAGGAATAAATAGTCAAACTCTTTCAGCATTGATTACCTTTCAGCTTGCAACATATATTTCTATCATGCAAAGTCTAAAACTGCAATATTATGTTAAGTTATCATGGCAGACTTATTAAATTAGATCAAGAATAGAGTCTGCAATTCACAAAACAACAGCACTTCCTAAATAAAATGGGAAAAAAGTGTTATTTTTGGACATGAATGCAAATGCACTACTCTAGGCCTTCAAGGGTTAAAAATACTTACAAATAATTGAGGAGTCAATCCTCACTTTTAACATAGACTATACCAAATACTTTCAATGCTGCAGCTTTCTAAAACAAACAAAAGTGCATTTCAATTTCTAGCCCGAGAAATGCACACTGTACAGCTGATACTAAAATGCAAGATATAAGTATATGCCATGTTACATACAGGTATCACCAGACAGTAAGCAAACAGACCTGCTATATTGAACAGAAGAAATTTGGGTTACATTTTTCAGATTATAGACAACACTGTTTTACGTGAATTTTCTGTTGAATGGTGAGTTTGCGGTAATAAATTTATGGATCCTCTACATCCAGAAACTCTTTCTTGGGTTGAGTTACACCTCTGTACCATGCACAGGAGTCATCACTCCTCTTAACGCAAGCATAGTGCTTGGCCTGACGTCCGTAAATGCTTTTCTCGGTCACCCAGTCTGTCCACAGACACTCACTTCGAGAGGTGATGTAGCAAGGAATGGATGGACATCTTACAATCTTGCAATCACACCCCATTTGGTATCTCTGGTTCAAGCTTTTCTTCTGTGTTGGAGTTAGCATGTCCCATTGCATAATAAAATC
>UN000036 
GTGTGTGTTTTAATTCCTTAGGTTGTCTTTATTTGAAGGTTTTTTTTTACCAAAATATAAATTGAATGACAAACCATACAAACTTCACAAAAGTGATTTCACACATTCTAGGTAAATACCTCGATTACACAGGTAGATACAAAACTTCTCTGGCAGAAGTCTAATCTCTTATTTCCAGTGATTTTTTTTAGGAATTAAGGTTTTGAAACTGGTCATTTCACCTTAAATCCAAACTGCATGGCTGGAAGTTTCGAAGGTCCCCTATAACTGAATAAAGTTAAGAATCCTTATAGTTCATCTTTGCTTCTTGATAGCTTGGTTGCATGTTCTTCCACAAATTTGCTCAAAGAGTCAAGGTCTCGCTCACTCTTGTCATATTGAATAGGATTGTCTTTATTATTACTTGGAGCAAAGTAAATGGTAGGGAATCCTTCAGTTTTGTATTTATCATTTGGTACATCATTTGCTGTTGCATCCATCTTTGCAATGATTAGATTCTCTTCATTTTTGTACTTTTTACCGAGTTCCAAATATACAGGTTCCAGTTTTTTGCAATGGCCACACCAAGGTGCATAGAATTCTATTAAGACATCTTTCTTTTTGTCCATAACTATTTCAGCAAAGGTCTTGCCCACCACCACTTTTATTGGTCCTTTGTTACTCTTCGGGACCGGTTGTGACTTGACAATAGGCTTCAATTTACCTTTCTTAAATGCCATTACAAATTCTCTCAGCGTATCAGAATCAAATTCTTCTGGTTCCATTGCATATTTCTTGCCAGCTACATCCAGAATTGCGACATTCACTTCTTCACCACTGTCTGCCAGACCCAGGCTATTTAGTTCTGACGAATAATCCTCTTCATCAGCAATTGCAAAAGTATATTCAGGGAAATCCTTCGCTACCTCCAATACTTTCTTCCGCCAATACTGTGTAGCCACACGATAATCAAAACTGAAGTCTACACCATAGTATACCACCACCAATGGACGCTTGCTGTATCGTTTTGCATCATTGCTTTGCTTACGATGCCCAACCAAAGGCACAGCATTATTTGTAATGAAATCTGCCACTTCAGAATGAGATAATGTGTCCTTGATAGTCAAAATTTGCATTTTGGGCTCATATGGAGAATTAAATTTCTCAGGTTGCAACATAACTAGCTGTCCTGGAGATGCTTTTAAGAAGTTTTGTATTTCACTGCTGAAAGTGTTGATGAAACCTGTAATCTTCTCGGATAGTGTTACAGGCATCTTGATAGGTACGATAAGCTAGGTCTTGCTCGCCATTAAAAATTCCCATAATTATCACATCATCACCATCCTTAAGGAATTCTTGAACTTGCTTAAGAGCTTGAATTTGTTTGGAAGGTGGGCCAGCCTGTTCAATCATATGTTCAATAATACCTTCTGTATCCCTTGGTCCATTATATTCAAAAGGTTTACCCTTGCGGAAAATTTTCAGGGTAGGATAGCCAGTGACCTGGTACTTGTTAGCAAGCTTTGTTTCAGTAGTGGCATCTACTTTAGCAAGTAAAATCGGCACAGAACGCTTGCCAAGCTCCTGGGCAGCTTCCTCGTATTGTGGAGCAAGCTTTTTACAGTGCCCACACCAAGGAGCATAGAACTCCACTAGGATGATATCAGCATCATTCACCACATCATCAAAGGTATCTTCTGTCAAAACGATGGTTGCTTCAGGTGGTGGAATCCAGTCAGGGGAAGCTACTTCTTTCACTTTAGATAAAAGTTCATCCTTCACCAATGCTCCTTTGTAGTTAATTGGCTGCCCATTTTTCACAATTTTGAATGTGGGGTACATAGCAATGTCAAAGCGAAGACCCAAGTCAGATTGTGATGGGCCATCAACTTTGGCAACAGGAATAGGAGGATCATATTCTTTCAACTCACTGGCAATCTTTTCATATGCTGGTGCAAACTGCTTACACTGTTCACACCAAGGGGCATAAAATTCAATCAGCACAATTTCTTTGTCTGCAATGAAGGAATCATAGTTTGCATCCGTCAAAATCCAAACCCCATTTTCTTCCTTGACAGACTCAGCATCGTCCTCTTCCTCCTCATCGTCTTCATCAGCCCCTTCCTCCTCTTCTCCATCAGATTCCGGCTTATCCTGGGCCAGCTCGGTCAGGGCGAGCTGTGCGAAGAGAAGCAGCAGCAGCAGCGATGACGATACTTTCTTCAACTCCATTCGAGCTTAATGCTGTTCCAGGCCCGGAGAAGCTCGAGCTATTTACCCCTCAAACTGTCTGTGTCTCTCTATTCAACCGCCCCCTCCTCTATCTCGCGGGTCTATCCGTGAACGGGCACGCGTGCGCGGAAAGCACACGTCTTTTTA
>UN000037 
NNNNNNNNNNNNNNNNNNNNNNNNNNNNNCTACCTCTGTAATGCTATCCACCTTTGCCCCTGCCTCAACTCACCTTCTATTGAAACCCTCATCCATGATTTTGTTACTTCTAGACTTGACTATCCCAATGCATACCTGGCTAGTGTCCATCTTTCATCCTTCAGAAACTTGATCTCATTCAATACTCTGCGCCTCACATGTCAACTCACACCATGTCCCATTCACACATTACCCCTATGCTTGCTGATCTATACTGGCCTTTAGTCCAGCAATACCTGAATATTAACATTCTCATTCTTGTTTTCAACACTTATCTCACCACTTATCTCTGTAGTGCTTCCTCCAGCACTACAATCCTCTTGGATCTCTGCACTCCTCCAATTTTAGCTTCTTACAATTCCCACATTCTAATCGCTTCACCAGCAGCAGACATGTCTTCAGCTGCCTAGGCCCTAAATTCTGCAAGCCCTTCCCTAAACCTTCTTTTTAATTCATTTTCAGGAAGTGAGTATCACTGACTAGGCCAGCAATAATGGCCCATCCCTAATTGCCATCTCCACCTTCCTTCCTCCTTTAAATCTATCTCATTAACCAATCTATCCTAATATCTTCTTGTGTGGCTCAGTGTCAAGTTTTGTTTGCCAACACTTCTGTGAAGTGCATTGGGGCATTTTACTACATAAAAGGTGTTATGTAAACACAAGATATTATTTTTGTCTAACTCTTCAAACACATCATGCTCAAAATCATGCCTTGATCAGGTGAACTTGGTAGCTGCCATGATGCCAGTATCTTGGTCTAATGCATCCAGACTGCATTAGTAGGGCTAACCCAGGAAACTTGCTGATGCAAGCCCAGGAAACTTGCAGTTATTACATCATTAGCCCTTCCTCTGACAAGTACAAATCTAGCCAATAGGACTTGACAGCTAATCATGGGAAGACTTGAAAAGCACAAGGAAACTCGGGACAGAGGAGTGTTTTAATGGTTCAAAATTGATGAAAATAATTTCCTGCTGATATTCCTACCATCACTCTTAAAAAAAGTTAGGAAATTTCCCCTCCCAAAATATCTAATATTGGGCATTCATTTCCTATGAGCTTACTATTTCTGAAGGTTTTCATTTCAGTTTGAATCTTATTGTAATAACTCCCTAGCTTGATAACTTGATATCTAGAAAAATGTAGGGAATTCAGGTGTATTATGGCACAGCAGTTGTTAAAAGCTGAGTTATTTAGAACTTTAAACAACTGCCATAATCTATATTTTCAAGTGGTATGTTTTGAGTTGCCGCTCTAAATTCAGAAATAAGACCACTAGTTCTCGAGAGCTTTTATATCAAACTACATGAGACATTTATTAATTTACACAAGTTAAGCATGTACACATGGCTACAAATTACTACTATCATAACTTTTAACAAATTCCCAAACTAATCTCCACCAGTGCAAAACAATCCAGACTTTAAGCAGACACCAGGCAAACCATTTTCACCTTACAAATTCAAAATGAGGTTCCTTTCACTTTGGTTCCTTTGCAGACACAGTTATAAGTTTACAAGCTTTGATCTTACATTATCTCTGCTCTGCATGCACAAAACTGCCCTGTTATACCCAGCACTTCTCTTTGAATGTAAATTCTCATTGTATCACCAGCTCCTTTGAACTCCACCACTTCAAACAATAACCCCTTTTCATAGTACCAATTTTATTAGTAATATGAACATTGCTTGGTCTCTGCTAGCTAGGTGCCAGATTTCACCCCCTTCTTGAATGCTCTATTCAACAAAATAAAAATGTACTCTACCTCTCTTACATCTCAAAACTAGTACACGTCAAAGCACCCAGACTAGCTGGCTTTAATCTAATTAAGACATATACACACAATAAACCTCTATTTAAAAAAATAATAATTTCCAATAACATTGTATGCATTAATAGCTTCAGGATAAGGTGCAGCAAACAAAGTATGCTGGAATTAATCATGATGCTGCAGTGATTCCATGTGCATTTTGTTTTAGACTGTGTGATTATAAAAATGTTCAGTAGTTAAAATTTAAAGAGTGTTTTGGAAACAACGTGCAAAGT
>UN000038 
GGAGTGACTGCTGGAGTTTCTCCAGTTTTGCATCTTCCCGAATTGAACTAACCAACATCTGAATCTGAAGAGTAGGAAGACTCGGAGAGTGTCATGATTCAAAAATTTGTGGTCCTGTGGCTAGCCACTGGCCTGGCTTCAGCTATCACCTGTCCAGATGGGAGTAAATGCCCAGATGGAGCAACCTGCTGTAAGACGAGTGATAGAGGATATTTCTGCTGTCTTGCGCCGAAGGCGGTTTGCTGCTCAGATTTCTTGCACTGCTGCCCTGAAAATACCACCTGTGATCTCGTGCGTTCAATCTGTCGTAGTGGTTTGAGTAGAGTTCCCTGGGTGAAGAAAGTTCCAGCGATTCATACCGAGACTACCATGTGGGAAGAAGCAAAAGCCACCCCCCTGGTTCAAGCAGGAACACCCAATGCAGTGACTGAGAACATGTGTCTGGATAATACTGAATGTCCCCCTGAATACACTTGTATGCCTACTTCAAAAGGTTTTTATGGTTGCTGCCCACTTACTGAGGCAACTATTTGCAAGGATTGGGAGCATTGCTGCCCAAAAGGGTACGAATGTGACCTGAACGAAGCCAAATGTAAAAGAACTGGAGTTAAGGAAGAAAAGTTGCCATTGGTTTCTGGAGTAGGAAACTTGCATACTGCTGAGAGTGAGCTTTGTGGGAACATGTCCTGCTCTGGGGGATACACTTGTTGCACATCTAAGAACTTTGGTTGGGGTTGCTGTCCTATGAAAGATGCTGTATGCTGTGATGACAATTATTGCTGTCCAAAAGATTTCAAATGCGATAAAGTACAAAAAACCTGCCATCAAACCCATTGATCAGAATGTAAAAGCAATTATTTGCCCAGATCGGGCATCCGAGTGCCCAGATGGCTCAACATGTTGTTTACTTCCGGATCAGCAATGGGGGTGCTGCCCTTTGCAAAAGGCTGTGTGCTGTGAGGACCGTCTGCACTGCTGCCCTTCCGAAACCAAGTGTGACCTGAAGCAGTCCAAGTGTGTGTCTCAGTTTGGTATGATGGAAATGTGGAAAAAGTTCCCAGCTCACAAGCGATTTACAATGAAGAATACTAAAGTTCAGGTTGTACATTGCAATGACACAATGGCCTGCCCTGATGGCAATACATGCTGCAAGCTCGCCTCTGGAGATTTTGGATGCTGTCCTATAGCAAAAGCTGTTTGCTGCGCCGACCACGAACATTGTTGCCCAAATGGCTACAAATGCAATTCTGAAGGGTGCTACCAGGACATCTCCATCCCCTGGCTCACCAAGACTCCAGCTATTATGCAAGGCACGGTGATGGATGTCAAGTGTAATGACACGATGAGCTGTCCTGACGGATCCACTTGCTGCAAGCAAGTCTCAGGGGATTGGGGGTGCTGCCCCATTCCACAGGCAGTTTGCTGTGCAGATCACATACACTGTTGTCCCAATGGCTATACATGTGATGTTCAGCAAGGACTCTGTGAGAAGCAGGGTTCTTCCATTCCCATGATCCTAAAGCTCACAGCCAGTGTGGAAAGAAATGAAGGCAGGATGTGTGATGATGCTACAACGTGCTCATCAGGGACCACTTGCTGCAGAAATAATTCTGGAGGCTGGAGCTGTTGTCCTTTTGCTCAGGCTGTTTGCTGTGAAAATGTAGGACACTGCTGCCCTAATGGCTACGATTGTGATGTTCAGCATAAGGTCTGCAAGAAGAAACCAGTATCTTTCCCCTGGACCACAAATGAAGCAGCTAGCATGAAAACTTTGGTGAAGAGCAGGGCATTGGATACCAAGTGTGATGACACCATGAGCTGCCCTACGGGCAGTACCTGTTGTCGACGGCGCTCAGGAGACTGGGGCTGCTGCCCTTTGACTGAAGCGGTGTGCTGCACGGATCATGAACACTGCTGTCCACACGGTTACACCTGTAATGTGAGTGCTGGAACCTGTGAAAAGCAGAGCCTTTCTGTACCTTTGGAGGTCAAACAGTCGTCCGCCTCTAAATTAAAATGTGATGACAAGTTCAGCTGCCAGTCTCCAGCCACCTGCTGTAAGATTACTTCTGGGGACTGGGCTTGCTGTCCATACGAACAAGCCACTTGCTGTGAAGATCAGCTGCACTGTTGCCCGAATGGCTACACCTGTAATGGAGCAACCAAAATGTGTACACCACGACGTCGGCTGAGATGGGACCTCTTCTTTCCAAAGCAGAAAAAGGCCTTTGAAAGGCTGTGATGTGTTTGTGCCTCTAATCTACTTGAACTGTGTAATGCACCAAAACAAAACATCACAGTGTGACATCTCGGGAATTGTACAATAGAAAATTTTGGGTTACTTTTGTATGGTAAATCTTCCAATCAAGCATAAAGCAAGTTCCTGAAATAGTAAAGAACAGTTCTGAGGCACAAAATCTGGCTTAAGTCCCCTGAATATTTTTCTTGAAAGATTTTAATCCTCTTCACTATAAAATCATTTTTAGGAACCTCTTCTGTAAACTGTATTGATTCTGCTTTTGTGCATTACATGGATGTTGAATGTAAAATTGCACCAGATTGAAAGCCAGCTGCTTGATTCTCTTACAAAATGGAAATTTGCAGGTTTATAAACCATCCCAATGTAAAGTAATACAAGCAGGCAACCTATCTGATTAAATTACTAACCCAATTGGATTTTTATTCAAACATAGATACTTGAGATAGATTACCTATCTCTTGTCTGAAAATCATTAAAATCTGCTCTTAACTCTGCTGTAAGCCCGTTGATTTAGTGTGCACTGAGTATGTTTCTCAGGTTAATACTCTTGACCGTTTAATCACGGTAACACTGAAGGACATTTGAAAATGTTGAACCTTGATGACCCAGTACAGGTGTAACCACTGGTTTGGGAGAGGAGGTTAAACCATCTCCCCTCTTCTCTCCTGTGGTTAGGCCTGGATTATGCTACACTCCCTGCCAAATAGAATGGACCTGATGTGCGCGCTTCTCCCCCTGCACGAGCCACTCCAAAGCACATTTCTTTATCGGTGGATGTGACTCTTGAATTTGTATGTATGTATGTTTGGCTCCCACCAGCTGAATGTGTCATTCTGTGGACCAGACAGCGATCTGATCTTTTTCCTGGACACTGTGAGCGGCACTCCTCTACATTAGGCTCCAAACCAACCTCATACAGTAACATTTTTATATAAAAACAAGACAACAGATATATTTGAGAACAATTCTTAAAATGATACAATCTTTAAGATGGTTGAGACTAAAATGTTTTAAGTACTAATTCAGAAATTAATTGATTTGGGCGGATTACTTGCTTACCAAGTTCTTTGCTGTTTAATCAAATTGCAAAATGAGTTATGATTTTTAATGGTAGATACATTTTTAAAACTATTTTGTTGGGACTTGTTGAAATCTTACTGATTCCTAACTTAAATTCTGTTCATCCGTTCTCGTTTTTATCGAACTAGAATCCATCTCAGAGCAATGCTTTTTTTAAAGATATGAGGGAGGCAAAAGATTTGCCAATTCTTTTTGAGGGCATTGGTTGCTTGTAGAATTAGCGAAAGACAGCTTCAGTGAGGTGATGATTAAAACAGCCAAGTAGTCTGTTTACTGTAATCTTTTGAAATTTTTTGCTTTATACGCTAGAAGAATATCTGATGTCATTTCACTTGTAATGGATTAATTTTTACTATACTTTACTGTTATCATGAACATATGGATCCAAAAGTCTAGCCTTGGGTGAGGTCATGCTGCTGATCCAGTGATAGTTCTGCGTTTTGAAATCCTTGCATCTGCTTACAATGCATCTCATTATGCCATTTTTCTAGTGGCCACCATTTAAAACCACTTCATTGTCTGATCCTTTCATTAGAACTTTCAACCATTGTGGTTTGACCATGTGGTTGTTGGATGATTGAAAGGATGGCACTACAATATTGCTTTGGCATTACCAAAAGGGAGTTCTTGCAACTAAATGATGCAAATCAAATTGTTCATACTGTGCAGTTATCCTGTTTTTTTGAATGTTTGCTACAAATAAAAATAAATTTATCTGAAAAACACACACA
>UN000039 
NNNNNNNNNNNNNNAGGGAAAAGCGTTCATTTTAATACAACGAAGTTTTAGCAACTGGATTTATTTAACAAATGTTTTTTGGAAAAGTGCAAGACATTTTGGAAACAGGTTTCACAAATTTTAATAAACTAATGGAGTCTACACAACATCTGCAATGTAGAGAAAAATATGTACAATAATATTGCACATTTGACAGTACGCAGTTTTGTATCTGCGATTTTCAAGACAATGAAATGAGGTAATCAGATTTTATAAATTCTGCACACTTACCAAAAGACAATGGGGAGGCATATGGCAAGAAAAAATGATCTGAATACAACAAAAATATGTACCACATGGCATATTAAAGATACAAGTTTGCTGAATATCACGACTACAGGTTAGCGAAGAACAGTAAATCATTATCATTTAGAAATTACTTCATTTTGTTAGCTTTTCAATGTTAGCTACTGAATACTACATACGCCTAAAAGGAACTGAGTGAGTATGGTTTTTCCTCTCCCATCACACTTTCCAAAAGTAGGTTTTTGTAATTACACAAAGCATTTTGTAAAAATCAACTTTAGTTAGCACCAAAAAGAATTATTGGCCTGCACTTGGATGAGCTTTGCAGGAATTAGGCTTTTATATATTTATTTTCAAACTATATCACACTATGTACATTGAAGTTAACAAATTTTAATTCAATGTTGTGATTCTCCACACCAACACAAGATATACAAGTTTACGATTCAGATTCAAACTGGAGGCCAATCTTTATAGTATGTGCCTTTTCACTACATTTCTTTTTAAAAATCAAAGCCCAAAATGTCAGAGCAACACAACAAAGCCAAAATTAAATGTGACTATAAAGACATTTAAACAAACAAAAACAATAAATAAGGCATGTGCTCAGCACTGATACTGTAGAAATCAAATTGTGGATTCTAGGATACCACATAGATCCTATTAAGAAAATGACAGATAAGCTAGTAACAAGGTTAAGCTATTAGAGCACAGCACTCTGCCTTCATTAGCCAATGCAAGATACAAGATCTGTCTCAAATGAAATTAAAACCATTTCATACATTGGGATTAAACAAATGCAGTCATGTTACAGAATAACCTGTTTCACCATTATTTCATTTAAACCTGTTGCCTCCTGTGCTAGCTTGTACATCAATTATTCTTACTATTGCTTTATATTTATTAAACATATGCTTGGAAATGCTAAGCTAGAAAATAGTTACTGCGAAGGCTAAGTACAGTTTCTAGCTGGAATTAGCGCATTGCACTCAATAAATTTCCAGAAGGTTCACAAACACTAATAGAAAAGCATTACTTTTGTGCAAGTCAGCTCAGATATTGCCTTTCTTGACACTTCTGCCTGGGAAACAGACCATGACGTAAAAGATGTCAAGTAAACCATGCCATTACCATTATGTATATTCAGCAAGTTTACGGCACTGAACAGTCTGTATATGTAGTTACCATGTTTCCTCTGCGCTGTGTAACAGTCTTACAGTGCTGCTTCCCGGAGCTTTGAAACTTCTCAGTTCTCACTGTGTGTTTGTGTGTGCTGCCAAAACTGCTGAGTGAGAACATCTTTTCCATGTCTTCAAATACATCATCAAACAACCCTCCTCCAAATGGAAATTGTCTATCTCCAAAGGAAAATCTGTGTGCATTGTGCGCCTCCTGGTGTGCCCTGAAATGACTATCAAAATGTTTCTTCTGATGTGCTCTGTGACCAAAATCAAAGTCAAAATCCTTAAGAGTCATCAAAGTTGAAATTGAAAGAACGGGTGTGATGGCCACCACTGCCTGCATTGAAAAACTGATGACCTATGTGATCATATTCTTTCCTTTTCTTCTCATCTGAAAGGCTTCGTAGGCTTCAGCAATTTCTCTGAACTTTGCCTCTGCATCTGNNNNNNNNNNNNNNNNNNNNNNNNNNNNNNNNNNNNNNNNNNNNNNNNNNNNNNNNNNNNNNNNNNNNNNNNNNNNNNNNNNNNNNNNNNNNNNNNNNNNNNNNNNATAATAATCCTTCTTTGCCAGTATAAATTCAGATATCATTAGAAAACAGACAGCAAAAGCAAAAACAGAATGTGCTGCTGCCATTATCGAGATTTTCACTCATTTTCTGTTTTTCATACTCCAAATCAGTGTCATGTT
>UN000040 
NGCCATTACGGCCTAGTTACGGGGGCTGGCGGAGTACGCAAGTGTATAAGACGGAAGGCTTTCTGGGAGCGTGAAGGGTGGGAGTAGATAGTTGATTTTCTGTAGAGAAGGCGCCTCCCTGGATTCATTCGGACATGGCGTATTCGCTGACCTCCGGAGTGCTTTTTGCAATTGGTGCCGTTTTCGTAACAACAGTTGGAGTTATTGTGGGGCACTATGTTTTGTCCAAAAAAAAGAAATCTGCAATCACATTGAAAGACGCCAATGAGAAGTATCCACTGCGGCTAATAGATAAAGAGATTGTGAGTCATGACACCAGGCGGTTTCGCTTTGCTCTTCCTTCAGCCGATCATATTCTTGGTTTGCCTGTTGGAAAACATGTGTATCTCTCTGCAAGAATTGATGGAAACCTTGTTGTCCGACCATATACTCCAGTTACTAGTGATGATGACAAAGGCTATGTGGATCTTGTTGTCAAGATCTATTTTAAAGGTGTACATCCCAAATTCCCAGAAGGTGGTAAGATGTCTCAGTATCTGGAAGACCTGAAGGTTGGGGATACCATTCACTTCAGAGGGCCAGGTGGATTACTTACTTACAAAGGAAAAGGGGAATTTGCCATCCAGCCTGACAAGAAATCATCRCCAGAAACCAAGTATGTCAAAAAGCTTGGTATGATAGCAGGTGGATCTGGTATCACTCCAATGCTGCAGTTAATTCGTGCCATCATGAAAGATCATGAAGACCCAACTATGTGCTATTTACTTTTTGCAAATCAAACTGAAAAGGACATTCTGCTTCGTGATGACTTGGAGGAAATTCAAGCTCAGTATTCTGATCGCTTTAGGCTGTGGTATACAGTGGATAAGGCTCCTGAAGGCTGGGATTTCAGTGAAGGCTTCTTGAATTCTGACATGATAAAGGAACACTTACCTGCACCTGCTGATGATGTCTTGATTCTCATGTGTGGCCCGCCCCCTATGATTCAGTTTGCATGCAACCCCAACTTGGACAAACTTGGATATGGACAAGGAACCCGCTTTATTTACTAAATGTTGAGATTCCCAAATTAGGGCTTGGGGAAAGGGGAAAGTGATACACAAGCTAAAAGGAAATATTTTTTGCACTTCAAGCAGTGGTGTTCACCTTACTGAGACAAAATAAGCTGGTTTGTATGCAAGTTGCATTTAATACTAATTTTCTCCATATCAGCTGTGTACTTGCACATATTGAAATACATGAATGTATAATGTGTTTATATATTGTACTGTCAGTTAATCTGTTTGAAAAGCATAAAATTTGGAGCTTCATATTTTGTGTGCATGTCACTAATGTATGGATTTAAACTTTCATGTCTCTTGTCACTGCAAACTTTTTAGATGTCAAATTGCTCTATGAAATCTGCCAAAGTCTAAAAAGCAATCAAGGGCATGTTGGTGGATATGTTGAACTTTTTCAATTCTGCCACTTTTTATTTGCACTTCACACATTGCTGTACTACACTGGCACTGAAGAATGTGTAAGTCAGTGAACTTCACATGCAACCATTGGTGACCAAGTGATGCAGCATCCAGAATGTGCAATGCAACAATCTTTTAATCTTTAGATATTTATCTTCTGCATTCAAAGGGTGTAGGACTAGGTAGTGTAATGGATTAGTATGCTAATTTCTCATGTTTTCCAAGATTTAAAAGACTTGACGTTTCCTCTGGCACTTCTGTTAAACTGGTCTATTTTCTACAGCACTATCCATAACTGATAATCTGCCTCAAAGGCCATCTGATTGTGATTTAGTTTCAAAACAGCACCCCCTTAATTGCTTGTGTGAATGTATGTTAGGACACGTTTAAGATTTTTTTATTAATAAGTTGCAAATTCACAAATGTAATTTAAATGCAAATAGTGTATCAAACGTTGGGGGCAATATTAATGGGATCTTCATTTGATGCATTGCTGGCTGGACGTAGTTCAATAGCAGTAATAGCCTGAATACTGGAATCATTCTGTTCAGGCTTGCCACAACATCTTGCTATAATATTTTACAGTGCCTGAGCAAGTGATAATTTGCCTAGTCTGTCTGATTTTTGGTCTCATTCTCCCATATTTCCCAGTGATCACTTGTAATTCTAACTCAAGTACTTGTGCCTTAAGTAATTGTTTTAGATCATTTTCTTGGCGATTTTACTTAGTCTTTAAGATGTTCACGAAGTCCGCACTCCTGCATGTTTTTATTTGATCTAGTTTACAGTACAGTAGCTGTAATGTGTGCTTATTTAAAATACATGCAGCTCCAAATTGAGATTGACTTTGATGGATCTGAGAACTCCAGTTGTTGTGGTGGAGAAACAATGCCACATCACAGACCACCCTGCGCCCTCTCCCCTGCCCAAAAGTCACTTAATGACACTGCACCAAAGCGTATCAGTTTTAGGACAAGAAAAAACAAATCAGTTACTTCAATCGTTAGCTGAAGTACAATGGAATAATAAATTTGGGATTTGTCCTAAAGATTCTTTTGGTAAATCTGGATGATCACAGTTTCTGAAATACAAATGTATGGCACAGAAAACAAATAAAAATCCATTTGGTGAACAATTTTGTATATTGTAATGACTTAGCGCTTCAGTTTTTTTTAAGGTGTTGAAATATAACATGGCCATTAAAGAATTTGATTGTTAAAAN
>UN000041 
NNNNNNNNNNNTGGCGACTCCCAGCTACAGCAACAACTCCAGCAGCTCAGCTCAGCAGCAACAGAGTCAACAGCAAAACACAACTACCTGCATGCAGGTTAAACGTAAAGCATTGAAGTTGAATTTTGCCAACCCAGCCATCAAGACAACAGCAAGACTTCCACTAAATCCAACAGGAGGAGTTCACTTTCAGAACCCACACATAGAAAGGCTGCGGACTCACAGCATTGAATCTTCAGGGAAATTGAAAATCTCTCCAGAACAGTTGTATGACTTCACTGCAGATGATCTAAAGGACCTTGGGGAAATAGGACGTGGAGCCTATGGTTCTGTGAACAAAATGATCCACAACCCAAGCGGACAGGTTATGGCTGTGAAACGAATTCGATCAACGGTGGATGAGAAAGAACAGAAACAGCTTTTGATGGACCTGGATGTTGTAATGAGGAGTAGTGACTGTCCATATATTGTGCAGTTTTATGGAGCACTCTTCAGAGAGGGTGATTGTTGGATATGCATGGAGCTCATGTCTACCTCATTTGACAAAATTCTACAAATATGTATATGGTGCATTAGATGATGTTATCCCAGAGGAGATCTTAGGCAAAATCACATTAGCTACTGTGAAAGCACTTAACTACTTAAAAAGAAAACTTGAAAATAATTCACCGAGATATCAAGCCTTCCAATATTCTTATGGACAGGAATGGCAATATTAAACTCTGTGATTTTGGTATAAGTGGACAACTAGTAGACTCTATTGCCAAAACAAGGGATGCAGGATGCCGACCATACATGGCACCTGAAAGAATAGATCCAAGTGCTTCAAGACAAGGCTATGATGTGCGATCAGATGTTTGGAGTTTGGGAATCACATTATATGAACTAGCCACTGGACGATTCCCATATCCAAAATGGAACAGTGTATTTGATCAACTAACCCAGGTAGTAAAAGGAGATCCCCCACAGCTTTGCAACTCTGAAGAGAGAGCGTTTTCTCCCAGCTTCATCAACTTTGTTAACTTGTGCCTTACAAAGGACGAGTCCAAAAGGCCAAAGTATAAAGAACTTCTGAAACATCCTTTCATCTCGATGTACGAGGAGCGCAGGGTGGACGTTGCAAATTATGTTTGCAAAATCTTGGATCAAATGCCCCCAACCCCTGTTTCCCCAATGTACGTCGATTGATTCTGCTGCTGAAAAGTTGGCCTTAATATGGCTGAAAGAAATCAAGGTGTAAAGATTTGTTTTATGACACATTGCAGTGTATTTTTAACTTGCTCAAACAGACCGTGCAATAAAAATTGGTGTTCCATTTTCTTTTGTCTGCCCACGATTGTCCATTCGAAAAGCGTCCTTCTCATAGTACCCAAGTCATCATGAGAGTTTATCTGGATCAAAGATAGTTATTGCCTTTTCGGGATAGACGTATGGAGGCTGCCAGTATGGTCGTTTAAATCTGGATCTTGGTGGGATATTATGCAGCCATTGTAGGGAAAAGTTTGAAACTGGAGACGTTTCAGTGCAGTACTGGAAAGACCAAGTCTTGGACTAGCTTTTCCCTCCATTCCATTGAATATTTTTGGCAGCACCTACAAGGACTCCTAGATATCTGCTTTGTCTTCAATGAAAGGAAACTTGTACATGAACAGGAAACTTTGATCAGTACTCCGATGCAGTCTCAAACACGTTGAGGAATTTTGCTTCACAAAGTGCAATAGATTTGCTGATTTTAATTCTGTTGCTTTATAGTTAGTGTCTTTCATGGAGGAAAGAATTCATCTGTATTTTACTGTTAATAAAGCTGAAATGATTTTTAAATAAGGGCATAACTGAACACTATGTCTTTCACCAAAAAATTGTGTGGACTGAGATTTGCAATGAAAACAAAATTGATACAGGAAAGATTTGCTGCAAAGAGGTATTTCTCCTAATGCAGAACTTTTACATGACTTACATGTCATTCAATGTACAATATCTTTGTAACTATTGGGAAAATGAGTCTAGACATCTGAGAAAAGTGTTTTAATATTGTCTATTGAAAACTAAAGAAAAGAATAATGAACTATGGTGTAACTTTGAGCAGTATCTCGAAGAGCAAGGCATGCTGGGAAAAAATAAGCTTGTGTTGAAGCAACGAATGTTTTCCTGTTTGTCAATCAGTCTGTAAATGTACACATTGATGTCTTAGGATCTTAGACAAAAGCAGGCTCTATATGGATTATGCAGTAAGCACCTGGCAGTGATGTTCTTAAATGTTGCCCACCGACAGCTCATATTGTGGTTCAATGTGCTATTTTTTACCAGAAATTATTTATGCAAAAATAAATGTATACCTGTGACTGCTGTAAACCTCGAAGTCCTCCAGGTTTATCAGTGATGCGATAACACCAATTGGCCACTTGTTTGGTTTAGTTATTGGTTGTACTTGTCTACTGAGGAAAAATTGCTAAATGGTAAGAGGAACAAGTCACCGAGTTCGGATGCTAGGTCCAGAGTCTTCCGATTAATGCAACACCACTGCGGTTGCCCAGCTCCAGAGGTGCTGAATGTCTGGAAGAATTCTGTTGCTCAAGATAACTACAGGAAAGTTTTAATTTTAGCTACACATGAACCAAGACTTGTGCTACACAAAAAGGATTCTTTGTGAGATTCTATTTTTCATACCAATGCCTATTGAGAGTGTGCTTTGTTTTTTTGGGGGGATGTGATAGTTTTGTAATGGACAAGTATATCCAGTAAGTATCTCCATTGTAGATCAATAAGTCACTAAAGTTATAAAATTATGCAGNATTTTTTTTGTTCCTCTTCTGCTTTCATAACTAAAAACACAGACCCACCTCTGCCCCACCCCACCCCAGCCTTGCTTGGCAATTCATTAATGTGTTCAATTCTACTGGTGGTGAAGTTACCTTGATGAGAATGTCAAGGGGACTTTTCTTCATACTTCTTGAGTGGAATGCCTGTAAAAATTGGCAATTTATTCCTATATTAATCTTAGATTATAATCTATTAAGGGTGAGGAATATATTACATTGTATCTTTAAAAAGGTGTATAATGGTCACAAACTGTGAAAATAGAATAAGAACTGTACATTGTGAACTTTGGTTATTTTCTCTTTCCTGTACCATAGAAAATGTATAAAAAATATCAAAGCTGATGTGCAGGGATATTGCCTTACTTGTCTGTGAAAATGGAGCTCGCTGAGTAACATCACCATAGCATTGTTTTACAGAGCTCTTGGATATTTCTTATCCTGTGTACTGGTTTGACTTCTTCCTATATTTAAAACATCATAAATGGAATCTTAAGTGTTCATGTAATAGTTCTATACTCTTGCCTGCAGGTCAGTTGTAATAAAACTAGAACGTGACTGTGACCTTGTTCTTGTTTTGTAAGATCTGAAACACAATTGCAGAAATAAACTCCAAATTGAAATACTGGGAAAAATATGCACAACT
>UN000042 
NTGTGTGTGTTTTTGGTAAATATCTCTTTATTACTGGAATTGCAAAATACAAGAAAACCAGTACAGTATCAAAATAGCACATTAATAAGACTGAGACGGTGTACAACCTCACAAGGTCAAACCTTTCACATACAAGGAAGAATTACAAGACTTGCTTAGATTGCTGCGATTCTTCCACCAGCTGCAGGATTCTTACAGTTTGAGCAGTCATAGGTTGGGACTCAATAAACCTCTAGATTTAAAAGATTGACAGGCTAACAGTATGCAATGACTTTCAGTAGCTCAGAGCAAATTGTCAATAATATGAAAGTTATTTTGTATTACTGTTAAATCCTGCAATTAGGGAAAAAAATCAACTTCAGAACACCTAAAGCATTTAAATGAGGAAAACGTGAATGTCACAAATGGTCATCACTATCTCTAGAATCTGCTTGCCCAGTCACCCGGCTGTTTCTTTTCAACCGAGTGTAATGTTATTAATTGATACGGCCCCAAAATAGACAGAAATTACCACTGAGGGTTGGAGCTTTGGGTGTCAGGTAGTCTTAAAAACTGCAATGTCAGATTTTAATAGCTCTGCAACCAGGCTGCACACAATTACATCCATAATGTTGTATAAAATGGTCTGATGAGCCAGAACTCAAAGATGCTGGTGTTATAAAAAGGTGCAGCTTGGTTGGAAAAGTAACCAAGTAAAGGAAGGGAAAAATAGATTGCAGGAGATCACACAAATTCACTGTGAGACCCAACATTTGCTTTAAAGGACTAGTTACAGGCTGGTAATAGTGTCACCCTCATGCTGACAACCTGCTCTGATTGGAAAGACTAGGGTCAAGCTGCCTGAGAACATGTCTTCAAAGATTGCTGATGTCACAACTGCCAGTTCTTTCCCCCACTGGCAAGCTGTGTAAAGTTCAAGCCAGGTTTGCTCACAATGAAATTACATACAAGTTACCCTCACTGCTCCTCCCTCCGCTTCATTATTCCCCAAATCAGAAATGTCAAGAGGGAGACTCTTTAGTGCCAGTGCCAAGTGTAAACTTTGCAAAGCTGAAGTACCTGCACGTTCGGCAGTCTGTCACTGGTGCTGGTAACCTGCTGATGCCACCAGTAGGCAAAAGGCACATTTCAGGAACTAAGTTTCATCTCCCCCCATCAGGACAGTCACATTGGCAAATATTCCAATAGCAATTTGAATCAATTCGTTTACAACATGCATTGCAATATCAAAACAAAACAGATTCACAGTAAGCAATGGGCAGATTTCAAGTTTTATTAACAGGAATGATGTTACTGATTGAATGCAGAACAATGTACGCATTTAAGAGACGGTAAAGGTCATTTGAATTACATCAAAACAGCTTGGCTACAGAACATAGCATTACAGCTGATTGTAACTGGAAAGATTTCCCCTTTTCAGGACAAAAATTTTGGTTGGTCTCATCTTTATATTAAAACTTCCAAATTTTTGTTTCTCATTAATAATGTGTTTTATGATGACAGGACATTTGGACCTACGAGGGGAACTTAAGAAAGCAATGTTGAAGCTTTACCACACGATCTGAAAGCTGTTACAATCCTACCATCAGAGCCTCCAAAAGATGGTAGTTTCAAATTTTAAAATTAGCTGCTATACAATGCCTCAAAAATTTGATTTTTTTTGTTAAATGAGCTCATTTATGTAACACCTACCTTTAACGATACATCCAGCACTCAATATATTTGAAAAACCTACCAGCAGCATGAACGCTTAGCAATATATATATATTAAAAAACTGGCCAATTATTAAATAAGAGGGAAAATGGTCAAATTAACCTCAAAAATACAGGAACAACACACTGCTACTATGTATGGAAAAATTACTCAACAGAGCAGTGGCCTGACGTATCAGAATGCACCCAACAATGCTGCTAACTTCTTGTCACCTGTTGGTTAGCCTATAGCACCTGCTGAAGGATAGCTCTCCTCTTTACTATCAAGCAATATTCCTTTTGGACAATGGAGAGAAAGAAAGAGAGCAGCAAGCTGGTGACTATAAGAAAGTAGTTGAGTAACAGTTCCAATACTTAAACTTGTTAACAACTTTAAACCATCATAAATCAATTCTAAAAGACTTCAATAGAACCTGAGTTAAACATTGACATGAGTCAGACCTCATTGCTTGCACCATGGGACATTACTGCAACATGACCATCCATTTCTTAAAGGCAACTGAAGTTAGCTTAGAATCGTTCTGCTAACTTACAGATACGGGATTGGAGTTGAGAAGAGTCAATTCACTCTCTCTGTTTTGGAATCTCCTTTTGCCCTGTTTTACTGAGAAGCTGTTACTATTTCTCAATTTTATAGGTTGTTCCAAATATCAATTTAATTAAGACTGTACTTCATTAAAACTGAAAATGTAGTCAATAACACGGGAGCCAAAATGTGGCTCTATGTTTTGAGCATGGACAGTCTTCATTGCCCAAGTTGACAGTCACAGGCATCGCTATTCCTCACCTCAACTACCTTAAGCTGAGAGCCATGTCAAAACCTCTCAACTAATAGATAATTAATCAGACTCCCTTTG
>UN000043 
NNNNNNNNNNNNNNNNNNNNNNNNNNNNNGTCAGCCGGAGCGGGAGCGACAGGAAGAGAGAGAGAGCGGCCGGCTCGCTCGTCAGCCTGTCTGTCTGTCGCTGACTGGGTCACGGGCTCCGAACCTCACTGCCTTCCCTCCACGGACATCAGCTTACCTGCACTCCTACGTTACCTGTATTCTTACTTAATTTGCCTACAAAAGCTGGCATCATGACAGCTGCGGAAAATGTATGCTATACGCTCATAAATGTGTCCTTGGACTCTGAACCACCAAATGAAATGAGTCTGAAAATTGACTTGGAAAAGGGAGATGTGAAGACTAAGACTGATGCATTGAAGAAGGTGATCATCATGATTCTGAATGGAGAGAAGCTTCCAGGGCTCCTGATGACCATCATTCGGTTTGTGTTGCCACTGCAAGACCACACAATCAAAAAACTGCTGCTTGTCTTTTGGGAGATTGTCCCCAAAACTACCCCTGATGGCAAGCTGCTGCAGGAGATGATTCTCGTGTGTGATGCCTACAGGAAGGATCTGCAACACCCAAATGAGTTTATTCGAGGATCCACTCTACGTTTTCTGTGCAAGCTGAAGGAGCCAGAACTTTTGGAGCCATTGATGCCAGCCATACGTGCCTGCCTGGAACATCGGCACAGTTATGTACGCAGAAATGCTGTGCTGGCTATCTACACCATCTACAGGAATTTTGAGAATCTTATTCCTGATGCTCCTGAGTTGATCCATGATTTCTTGGTGAATGAAAAAGATGCAAGTTGTAAACGGAATGCTTTCATGATGCTTATTCATGCAGATCAGGACCGAGCTCTGGATTACTTGAGTACATGTATTGATCAGGTCCATACTTTTGGAGACATTCTGCAGCTGGTTATAGTTGAGCTGATTTATAAGGTATGCCATGCCAATCCGACAGAAAGAGCCCGATTTATCCGCTGTATATACAACTTACTCCAGTCTTCGAGCCCTGCAGTAAAATATGAAGCTGCTGGCACTTTAGTTACACTCTCAAGTGCTCCAACAGCCATCAAGGCTGCTGCACAGTGTTACATTGATTTTGATTATTAAGGAGAGTGATAACAACGTGAAGCTAATTGTTCTGGATCGCCTTATTGAACTTAGGGAGCATCCTACACATGAAAGGGTGCTGCAGGATTTGGTAATGGACGTCCTGCGAGTTCTGACCACTCCGGATTTGGAAGTACGCAAGAAGACATTGCAATTGTCACTGGATCTTGTCTCTTCTCGTAATGTTGAAGAGCTTGTCATAGTTCTCAAGAAGGAAGTAATTAAAACAAATAATGTATCGGAACATGAAGACACAGACAAATACCGACAGCTTCTGGTCAGAACATTACATTCGTGCAGTGTCCGTTTTCCAGACATGGCTGGAAATGTTATCCCTGTGCTGATGGAATTTCTCAGTGATAGTAATGAGGCAGCTGCTGCTGATGTTCTGGAGTTTGTGCGAGAAGCTATTCAGAGTTTTGATAGCCTTCGGCCGGTCATCATTGAGAAGATGTTGGAGGTGTTCCATGCCATCAAATCTGTCAAGATATACCGGGGAGCACTCTGGATTTTGGGAGAGTACTGTAGCTCCAAGGATGACATTCAGAGTGTAATGACTGAGATTCGCCGATCCTTGGGTGAGATTCCAATAGTTGAGTCTGAGATAAAGAAAGAAACCGGTGAGTTGAAGATTGATGATGATGTTCAGGTGATTCCAACGCAAAAACTTGTGACGGAGATGGGGACGTATGCAACTCAGAGCGCCCTGAGCACAAGACCTTCCAAAAAGGAAGAAGATAGACCACCTCTGCGTGGATTCCTGCTGGATGGGGATTTCTTTGTGGCTGGTGCCCTTGCAACCACACTGACCAAAATAGCTCTGCGTTATGTGGCACTTGTGCAAGAGAAGAAGAGACAGAATAGTTTTGCTGCAGAGGCCATGCTGATCATGGCCACCATTTTACACCTTGGTAAATCATCACTCCCAAAGAAATCGATCACAGATGATGATGTTGACCGTATCTCGCTCTGCCTTAAAGTCCTTTCAGAGTGTTCCCCACTGATGAGCAACATTTTTAACAAAGAATGCAGGAAATCTCTCTCTCAAATGCTTTCAGCCAAACTGGAAGAGGAAAAGCTTTCTCAGAAGAAACAGTCTGAAAAGAGGAATGTAATGGTACAGGCAGACGATCCCATTTCCTTCATGCAGCTGATGGCCAAGAATGAGATGACCTCAAAGGAAGACCAGTTTCAGCTCAGCTTATTGGCTGCAATGGGTAATACACAACGAAAGGAAGCCTCTGATCCCTTGACTTCCAAGCTCAGCAAGGTTACGCAGCTGACTGGTTTCTCTGATCCAGTGTATGCAGAAGCCTATGTCCATGTTAATCAGTATGACATTGTACTTGATGTACTTGTGGTCAATCAAACCAGCGACACACTTCAGAACTGCACTCTGGAATTAGCCACATTGGGTGATCTTAAACTGGTTGAGAAACCTTCACCTCTGACTCTGGCTCCTCATGATTTTGCTAACATTAAGGCGAATGTGAAAGTAGCTTCAACAGAAAATGGTATCATTTTTGGTAATATAGTGTATGATATATCTGGTGCTGCCAGCGATCGAAACTGCGTGGTACTGAGTGATATTCACATTGATATCATGGACTATATTCAGCCTGCCTTGTGCACTGATGCAGAGTTTCGTCAGATGTGGGCTGAATTTGAATGGGAAAACAAGGTTACAGTTAACACAAACATTACTGACCTAAATGAATACTTGCAGCACATTCTTAAATCTACCAACATGAAGTGTTTGACCCCAGAGAAGGCTCTTTCTGGTTATTGTGGCTTTATGGCTGCCAACCTCTATGCTCGTTCCATATTTGGAGAAGATGCACTTGCAAATGTCAGCATAGAGAAACCAGTTCACCTTGGACCAGATGCTCCTGTGACTGGTCACATACGCATTCGGGCAAAGAGTCAGGGAATGGCTCTCAGTTTGGGTGACAAGATTAACCTGTCCCAGAAGAAAGTCAAAGCATAGTGGCTTTTTCAAACATCCATATTGGCTTAAAATAATGTTAGTTTAATCTAGCAATATCCTATGTTTACTTATGAAGAGGAGATCATAAATGCTGAGTTTGTTGAACAGAACTTGTGATTTTGTTGAGCTTTCCATGAAATTAAGCTTCTAATATACGTTTCAAAAGACTGTAGAATTCTTTCCCTTTGTCTCCTTTCTGTCTTGCTCCAGAGGTTCCTTGTTTTACACTAAAGTTTATCGATTATAATAAAGATACAAAATTCTACAAGTGTTGTGTGTTCATCTGGTTGTGACTGCGTATTTGCATCATGTTAAGGTTGCATATGCAAATTAATTTTGATTAAAGTACACATATATGT
>UN000044 
NNNNNNNNNNNNNNNNNNNNNNNNNNNNNNNNNNNNNNNNNNNNNNNNNNNNNNNNNNNNNNNNNNNNNNNNNNNNNNNNGCTGGAAAAACTNCAGCAGGACTGACGGTATCTGTGGAGAGAGAAACAGGATTAACGTTAACGTTTCCAGTCCTCCAAACTCAACACGAAAACTCGCTGGACTTGCATTTTGATGCAGCGCTTATTGTGAACAATGCACATAATTCGAGAAACTATCACCCAATAATTATCGTCTGCATCCCTCACGTGCTCCTTAGAACTGAGAAATCCGCGTACATTTACGTCAAACTGTAAAAAAAACTGAAATCTTCAGTCGTATCAAAGAGGCTGTGTAGTCTTGAGGCACACGAAAACTGGATGTACTTTGGTGGGATCTGTGTGTACAGCGTTGAATGTAAAACAGGTTTAAAAGGCAGGATTCTGATTAACAAGGGCGAGAACATTTTGTAACAGCAGATGGATTTGGACGACTGAAACTTAAAAATCTTGAAATGGAGAAGGCGAGCGCAGCCTGGTGGGGAAAAAAAGTAAACACGAAATAGGAAATACATTCACGTTTTGAAGGAGCAGCAACCTACAGTGGTCAACTATACTTTTTACTTAATGCCAGTTGCCGCATCAACACCAAGTCATTTAAAAACTGACATGGGAGAGAACGCGTCAACAGTCGCTGAGCCGTTTTATTATAGTGAAGACGTAACTGTCCAGATATTTAAGACGCGTAAATTTGAGAACGTAGCTTACTGTAATAAAGGAAATAACCTTGTTCTGCNNNNNNNNNN
>UN000045 
NNNNNGTGTTTTTTAAAAATAAGTCAACTTTAATAATCTTGTTGCACTAGGAAAGATCCCACTTGTAAATATTGGCATTGTATTCCGTTACAGAGATGTTCAAATGAAAGTCTCTGTTTAAAATAAATACAGGCACTGAAATCAGCTGACACATAATTACTGCAAATTTATCATTGTGAAAATATCAATTTATGTGGATGCCATATTAGATGAACAGTAGATAATAACGTGCTCTCTCCAGGAGATTTAGTTTTCTTGAAAAAGGACCAAGTCTGCTTTGCAACAGTAAAAAACAAATAGAAAAGCCTTTTAAAACTTGGACCCTGATAACTATTTTCCCGTGATTTTCTGAGAGATTATGTACAGTGACTATAGCAATGATTGATTTCCATCCAAGTGACTCTTAAAAAAAAAACTTTACATATGCAGATTGTCAAAGTAACTTGCTTTTTGTTCCTGTGACAGAAGCTTACTGTCTCAAATGTATGTAGCGAATTGTTACATTTA
>UN000046 
NTGTGTGTTTTTGGNTTTTTGTCTTTTATTTTTCTACAGTGAAGTGACAAGCTACAAATAACAGAGTCAGAAACAACATGCTGTACCTTAAATTAGAAACCATCCTTCGGATACAACCAGGCTTGCAAGGAAAACACAAAACCTCCCAGTTCAATATAAACAAACGCAGTGATTAAATATTGCTTGGCTTTACAAGATATTTACAGGGGTGTGTACAGTAAATTAAGGTAGACTCTCACTTTTCAATTACATCAGCAAATCAGTCAGTACAACCATAAATGTACCTGTAGATTGCAGATAGAACATCTATAGAAATAAGGGGATTCTGTACTTCTAAAAATATATACATTTATTTATAGCAGAAGAACAACTTTCAATTTCGGTACTTGCTGCAGGGGATAGTTCCTGAAGCAGGATAAGATACTGTCGATGGTTACTGCAGAGTATCTACAAAGGCATCAAATTCTTCCATATTCTTCTCATAGATTGCTAGTTTCTCAGGCAAGGAATCCAGATCCTCAGCCATTGACTGAGCACTGATGTCTATAGAGAGGCTGCTCAGTTGAGGAGGATTCTGAAATTCCCTATAAAAGGTGCCCAGGTCCATAGGTAGAAAATCATCCTTGGAAAAGGCTGGCTTGAGTTCCACCATAACAAATTCATCTTGTGTGAGGCCGCTGCTCCCACTGGACTGGTCTGAATGAAGACTAGCATGCAGAGATGATTCTGGGGTAGGGGAATCAGGTGGATTTACCATGACATCAATGTCTTCAGATTCAACAATTTTTGGTGCAAAAAACAGCNAAATGGTAAATCCATATTGGTAGCAATGACCTGATTGGCTGGTTTATTAACAAATGCTCCCACTTTCCTGGTAAAGGTGGTCTCCAGTACATCTTGTGGTGTTGCGCTCTTCCCTTCACTGCTCTTTGATAACAATTCCGCTTCACTACTGCTAGAAGGAGTTGCTGCCACATGTTGATTCATATCTGTCGAATTACAGGGAGGCACCCTATCACCATCAGCCTGGGTACCAGGAGCAGGATGTAGAGGTAAAACAGGTATACCTCCTTCTTTGCTAGGAACTATCATCTGATGTGGATGAGCAGTATTTACACCAGCAGTTNNNGGCTGCTGGGCAACAGGCTAGGTCCGCTGAACCACCA
>UN000047 
NNNNNNNNNNNACCTCCACGACTGGGACTGCATTGTTGCTACATGGCCAGCTATAGTCTCTTCAGGGCTCAGCAAAGCAATGTTTTTAGAGAAGCCTTCCATTGTTCGTCTATTTGATGATCTTGCAGAGAAGATACATAGACAGTATGAAACCATTGGTCTAGATTTTGGAATTTCAGATTGTTGTGTGGAACTTTCTGCATNNTTGTCCCAGACAGAAAAACCAAGTTCTAATTTGCCTCTTCCTACCACTGAGGAGATTGAAAATGGAATCCAGAGCCAAATAGCAAAAAATAATGAATCCTTACGGAGTTATCAGAAGCTAATTGATATCTTGTTGGACTTGCTTGACCAGCGGAACTTACCATGGAAATTTGAACAAATAGCCATTGGTTTCCTTTCCCTTTTGCTGAGAGATGATGTGCCACTACCTACAAGAGGAATCAAATTCTTCATACAGAGTCTCAATCATGATGCCTTAGTAGTCCGGAAGATGGCAATATCTGCTGTGGCTGGCATCATGAAGCAGCTGAAGAGACCTCACAAAAAAATAGGGATTGATCCATATACTGTTTATGGATCTCGCCCAACAACAATCCAGCCAGGGGACAGGCCTGATAACAAGTGGCTCCATTATGATAGCTCCAATTTGCCAAGGACTAAGGATGAATGGGAAGCCTGTTTATTTGTGGAAAAGACACACTGGGGGTACTACACCTGGCCTCAGAAGCTATTTGTTTATGCCCCCATGGACCAACAACCTAAACTAGGAAGGAGTAGAAGCGAAATGTCAGAGACAGAGCAAGTAATTTATGACCACTTCTCTGACCCACAATTTATGGAGCAATTAATTAAGTTCTTATCCTTGGAAGACCGAAAGGGARAAGACAAATTTAATCCACGCAGGTTTTGTCTATTCAAGGGTTTGTTCAGGAACTTTGATATGGCCTTTTTACCAGTGTTAAAGCCACATATGGAACGTCTTGTCTCGGATTCTCATGAAAGCGCTCAGCGTTGTGCAGCTGAAATCGTTGCCGGATTAATCCGAGGTTGTAAGCACTGGAGGTATGAAGAGGTGGAGC
>UN000048 
NNATGACCATACGTCCAAAAATTNCACAATTCTTTTGTATTTAAAGTTTACTACAAGTCAAATTTCCACCTGCTCAGCTCTTGAGTACAGCAGGGCGTTATGGTAAAAATAGCCTATGTTCTTTGCAACATATATATATATATATATATATATCTCACAATGGNNNGTGCCACTGGGANNNNNNNNNNNNNNNNNNNNNAAAGAGCTACGGCACAGATACTGTACACAATTGTTATTTAAGGGCAGGAACTATTTTACTGCTCTGTGTACATAAAGTGTACAAAGCATCTCATGGTATACCATTTCGGTTCTGAGAAATCAGAGAAATTGTTTTGGGTACAATTTTTGTAACAAATAAAATAACAATTTCTGATTCATAAATAGCATTCTATGCTATAAAAAGGGAACCTAGTCTAAACTCATTTTAGCTTCCTGGATGAGAAATTCTCTCTAGTACTCAGAAGGTTAAATGGTCTAAATCATTTCATATAAGCATGTGTCAAAGCAAAAATACACGTAATCTTATTCCGCAGGGCCATATTATTAGCATGCCTGGCCTTCCTCCATCACCGATCCATCATACTTAGGATCATCTCAGGTGTGATGTCTCCATTCTGAGCCTCAATTCCTGATTGCACCTGCACATCTTCAGCCTCAGGCTCTTTCTTTATCTCAACAATTATATTTTCAATAGTTGTAGTCCCTGGTTCTTGCAACTGTTGAACTGCTCCTGCAGAATTTTTATTTGATTGATTGGCTTTGCCAGGTGGTCTACCCCTTCGTTTTTTGGCTGGTGTAGGTACAGGTATGACTTCTGCAATAGGCTGCTCCTCTTCATCCTCTTCTTCAGGTTTGCTCACAACTGGCTCATCCTCTTCATCACCATCTAGTTCAGGTTCAGCATTATCCTCATCATCACTATCAGTGGAGTCTCCTTTCTTGGACTGCATTTTCCGTTTCCTCCCACGTCCTTTGCTCTTCTTCCGCTCTACAGCATCTCCTTCTTCACCTCCTGGCCCACTGCAATTCTCAGCATGTTTTGTCATTGTATTCTTACGAGTGAATGCTTTGCCACATTTTGTGCATACAAAAGTGGCGGGGATAAAATTAGGATCATGGTAGCGCTTGAAGTGCATGTCCAATAGTTGTTTCTGCCGAAAAGTCTTATCACACTGGCTGCAGGAATAAGGCTTCTCTCCAGTATGAGTTCGTTTGTGCATCACCATGTGACGTTCCTGTTTACATGCATAATCACAAAGCTCGCATTTGAAACGTTTCTCATTCTTGTGAGATTTCTGGTGCTGTATGAGGGCATATCGCTCATGGAAGACTGCATCACAGTAACGGCACTTCTTGCCTGACTCCAAATAGGAATGCTGTTTTCTCAGATGAACACCTAAATCACTTTTTCTAGCAATAACAGTGTCGCAATGTGGACAGTGGAATTTTGCCACGTTCTCTGTATGTTTCTGTAAAATATGCATCTTCATTGTTCCACTTTGAGTGAAGCGGGCATGGCAGATGTAGCATTCATATGGCTTCTCGCCAGAGTGGGTCCTCATGTGCCTTTTCAGCTTGTAAGTGTCCCTGCTAGCATAGCTACACAGGCTACATTGGAACGGGCGTTCTCCAGTGTGAGAGCGAATGTGGCGCTTTAACTTACTAACCTCCACACTAGCATAGTCACACATAGAGCACTTGAATGGCTTCTCATGGGTGTGTTTGTAACGACGATGCCTCACCAACTCCCCACTGGTCACAAATGCCATGTCACAATCAGGACACTTGTGTGGTTTAGTACCTGTGTGCGTGTTGAGATGGTTTCTCAGAAGCGTAACTGTTCGAAAAGCTCTCCCACAAAGGTGACACTTGTGTGGTCGCTCATCAGTGTGGCTTTTCATGTGGCGGTCTAGGTTAGAAC
>UN000049 
NNGTACTCAAAATGGGGACTAACCAGAGAGTAATGTGAGACCCAGCCTGACAGTTTATGGATCTGAACTCCCAGGCTGTTCTAACACTTACAAATCTGCACTTTTGCCCACTAAGTGTGGCTACTGAATGGAGCAACTGCACACTAGAACAGGTAAGCAAAAACAGCATCTTATCACTTCATGAGTGGAAATCCATTGGATCCATCTGCATCCACCCAAGATTCCCGGGTCAGGACACATGTTGAAGCATGAGGTGTTGGATCAGGTCCCCGAATATCTGATCCCATGACAGGATGCAAGTTCCTTCAGCTGTAGTTCATGCAGAAAGGTCACTGTTATCAAACCGATCCTGGTCATATATTTCTGCAATAACTTTTCGTCCTCCGAACCAGCGCCCATTAAGAGCCTGGATGGCTTTGTGCATCTCCGAAGCTAAGGAAAACTCTACAAAGATTTTGACAATCACCTCTGCGTCCTCCTCCTCGCCCTGCTTTTCTTGGTAGATGATCACGCGATTCACAGCACCAAATTTACCACATTCCTCCGTCACTTCGCCCTCCAGATCATCATCAATGTCATCGGGACCCACCATGTTCCGCAATACCATGACTGTGGACTCCTGCTTGCGAAGCAACTTTTGCATCACCATGTGTCTAGCATTACTCCCCGAAATGCTCATGTGCTCCTGCTCGCTTAGCATTTCCAGCCGTTCAGTGTCCAGCAACTTCTCCTCATCCTCCTTCTTGACTTCTGTAGCAGTGCCAGCGGCAGGTGGCGTGGCCAGGACAGGGTTAACCACTCCTACCTGTGGGATAGTGACTGGAAGTGACACTGTTGGACGGGTTGGTGTCACACCTGTTATAACGCCTGGAGCTTGTGCTGCCATGACAGCTTGTGGCAATGCTCCCAGTGGCTGTGCAAGGGTCAGTGCTGGAGTGACTAGACCTGGTGCCGAAAGACCACTAACACCAAGCACAGCTGCCCCTGCTACAGCCTCCTGAGCTGTAATCTTCGCTGTTGCTGCAGCTGCTGCCACCGCTGCTGCAGGGGGCAATCCACCAGGTGCAGCAGGTGTCATCAATGGCATCGGAGGAGTCACTGCTTTCCCAACGCGGAGGAACTGGCCACCGAGGTCAAAGAGGTTCATGGACGAAACGGCATCTTGCGAAGACTGGGCCTTCTCGTACTCAATGAATCCATATCCTTTATGCTTCCCCGTTGTGGGGTCTCGGGCCAAGGTGCAGGATTTAATCTTTCCAAAGGCCTCGAACACACTTTTAATGTCATCATCCGACAGATCCGGGTGAACGGACGCGACATAAATTCTGTTAAACGCCCTGGCTTCCTCTGCAAGCTGGTCTATGATTGGTTGAGCTTGTCCCATGCTACTCGGTCTGCCAACCTTGATGTTTCTGCCTCCCAGCATCACCGAGTTCATCTGCTCAAGAGCAAGCTGAGCTGCCTCTGGAACCTCGTACTCCACAAAGGCAAACCCCTTGTGTTTCATAGTGACGGAGTCCCATGACATGTCGATGCTCTTGATTGGTCCAAAGGGAGCGAAAGCCTGTCGGATGGTATCTTCTCCCAGCTCATAGTAAATTGATCCAACGTAAACGCGACACATGATCGCCAACGCACGTTGCCTCTGTGCTGCCATCTGATCTTTGGAGTCGAGACAATCGCACAGTTCCCAGCATGCCCATTTTCGAAAGGAACCCAGTGTCTGCAGGTTGGTGAGTTGCTGCTGCTGGTGAGCGATCGTTTGCTTGACTAACACACTCTTAATGCTTTGTTCCATTGCATACTTCTTAGCCTTTTGCAGTGCCTCCTGTTGCTCAGGGTTAAGAGGTGGCAGGCCAAGCTTCGACTGCCCATTCTCCAGCTTCATTATGTCACCACCTAGCATCATCTGCAACGTGGGGCTTCCCAGTGGTTCCAGCATCTGAGGAAAGCCTGTGAGCGACGCCATCCACCCGCCGCTCCAGCACCGCGCGCGATCGCTNNNNNNNGT
>UN000050 
NNNNNNNNNNNNNNNNNNNNNNNNNNNNNNNNNNNNNNNNNNNNNNNNNNNNNNNNNNGTTTTGGAAGNTAATTTTTGGCATCTCCTAACCTCCTGAGGAACTACAAGTGATGAACCCAAAATATGGTATTCACATTTGTTTATGCTAACTGTGTGGAGCTTCTGTTTATTCTTCAGCGCAGGCAAGTGTTAAGTTACTCAGCAGGGAATATGCTGTGAAGAAACAGCAATACAATCTGGCAGTGAATTTTCCAGAAAATGACACTGTAAATATAAGCAAACAGCTACTTAAAGGACAAAAACACAGCAAAATTGCATGACTATGAGACAGAATGCACCATAAAAATAGTAGCTATTTTTAAAAATAAATCTTTCTTGTCAACAAGTTTATAAACACCATTGTAAGATTCTGTAGTTATATAGCATACACACACACAATTAATCTGTTTGGGTAATTCTCTTTTTGTAAGAACAGATGGCTCAAAAAAAAACTTATTGAATGTGATTCCCTTTTCTTTTGACAACTGTCAGATTGAAGAAAAAGTGCTTCCCAGAATAAAAGTTCACACAAGGAAAAGTTAGATTGTTTCTAAGTGTTCATACATGTACCTTCCTGGCATTAAGTCTTCTGCAGTTAGTCTTTGATCCTTGGAATATTATACGCATAGTGAACCAAAGGAAATCCCCGACTTTGATAGAAGCAGGCCCTTCCACAGGCCTGTACTTGGTCGGAACTATCTGAAACAAAGGAGTCTCCCTCGTCAGCATATTCTGAATGAGCAGACTGCGTCCCACAGTCTGACCAGTAGCCGTTGGGCCGCTGGCAAGGCACCACAGCCAGAGCTGGGCAGCTTTGTGACNTTCACTAAGTGTTTGCACGTTGAAGGTTTTGTCAATAACAATGATTCACAACAGTCACATACAGTGATATTACCCTGTAGGTGGGTATACATTCCACAGTCATAGAAGAATTCCGGTGTCACACAGCTGCTTTGAGCGTTCACTGTAACTGCWACCGATTTGTCTTTTTGTTTTGGACGCCATTTCAACATATTCCAGTCTTCTTTGAATCGAGGATTGAAGAAA
>UN000051 
NNNNNTAAACTCAAGAAGCCTAGTTCTGGGGATGTTAAAGCTGGATATCTGTCAATCATAATGGATCCAGATGAAGTGCCACTGGATGAACAGTGTGAGCATCTCCCATATGATAGCAGTAAATGGGAGTTTCCTAGAGACAGACTCAGGCTCGGCAAAACTCTTGGACTTGGTGCATTTGGCAAAGTGGTGGAGGCATCTGCTTTTGGGATTGATAAATCTTCAACCTGTAAAACAGTGGCTGTAAAAATGCTGAAAGAAGGGGCTACAACAAATGAATGCAAAGCACTGATGTCAGAGCTGAAAATTCTTATCCACATTGGCCACCATCTGAATGTCGTGGACATGCTGGGAGCCTGTACCAAGCCTGGAGGGCCTCTGATGGTAATTGTGGAATATTGCAAGTATGGAAACCTATCCA
>UN000052 
NNNNNNNNNNNNNNTATTTCATCTTGTCAGAGCAGCTGGACNAGTTTTTTTTTGAATTGTCAGTAACCTCCAGAGTCTCTAAACGCTCCACCAAGAAGGATTAGGCAACAAGGTGACTCGGCATTATATATATATACACAACATATTTCAAAAGACAACAGGGGCCTCAACGTCCTTTAACAGTAATTTTTGAGCTATTTTAACAGTCATTAAATTGGGTTGAAATATATATACTTTTTCAAAAACTAGATTTATGCTGAAAACAGCCGAAGTGAATTTTTAGAGGACCATGGTAAAGTGCCCTGACAAAGGAAATAAAATCCCAAAGTGAGTGACATAACTAGCTAAAATTTGGGTTTGGTCAGAGGCAAGAATGTTTTCTGTAAGGGACTGCCTCTTTAAAAAAAAACCTCCATCTTCACCAGAATTAAAACCATGCTGGCAGTTTGCAGTGTCTGAAGCTAAGAACATGGCTCCCCCTTCCCTGACTTACTCTCATAATCCCGATAGAAAGACTCCAGTTACGAAGTATGGAAACRTTTGACTTCATTGCGGCTCAAAAAGACTGACCAGAAAAAAAACGATAAAATGCACAAGGTAGAACAGGTCGGACTTTTCAAAGCAGATACACGATTCAGAAAAATAAAGCTGGATTGCAAATGACCTACAGGGATGACTGTCCAGATCTGTCACATCTCCTTCTATTAAAGATTTATCGATAGGACAACACTGAGCAGAGTATAAGGTTAGATGAGAAAGACACAGACGAATATACATGCAGAAGCGGACCCACCCCCACAACCCTGCACTCAGGTTGCGCTTGCTTTGGACGACGACGCTCGGCGTCCCTTCCATTCACTCTCACTCGCTCGCTTCATCAGTTTAGGACATCCGCATGGGTCTTGTGGGTGCCTGGACAATGCTGACTCCAGTGAGCTTCTCGACGGTCTCCGGGAGCCTGGTCATGATGTCCAATATCTCACCACTCAGTTTGGACGCTCCCACTTCTCCATTCCCGCTGCTGACCATGGTGATCTTCTTAACCTTGGTGAACGGCTGGCTAATCTCAGCTGCTACTTCGGGCAGTTTATTCAGCACCATGTCGACCATGGCAGCATCCTTGTACTCGTTGAAAGCTTCGGCTTTCTTGGTCATTTGCTCAGCCTCAGCTATGGCCTTGGCGTGAATAGCGAAGGCCTCAGCCTCTCCCTTCACTCGTATGGATTCGGCCTCTGCTTCGGCCTCCATGATGAGCTTCAACCTCTCGGCTTCAGCCAGTTTCTCCAGACGGTAACGCTCTGCCTCGGCTGGCTTCTTGACCTTGGCCTCCAGCTCCTTCTCCCTCCGGAGGATTTCCTGCTCCTGGACCTGGATCTGCTGGGTCCGTTCCA
>UN000053 
NNNNNNNNNNNNNNNNNNNNNNNNNNNNNNNNNNNNNNNNNNNNNNNNNNNNNNNNNNNNNNNNNNNNNNNNNNNNNNNNNNNNNNNNNNNNNNNNNNNNNNNNNNNNNNNCATCTGTGTTAACGGAGCTCAGCCAGGGAGGTGAAATCGGCCTCAGCATCCTTGAGTTTGGGGGGGGGAAGAAATTGGCCAAAACCACACCCATTCCCACTCCCATCCAGTGACCTACAGCCGAGGTCAAGAGCATACTTGCTCTACAATGACCTCCATGGTCAATTAGCCTGCTAACTTTCACTGACCCAGTCCACAGATACAAAGTGATCACTGGGGCCAGGGATCAGAGGGTCTGGGTGGCCATGGGAATAAGCCATTGGCTAGCATAAACTGGAGAGGTGGTCATAAGAAGA
>UN000054 
NNNNNNNNNNNNNNNNNNNNNNNNNNNNNNNNNNNNNNNNNNNNNNNNNNNNNNNNNNNNNNNNNNNNNNNNNNNNNNNNNNNNNNNNNNNNNNNNNNNNCAGCTTCGGAGGACAACCTTTCCAGCGTGTGACTCATCTTTCTCAACTGTGGCGTCACTCAGGAGGCGGACATCATCGTGAACATCGAAACTGAAAAGAGGTCCACTCTTCCCTCTGGCCTTCGTCACGATGAAATCATAGAAGGTGTGGTGATGTGGAATGATTAGATCCTCTTTGATGTACATCAGTTGTTCAACTCCAGCAGATCTTAATTCGCTGAAATCTTTCCGCAGGATCTCGAGGCCTTTCTGGAGGAACTGTTGGATCGTATTCCCTTTCTTCATCTTCACAGTTCGCCGATGTCCTGAGCCATCCCAGTAACTGAAGGTGATTTCAATCTCCTCACTTTTAATCTTCTCTTGCTTGTTAGCCCACTCCTGTCGCAGCTCCTCGCGAAGGCGGTTCTCTTCTTCCTCCCGCTCCCGGTCCGGGAGGAAGCTGGTGTCCACGTCCGGATTTTTGCCCAGTTTCCGCTTCTTGATGGGAATGATGTCTAGCATCAGGTCCTCGTCCTCGCTTTTAGACTCCTCTCCGGGTTCCTCCTCCTCTTCCTCTTCGTCCTCCTCCTCCTCATCATCGTCCAGGGTGAAGGATAGACTGGCAATCTTCCTCTTCTCCTCTTTCTTTCGTTCCCTCTCCTTCTGTTTCTCCAGCTTGAGAAGCAGCTCCTTTGACTGTTCTTTCTTGGCCAGTTGCTTTTCCCGCTCCTTCACAAGGGCCTCCTGTTTGGCCTTCATGTCATTCAGGGTGACCAGACCGACGGTGCTGGACTTGAGTTCTGCCTCCACCGCATCGTAGTGGGCTGAGAACTTTTTGTCAATATTAGACTTCACCAGATTTTCCTCGGCGATTTTCTGTTTGAGCTGCTGCAGCTGCTCCCGCTGCTTCTCCCGTTTCTTCATCAGCTGCATGGCCCGGCCCGCCTCACTGGCCGCTCCTTTATACTGCGCCATCGCCTCTCCTCTCACCAACAACAACAACACCGAATTTAGGAAAAGAAAAAGCAAACAACACTCGGCGGCCGGAGAAACCGTCAAACTGAAGCGTCGACCACTCCGCGCAGCCGCACTCCCCCGTAA
>UN000055 
NNNNTGTACATGTAGCTACATAAGACTGCTTTCCTGGACTGGATACTGCTAGCAAACCATGAGTTACTTTAAAGGGACAGCATCCCTCTAGTTCTACTGTATGAACTTACACGTGGTCAAGATNNCAAGACTAAAGTCTTCAAATGACCTTGTGCAAAGATTAGCAT
>UN000056 
NNNNNNNNNNNNNAGCTCTGGAGAGTCGCTGATTGCCAGAGTAAACACGGCAACGGGGGACAAGCATTATAGGGAGCATTGATCCTGAAAACACACAGGTTCATAAGTTGGACAGTTGTCAGCTATGTCATCTTCACCCGACCCGACTGATGCAAAGACAGAGCCTCCCAAGAGTGCTGCTTACAAAAGTCCAGGACTGAGAGGAATCCGAACCACCAGCCTTTTCCGAGCAGTTAACCCGGAGCTCTTCATTAAACCTAATAAACCTGTGATGGCTTTTGGACTGCTGACCATAACACTCTGTGTGAGTTACATTGCTTACTTGAACGCCACAGCAGAAAACAAGGCAGAGTTGTATGAAGCAATTGATAGTGAAGGAACAAGATACACAAGACGAAAAACATCAAAGTGGGAATGAAATACCCAGTGAAACCAGATGAGCAATATTGCAACCAAGAAACTAGAGAAGTATTTGTAACAATTTTTGTTATTAATATTATGTAGTTACAACACCGCTGAGAATGTATGGAGTAAGGTAGAGACCTCAACATTCCTATCATGTTGAGTATAATTTACCTTGATTGTTAACTCTGAGTACTTAATTTAGATTCCCAAATAAATATTTTTCCTTCCCAAGGAATGCAAAGTGAATTCAACCTTCAGCCATAGCACCATCTAGGGGGTCATGTACAAATTACTACATTATATAATAATAGCATTTGAACCTTAGCATTTAGTAAGCTTCCTCGGCTCCATGCATGTGATACCACTTACCCAATGTATCTTCTACCTAGTGTGTGAATTCTTCTTCCCTGTCATCAAAGTAGTAGAGTGTGCCATTATTTTATGGCGAAGGTTTGGATATGAGAGAGGCTACCCACTGGAACAATGACTGTTTTATAGTCTGTGACACTGATCAAACGGGAGTGGTGCTTTTAGCATTTGAGCAGACTATTTCAATCCTGCCATTATGAAAAGCTCCATCTAATAGGCAGGTGACAGACTGGTAAAGACTTGCTCCTGAACAGTAATCCTGTAGTAATGAAAGTTTTAATCCCAATTTCCATTCGTTATTTTTCTGAGACTTCTGTCTTGTTTATTTTCTATGAAACTAATATTTTTCTTCTGTTCCTTAAATCCATGCTCGTGCCAAATATGACAATAAAGAGAAAGATAGTCAGATTCAAATCAAGAAATTCACACTTGCTGCAAATAAATACAAAATTTTGAAAATACACAACAGGCCCATCAGCATCTGAAGAGAGAAAACATAATTTAACATTTCAGTTAGACTCCCTTTGGTAGACGTGGTCAAGTTCTGAACTAACTGAAGCTGCCTGCCTTGGGATGTTTATGCTGAAGATAGTGTAAAATAAAAATTGTTTTGTNNCAAAAACACA
>UN000057 
AAGTCAGAGTTAAAAACATGGCTTGGNNNNNAAAGGAAATTTCTTCCACAGTGCAAGCAAAGTGATTTGTGCCTTGTGGTCTCTGTAAGATTATTAATTCCATTTTGCTCACTCTACACTCAAAAGAATGCCAACAATGCTTTCATAAGAATGTTTAACTGGTAGAGTACGTCAGCTTTATGAAGGGAAGGACAGTTGTGGCTAACATGATTCTATCCAAAAACATACTGATAAACAACTTTTTCTGAATACTTAGGGCCCTTATTCTCATGCATGGGAAACACAGGACTATATTATTGCATGTCACATCAAACAGTGGTGAATATCCTTACATTTCAGATGGCTGGTGTTGATTATTGGACCTCAGTACGCACTATCTGAGAAAAATATGCTTCATAAGATTGACTTTCACTGCTTTTGCCTTGTGTAAACAGAATGGCAAATGGGTTTGGTAGCCTTACTGTTTTGTTAATGCAGCTGGTTCATGGAGTTTGGATTGCTTTATTACGTTTAAGGTGCAATATAAATGCAAGTTTATTGTTGTTGGCTCCATTTTGAAAGAGGCCACAAGGTGTTTCAGGCAATAGGCTGCTTTT
>UN000058 
NNNGGAAGACGATAACGTTTAAGCAGTACTATAATGAATGCAGAGATGCTGCAAAAAGCTTTCTGAAGCTTGGACTCCAACGTTTCCATGGTGTTGGAATCCTTGGTTTCAATTCTCCAGAGTGGTTCATTGCAGACATTGGAGCAATCCTGGCAGGTGGACTGGCTGTCGGAATCTATACTACAAATTCACCTGAAGCCTGTCACTATGTAGCAAGTGATAGTCAAGCTAATATCATGGTCGTAGAGAACAACAAACAACTACAGAAGATCCTGCAGATTCAGGATCGGCTTCCGCACCTCAAAGCAATTGTGCAGTACAAGGATGAACTGAAGGAGAAGAGACCAAATCTTTACACTTGGGCAGAATTCATGCAGCTTGGGAAGGATGTGCCCGACTCACAACTTGACGAGATCATTGCCTCCCAGAAACCGAATCAATGTTGCACGCTCATCTATACTTCGGGGACTACTGGACTGCCAAAGGGAGTCATGCTGAGCCATGATAATCTAACATGGACAGCTTATGCAGCAGGAAATATGGTGAATCTGCGACCAGCTACTGAGAGTCAAGAAGCAATTGTTAGTTACCTGCCACTTAGTCATATTGCTGCACAAATGATTGACATCTGGTTGTCCATAAAGTTTGGAGGAACCATTTATTTTGCACAACCTGATGCACTGAAGGGCTCTTTGGTGATGACGATGAAGGAGGTGCATCCTACAGCATTTATGGGTGTGCCTCGTGTCTGGGAGAAGATGCAAGAGAAAATGAAGACTGTAGGCGCAAAATCCTCGACCATAAAGAGGAAAATGGCTTCCTGGGCAAAAGATGTTGGTTTAAAAACCAATCTAAATCGCATGAATGGAAATATGGCTGTCTCGTTTGACTTCCGGGTGGCCAACAAGCTTGTGTTTAAAAGGGTTCGGAACGCTTTAGGATTGACTCGTTGCACAAAATGTTATACTGGAGCAGCTCCGATAACCAAAGACACTCTGGAGTTCTTCCTTAGCCTCAACATCCCTGTATATGAGCTGTATGGAATGAGTGAGAGCTCGGGACCGCACACCATTTCTGTACCCAATGCCTTCAGAATTTCCAGCTGTGGGAAGGAGATGCCCGGATGCAAAACAAAAATCTTCAATCCTGACGAGGATGGTTGTGGCGAGATTTGTTTTTGGGGCAGGCATGTATTCATGGGTTATCTGCACATGGAGGATAAGACCAAAGAAGCAATTGATGAGGATGGCTGGCTACATTCAGGCGATCTGGGAAAACATGATGAGAAAGGATTCCTATATATAACAGGAAGAATTAAAGAGTTGATTATTACTGCCGGTGGGGAAAACATACCTCCTATTCCCATTGAAGACGCCGTAAAGGAACGTTTACCAATCATCAGCAATGCCATGCTGATAGGAGACAAACGCAAATTCCTATCGATGTTATTAACATTGAAGTGCAACGTAAACAGTGATACTGGTGAGCCGCNNNATAACCTAACGGAAGAAGCA
>UN000059 
NNNNNNNNNNNNNNNNNNNNNNNNNNNNNNNNNNNNNNNNNNNNNNNNNNNNNNNAGTTTTGCTTCAGGCATTTTGGAGCAGACTGCAGCAAGTACAGCCATTATTGCACCAGAAGCTCCAAGTGATGCTCCTAAGCGGCCAGTGGCAGTTTTATAGACATAACTGGCAAATGTGGAAATAACACCTGCTGATAGGTAGACAGCCATGAACTGCTCCTGCCCAAGAAGCGACACTATGCTGGAGGAGAAACTCCACAGCACATACATGTTTGCTGCCATGTGAAAGAATGAGTAGTGGCTGAAAGTCGACAGGACCATGGGCAAGCACAGTGTTTTGGAAGCAGGATTAGAGGTGAAGTATTTCACCATGGTCCGTTGCATTGAAGGAACTCTCCACAAACAGAACACTAAAGCATTGGCTGCTATAATTCCTGTGATGGTCCTCTGCCCCTCAGTAAGGCTGTTCCACCACTGGTTCACCTGCTTCCTGATGTCACCAGCTTTAGGCGGGTGATGCTTTTCCAACCAATCCAAACGGAGGTCATTGAAGTAACTTTGAACTCTGGATTTGAGAGACTCATACTGCCAGATGGCTGCCACCCCGAATGAGGATCCTGTGAACCCTATAGTAAACAGAAAGGGTTTGACAAGCTTTCTGAATGAGTGCACTGATGCTTTAGATAAAACAGGCTCATCCAGCAGTGGGGTCAAACTGCTTTTGCTTGTCTGATTCACACGCGAGGCCAAGTCCTTCAGAGCCTTTTCATCTGGCTCCACTTTCCGAGGTTCATTTTTTTTGGTGCTTTTCTAAACCCACGTCTGGATTCCTTATAGAAAAATAACCTGCTCTGTCTCACTCCCCCTGCTGCAATCCACAATCGGTATCCTCGCGCCGCGCAGGCCCAAGCCGCCATCTTCCCCAGGGTTCACGCC
>UN000060 
NNCGTTTGTCAGTAGGTATGTTGTCTGTCTGGCTGCCGCTCGGCAATTGATTCTCTACGTTAGAGATGTTTCCAGAGCTGAACAACATTCTCAATTCAACTCCTGAAACTTGTGAGCAGGGAAAAGCTGTGCTCCTAAGTGACAAGCAGACAGATGGCAGTTTCCTTGTGCATCACTTCCTTTCTTTTTATCTCAAGGGAGGTTGCAAAGTTTGCTTTCTTGGCTTGGTCCAGTCTTTTAATCATTACAGCCTCGTTGCCCAAAAGCTGGGAGTTCATCTAGCTGCAGCCAGAGAAAAAGGACAGCTGGTGTTTCTGGAAGGACTCCGGTCTTCTCTTGACCTCATACTTAGTGACAGGCAGGACAGTACACCACAAACACTGTCGCCTTTGCAGTTTCTAATCTCTCCCCAATGCAAGCCTCCAGTGCCTTTATGATTTTGTTTGTAAATCGCTATTGGAGACCAGTGAAACCACTTGGAAGTTTCCTGTACTGATTATAGATGACCTCAGTGTCCTGCTCAGCCTGGGAGTGACCCCTGTAAACATCATGAATTTCATTCATTACTGCAGAGCTACAATATGCTCAAAGTTTATGGGAAATATAGTGACGTTGATGCATAACACAGAGCATTTGGAAGATGAAGAAAATAATTTTGTGGCCAAATCATTGAGTCACCAGTGCCACCTGATACTAGAGGTAGAAGGATTGACTACAGGCTACTGCAAGGATATCCATGGTCAGCTGAAGATGACCTGCCGTTCCCCTTCACCTGTCAAGTCTGAGAAGAATGTCACCAAAATTTTCCAGTACAAGATACAAGAGAAAAACGTGACCTTTTTTGCCAGAGGAACCTCATCTGCTGTGCTCTAGGGAATTTCTTTGGAATTGCTTCACTGATGTGTGGAGTGGAAATGACTCTTTACCTTTTGAAATGCATACAAATTTAATTGGTTATGATGTGGAACAAGTATGAGATGTCTGGGCTTCAAGTAGCGAATGGGGCTATTTCTTTGGAGTCCTTTGGCTCAGGTGGATTTGGTAATTTATTTTCAAAAAGTGTATAGATTGTATTCAGTTGCATATGTCACATTTGTAAGGCATAAATTCATTCACAAAGATCCAACCCCTAGACCAGATTTTACAGTGCATTATCTAAATTTCTGTTTTTGCATCCTACAACTTCAATTTTCCATTTATTCATTCATATTCACGTAACTCAGTTTAACAGCAGTGTTTGCCTGTTCAAACGGATCAAAAGAAAACATTTTTGTTTTGCTTTCAAAGCCCTCAATTATTCTTTCCTTTCCCACACACTTTCAACACTCCCTTCTTTCTTGTATTTTTTTNNNNGTATTC
>UN000061 
NGTTGATCACTGCATCCTCCTGGGTTCTGCAAGGCATGGTCATCAGCAACTGGATATTGTGAACCTCTGAGATCCTCCTTGTGCTTGAGCATTTACCCAGTTGTTATGCGGGTTTCTTGGACTTGGTAAACGTGAAAGAGAGCCAGGATGTATATGTCTTAATTCTGATGAAGGGTCACACGGACTCAAAACGTCAACTGTATCCCTCTGCAGATGCTGTCAGAGCTGCTGAGTTTTTCCAGGTATTTATGTTTTTGTTCTGGATATAAAGCTCCTCATGGTGAGTGCCTTTTACTGCACTTCATGTGGGCCAAGAGCAGGATTACACCCAAACTCCCTCACAGGAACCGTCAGGCTTCGCCTTGCTAATCATGGGCCTTCTTCACAACCACTTATAACTGCTCCGTCTCCTGACTGCAAATGGCCTCCCCACCCCCACAGACCTCTCTT
>UN000062 
NNNNNNNNNNNNGTAAAGGCGCGGCACGTTTATCAAGTAAAGCTAGTTGATGTGGTGCAGGAGATGATAAATATTCAGTAAAATAATTTCTCCCAATTCGAAGATTTTCTAACAGCCCGAGCAGGAATCGGTTTCACAGAACGCTGAAATCGAACCGTCCCTTTTTAAAAACTAGAAGGCGTCGTTGGGTTATAGTGCTAACTGCCTTTCGGATCTGTGAACGAGACTTGCAGCAATTCCTCCTTTGGGTGGGCAGCTGTTGACATGAAGATCGAGTTTGCACCTATTAATATCCCTCTGAGGAGAAGGATTCAAACGTTTGCTGTTCTCCAGTGGATCTTTACCTTTTGTTCTTAGGTCAATGCTGCCTGATTGTCCTTCTGTTGCTCATATTTGCTGGTTACTGGTATATTGCTGCAGTTTACTCTGTTTGGTTGTATCTTGACTGGGAAACACCAAATCAGGGTGGAAGAAGGTCAGAGTGGGTCAGAAAATGGACTATCTGGAGTTACTTCCGGGACTACTTCCCTATTCACCTTGTGAAAACAGCTGATCTGGATCCACAGTACAACTATCTCTTTGGATTTCATCCTCATGGAGTGCTTGTTGCTGGAGCTTTTGGAAACTTTTGCACTGAGACTACAGGCTTTCAGAAGTTGTTTCCAGGTTTGACATCATACCTGTGCATACTGCCAATGTGGTTCAAGCTTCCTATTTACAGGGATTACATCATGTGTGCAGGGCACATCTGGTCCCAGTCTTTTCCTTTGGGGAAATGAACTCNNN
>UN000063 
NNNNNNNNNNNNNNNNNNNNNNNNNNNNNNNNNNNNNNNNNNNNNNNNNNNNNNNNNNNNNNNNNNNNNNNNNNNNNNNNNNNNNNNNNNNNNNNNNNNNNNNNNNNNNNNNNNNNNNNNNNNNNNNNNNNNNNNNNNNNNNNNNNNNNNNNNNNNNNNNNNNNNNNNNNNNNNNNNNNNNNNNNNNNNNNNNNNNNNNNNNNNNNNNNNNNNNNNNNNNNNNNNNNNNNNNNNNNNNNNNNNNNNNNNNNNNNNNNNNNNNNNNNNNNNNNNNNNNNNNNNNNNNNNNNNNNNNNNNNNNNNNNNNNNNNNNNNNNNNNNNNNNNNNNNNNNNNNNNNNNNNNNNNNNNNNNNNNNNNNNNNNNNNNNNNNNNNNNNNNNNNNNNNNNNNNNNNNNNNNNNNNNNNNNNNNNNNNNNNNNNNNNNNNNNNNNNNNNNNNNNNNNNNNNNNNNNNNNNNNNNNNNNNNNNNNNNNNNNNNNNNNNNNNNNNNNNNNNNNNNNNNNNNNNNNNNNNNNNNNNNNNNNNNNNNNNNNNNNNNNNNNNNNNNNAAATACTAATTACTTTGTTTCTACAGATTACATTTGTCTTGTAATGCATTATGCGACATTGTGTAAAGCTTGGAGAAAATAAGTTCGGTTCTGACAGAGACAAATCATTAAAACAGATCATGGCTCATTTTTTAAANGTAAAGATCTCTACTGCAGGAGTGGCAATTTTAGTCAATTGAATGTTATGGTGCTCCATCTGCATTGCAGTTCTTGCTATTAGGGAGGCACATTCCTCAAGTATGTTGCACAATAGGTTAAAATCAACTCCACTGTTAAGTGTTCCCAGTCCACTAAAAAT
>UN000064 
NNNNNNNNNNNNNNNNNNNNNNNNNNNNNNNNNNNNNNNNNNNNNNNNNNNNNNNNNNNNNNNNNNNNNNGAGGCTGACCGAGTACATCTCGTGTTTACAGCCGGCGACGGGACGGTGGCGAATGATTCTCATAGTTGTTTCGGTATGTACTGCCACAGGTGCCTGGAATTGGTTAATAGATCCTGAAACACAGAAGGTATCTTTTTTCACATCGCTATGGAATCATCCATTCTTCACCATCAGCTGTATAACCCTTATTGGTTTATTCTTTGCCGGAATACATAAAAGANNNNNNNNNNNNNNNNNNNNNNNNNNNNNNNNNNCGAACTGTTTTGGCAGAGTACAATATGTCTTGTGATGATGTAAGTATTTGTTTCCAAAGCTAGAGTAACTTGGAAATGTACATTAAAAATTGCATGGATTTTAAAGTTTAAGTC
>UN000065 
NNNNNNNNNNNNNNNNNNNNNNNNNNNNNNNNNNNNNNNNNNNNNNNNNNNNNNNNNNNNNNNNNNNNNNNNNNNNNNNNNNNNNNNNNNNNNNNNCAGGAAGATGAAGAAGCACTCATCATTGGGAGTGTAGGCTGTGTGCGCCCTCAGAGTCTGAGTTACTTCCTGCATTGTTTTCAAGTCAAACACGTGGATATCAATCTCCTCCGCGATGGGTGGAGGGTTCATGGGATCACTGATGATACAGCCCTTGGGCCAGGCCCGACTGTTTACATATAAATACCTGTGATCTGGAGACAAACCCATGCCTATGATGTGACCGTGGACATCAATTGTGTAGTCCAGAGCATCAAAGAACTCATTGGAGCTTCGTTCCTCACCCAGCACAGGTCCTGATGTTGTCATGTGATGAGGCAGAATTTGTTTAATACCTATCTGATGGGGAGTGTAGGTAAGGCTTCCTGTGGTGAAGATCAAGTATTTTTTGTCTTGAGTTGTTTGCTGTTCTGACAGGAGGGCCATATCTGCTGGCTTTGTCTTGGCTTGTAGAAAAAGTTCTGCGACTCTTGCCTCTATTTGCTTTTCATCCATGGTGGACAGTCCCCCGGCAGAGAGCACATTCTCCTCTATCCGCTCATCCGCCTGACTGCTGACCATCACCTCCCCTTGGTTCTCACTCCTGTGCTTCAATTTGCTGCAAACTTCATCTTCACTGTCACCCAGGTCAAATACTTGGGGANNTTGGACTGGTCAGTTGTTCTTCGGAGCCCAGCAGCAGGTCAGGACTGTTGTGTCGGCTGCAGTCTGCCACTATGACTGTGCGAATGGTGCTTGCGTTCAAATTCTGCAGCTGGAACAGTCTCTTCACAACATTTATATTTTCCGATTCGATATCCTGATAGGCCTTGTTCAACCACAATACTGAGCAAGATGTCATATTCCCAATCCAGTGTAGGTTCCCGGAGATCAGATGTGTTTCATTCAACCAACAGCCAAAGACATCGTAGGGTTTNATTCCTTCACACGGGACAGCAACGTGAAGTCATCTAGACTGAAGACTGCAATTTCACCAGAAGACGAGCTGTGAGGCCCAATGTAGACTCCAGAAACGAGGAGGAGTGTGTCCTCAGCATTGAACTGTGAGAACTGGGTATAGCTCCAATTGTAGGGACGCATGTTAGCACTGTGCAACACTGAAATCTCCAAATCATTGTTCCAAACCTTGACAAAACAGTCCTTGGAACAGGATCCAAATAAGTAGCCATTATGAGAGAAGCTGACGTGTAATACTTGGTCACGATGCTCCTTTAGCGTCTCCACTTGCACACATGGAATTGTGTCGTATAGTCTCTGAAATTCACCCAGCCACGAAACAGCAGCTGTAAAGTGACAAGATGTCAGCGTTAACATGTTTTAGCATATGGCAGCATAAAGTTTTCTGGTATCTCTTTTGTTAAACATCCAATGTGATTCAGCTTCCTGTATCCTGCCTGTAATACAACTCTCAAATGCTATCTGAGACACAGGGCTGATTGTGTGAGAAATGGACAGGAGCATACAGGTACAGCTGGCATCTCCTCTCAGGAGACGGGCTTGAGGCACAATATTGAGGCACAATGTTGAGGCAGTACAGCTGCAGAATATCTTGCTATCCTTTGCACAGAACTTGGACCAGAATAATTATCCCAGCATTAGCATTGAGGTTGATGAGGGTAA
>UN000066 
NNNNNNNNNNNNNNNNNNNNNNNNNNNNNNNNNNNNNNNNNNNNNNNNNNNNNNNNNNNNNNNNNCTGTAGTTTTCCCCACACTTTGCTGCCATTGGCCATCGTGNGTATGTTGTTTGGCTGCTCTATCTATTTATATTTCTTGGGACAACAGCTGAAGCATTTNNNNNNNNNATCTGGCTTCCATTGCTGCAAGCTTNAAAGTTGTCACATAATGTGGCAGGTGTAACTTTCCTTGCTCTTGGCAATGGAGCTCCAGATGTATTCAGTGCAATAGTTGCCTTTTCTGACCCTAGAACTGCCAATCTGGCAATTGGAGCTTTATTTGGTGCTGGTATATTTGTGACTACTGTTGTTGCTGGAGGTGTTGCTCTTACAAGACCATTTATAATGGCATCAAGGCCGTTCCTTCGAGATATGATATTCTACATGGCTGCAGTGTTCTGGACTTTTCTAGTTGTCTATTTTGGGAGCATTGACTTGGGGCAAGCACTTGGTTACTTGGCTTTNGTATGTGGTCTATGTACTTACAGTGATCATAAGCAGTATAATTTATAGAAACCAGAAAAACCAGTCTCATTCTTCCCTTTATGCTCATGAATCAGAAATCTGTGACGCTGAGGACACCAATCCATCTTCTATCAGGACACCTATACATGAAGACTCAAGCGAGTATCAACCTTTAATTGGAACAGAAGAATCCAAATCTACAAAATCCATTTTGTTGGACTCTCTTAATCCCATTGACTTTCAAAAATNGGAGGAGGAATTGCTTGCCCTGGAATATCTTCAAATGTTTAACGCTGCCAATTGAGTTTTGCTTCTAATCTGTATACCTGTGGTGGATTCAAGCCAGGAAGACCGTAATTGGAAACGCCCATTGAACTGTCTACAAATTGTTACTGGATCACTTGCCTGCATCTTCACATTAAAATCTGGCAGTTATGGTTTATTACGTATTAATGGTCAGTTTCCTGTCTGGGCTCTTGTTCTGCTGATTTCACTAATTATAGCAATGCTGATTTTCTTCACCACACAGAATGAGGAACCACCAAAGTATCACAGTGTATTTTCTCTTATTGGGTTTCTCTTCAGCACCATACTGATTAATGCCATAGCCACTGAGATTGTGAATCTCTTACGTACCTTTGGAATAATTTTTAACCTGAGTAACACTGTTCTGGGATTGACATTACTAGCCTGGGGAAACAGCATTGGAGATTTGTTCTCTGACATCACACTAGCTCGACAGGGGTATCCACGTATGGCTATTGCCGCATGCTTTGGCGGAATAATATTTAATATGCTGTTTGGCATTGGCCTAAGCTCCTTAATTCAGATGCCTTATTTGAATACCCTTGAGATCAACCATGATGGCCTCTTGGATTGGATTCTAGTTGGATCGCTAGGCTTAAGTTTAGTCATGTCATTTATATTTATTCCAATTCAACGGTTTAAACTCAGACAATTGTNNGGTCATTATTCTGGTCTCTTATTACTTATTATTTGT
>UN000067 
NNNNNNNNNNNNNNNNNNNNNNNNNNNNNNNNNNNNNNNNNNNNNNNNNNNNNNNNNNNNNNNNNNNNNNNNNNNNNNNNNNNNNNNNNNNNNNNNNNNNNNNNNNNNNNNNNNNNNNNNNNNNNNNNNNNNNNNNNNNNNNNNNNNNNNNNNNNNNAATCCTTCCATCTGTAGAGCTCGCTGTTCTCGACTAAGCTGGCTAGATTCAGCATAGAGTTCTGTTGTGACACATTTAAATTTATCTCCCACGTACCCAGCTGAGTTTGCAATTCGTTCTGTTAGGTTAGATTTTTTCGGCTTCATAAATTTAGCAGCTGCTATGTCCAAGTCATCAGTTCTGTCTTTGGTATCACTGTGATTCAATTGAGCCAAAAACTGCTCAGTTTCAGCACCAAACTCCTTATTGGTATTTGTGTTGCCTGAAGATGTGGCAACACTATCGACGATATGACCGCTTGCCGATAGATCAGCAATCAACTGAACTGTTGTATTTTCTTTACTTTGGCAGTCTGAAATAAAATCTTTGTTTAATTTCTGATCTGGTAAACATTGTCCCTGTGATGAGCTACAAATCTCCACGGTCTTATGGACATCTTTGTCTTTTTGGACACTGTCTTGTATGACAATGGCTTCCACAGGGTCAACTGTTATCTCACTGATTTCCTTTGCAGAATATTGTTTGTTGTTCCCTTCTAGCAGGATGCTCTTTTTAGATGCTTTTGCTTCAATTTTTCCCCATTGATCATTGTGTTCTACCATTAAGTGTTTGTCCTTGTTATCTTTGGCAAATGTTTTGCCATGATTCTTTGGATTAGGACATGAGAGCTCAGCTCCAGTTGAAACATGTAGCTGAGTTGCATTTAATTTTTGTGAAATCTCTGACGGTCTCTCTCTGTTAACTGACTCTTCACTACATCGAAGTCGATCATGTGATCTGGATCGCCGCTGTGCTCCCTCATTCCTTTTCTCTTCTTGACAAGTGTGTGGTGAGATGATAGGGTTGATTAAGTGTTGAGTGTTGTGAAACACGGTATATTCACCTCTGCATGTTGGCAAGCTGCTATAANNNNGTCTATGC
>UN000068 
NNNNNNNNNNNNNNNNNNNNNNNNNNNNNNNNNNNNNNNNNNNNNNNNNNNNNNNNNNNNNNNNNNNNNNNNNNNNNNNNNNNNNNNNNNNNNNNNNNNNNNNNNNNNNNNNNNNNNNNNNNNNNNNNNNGGGAGGGTGCGTCAATCGCGGTGTATGTTGGGATGTTAATGGTGTGCGTGTTTATGTTGACTGCAATAGGACACGAACCGAGGATGAAAAGATCTGGTAAATACGATAGAGCGAAGGAGAATAAGAAGCTAAAGCTGCTAAAGGAAATTGAAGAGCGAAAGCTTCCATACTTAACACCCAAGGATGTGCAATTTGAACAGCTGTCAAAGGCCAAATATCCCAAATTATACTTGAGACGAGCCAGCTGTGTACCTCAGGAAATTCATCAAAAAGTCCAACAAGGATTGACAATGCTGCAAGACTGTAAGTGTTTGGCTCAAGATCTTGTTCAAATAAAAGGCAAAGATGTGCTTACACCAGTATATCGTCTACTTGTAGGAGACCCCGGCTCTACATATCATTACTTAAATACAAGGCTGTTTACAATACCTTGGCCTTCCCATGGTGTTGAGGTGAAGTACAACAGTGATGAAATAGGTAAAGCTTGCAAAGCTATTAAAGATCTTAATGAATACTTACATGTGGAAGCAATGAAAATTTTGTTGGATCAATGTTCAGCTGATGTTGAAGAAATTGGATTTGTGGCAAAGGCAGCAACTTCTACGCTCATCGAGGACTCAGGAAGTATGAAAGATGGAACTTATCACAACAAACAAAGCAACACCAATGCTGTGTTAAAAGATAGAACATCTTTTAATGTGGTTCTGTTGAACTTCATGGACCCTTCAAGAATGAAATACCTAAAAGAGGAGCCATACTTTGGAATGGGAAAGATGGCTGTGAGTTGGCATCATGATGAAAACCTAGTGGAAAGGTCAACAGTTGCTGTGTATAACTACAGCTGTGATGATTTAGGACCTGCCTCGGATGAAAGCAACACAACGTCAATAAAGGGCAGAGACCCAGCACGTTGGCATGTCGGCCTAAAAGTAGCCTGGGACATTGCTACACCAGGGCTGGCATTGCCCCTTGAACCTGGCGACTGTTACTTTATGCTTGATATTTGTCTACCTTTGCCTGAAAAGMTGCAAGTCGGACTCTTCCTGTGATAAAGTA
>UN000069 
NNNNNNNNNNNNNNNNNNNNNNNNNNNNNNNNNNNNNNNNNNNNNNNNNNNNNNNNNNNNNNNNNNNNNNNNNNNNNNNNNNNNNNNNNNNNNNNNNNNNNNNNNNNNNNNNNNNNNNNNNNNNNNNNNNNNNNNNNNNNNNNNNNNNTTCAAGTAGGGTGTGCAAAGAACATTTGTATAATGTAAAAGTCTGAAGTTAAGGAACCGAAGTTTAATTTGCATTGTTGTGTCTTGCACTGTGCATATATAACAAACATGTGCATATATTATATTGCATATTGATACACTTTTTAAAAAACACTGTGGCACATAAATTATGTGACTGCTTTTGAGGGCTATAATCATGCTCAAAGTTGAAAATGATTATCTATATTTATATTAGTATACCATTTTGTCCATAGTTACTTATCAGTTCCTCAATGCATTTGAAACTCCTTGGATGCAAACAATCTCCATGCTGGAATTTTAGGTAAAACTAACCAATTAATTGAAGTGAGAAAAGAAAACGGTTGCCTTATTGCTTCTGGCTATAGTTATCTGAAGTGAATCATTAAACAGGAATAAAACTGTTCTCCATCTATGAGTGGTAAAAATGTAGTAGCACTCAAAATTCTAGGGTACAGCTAAAGATGATTATGATGTGTAAGAATTCTATTTCAGTTGCTGTCAATTTGATAGATGCTTAGATTATAGATAACCAGTTAAGGTGCGATAAAACTGAAAACAATAGACAGAGATATTTTAGAAATTGTATACTGTAGTGAAAATGAATGATTAGTCATATTTAAATGTTTTTCCTCAGTACACACATGCCATATACCTTGAATAAAGGTATGGTTCATCTCCCTAAATATATCTTTAAAGTATATAATGAAGTCATTTTTTAAAAAAGTATTTAGTCCTCCAGAATTATAAAGAAGCCAATATGATTTAATAAATCTTGTTAGTTGAAAATTTAAAGTAGGTTGGTAGAAAAACACAC
>UN000070 
ATCAACTTCAATATCCAGAGAAGGAAACTGTGTTCTCAACCACTGGACCTTTGGCATCATGTCACCCATGAATTTCTGACCTCCAAACCCAGGTTCCACAGTCATCACCAAGGCCATGTCGATCTGATTTGCCCATGGAGCTAAGTCTTCTACAGTTGTACCTGGTTTAATTGCCAGTCCCACCTTCATACAGTTTTCTCTAATGTCTTTGATAAGTGGCCCTGGGCTATTTGTTGCTTCAAGGTGGAATGTATACTGATTAGCACCAGCTACTGCCATCGGTTTCACCCACTGCTCTGGCTTTGAGACCATCATATGTATATCAAAGAAGGGTTCTTGCCCAAGTTCCTTACGAAGACATTCTACCACAGGATGACCAAAGGTGATATTAGGCACAAAATGTCCATCCATCACATCCAGGTGCAGGTAGTCGGCCCCGCAGTCCAGCATCCGTCTGCACTCGGCCCCGAGCTGGGCCAGATCGCTGTTGAGAATCGAGGGGCCAATCTTGCAGCTGTGCGCCATCCCGGAACTATAACTTGCC
>UN000071 
NNNNNNNNNNNNNNNNNNATTGGTGGAGGCGCAGGGACGAGCTTAAGATGGCGGCGGCTGGTGCTGTGGTGAGAGGCATTGGCTCTAAACTGAGCCAGAACCTGCGGGAACTCCGCATCCACCTGTGTCAGAGCTCGGCTGCCAGCAAGGGCACCAGGGATTTCATCGAGCAGCACTATGTGGCACTGAAAAAGGCGAATCCAGCATTTCCTATTCTAATCCGAGAATGTGCCGGTGTACAGTCTAAAGCTTGGGCTCGATATGAGTTTGGAAGAGAGAGAAATGTGCCGTTGGATAATTTAAACTCTGAACAGGTGGCAAAGGCACTGGAGTCTCTGATTACCAAGCCGTGAACTGTAGAGCAATTGGACTGTGAAGGAATAAGCTTAATAAAAAATAATGGCATGGGAATGTTTGTTCCGTCTTGCCTCGTTTCCCAGTGGAAAGATATGCAACTGTAAAATAAATCTAAATTAAAATGCAAAAACACAC
>UN000072 
NNNNNNNNNNNNNNNNNNNNNNNNNNNNNNNNNNNNNNNNNNNNNNNNNNNNNNNNNNNNNNNNNNNNNNNNNNNNNNNNNNNNNNNNNNNNNNNNNNNNNNNNNNNNNNNNNNNNNNNNNNNNNNNNNNNNNNNNNNNNNNNNNNNNNNNNNNNNNNNNNNNNNNAGTTACTGCAGATGAAAAAATGTATATCAAGGCTGGGTCTTTACTGTTGACCCTGTATCGGGAAGTGTTGTCCTGGTAAACTTCGTGGATACTGGGAAGGTGTCTGTTGTGACTATTATGGGCCACGCAATTCAGACAGTGGAACTAATCAATGAAGGAGAAAACAACACAACTGAGAAACTCTCTGCCTTATTTATGCCTGTCGCTGACAAGGTCTACAGCAATGAAGAGCTTGAACAAAGGAAGTCCAGCCTTAAATCTTGGCTAGAGAAAAATCGGATTCCTGTTACAGAGCAGGGGGACCAACACAAAGTGCTGTGTGTGGCTGGGGTATTGACAGTATCTCCACCATATAATCCAGAAGACTGCAATAGCTCCAATGAGATTATCCTATCCAGGGTTCAAAGTCTTATCAACTGTAACCCAAATGCTGATCACAAAGCTGATTGAAGGGGAATACTTAATGTTAAATTATTAAATATATATTTCTTCTGGTAAATTTGGCATCCATTCTTTAACACTATTGTTAAACATTAGCTGTACTTCTGTTATAGGTGCCCAGCCTAGCACTGATGTGGTGGTGACTTTATTGCTTGTGTGCAGAGTAAAATTGAAANNNAAAGTTAATCTTATCCAAATTGATGTACCATTTTTGAGAAATCCAGAAGAGAATCGTTGAGATTATCTGCTATCCTGTCAGCAATCTTTCATACACATTCACCTCATGAAATAAGATACTGTTGTAAATGTGTTTTCCATTCTAGAATCTACCAATCCAATTTAATAGTAAAAGAATGTGTNN
>UN000073 
NNNNNNNNNNNNNNNNNNNNNNNNNNNNNNNNNNNNNNNNNNNNNNNNNNNNNNNNNNNNNNNNNNNNNNNNNNNNNNNNNNNNNNNNNNNNAAATCCTCGACCTCAGAGTTGTTCCTCAGGCCCAGTAATCTTAGTAACTTCCTATATAAGTACTTCAAAGTTCTGATCAATGCAAATGCTGAGAGAACTTTGGTAAAATGCACTCGAAGTCTGGAAAAGTGATTAGCAACATCCAAGACGGCTCTGAAACTGTTGTATACTGCTGAAAAAGTAGCCTCAAGCATCATACTGACAGAAGCAAATGCATGAACAATACTTTCAATGGACTGAAATGCTCCTCTACTGCTTTCTTCAGCCTGGCGTACAAACCTACTGGGAGGAACATCATCAGTTCGAAATCTGTTGTAGCCAAGGCCTCCATATCCATAACTATAAGGGCTATAGCTTCCATACAAAGAGCTTCCATATGGTGTATATGCTGGAGAGAAGGTGTTATAAACAGATCTGTAAGTGCTGAGATTGCCAACTCCAGTCTGTTGTGCTGGTCTTGGGGGAAGAGGTGGTGGAATTCTTGTAAGTATAGGCTGTCCTTGTCTCGTGGGTAGGCCAGATAACAGTTCAGCAGATTGGAAAGAGGGAGCACTCATATTTCCCGGAATCCGTCTTTCCCAGGGTTTAGGAGGCGGCTGTGACCCCATAATCTTCTTTATAAAACATTCGCTCGCTAATGACCTCTCGACACTTCAACTTCACTCACACTCTGAACCCCCGTAACTAGG
>UN000074 
NNNNCGGCCTAGTTACGGGGGCTCTTTCGCTGCTGGGGCTCTGAGTGAGCTGAATAAACGTCGGCTCCGACTCCTTTCGGGCCTGGAGCCTGCTCACCACGTGCGCGCCGCGCTTGGCGGCACGCGGTCGAGATTCGAGGCCCTCCTGGACTTGACCCGTGAATACTGGGCAACAGGCTGTGACCTGCCAAGATCTGAGTAAATCAGCATCATGAGCATGTGGGATTGGACATGTGCCAAGTTGGGGCATTAGAAACAAAACTTTTGATGCAGATGTTCTTAATGAAGTGAAAAAACCCACGAAGTGACTATGGAGCAAGAAGTCTCAAGTCCATGTGTTACTGGGATTAGCTCAGCTCAGCTGAGCATGTCAAGTGAAGATGCTGGAGTTGAAGATCAGTACCTATATTTTTATAATGTAATTTGAAACTGGTTTATTAAAACACTTTAAATTTGTCTGGTTGTACAGAAGACCTTAATATCATCCTGCACAATCGTTTTGTTAATGACCAGCTCCAATAAAAACCTTNGCATTTGAN
>UN000075 
NNNNNGTGTGTGTTTTTGGATGGAAAATATATGTTTATTCAACAGCTTTGCTAAACACAGGAGTTACCAGACAGAAGGTACTAAACACAATTCAGGAAGGAGTTGAATTAATATCAGCGAAGAAAAGTCAGGTTAATTCAATGACTGTGTAACTATAACTTGTAAACTGATGATACAGCTGCAGAAATAATATCTGGATAAACTTTCACAGCATGATGAAGACACTAAGATTGAACAGGCTGGGGCTCTTTTTCTCTAGAGATGATGACTTAGGGGTAACTTAAATGACGACTTTGAGATTATGACAGGATTTGATTGGGTGGACGAGGAGATGTATCCACTTATGGTGAAACCAGAACCAGGTGCCATCAATACAAGATAATCATTAATAAATTGAATCAGGAATTCAGTAGAAACTTTTTTACCCAACAAAGTGGTTAGAAACTAGAATTCACAGCCAGTAGGCTGCAGTAGCAAATAACATGTATTCGTGCAAGCTAGTTAGGCACAAAGGAGAAAGGATTGGAAGGATATGTTGAAAGGGTTAGATGAATTGAGGTGGAAAGAGGCTCATATGGAGCATAAATATCGGCATGGACCTGTTTCTGTGCTATAAATACTTAATAATACTGTGTGATACAGAAGCCTGATTACTGTAGTAAAC
>UN000076 
NNGGACTTCCATATGCTTGGGGTTCTCATAACCAGGACATTGCAATATATTGATCTACCGGCATATGATGTAATTATTGTTATCTAGTGTCATGGCCTTACTGGAAAGTGGGCTAGAAAGAGGTAATACTCCGGAATGATGTGTTGCACTGCAGACAGATGTTTCCTGTGGTATCTCACTGAGAGAGATTCCCAGGGTTCTGGAACTGAAGCAAAGCCTGGCACCTTGAGTGTGCTGTATAACTAGCCCAACCTGGCTCAGCCTTGCTTCGTGGCATAAGTCTGTCTCTTTACTANCTCTATCCTGATGTCTATTGCACATAAAATGCAGAACCTATGTTGCTGCTGCTGATTTCTGAAGTTTATGCAGCTCAAATTTAATTTAACTTTTACCAAAAATAGTGAGAAAGCTCCCCCATCCCCAACTACAGAAATGGAATTGTGCATCAGCCGTGGATGTTCTGTTGTAAGACGAACACACCTTTTGCTGCTTTTAGTACATGTGCCCTGCTCTTTACAAAAGTAGAAGCTTGTGAATCAATTTGTACGGAAAACTCTGGTTCCTGCACGTGTTAACTACTGGCAGAGATGAGGACTGAGTGGAATCTCTGAACTACYTTCGTATTCACATATGGATGCCTGTAAAACTCTTTTCATTTCTGACAATTCACTTTTCAAATCCTGAAAACTAGTTTAACCAACTGAAGCAAACTGTAAAATGTAATGCTGCCAATGGTACTGGGGAATTTCTGACCAGTGATCCTTACTGAGGTTATATAGATCAATATATTTTGGCGTAACTGTTTCGCTGGCCAATGTGTTCTGTGTTTAGAGATTCCACTCTTTAAAAACCCCGTGCTGCTTTCAGCAAGGCTCCCAAACCCTGTCTCTGATTTAAGTACCCACTTATATTTACTTCCAGGGCCATTCGGGGTACTATCTATCTCCCCTACTCTGACCATTCTCCTGCCTGACCTGTGTAATGGGATCCAAACAGTGTTAACCCTTTGAGTACTGTATTGGGATATGTGTTCACCTTTTATTTTAAGTACCAACTTGTATTTAAAAATTGGTCATTACACTGTGTCCTTATTCTTCTTGTAAAAATGGTTCCCCCTCAAACTGTGACACACCCCCTCAAACTGTGACACAGAAGTGTTTTGCCAGTCCTAGGAAGACTGTACTCAAAGGGTTCTATTGTTGTTCCAACTCTGAAATATTACTGATGGTTGGGGGGGTGGAGGGTGGTGGGGTGCAGCTGGTAGTATAACTTCCATCCACTGGCAGGCCATGAAATTTTCTAAGATAGCAATGTACCCCAAGAGTCCAGAGCTGGGTGCTAAAATCCCCTTTCATATTAACCAGATATTGTTCATCAAAATGTCAAACTGAATCTGCTGTATAATGGAGACCACTCCAATCTTGTTGATTTGTTACTCGACTTGTCAGTAGTAAATTTGATGTGGTAAATGTCACTGTGCTGAATCCACTTTCTCCTTGATGGGAGGGGGTCAGAGATGTGTTTGTATAAGTTGCTGCTTCCACAGGTGTCCATCCATGAGGGGAAACTGATGTAAAGAAAATTCATGATGGTGCTCAGCACATAAGGCTACGCGN
>UN000077 
NGCAGTGAACTGCTCCTTTATTTATGAAATTTTGCCAAGTACTGAAATCTTTTATCTGCAAGTTGTACACGGAGTGGAAACGAGTGATTATGGTGCAGTAATAGTAATACAGTGATGGAGGCAGAGTCCGCTGTAAATGGATTGAGGTAAAATAACTACCGCACCATGATAAATGTGAACAGCGCTTTGCTGACAGATGATCTAACAGGTGTTCATAACAACTATATAAGAGGATTTATTTATGACTGGCCACAGCCGCAGTACTGTAAATCAACTGAAGCAGATGTACACCAGCAAACACAAGTCCCTGATGTAACAACTACACAAGAACAGGGGGAAAAATACTGTTTGGAATCCTAATCATTAAATAATTACTGCACAGAGATATACCAAATCCAGTTACAGCACTCAGTGCCCCAGAAATAAATTCTAAGATGGGAACCTGTTTACCTATTTGGAAATTTCATAAGCTCACTTTTGCATTTTACTTCCAAAACAAGTGGAGAAGGAAGAAAATAAACAGCATTAGAAGCATCTCCAAGTACTGTTAGTGACTATTCTCTACAGACTAACAATAGTAATTGGAAAACTGGCACATAATCAAGATTAAGATGCAAGCAGGCTGTTCCATAAGCAGCCANTTTCCCCTTT
>UN000078 
NNNNNNNNNNNNNNNNTTGGAATAGGTGTCACTATGAGCAGCATCCTCTCTCCTTTGGTTCCGTTTTGTGCCAATTCCAGTCTCTGTGTCCTGGTTCCTGTTCTTCAGTCTGAGGTGCGAATAGCTATCTTGATCATTCTTCTGCAAGGGTTGATATTGATCTTCTATGTTCATTTGGTTTGCAGGAATATCTTCATGTTTATCTTTTGCCTTTGACAGCCTCAGTTTAAGGTAGAGACCAGTGACTATAATCCCATACACAAAGAGAATTCCATCCAGAATATAACACAACTTAGGGTCATTCAGGCTCATAACTTCAGCATCTGAAATGACTGAACTATATCTTTCACAGAATCCTTTTATGTACCAGCTCTTACGTTAGCTTTAACTTGACTACTCTATTCTTCAGTTATGAACTCAGAAATAACTCCAACTAATTACAATCCAGTGTTCAACGTAATTGTGATGGAATATATCAACTTGCATCTTACTCATGTGCATTACTGAAATCAATTCCCCCGTAACTAGGCN
>UN000079 
GGAAACATTTCAAAAAATGAGTGATCTAAAGATGTTACATTTGCATTGTAAATAGATCAGCTGCTAAACTATTTTAAATTATAGATGGTCTTTTAAACTTTGATCAAACATTCCAGTCCACCACAATTTGCCAGGTGTGTCCACAGCTCTGTTACTGCTGATATTCATACTGCTTGTTTATACAATGGTGTTCAATAAAAGCTGCATCTGAATTGTTACAGGGATTTGTGTAAATATTCGTACTACATTATATTTTAATTGGACTTGAAACAGAAGGTGAGCAATTTAGATAATACACTATGCAGCAGAACTGAGCAGTACTCAAACTTAGAACTAACAGACTGGAATCCTGCAGCAAGTATTGGTACTTTAAATAGAATTTGACAGCATGCTGAAGATGCAACTCAAATGGAAAAATAATTGTTATACAACACTAAAACCAATATTCTTAATTCAGTTTCAGTTAAATTGTAACATTTTTTCTTTGTATGGGGGGGGTAGAGCATCACAGCTCGTTTCATTATTCAAAAATTAGAATAATTTCAAAATACAATATTGCATTGAATTTCAGAAACACCTTTGCAAAGGGTTAGTAAAGCTTTTAAAGAATACTTCAGTATTTTGAAAAACATCCGCCTTCTCACTGATCTCTGGTGCAGAACTTGGCTAATCATTTATCTGCACACCTGAGAAATGAAACCAAATTACAGTGAATGAGCAGATCACTGCCATACACTCTTACTAAAAGAGAGCAAGTCTAAATAGTAGTAATGCTAAGGTTATGCAATAGCCATAAAACGATTTACAGCTTTATCTGGACAGGCCAATCAAGTGTATACACAATATATTAAAATCATATAAATTATAAAACTATACAAAGGGCACACTGTAGCAAAATAGGTTAGAACAATAGGATAACTTTTTTTTTAGTTGTAGCTTTACGAATGGCTCCTCCAAATGCT
>UN000080 
NNNNNNNNNNNNNNNNNNNNNNNNNNNNNNNNNGAAAAGCTTTGAAGCTGTATGTCTACAATACAGACACCGATAACTGCCGAGAAGTAGTTATCACACCAAATACTACTTGGGGTGGAGAAGGCAGCCTAGGGTGTGGGATTGGATATGGCTACTTGCATCGAATTCCAACCCGTCCATTCGCAGAGGGTAAAAAAATAAGTCTTCCGGGACAACAACCTGGTACACCAACCAGTCCTTTAAAAGATGGTTTCACAGAGGTTCAGCTGTCTGCTGTTACCTCATCGTCTGCTGCAGCCAGCCTCCAGCAGGGACTATCAGGACTTTCACTGGGTACTGCTCCCCCTTCAGTTAATAGTGTTCTTAATACAGGTGCAGTACCAACAAATATAAAAGCTGATCCCACCCTACCTGGTTTAATGCCATTACCAAGTGGACTCCCTAATTTGCCCAACCTACCCAACTTGAATATCACCCTACAAAACCTTGCTCCAGTGACCCTGCCAGGAATAGGTGTGATACCTCCACCCACTGGTTTTTCATCAGCTGCTCAGCTGCCACCACTAACTCTTCCTGGACTGCCCCCTCTAACAATGCCCACTATGCTTCCCTCACAATCATCCTTGATTACTGAGGCTAAGGCTGGTCTAACTGAAACAGTTTCAGCCATCTCTCCAGGAGGAG
>UN000081 
NGTGGCGCTCGGGCGGAATGGAGGTAAAAGATGCAAATGCTGCAATGCTGAGTAATTATGAGGTCTTTAAGCTTCTGACTGATCTTAAAGAGCAACGGAAAGAAAGTGGAAATAAGAAACATAGTGCTGGTCAGCAGAATCTCAACACAATAATGTATGAGACTTTAAAGTATTTGTCGAAAACACCTTGCAAATATCAGACACCAGAAATCGTAACTGAGTTTCTTACAGCCATGCTTCCGCAAAAACTGACCAAGGCAGAGAAACTTCAATTGCTGAATCACAGGCCATTGACTGCAGTGGAGATACAGTTGATGGTAGAAGAGAGTGAAGAAAGGCTAACAGAAGAACAGATTGAAGAGCTTCTACAGACCATCAATAGCATCCTGCCAGGAGACCCTGATGAGCAAGCTGCAACTCAGCAGCAGGAAGAGGTGGATATGGTTGCTGAAGAGGAAGGAAACCAAAAGGCAGAATCAAATCAATAGACACTATTTCTGTTTACAAAAATGTTCTAATGATTGATCTACCTTGGCTTTCATACTTAAACCCTACTGTGTCTGTACTTGGATTCAAGCCTGCAGTACTAGCATTTCAGATACTGTCCAGATGTTTTCAGTTATGTTCCATACTGTACATTGTGAGACTAAGCTATGATTAGCTAGTGTCTTAACTCAGAGCTAGTATATTTTTATAATTCAAATAGTGCAAAGACCAAAATACTTCAACCTCTATAGCTGTGTATTTAGTAAAAGCTGACGAAATGTGTACCTTGCATGTTTAGTTTACAGTTGTTAGTCTACGGAAGAAGATCTGCCAGACGAGTGTACAAAGGGAGGTGTGTGCAGAATTGGAGAGAAAATGTTTGTTTATGGATTTTGCAAACGGATAAAAGATTCTATAATGAAAACTGTTAATGAATTGAAACAACGGATCTTATCATACCATATAAGTATTGTAGTAATATGAAAGTATTTTGCCAAAAAGTGGAGTTTTAAATCATATTGGGAAACTGCTAAAATAAATGTCTATTGTTACATAAAATAAATGTTTAAAAATAAGGGGAAATTTGTTTGGGGTATCAGCCACTTTGGAATGTAAAGTCACTACAAATTATGAAATAAATCTTTATTCTTGGGTAAAAACACACACAAAG
>UN000082 
NNGTCTGCAACATCTTTGACACTCAAGCCCTGCTGCTCGATTTCATCAATGTTGGTGACTTTACAGCCCTCACAGTAATCAGCGGTCAGGATTCGCTTGCTGGTCTGCTCCCAGTACACCTTGGGAATGACAATAAATTTGAAGTGACTGAGATCTCGTGCACATCGCTCTGCATTACGGCCTTCATTCTCGAAGTCCAGTTCCTGGGCTAGCGTCCCCTTCAGGTCCTGAAGGACCCAGCGGAATGCAAACNNNNGGATGCATCAACTGAACTAGACCCAAGAGAAACTCCAGTGTCATAATGTCTCCATCGAATCGATCCCGTAGATCAATGAACTGCACTTTAACAGCCACTGATGTCCCATCATACAGCTCTGCCTTGTGGACCTGAGATAGACTGGCAGCTGCGAATGGCTTCTGGTCGAAGCATTTGAACAACTTATCCGGAGTGGTTTGAAAATCTTCAAGGAACAATGCATCGACCTCCTTGTACCTCCTGTTGATGGCCTTGTCCTCTAGAATTCGCAGAGTGTTGGTGTACTCCGGCGGGAGCAGATGGTTGAAGGCGCACAGCCCCTGCCCCAGCTTGATGTACAAACCTGAGTTCTTAATTGCTCCCTCCACGATGAGGTCTGCCCCTCGCTGGTGGCAGGCGGACATTGTGTCTATGAAGTCCTGGCTGTTCTCATCCATTCCATGTAGTTTAACATTAATTGTCCACCAGTAATCTGTAGAGATTTTTATTCCAAAGTAAATGGATCTGTAGAAGCGACTAACACCTTCAAACAGGAGCTTCATTCTCCGTCGGTCACGGGCATCTGATAAGCTAAATACAGCACCAGCAGCCAGCGGGACACCAACCACTGCCCCGAGGAGCAGCTTTTTGTACAGGCCTTGTTGGCGAACATAACTCATGGGCTGGGAGCTAAGCTGTCGCCTGAAGATGGCAGAGGAAATCAGTGGTACCTGCCTCGTCCTCTGCATTAACGTCCAGTGATGTCTACACAACCACACCTTGAGAAGCGCCTCCCTCGCCATGTTCCCTTCTACCTCTTCTTTTGGCGGGKCGCCCTCTCCTTGCTAAGAACTTCC
>UN000083 
CATTTCCATTTTGATTTCCACTTTGTTTGCTAACCATACTGTGAAGGTAGGTCTTTGGTTCTGAAAATTCTTTTCGGGACTTCCACAATGGAACAAGCAATTCTACAGCATTCTGTTCATGTTTTAAGCATTTATCTTCACTTGCTTTTGCTCGGTGGCTCAGTACTTTGCTTGTCTGAAAATTTCTTTTATCACATTCAGTGAATCGGATAGGTTTGCTGCTTAAGTAATGTTGTGCCTCATGCTCATAAAGCATATCGAGTTCATCAAACAATTTGTCACAATCACGAAAGCTGCACTGTGCTTGAAAAGCTTCATGACCCTTGGTATGAGTCGCAAGTTCTGAAGCAGATTTAAACGTCTGATTACAGTCGCATTGTAAACAGAAATATAATTTAGGATACTGATGTCTTTTTAGGTGGTCAATTAAATGCTGGGAATACATGAATTTTCTTTGGCAATAACGGCACTTGCCCTTATACCACTTCATTAGGTAATCTTGCACATTTTCATCAGAGGAGTGACATTTCCGTGCATGCTTAGTCAGAAACTGTATCTTGGTGAAGACCTTTGAACAACCATGGCCTGGACAAGAAAGGAAACCTTCACTTTCACTCTCATTTACTGCTTTGTCTTTTGAAACAGAACCATCTTGCACCTGTTCTTGTCTGCATAGAGCTCCATTATTTTTTGTGCCCTGTGAAACTTTGTTTAGTAAGAWCACAGTTCTTCATTTTCTTTTTGGTAGGAACAGTAGCTGCATCTGAACTAAACGCTTCTTTTTGTCACTTGATCAACTATATCATCATTTGCTTGAGGAGCAACATCTTGGTTAGCATCTTCCTGAGTTTTCAAATTCTTGTTCTGTGCTCCATCTAGACCAGTTGAACAGTGTGGCTCATTTGGAACATCAGCAACATTAACTTTAATATCCTCAGCTCCTGTTAATGTTTTGCAGTTACTCTGTTCGTCTACACTAGCAGATTCTGAAGTCGTTGATCTGTTTCCATTATCAAGAATTCCATTTACTAGTGTACAGGTTTCCTGCAAACCAGCAGTAACACTAGAAGATTCTTGAGCATTTGTATGAGCAGCAAGCTCTTGCTTTCGAAGCTTCCTCACATGAGTCCTTAAATGCTTCAGCATTTGTCCCCT
>UN000084 
NNNNNNNNNNNNNNNNNNNNNNNNNNNNNNNNNNNNNNNNNNNNNNNNNNNNNNNNNNNNNNNNNNNNNNNNNNNNAAAAGTATACTTTTAAAATAAGTGCGTGCAATATTGGAGACCAAACACATTGCGNAATGGTTTAATGGAAAATTGTGGGTAGTGAAGTGATTTTCAAATCGACTGAGGCCCTTCCATTGATGAGCTATTCCAGACAATTTTACCCTTGATATGTTCATATGATGTTTCTCTGCCTGCTAATTTAATGGACACCCCATCCCATTCAAAAATAAACAGGTGGACACCTCAGTTACAACAGCAGATGGTGAAATATTGTGCAAATGTATTACGGGTCTGAGCACTAATATGGCAACAGCAATTTCCAAGTCTGTTTAATCCCCACACCTGCAAATGTAACCCTGAACTCACACTGGTTCACATAGATTGCGCCCTTAGTTTATAAAGACCTGCATGAAGTTACTATTTATGCACTGAATTTTACAGTGCATTCTAGAAGGGATAGTAAATCCATTCAGGAATTAATCTAGTTTACTCAATAGTGTCCCATAGTGTTTGTTCTAAAATCCTGTAATGACAAACCTGTTAGATGCTGTGGGATTTGTGAATAGGTGACTTGCTAGGGGTGTGTGTTTTGAATATTTGATGTTTTTACGTTCACTTAACTTTGCCAATTAGATGTCAGCAAAGCTGGTACAGCTTAAAGGTCTCCAATCTGATGAGCTTGAACCTAATACTACTGTGTGATGCACCAGACTGTTAAACAGCCTTACCTTTGTGTTGCTAAATTTATACTACCTCTCCCTACTTTTATATTGTTAGAACTTCCTACTTGTTAATTCATGATGGAAATTAAAGGATTATTTTTT
>UN000085 
NNGTGTGTTTTTGATTTTGAATATCTTTATTATAGCTGCAAAATCATGAATATTTGCACAATGGTTAAGGTGCCATAACCAGAGCTAATATTTGGATGATGTAAGTCACATAGAATGAATCCAGCATATTAATTGCTCAGAACCTTGGCTGCCACAGGTTGCTTTATGTGGTTTGAATAATCCCAAGGTCGTCTGTTTTCTGTGTAACCATAAATTTTACGCAGCGCTACTCGTGCTGCCTCTTCTTCAGCTGACAGCACAGTTTCACCAGGTCCTTCTGCAATTAGCTGCTTATCACTGTATAGTCCAACGAAATACACCGGGAGCACAGTGCTGGCTCCAGACTGCCTGGTTAGTCTGGACTCAGGAAGAGACATCTTCCTCTTCTTCAGCTCTTCCACCAATAGTCCCATGGGATTAACAAGAGGCCAGATTTCAAACAGATCTTTCCCAATAAGTTGAGAAATGAGGAAGTCCCGGATAAATAAGCTGGCTCTTTCAGGTCCACTGCTCTCAAGCAAAGCTCCAACAACAGCAAAGAACGTCTTTTGTAAAACCTCCTGTGGCACTGGGAACTCTGCACTTAGTATCAAGTCTTCCACAGCTAAGTTTCTGGCAACATGGCACACAATCCCTGACCCTGTGATGTGAGTAGTAAATGCCTTAACACCATTGGCAGGTAAGTTTGGGTAGGCATTACTAAAACAGTCTTGGAGGTAAGTATCTGAAAACAGTGAGCCTTTCTCAAATAACTGCTGATTGTCTTTGAGATTTAATGTGATCTCCTCTCTTTCCAGTCTAAGTTCCCGGCGGCGTGCTTCCTCAAACGTAATATAACAGGGATTGATGAACGCTGTTTTGAGAAGGTCCAGGTTGAAATTCTCATGAAGACGTTGACCAAAGGCCTCTACTTCAGCATGATAGTTCCAGTTTGGCTGCTGTGATCGAGGTCGAGGCGGTGGGGGCCCTTCAAGTTTTTTCTTTCTTTCCATTAGTAACATGTAAGATTTCATCCATCTTTTCTTCTCCCTGGTTTGTGTGAACAGGATGGTCCGGCTGAGAGAAAGACTTTGTCTGAAGGAATTGAAAACACTTCGGAACAGCACCCCCGACGCCATGACAGAGCTGAGAGCCAGCCTCACACTGCCCTTGCGCACC
>UN000086 
GGTGTATTTATGCACAAAAGAGCGCAACGACTAAAGTTTCTTTGTGAAAGAAATGACAAGGTCTTCTTTGCTTCAGTCCGTTCTGGTGGAAGCAGCCAGGTTTACTTCATGACTCTTGGTAGGAGTTCACTTCTCAGCTGGTAGGAAAACAAGTCATGCTTTAAGAGCAACCAGAGTCTTCAGAAGATCTTTGAAACCTTGAATTAACTAACAACTGGAGAACAAAACTGCACTGATGTAATGCATTGCCCAAATCTGTCACTGAAATTAAGTGATTCGTAAAAAGGACGCAATGCTACTGGTGCTGTTAGAATTTTACTGTCAGGTGACAACCAGTCTAGAATAGAAGAAAACACCTCATCTCAATTATACAACCCTTGACTTAAGATGACTGCGTTTTGCTTGAGAATAGTGCCCTAAGAATGCAGAAGGTTGGTTCTAATGTGGTCGGGCAAATAGGAAGTGGAAGCAGTGATACGCTGACAGTAGAGAAATATGTAATGTGGGAAGGGGAATTTTTTAATGTATATCATTCTAAG
>UN000087 
NNNNNNNNNNNNNNNNNNNNNNNNNNNNNNNNNNNNNNNNNNNTTAAACAAATGCTCAATTGATCAAGTGAAATATCTAATGGCCACAATAGCTAATGCACAGATTAATTTAGATTAGGAAATACTGCCATTCTTGAAGTTATACCTTGGTGAACAATTGTCTATTTATAAGTTTTCTACTAGCCAACTGACATTGATCTTCATCTGGAGGCACCAAAGGGCAAATCAATGCCAAATGCAATTTGTTTTTCATATTCATAAACAGTAGATTTACAGGTGCAGAATTTTAAATTTTACCACCTTTTACCTTGGTAATACTTTTGCTTGCNAAACTAGATAAACTTGCTAGTTGCTAGTGTTATACACTAGATCTTTTAAACAATACTGCATGTACTTTATCAGAATTATTCTGTTGGGTTTATTTTAAAGTCACTGATAATAGGAAAACTTTTCTTGGGAACTGTGATTGTTTTTCACCATTTAATGAAATTACTTCGGTCTAAGGTCAATTTAAAATAAACAGTGAAGACCTCTTTCAGCTGGATTGGAAAATATTTAGATCAGTGGTTTGGGGCAATCATTGAAGGTAGCCAGGTAATAAATAGGTAATAAACTATGCAGAAGACAAGCATTTTTAAATCATACCGATAGTCAACAGGACAGAGAGCCCCAGGTAATGAGAGCACAAGGGAAATCCTGATCATCAGAATGCAACAGTAAAACTTTTTCTGGCCAAACAGAGTTGTTGCCTGAACAAGAGTGCAAACAAATTAAATTTTGGGTCAAATTAAATAGTGTGATATTTACCCAATAATATGGTGACACTGGAATAATTTATAAAGGTCAAGCCGTTTTGAAAAAACTCAAAATTTTGAGCAATTTGTATGAATAGCTTCAATAACATTAAATAAGGAACCAGATTATAACTATAAGCTATTACTTAGATGGATATGTAGAACTTCACTTACACATCAATTTGGTAAATGGAGGAGCTGAATCTCTTTACAAAGCCAACAGTAAAGATTTTAGTCTGCTGGATATGTTAATTTCTCTTACGCCTTGCCCAGCCATTCCGTTTCTGTAATAACTTCTCC
>UN000088 
NNNNNNNNNNNNNGAACCAACGCACTCAGTGNCCAAAATAGACCCCTCAGGACGGACTTCTTTGCCTGGCAGCTCGACAGATTCTATTAAACACATGAGCATGGTGGTGAGCAGTATTGACCCTACTCTCTCTGTTTCTTCCCTGGTGCACCATCCAGGGGACCATGCACTAGCAGCACACAATGCTATGTCTTCGCTGCCCCTACCTTTTGACAAGTCAGAAGGGAAAAAGCGNNAAAAACTCTAGTTCCAGCAGTAAATCCAGTAAAATAACCAAAATGCCTGGTATGAACAGTGTTCACAAACGAAGTGCTGCCAACGTTATGTCTTCAGTCTCAGAATCTACAAACAATTCTGTCTCTCGCCAGATTGGGAAAAGTAGCAGCATATCTTTATCACAGTCCAGTCCTTCAACTGCAACAAACCCTGTACATGGTAATAGACAACCAAAAGTTCATCAGTGAAAACTGATTTTATGGGGTATTAGTCCAAGACAGTGATTACAAATGGCACTGGTACTCACCTTTAACTGCACAATGGACTGCATCGATAAGACGAAAACCTCTGCTCTGAAGACGTGAAGAACCCTCCCTCTCAGCCAATACCTCCTAGCGGCCTTTTCCCCCATTCTTTTAGCAATGGTGAAAGAACGTGTTGTGACTTACCGATCATTCCTTTGTTTTATGAAAGAGAGCCCTATTTCACCTGTTCCCTTTGGTGGTGGTTTAGAGATGCCCAGTAACGCAATATAACAAATTCTAGAAAAGCCGGGATAATCATGATTTCCCTTCCCCCCACCCTTCCACCTCCTATGGGGATAGTTATAATCNNAAATGTTAATCATGATCTAAAGTAACTTGGCAAATGCGCAAAGATAAAAGTTATCAAAATCTATTTTTACCTGGACATTTTTTAAATTCTTGACAATTGGCAGGATTTATGGAATCCAACCTGATTAAAATTTGTATCCCTATAGATTTTATATAAATGATATATCCTAACATAAAATGTTGTTTTGTGACATGGCAGGTCTTGCGCAGTGTGAGGCATTGAAGGAAAATGTCTAACCTTTGTTGTACCAGCACTCACACTTTAGTGTTGCATTTGTAATTCCATCCCTGAAGAGACCCAGCTACCAGAAAACAAAAATATAGGTTTTTTAAATACAGTCTTTCTCTGTTGAAGGCAAAATATATTCATTCATTGGCACAGGTGGAATCTTGAGAAAGTACCCTTTTAAGTTAGGAGAGTAATGGAAACTTGATTGCCACCAGCTTTGTATCAAGGGATGTTTCAAAAAGGTGGAGTCATGTGTAGTTGCAGAGGGACTGATGAGAGATTAAGTAGAGAGCAAAGGTTAAGGAAGTGTTAATGATGTCTTATTATTCAGTGTTAAAAGTGCACTTATTTGTGATGGATCCTTCCCAATGAGAAAAGAACAGGCAGGGATTAAAGGAAGACAAGGATGTTCCTGTAATAGGGATGGATTTTATGGTTTTAATAATGGATAGAAGTTGAAAGAGGACATTGTGAAATGAACTAAAGCTGGTGTGCAGAGACTGTTAAAATGAAGTTGCGGCACAGATAAATATTTTCTTAAGCTAATCATCATCCACCCAGTTGAGAGATTGTTCCTTTGTTAGTGTTAATTTTCATTAATTTATGATTTGTCATTTTATTAATGCTCTNNCTGACC
>UN000089 
NGAGGGGAGACAATGAGTTCGTCGCTGGAGAAGCCGCAGATCATTAGTCACATCCAGAAATCGCTTAACTACACCCTGTTCGACTGCAAATGGATCCCGTGCAGTGCCAAGTTCGTCTGCATGGGCAACTTCGCACGCGGCACCGGCGTGCTGCAGATCTACGAGGTGTCACACGGGGAGCTGGCGCTGGTCAAGGAGATTGAAAAATCGAAACCTTTTAAATGTGGCACCTTTGGAGCCACCTCTTTGCAACAGCGGTATCTATCTACTGGCGACTTCGATGGAAACCTGCACATTTGGAACCTGGAGGCACCAGAAATGCCAGTCTATTCAGTAAAAGCACACAAGGAGATCATAAACAGTATTGATGGTGTAGGAGGCCTGGGAATTGGGGAGGGAGCTCCGGAAGTGGTTACTGGCAGCAGAGATGGAATGGTAAAAGTCTGGGACCCAAGGCAAAAAGACACTCCAGTGGCAAATATGCAGCCTGCAGATGGGGACACCAGGCGGGATTGCTGGACCGTGGCATTTGGTCATGCCTACAGCTGCCAGGAGCGCTGTGTATGCGCGGGATATGACAATGGTGATATCAAGCTGTTTGATCTAAGAAGTATGTACACTCCTCTGGGAAAAAAACATCAGGAATGGGGTTTGTTGCGTCGAGTTTGACAGAAAAGATATCAACATGAATAAACTGGTGGCCACTTCCTTGGAGGGAAAGTTTCACGTATTTGACATGAGGACCCAGCACCCAACAAAGGGTTTTGCTTCAGTCAGTGAAAAGGCATATAAATCAACCATCTGGCAAGTCCGCCACTTGCCACAAAACAGAGACATCTTCATGACAGCGGGAGGGGCTGGCAATCTGCACCTTTGGAAATATGAATACCCTGCCCAGCGCTCAAAGAAGGACTCTGAGAACACAGACATGGGAGTTGCAGGCACAGTCACACTGCTCCAAAACGTGACTGTCTCTACCCAACCTATAGGAAGCCTTGACTGGAGTCCGGACAAGCAGGGCCTCTGTGTCTGCACTGCATTTGACCAAACAGTGCGAGTTCTGATTGCCACCAAACTCAATCGAGTTTAATGAATGAACCAAGGACATTCTGTACTGAATATTCTTCTGCTGTTCGAAGAGGGTGGAAGTAGTGCTCCGTTTGTACTACATCATCAGCCAACAGAAGTCTTTGTTGAAGTGGATCATGCCCCATTTCTCATCGAGAGCACATTTTTCTTTTGATGGTGCCCCATCTAGTGGTATGAGCGAGGATTGCTAGAATGAAGTGTTAAATCTGACTGGCTGTGTTCCGGTGGGTAGCTCAACACTTGTGCTCGGTAACCTCTGTGGACTGTGTTTCAAGTGTTTAAAATATTTATTTTATTATAAAGGACAGTTATCCATTTTATAATTTGAATTGAAGTTTTGAAAAGCCTGGAAGCACGGCACGAGTGTGAATATTCTGCTCAGAGTTTTTTAAAAAAAAATCCAATGAAAATAGGTTTTGAAGGGCTTGCAACTTTTCTTGTCAAATTGTACATACAACTGAAAGTGTTCACATTACAGGGGCATCCA
>UN000090 
NNNNNNNNNNNNNNNNNNNNNNNNNNNNNNNNNNNNNNNNNNNNNNNAACCTTAGAACAATCTNNNNNTTGTGTGAAGCAGGCTTGTTTCAAAGTAATTTAAGCGTTTAATTCTATTCTGTAACCTACTTTAATTTCAGTACCTACCTAACATACATACTAATCCCCAGGTGACGTGCTAAAACATACCTTCAAGAGAGACATGAATTTGGAGGTCAGATTTCTTTGTGGCTAGAATGTCCAACTAGGAGAATTAAATAATTCCATTCAGGAATAAGCATATTTAAAAAGTTTAAAAATTGAAGACTGGACATAGTTGTTTCTGAATGATGTGTCACTTGCCAAGTTGACTAACTAAAGGTAGTTAAAAATCAGAACTTTTTAAAAGTACATCTCAAATTGCTTTCCCATCTATGCAATGTTCATTGACCTTAGCCTACTACCTCCACTGAGAAAAGCTGGAAAGTGGTGTTTCAAAGGGATCGGGGCTGGAACCACTGTTGCTCATAATTTACATGAACAATTTGGACTCAAGAATCAGAAGTAGAATCTTAAAATTTGCAGACATCAAATTGAGGAAGAATGCAAAAAGTACATAAAGATATTAATAAACTTGCAGAATGGGCATGAAATTGGCAAATTAATTTTAATGTAGGTAGAAGTGAAGCGCTGTGTGTTGATAGGAAGAATAAAGAGGCCACATTCTGCTTCAATAATAAGTCTAAATGGGTAGACGAGCAAAGGAAACTGGGTACACATTCATAATTTGCCATAAAAANTGGTTTCATTTCTGGAAGATAGGATTGAC
>UN000091 
NNNACTGGGCTACATTGGTGTTGGGTACAAGTGTCACTGTATAACACTGGGCTACAGTAGTGGTGGGTACAAGTGTCACAGCAGGGAATACAGCCAATTTGCTGGTGATTGAAGATATTTGAGGGGAAGAGTTAAGTTCACACAAAGTGCTTTTATGCAATATTGAAGTGATGAGCAATTTCCCTTCTCCATGCCAGGAATAGGATATTTGTACCAGACTCTGCTAACCAAGCCCAGTCAGAGTGTTAAATGCTGTCTTGCACAGAGCATATGCAGCTATAAAAATAAATATTCACATGCACAGGCCTCTGTATAACATCAATGGTTGCATTTTCACCACTGGTTAGAATGCTTGGTAGAACATATTTAAAGTTACAGGCTGGGGAACAGAACACTTGCTATTTAAGACATAGTGCTGGCATTAGTCACTTACAGATAACTGCACCAGGTGCAGCACTGAGATGCACGGTGTTCCCATACCAGGCATCCTCCAGTGAGGATCTAAATGTGTGTACTGGATAGTTTTCTGTGTTGAGTCACATTTCCCAAAGTCTGTTACAACATTACATTCTTTCAGGGTGAGTTCAGGACAAATCTAAACCCAACTCCCAGAAGTGACAACACGAGCTCTGATTGAACTACCCAGGATTTGACCAGTGGTTCCAGTCCTACTCACCGCTACTGAGACTCGACCAATAAAAACAATGCTAATTGTTGTATGTGCTTCTACACATTATGTTTAAGAACTCTATGCGGTCTCATGTCCACTCCCAATTCCCTGCTGAATGGTACAGCAATCACTATCAAGCTGTTGGTCATTCAATCACCTCAGCTCTCCCCTAAAGAACAAGTAATATGCTGACCATCTTTAGGAGCACATGCAAGAGACTGGACTGTACTGGTGCCCAGCCAGGTGCTTCCTTGCTCATGTAATAGTACATACCTGGTGTTTCTAGCTGGGCATTCAGCAACATTGAACAGAAGTCAAACAGCAATAAACAGAATCTGCAATTCATTACATACATTTTAAAATCAATGTATGACATTGCTTACAGGCATGGCAAAAGGAGATGGGGTGGGGGGTGATGAGCAACAGTGCACAACAGTTAACTATACAGGAACCCAATTCATATTATTACCAGGACACGGATCGGAAGCTGGCTTTAATTACCACCCATCCTGCTTTGGGGCCAGTCTCAATGTGCATCCAGGCCTCTGTTGACTGAGGATTACCACCCACCCCTCCCCTACGTCTTGCTGN
>UN000092 
GTTCCATTCTGTATGGTACCTGCTATTGTGTCTGTTTATTGTGTACTCTGCTGGCAGACTGACACAACTGACCATTTCATTAGCTGAGCCCATCTCAAAACACGGGTTACCAGAGAACAGTATTGGATCCACAGTGAATATTGTAGCCACTATCTGGTTGTGTTAAACCCTCTCAAGGGAAAGGATGATGCAAATATTTTTGAGTAAAAAGAAGCTGTAAAGATGCTGAGCACGTTGGCATGTCGGCCTGTGCTACACCATGGGCAATATGTATCCACCATGTTACCAGGTTTCTGCCTCGATGTTTTAAGGTTGTATCTGTGTCTGTTTGTGAGGTTTTGCTTGTAAGAGAGCGTTTGTTTGCATCGGTTGGATTGGGACTGGGATTAACTCTAGGGATCAGGGACTGGGTGTGTGGCCATTTTCATTAAACATCCTCTAGTTTTGTGAAATTTTGGGGAAGAACAGATTACTTTCTCAAGCGCATTAACTTTTTTTTTCCACTGAACTCCTCTATCCCAGTAACATAGTTGNNGTGCCTTTGGGATGTAGGACTGTGGCTTGGAGCGTATGGAGGCCATCCCATTGAACCATTCTTGCATCCAGTTGGCAACTGAGGCCCCAGTTTCACAATGCAGGGAAGGTGTG
>UN000093 
CTTTGAAGACCGATTTTTGTAAACCTTGACTGAAGAAGCTGAAATTTAGTGGGTCTGGGCATTCCTTCAGTTTTAGATGGTTTTGCTTTTGTGCCAACTTGTGCTGTAGTCAACTCATTTGTTAGGTGTACAGACTGTTTGGTGTTTGCATTCTTTATCCTTTCCAGCTGAACTATGTAATTGATCAGATTGTTGATTTCATCTGTTGTGCGCTTGTTCACAAACTTCCTGGCAATTGGATGCACATCTACAGACTCATCTCCTTGACTATGATCTGCACTGAAACACAAAGATCTGTTTGCACTAGCAACCTGATACAGCTGCCTCCCCAGCTGTTCTAGATGATCTCTGAACTCCAAGTTCTGGTAGAGGCTCAAAGGAACATTGTCAAATCCATAGAGAATTCCATATAGGGAGCCTGCGATGGCACCTGTTGCATCACTTTCCCCCCAGTGAAACATGGCTGAATAACACAGCTTCTTCCAATCTTTCCCAGCAAACAAAAGTGCATCATAAGCGATCAATGTTGTTTCAACTCCTTTACTCATTCCACTTGATTCGGAACGCCAGCGTCTATACAGCTTGTTTTGTTCTTCAATATCGTAGATTTTAGGAAACATAGCATTATCACAGTCATCCTTCTCAATTCCCCTCAACTGAAGGTAAAATTGCCATTTTGTTTCAAAAGAAAACCAGTTCTCACGATAATCTGAAAAGTGCTTCATCTTCCTTTCACAGTACTGTTCTGCAATTGGCATCACTTCCATCATTCTACGTCCCCACTGAACAATGGGCTTCCCTTGAATAGCATATGATGTAAAAAGTGCTGTACAGAAAGTACCTAGAAACCCTGCTGGATTACTGTGCGTCATTCGACCACATTCAATGCTGACTTGCAGGAGGTCATTCAGTTGCTCAGCCTTTGAATAGCACATACCGACACACATTGTTCTTGCAGCTGCTCCAAATTTAGGTTCTCCTCTTTTTAAGGAGGTGTATCCTTTAGAAGTATAGTCTTTTGTCTGCACTTGGACTCCGTCTAATACTGATTTTGGTTGACGTTTCTGGTATCTATGCAATGTAATGAGATATCTCTTTGCCGCCTGGCTGCAAAGTTCTTGTAAGGAATCCCATCCAGCAGCTAATGCTTCAGCAGTTGCCATGTGCATGAGAGTATCAAATGGAACCTGCCACTGAAGTGATTTCGAAATCATCGTGTCAATCTCTCCTGATAAATCAGTCTCCGTCAATTTTAGCCCGGGTTTGTTGCACTCGTGGGAAATGTTGTGATAGCCCATGACATTCCCAAGCGCTCCGAGCACCATGGCAGCTTCGTACCTCTCCATTGGATCAGCTCTCAAAACCCTGAACTGACAGTCAGACTTCCCTCGACTGA
>UN000094 
GCTGCATTTAAATATATGCAATCAGAGTACCTTCTACTGCTGTTATTTAATCNNNNNTGTAGAGGTAGTCATCCAGGCACTATAAATAGAATTAATGCTTCAAGACAATTTATTTGTTTCAAACTAACTAAACTAATAGACTTGCGTTGAAAAATTAGTGTGTACAGTCTGAAGCCCTGTAAGTTTGCCAAGAGAATTTTACATGTTCAAAATTAAATTTTTGCCGCAAACTGAGTTATACATAATATGTGATTGTATTTCTCTGGACGTTAAAATTTTATTTAAGTTACTTATGTCACTCCTATTTGAGGTGAGAAGCATCAGCATGCTGGTGGAGACTGGTTAACATGGAAAGAAGACCTGTTTGACAGGATTTGGGCAATGGGATGTTCTTAAACAACCTTTAAGGTTTGCCAGCTATGTTTGTTCATATTAGTTGATCTAAAATTAAAGAGTAAATCTACTGTCTGTCAACACACTTTTCAACCTCAATCAGTTATCGCATCCCTTGTTGGAATTCAAGGCTCAAAAGTCCCAGAACTCTATGATAAATGTTACTTTTATTATAAGTTCAGCCTGACTCAGTTAGTAGCACTCTTGAGTCAGAAAATTCCATTCCATGAGTTAGGCACATAATTTAGGCTGACCACTTAATGCAGTATTGCTGAAGTGCTGCATTATTGGAAGTGCCACCTTCTGGGTGAGACATGAAACCAAGGGCACCCACCTGTTTAGGTGAGCATTAAAGCCCATGCAAACATTCAAAGGGGAGCAGGAAATTCTCCTTGTACACAGGCCAACATTTCAAACTCACGAAAAACATCTTATTTGCTATAGCATTTCACTGTGTACAATCGCCTGTGGCATTTGCTTACAAAATAAGTGACTCCACTTGAAAGCTGGTTGTGAAGCACTTCAAGATGTTGAGGACTTGAAAAAG
>UN000095 
NNGTGTGTTTTTMTTGTTTCGGACAGCTTTTAATTCAGAATCTTAACTCTGTTGCCATTGGTACAAAGTGAAACAAAAGTATTTGTACAGTACACAAACCTTTAGAACCATAACACTGCATATTTAGCACCATGTAAAGAGCCTGAAATATTGATCATCTCAGGAAAGTACAGATTTGATCATTAAAGTGAACTGGAGTTGGGTCAATGTGTAAAATCAGTGAAATGAATGAAAAACAGTATGACATGAAAATAATTGCACAATTGATGCTCACCAGTCTTGAGTGACAAAGTGCAATGGGGATAAGAATCAGATATTTCAATGTACAATGTTTTATTGAAACTTAAACAATCTTCAATACATTTTTATTTAGTAATAAAGATGAAAACTAAAAACAGAATGGGTAACAACCAAACTGATGAAGCATGTAAAATGAAATAGTATTGGAAAAAGATAGTGGTAAATTTCCATACACATTGCTCACAATGATTTGGAGAATATACTAGTCTATGTATTTTTGTGCATGAAATATCARATGGTGGGTAAAATGTGCCTGATTGAAGGTGTAGGTAACTTGTATTTACAACTACTGCAGGAGGGAGGGCAGTCTTATGGTTTTTAGTACTGGTGGATTTCTGGGCTTTAGCAGGAAGAAGCAACTGYTGCAGAATTGGGAGCACAAGGGGAAGGGTTCTGAGATGTTTCTGCAAA
>UN000096 
NNNNNNNNNNNNNNNNNNNNNNNNNNNNNNNNNNNNNNNNNNNNNNNNNNNNNNNNNNNNNNNNNNNNNNNNNNNNNNNNNNNNNNNNNNNNNNNNNNNNNNNNNNNNNNNNNNNNNNNNNNNNNNNNNNNNNNNNNNNNNNNNNNNNNNNNNNNNNNNNNNNNNNNNNNNNNNNNNNNNNNNNNNNNNNNNNNNNNNNNNNNNNGAGGAAGAAAGGAGTCGGTCTCCTGCGAGATTTGAAATGCCACCAGAAAGGCACATGGCTTCTCCTTTAATAAAAGTAGAAGAACATCAAACACCCTTTCAAGAATTGCAGTACCAACTGTTGCGACAGCTTCAGAGGAAAGATCCCAATGCATTTTTTTCATTCCCTGTTACTGATTTTATCGCTCCTGGATACTCTCTGATCATCAAACACCCAATGGACTTCAGTTCGATGAAAGAGAAGGTGAAGAAAAACGAGTATCAAGACCTGGAGGAATTAAAGGGAGATTTTTAAAATGATGTGTGAAAATGCCATGACCTATAACAGGCCCGACACCATTTACTACAAAGCTGCAAGGAAGTTGCTGCACTCTGGGATGAAAATTCTCAGCCAGGAGAAAATCCAGAGTCTGAAGCAGAGTATAGATTTCATGCAGGATCTGGAGAAATCCCATAAGCAGGGGGAGAAGCTAAGAACAGGAGACTGCAATGGGGAATGCAGGAAAGATGAGGTGGATTCCAGATGGGAACCAGTGCAAACTGATGAAGGGGAGAGATCAGCTGATCAGAAGAGTGAAAACCAAAGGTTGGAAAAGGATTTTGGTGAGGATGCAGCCAGCAGTACCAACCGTGTGATTGACAGAGAATTGGAAAAGGTCGATCGTGTTATCGAGGAATCTTTTGGAAAACTCACTCGGCGTAAAATAGACAGCAAGTTTGAATTCCAGAGAAGAAAAGTTGATGGCACCACTACCCTTGGAATTCTTAACCCAGTGGAACCTGACATGGGAGACCCAAATTACTGTCCAGTGAAGCTCGGTATGATGACTGGCAGATTACAGTCTGGAATCAATACCCTTCAAGGATTTAAGGAGGACAAACGTAATAAAGTAATTCCAGTGACGTACTTGAATTATGGGCCATTTAGTTCTTACGCTCCAGTTTATGATTCTACTTGTGCTAATCTCAGCAAAGAGGATTCTGACCTGGTGTATTCAACATACGGTGATGAGTCAAGTCTCTCTGGGTCCTTCAGTGTTCAGCAGTTCTTAGCAAGCAATGAAGACTACAGTGTGAACATGGTCGATAATTTACTGGATTCCCTGACAAATGGTGAACATTCTAAAGCACTGAAACAGCTGGAAATAACCGCACATAACAATGAAGATGAACTGAATATTCTTAAAACCTCTGAAGATGTACAGATTGCACCAGCTGGGTCCCCTCGGCCCTTAGAATCAGGCTTTGGCCGTATTGACAACTTTGCTTCTCTACAGTCAGTAATAAATGGGGGGCCTGAATCAGAAGAGTGTGGGATGTTTCAGAAGAAGCTGGATGAAACTACTAAGCTATTACAAGATCTNNCAGCAAGCACAGAACGAGCGTTTCAGTACCAGACCCCCATCGGCCATGCTCTGCCTGTTGGGACCTTCTATTCGAGAGTTGCTAATTGCTGAAAANNGTAACTGGAAACCTGAAAGAATTGGCAAGCCGAGTAGCTCCTGGAGACATCACGAGTGTTGTTGGAATTCGCAAGGCTATGGGAATTACAATTCCTTTGGAAATGATGGACAGCTGTTCACCAGATTCATTATCTGGATCCAGAAATAGCAACCCTGTGGAGGAGATGGAAATTGCAGAGTTGCCACAGCCTGAACAAGTCATTAGCTTCAGTGAAGATCCAGTTGCTATTGTTACATGAAATGTCAGACTATTAAGTAGGAAGAATGTGTCTCATCTCAAAGGATATAAATCAATAGTGGTAAACAATTTTATATGAAATTTTCTACTGTAAAGTGTGTATAATAAATGTGGGGTTTTTTAAAAANN
>UN000097 
TAATATTCAAATTCCAGAGAACTTCAGCATTACTGAAAAGATCCAGAAAATCCTGGAAGAAACTAGTTTCAATGAAAAACGAGCCCGCACAATGGACATAGATGATTTCATGAGGTTACTTCATGGCTTCAATTCACAAGGAATCCACTTCTCATGAGGGCAATGTTTCTGCAAATTAGTTAGAATTTAGCCTGATCCCTAGCTGACAGCATTGCACACCCAACCTGAGTTCTGGGGGAATGGTCTTCACCAAAAAATGGCACATGTCTGCAGAACCTCCTTAACTCTGTTTACGATGATCTGGATGACGTAGATCCACCAGTGTTATCTTCGAGTAATAGAAACAGCTGCAGCAACTGTATATTTGCCTATTCTAGGCTTCTGGATCGAACCTCCGTCTTCTCCTGTTCATGACATTTTAATGATCTATGTACCTGCACCAAGTCTAATTATCTATCTCATTGTAATGTTACATTTCCATCTACACTGCTTACAATATTGCCTATCTTTCTGTCATTAGTAAAGTTGGATATGTGTCTTTTTATCCCATCACCTAAGTCGTTAATAAATATAGTGAATCATT
>UN000098 
TCTAGACCCTTCTCTCTGAATACAACATCAGCCTCATCTGAGAATAACACTGAGTCCCCATCAAATGCCACCTTCAGTTGACTCTCTGCTGTCTGATACTGTTGATGTATCATTAGAGCTGCAGGAATGCCTTTTTTCAGTGCATTGCAAACTGCAGATTCACATGCTGAAAGGAACAGCTTCACATTGTGTGAATGTAGGTACTTTGAAGGATCAGTTCCATTTAGAAAACAAAATTTGCTAATCTCCAAACCATAATAATTTATACTATTAATGATCCGCACCCCACCTTCAGCACTGTGAGTTGACAGAAGCATAATTTCAAAAAGTTGCTTTTCTTCAGGATCTCTTGCCAGTAACTTATTATTTACCATCTGAATCGCCTTGATGAATGGGTAAACAATGCCTTCCTTCAGAGGTACGGATTCATTGGTGATCTGATAGTTTACAAACTCCTCTACTCCTTCTGACAAGAATAACTCATGCTCTTCTTCCATATCAAAGAGAGCTCGGGCTGAGATTGCAATTGTTATGGCCTCTTTTGGGTCCTTCTGTTTCAATTGAGTGTTCACGATAACTTCAACCTTGCACTCCATCTTCAGTACACGGTCAAGCTCTGCGCCCTCTTCCTGCTGCTCCAACGCGTCCAGCACCGNCGCAGGCGCAC
>UN000099 
NNNNNNNNNNNNNNNNNNNNNNNNNNNNNNNNNNNNNNNNNNNNNNNNNNNNNNNNNNNNNNNNNNNNNNNNNNNNNNNNNNNNNNNNNNNNNNNNNNNNNNNNNNNNNNNNNNNNNNNNNNNNTTCAGATTTTCAAGTGGCTTGGCCCGAAAAAAAAGACAGCAGATTCTCTATCGACATGGTCACAAATGTTTTACATAAGAAATTGGATACATTTCTGAACAGCAAGATCCCGTTTTTTTGTTTTAATCTTTCCCGGATTCCTATATATGTCTCCTATAAACAGAGTTCATAACCAGTACAGAACAAACACATGGACATCAGTTGGACAGAGAAGGGAGTTTTCTACCAGGAGGGAATTTACTGCTACAAGAACCGTTACCCTCTTACGTCTAAAAGAACTGGACGGGATCTGGATTCACTTTGTTTTCTTCACTTCAGCAGACAAAAGTGCGATCATTTGCTTTCTTGATCCAGTTTGCCTGTTCACCTGGACTGTGATAGGAGGCCTGTCTATTGTTGACTTGGATCGTGTTTATACGGTGTCCCTTTTCACGTTAAGATTGTCTCAGTTGGCCTCACAAAAGTTGACATTAGAGGGACCCAGTGGGGTGGACTGAACTTCCACCGCTATTGTTTTGCCCGAGTTGTTCTCAGGTTCCCCAGTGCTTGACAAATGGAGGGTAAATCCCATGCAGCGAGATAGGCAAGTTCTTCTGCATGCACAACGCCAAAGGGCTACGTTCCACCTCAACCTTCTGCCTCGTAGACATAAGCCCACGAAGAGACAAGATACTTGTAGCCACAAAGAGGACACAAGCGGTCAAGGCGATTAGAAACTGTAGTCTTATTTCATTGGTGCCAGTTGCTAAGTTGGCCTCTTTGGTCCTGATCCTGATGCAGGATATCTTGTTATGGAGGTGAATGTACGACACATGTACACATATCACATATTCAGTAAATGGTTCCAGATGAGTCAGATTATACTTGTGAATGCCTGCAGGAATTCTGGCTGTAAATGCAGAATTCAAGCTGCTATTGCTCATTGTACGTGACCAAGTGATGTTTGAAGATATAATATTCGAGGTGATTATCCATGACAACAGGATGTGGTGTGCCTCCATTTCTTGTACGTAAAGCTGAATGTTCTCTTTATTGTCTGGATAGAATCCACTCACTTTGACAGTCACGCTTTTCATGTCAGCACCAACCAGGTTGTGGGCCACACAAGTGTAGAGTCCAGCTTCGTTTGTAGTTATATTGAATATCTCCAGTGTTCCCTCAGGGCGCACTCTGTATTTGTCTGATGTGCTGTAGGTCAAAAGTTTATCACCAGATGGTGTAACCCAATAAATCTCAGGGTCAGGCTCAGCGAAAGCTCGGCAGTGAAGGGAAAGTGACTCTTCGATTTCAGTGTCCAGTTGTGAGGGGAAAGCTTCAGAAGAAATGAGAGGCAGACATCGATCTGTCATCTCTCTGAATGGAACATCTCTCAGGTTTTGTCTTTTAAACTCTGGAGGGTCCACGCGAAAGGTTGACTGCNGTTCGATGAAACGAATGCGGTTTTCATTTGTATTCACCCAGCGAATAACACAGTCACATCTGATGGGGTTGGTGTGAATGCTATCTCTTGGAGTTTGGAAAGAGACTCGATGGTCTTTCTGTATAAGGCACTCAGAGCATTATTGTTTAGCATGAGGGTTTCCATTTGAGGAATGAGGCGAAATGCACTGGGGTGAATGTAGGAAAGTTTCGGGTTGTTGGTCACCTCTAGTTTGGYCAATTCTGGCAGGTTGTCCAAAAGCAAACTTGTCAATGGAGATCAACTCCTCCATATTGTTTATGCCCAACTCTTTGAGGTGGAGCATATCTGTNAAAATCACCTTGTTGGATCCTTTGAATTGGATTCTTATTCAAATCCAAAAATTTAAGATCTGGGACTTTCCGGAGGGCCATCTTTGGAACCTTAGGTAATTTGTTATCATAAAAAGAAATNGCTTTCTAAATTCTCCAGACCCTCAAGAGCATTGTCTGAGATTTCTTTTAGGCTCATTCCACTCAATACAAGGCTTCTTAGATTGATGAGGGGCTTAAAGTTCATGTTCTGGATCATTTCTACT
>UN000100 
GTATATTGTAGGAATATAATTTATCAAACTTATCTGGGTCCACTTTTCCCTTTATAAATTCTGACTTCCAGAACTGCAAGGCCTGCTCCAAGGTGATGCCNNNNNNNNCTTGAGAAAGAGCCCATACTGCATACGGCCACCGTGTCGGAGGTGATGGTTATCCCGTAAAGCTTTGTGTAACTGACGCATACATGGTGGATACGATTTTGCAGCCAGACTGTCAATCTGTTCCAATGAAATCTTCCCAATGTTCTCCTGAACACTATAGTCCTGTCCAACATACGCATGGCTGAGGTGGTTCAGCAGGGGCTGGAGTCGCTCATCTGATTGTATAACAGGCAGTGATCTTGACGCAATTGCCAAAGACTTGGAGAGCCGCTGTCGGAAATCATTCAAGGCTATAATCACGATCTCTGGGTGAGGTATGTACGCAAAACCATCTTTCACAAAGACTTTCCGAACTCGGACTAGCTCTAAAACATCAGCAAAATAAACCTTGTAAAACAACCATTCATTTATTTGGACCAGACTGTATCCACCCGAGTCAGCCAGCTTTTGTTTCGTATGCTCTTTTTCCTCCACATCAATAGTTTGATACTCCAACTTATTGTGCTTGAGAAAGTCTTGCTGTTTGTCCTGCAGCTCATTGAATCGGAAACGGAAAATGTCCAACTCCTGCTGGATAAACCATCGTCTCAGCTCTTCCGACTGGCAGTAAGCAAGACGCAGTATGAAATGAGAGATGTGATCTTTCCTCCTTAATTCATAATCATCTAGCTTCTCTTCACTTGAAACTCTGTAGGGAAACTTCAGCTTTCGAAGCTCATTTTCCAGTTTCTTGTTATAAGCTTCTGATGCCCTGATGTAGCTAACGCCAATAGTTTCTATACTCTTGAGAAGTTTCAGCCTCTCCACTGCGAAGCTCTCGAAATCCTGCAGTGAGATGTTCTCGGTCGGCGGCTGCTCATAGAACTGAACAGGGAACGGGTAGATTTCGGCCAACGGGGAGCATCGCAGGCGGCGATTACTATTCCGGGAAAACTGCATCTCTGTAGCCCCCCAGGCCTAAGGCTGCGCCGCCAGGGACACTCAGCAACCCAAACCCAGGCAGCCGCAAACTCCC
>UN000101 
NNNNNNNNNNNNNNNNNNNNNNNNNNNNNNNNNNNNNNNNNNNNNNNTTTGCTCTGTTCTCCTTCATGTTTTCAAAAGTGTCAAGTCAAAAGTTAAANNNNGCATCACAGAGCTCTTTGCAATTCATGGATGCAATAATTATTGCCCCAAAGAAATGGCCATTGTGCACAAGCTTTATTATTTAATATATAAATACCCTTTAGGCAATTGCTAGGCAATCAGCAAAGATTTGTCTCTTTACATGTCATTGTAAACAATCAGGAGTGTTTATGCAGTTCCCTTCTTGCGTTTAATTTGCAAAAATCAGCAGGGTTATTCAAACATTCAGCAGAGTAAATGACAGGCAGGCTCCTCCCATCCAGGTCTGCTGGGTTGGGTGTCCCATCAGGCTGTCAATAGATAGGCACAATGGTTAAACCTTCAGCATGTCCTCATCACTGTCATCATGAAATGTTACATTTGTGGCATTATTTGTTGGCCTGTTTTGCTTCATTTGAGGTTTTAATTTAGACTTTCTCTCCTTTCTTTCATTATGTAAACCAAGCAAATCTTCATCACTTTCATCATGAAAGTGCTTGTTCTCTGGATGCCACTGCTTTGGTTTGCCCATGGTCTTGGACTCTCCTGTTCTAGTTGAGTTGACTTTCACTTGTGGCATGGTCAAAACTTCATCTTCACTGTCCTGATCATCCAATGGGAATGAACCAAAAACATCATCATTTACAGCTTTTGTGACAACATGGTTCAAGCCATTTTGCTGGCACTCTTTTGCTGGTTTCAGTCCACTCTCAGACGTTGTGATTTCTTCCATCAACCATTCAGTCTCATTTTCATCACCTTCCTCTTCCCCATTAATCTTTGTGTATTTGTATGCAACTCCAGTTCCTCTCTTGCAA
>UN000102 
NNACGTACCTAAATATTCTTTAGATGAGAAACCTGATGTAATAACTGTGGTACAAATCAAAGGCTTCATTGTTACTTTACTAAATAAACTCACAAGTGATGGTGGTCTGTGGAGTATTAAAGTTAGAATATCAGATGGTACTGCCTACATGGATGTAGAACTTGGCAATGATATTTTGAGAAGCTTAATTGGCTTCTCAGTGGCTGAAATGAGAGTTTCAGTAAAATGTCCAAACCAACAGCAAAAGGTAACTTCAGGGTTGCAAAAATGCCAACGGGAGTTGGTAGACCTCTGCTGTCTAATGACTATTGAATTTAACCCAAATGTAACTACCACGAGAGTTCTGGCTCTTCACGAAGTAAGTCTAGAAGATCTTCAGCATTTAGAACGTCGTGTACGTGACAAAAGGACTGTGCTTAAATAATTAAGCAAGTGGAGTTTGAGACTTTTGGCATGTGCCCTTGCATTACAGCTTTGGAAGGTGATTTTAATCATATTAAAAATACATGTTGACTTTAACTTGTGAAATTTGACTTCTTAAAAATAAACAACTTTTTAAAT
>UN000103 
NNNNNNNNNNNNNNNNNNNNNNCTCCATAACTGCAGACAACCCTTGGTGAAACCAGCAAAATAGAGAATTTAGGGAGTATTTTCTTAATGTACCATTAAGCAGTTCCTTCAGAAGGAATTGGGTGGGGGTAAGACAAATACTGACTTCAAATAAAAACTGCAAATACTATGGGACACTTTGTAAAGATTAATGCTTTGGGCTGTGGCTGTTCCTCAGAGCTTGATAAAGGAAGAATTGCTTAAAGAGATGGGAGGACATGGATACGGGTGTACTGATTCCATGCACAGATACATTTCTAGAGAACCCTTGAAGCCATTTCTCACACATGAACCTTTGGAACAAGTGTCAGCATCCCATGCAACTGTCACGGTTGAAGTTGATCTTACCCCCAGTTGACATCCTCACTGGTGCATAACTAGCCTAGATGGTAGTTAGGTGCTAGAATCCCCCCGGTTGATTCCTTTCTCCGCCCAAGCTTCAGTTGTTGCCCAGCTGAAAATCAACTAGCTCAGCATGGGACACAGATCTTAAACCTAGGACCGAATACTGCAGTGGATGGTGCAATTCTATACTAGGCCATTGGAGGGAGCTCTTTCCATGTGCCATGTAGGTTGCCTGAGGAATTTAATGATAATATGCAGTACACAAACCTCTTTTGAGTCTAGTTTTTAAAGGGCTTGAGTGGATTCTTCCAGCCCTCATCAGATTTACTAGGTTAGTAATTGACCTATTTCTATTTGTATAAAAATCCTATCATTGCATTAGTGCGATGTGTATAACACTGATGCGGAAGGAACAGTATTTTAATGTTTAAAGACATGTCTGTATAGATTAATTAACCATTAACTTGTCAGGAGTTGGTAATTGTTTTATAATGCAGTTTAATTTTCACAGATGCATGCTTTCCTACTAGCTGATTG
>UN000104 
NNNNNNNNNNNNNNNNNNNNNNNNNNNNNNNNNNNNNNNNNNNNNNNNNNNNNNNNNNNNNNNNNNNNNNNNNNNNNNNNNNNNNNNNNNNNNNNNNNNNNGCACAATCCACAGTGGCTTGGATTGTACTTCAAAGTTCCAGGAATAACCAATANCTGAACTGGCCAGGCATGGTTATTGTGGTCAATNNTAAATTTCTATCCTGAAGGGGTTTTCCAGACTTTTTTCTCNAAAGTCTTTGTTCAAAACCAAAAGCTTTTCTTTTTGGAAATCTGAAGTTTTCATGAATGCAGAATGACAGAACATGGAAGAGATGGGATTTAATCTAATGGATCGGTAACCACTAAGAGCACTGTTATGCACAAAGACATTACCGTGTCATCTGACAAGTTCTGTGACCTGTAAACTTGCAGGCTTTTTTTTTACATTTGGAAAATAGCATATATCATGAAAGACATTACATGACTCTGGTTATTCAGCTTTGGTTTGGGCAAAAGGTCTGCAATCCATGGGTGAACTGGAAAATTGGATTAGGATCATACATTATTGCATCATTCAGAAGTTATGTTACTCATCGAACTGAGTAACAAATACAATATAAAAAGGGTATTTTAAACACTTATGGACTCACTTTTAATTTAATTATTTTGTTGATTAAGATTTTTCCTATGAATTACTGGTTCTGTGTATTGTTTGATCTTTTAAATAAATTTGACCTAGTAGCTTTTAGCCGGYAAAAACACA
>UN000105 
NNATTAGCAATGTTNATGCTGCTGTACTGGAATGGGCAGACTATTATAACTCGTCTTTTGTCATAACCTCAGTCATTTGGTAAGGCTATCCCATAGGAATAGATTACCTCTAATTCTCCCCGCTGCTCAAGGCAGATTTAGATTCTCAATCTTTGATAGGTGGTAATTGGTAGTTGCCACTCTGTATCCTCTCAAATTGGATTGAAACTAACATGAGAATAGCCAATGCTTATGTAGTAGCATTTTGAACTCACAGACCACCAAACAAGATTGTCTGTCCAATGCAATTATCTGCTACTGTAGCAACGGCTCAACAGCTAAGGGCATTCTAGGCATTTGCTATGTTTCCAGAATCTAAATAACCTGATGAGGGATGGAATGATGCAACAGGTTATGTTGTCAATTTTGCAAAACTAATGCAAGGCTGTTGTTATTCTATTAAATCAGTGTTACTGAAGCAGCATGTTGGCATAAAGTAGCATTCCACACTGTCCTGCTTTGTGTTAAGACCACCCACGTTCACTTTGTATTTTGGAGTTGGTTGTGTGTTACAATTTGTGGCTAAAGGTCTCTT
>UN000106 
NGAATCCTCACACCTTAAGTTATGGGGATAGGGGTCTTGTTCACCAAGCTCCTACCCTGAGGATGAGAGCCTGCTCTTTAGGAGGAGGAGAGGTCATTAGCAAAACTGAAAGTGCCCAAAATTGAAGGAAACCACGTGAAACGGGTTGGGATGGTGGAGACAGAGCGTATGGATAAAGGTAATGGTCTCTGGTGGGCAGAATGTAATAAGTGGACTTCTTCAGCAATCTGTACTGTGGCATCAGTTTGTCATCAGATGTATTAAGGACTTGAAGGGAGCGAGTTGTATTAGCAGGCTCCAAAAGAAAAAAATTTATTTAACAGTCAGTCGGTGCACCAATTACAGTGCAATAGAGAGTTCTCTCTGACAAGAGCTTTGAGGCATATAATTTGGACAGCACCTTAACGAAAAGTTGGACATAAAACAATACAGGTAYATGTTCCAGCATTCATTTTTAGGCCTTGCCTTAAGACTCATTGTTTAGACAAACTCCTCATCACCTGTCATATCCAACCTGTCCTCAGGGCCTGATATGGGTGTTGAGGGCAATGGAAAAATATCAAACTGCCAAATATAGAAAACCTGAAAAGAAATGCATTTAAGATAACGAGCGCGATCAGTTGAAAGAGAATCTAGTCCGGTCTAACGCGATGATGGGCTCCCGGTTGATCATTTTGCGTAACGTTGCAAAGGTGCTAAAACAACATTAGCGTTCTTGTCTTCACTACATGGGTTGTATAGACTATGCTTTTGAATGTATTCAATGACTGAGTCAGGTATCACATATTTAACACTCTGTCCCCTTCGCAAAGCTCGCCGCACCTTTGTGGCCGAGACATCGTTGGTAATCCATTCCGTCACCAGGTGAACATTTTTCTTGAACTTCCAGATGATGTCAGACTCATAAACAAATTTTTCGACGTTGCTTCCGAGTCGGCTGATACACACGATGCCAAATTTTCCCACAATCTCTTCGATGTCTTCCTTTTTCCACAGGTTTGGAGTGTTGAAAGACTCCACAACATCAGCCCCACAGAGGAGCATTAACTCAGGAACATCTTTTGTTTCGAGTGAATTGTCATCCTTTTCTTCTATCTTCCTTTTCTTACTCCTCCTGCGTTGTGCCGTGTTCCTCGTCTCATTGTTACTGACGTTCTCCAAATTCTCATAATGATATCTGAGGACTTTCRCAGTCTCCACCCACTGTTCTTGCTCACTTTCCCAAGAACTCACTGTCACCCACTCAGAGCTCTCTGTGGCCTTTTTCACCATGGCCAGGCGATGCTTTGCTTCTATTAGGCCCTTCTTCTTGTATCCATCACCCACTGGAGATATAATGCCCTTTATCACTGTGTACTTCCCTGTTTCATGAAGATAATCCCGAGCTAATTCAAACATCCGCAGGTGCATGTTAGTGATGGGATTGAATGATCCACATGCCAGCAACACCACCTCCCTCTGGCTGTCAGGTTTCTCCATCATAGGTTCACGACATCAATTTCCGGACCACAGGCTGCTGTAATAGCTCCAAAGTGTTTCTCTTTCACTTCCTGCTACCAGGATTTTCACTGAAGGGCAGCATATCCGAGCACCAAAAGGCC
>UN000107 
NNNNNNNNNNNNNNNNNNACGCGCTAGGCTTCTTGGATGTGCGGAGCGGCAACATTGTAGCGAGAGTGCGTGTGGAACGCGGTGTATCTAATGATCAGCCTCGCTGTGGGAACCAACAGGAAGCAGCATGGTTTAAGGATCTAGCGCACTTTTGTGAAAGAGAAAGGATTAAGGCTAACAGGAACTTTTGGAAATATTGAAACCTGTGAATTTTGATGTCTGATACCTCCGGTTTTTGCTGTGGTTAAAAGTTAATCCACCTTCAGTCATCAACGTGCTAACCTCTGACCTGTAGTCCTCATGTCTGTGCCCGTAATGGACAAACACAAAGTAAAGCGGGCACGTCTTGATCGCATTTGCGAAGGCATTCGTCCTCCCATTTTAAATGGCCCAATGCACCCGCGCCCCTTAGTGGCGTTGTTGGATGGCCGGGATTGCACTGTGGAGATGCCAGTCCTGAAAGACGTCGCAACGGTGGCATTCTGTGATGCGCAGTCTACTCAGGAGATACATGAGAAGGTACTGAATGAAGCAGTGGGTGCCCTGATGTACCACACCATTACATTAACGCGAGAGGACCTTGAGAAATTCAAAGCACTTCGAATTATTGTCAGGATTGGCAGCGGCTATGACAACGTCGACATCAAATCTGCTGCAGATTTGGGGATTGCGGTGTGTAACATTCCCTCATCATCGGTGGAAGAGACAGCAGACTCTACACTGTGTCACATATTAAACCTTTACAGACGATCAACGTGGCTCCACCAGGCTTTGCGAGAGGGGACAAGGGTGTCAAGTGTTGAACAGATTCGAGAGGTAGCTGCAGGAGCAGCTCGAATCCGCGGAGAGACTCTGGGTATCATTGGCCTGGGCCGTGTTGGTCAGGCAGTGGCTTTGCGGGCAAAAACATTTGGATTTAATGTCATTTTCTATGATCCATACCTGCCAGACGGAGTGGAAAAATCACTTGGTCTCCAGAGAATAAGCACCTTACAGGACCTGTTGGTTCACAGTGACTGTGTGACCCTGCACTGCAGCCTGAATGAGCACAATCACCACCTCATCAATGACTTCACCATCAAACAGATGCGTCAGGGGNNCGTTCTTGGTGAATACAGCACGAGGGG
>UN000108 
NNNNNNNNNNNNNNNNNNNNNNNNNNNNNNNNNNNNNNNNNNNATAGTGGCTGTTCGTTTCAGTTCTAGTTNGGGGTGGGGGTAGGGGTGACTGAAGTGGGAAAGGCACCATAATGGCTCTCCAAAGTAGCGCTGTATGCATGGGATGGGAGAAGACATAATGGCACTTCAGTGACACCAGCATAAAACCTAATTAAATGCTAAATACAAATAGCTGCTTTCAGTATTGAACAGTGACTGCTGGAGAAATATGCATTTTTTGTGTGCATTGGACTTCTACCACCTGAATGGTGGCRTATGACCAGTAAGTTCTAATGTGCCCTTTCCCCCACCTCCAGGAATTTCTCTTCTATTGAGACAAACTCATAACAGCTTTACCACTTACTGGAATGAGCATTAACCTTGTTGCAATTAAACACTGAACTGCACCGCTAACTCAGAATAAACTCACACTGATCTTTACAAGAAGCCTCCAACTCAACCATTATTTACACACAAACAAGGTTAGAAATGGTGTCTTGTCCAGAAACTGACAAAATTATACATCATTCAAACATTCATTCCAGTAACTCGCCCAAATGGCCTTCATTTGAGTGCAAGCCTCGACAACGTGTTGACAGAACTACCTGAATGTGAAGCACAACAATACCCGCCTTCGATGCTGTCCTTACCCCATGCCCAGCAAGCTGGATAGCAACTGGAATCAGGTGCCTTGGCCGAACCTTTTNCCTTCACTTAAGCTGGGGGACACTGCAGCGACTGTCGTGCACTTTTGCCTTAGTTGAGTTCAGCAAACTCAGCTGAGACTGAAAATCAAACGAGAGACCTTCTAGTCAGAGATGGTGCCTTAAACTCCAAGCCATGGTTGGGTGGGGGAGATGGTGTTTGCAGGAGGCTATACTTGAGCCATTTTTATCTGAAACATCTTTGACAAGTACACGATACAGGGCATTACAAAAATAACTTTCCACATTAGCAATTAGCTTAAGGGACTCACAAATGGGTGAGATTTTTTTTT
>UN000109 
NNNNNNNNNNNNNNNNNNNNNNNNNNNNNNNNNNNNNNNNNNNNNNNNNNNNNNNNNNNNNNNNNNNNNNNNNNNNNNNNNNNNNNNNNNNNNNNNNNNNNNNNNNNNNNNNNNNNNNNNNNNNNNNNNNNNNNNNNNNNNNNNNNATGTACTCCCGAATGAATTGCAGCCACACCTGTTCCAGTCCAACCTGGGTCATATGAATGTCGTCAGTAGGAACATTTTCATATCCACCAACCAGCCGCTTATCCTCATTCTTTCCACCAGACCAAATGCCATAGTGCTCCACNNNNNNNNNNAAGTTCATCACATGTTGTCTCTGAAAATATGGGGAACCAGAAGACATCTGGGCATGGCTCTTCAACCACCTGCCCTGTGAATATCTTGGAATAGTTTGGATGAATGTATTTTTCCTTCCAATCCAATGGGTTGTCAAAGATTTCCCACAGATCACCGTGCACGTGTGAGGCATTGTAATTTTCTGTTGGAAGAAGTCGTCCAAATTCGTGCTGGTTGCTAATGTACATGAAAATGCCCTTTGGGGGCTTGAACATATGGCAACTTTCCGGAGTAGGGGAGCCTTTTTCCTTTTCTATTCTCTGTTCCCTGAGGTTTCTGCAAAGTGACATATCAGGATCCATCGTGTCCTGGTTAAAATAGTTTTTCTCTTTTAGATCTGCTCTCAAGGTGGTTCCTTTGATAAGGTACACATGTGCAATGTAGGGAACATTCCATACACCTACTCTTTTCCTTCGACAATATCAACATAATCTTCAGAGCGTGCGTAGTAACCATC
>UN000110 
NNNNNNNNNNNNNNNNNNNNNNNNNNNNNNNNNNNNNNNNNNNNNNNNNNNNNNNNNNNNNNNNNNNNNNNNNNNNNNNNNNNNNNNNNNNNNNNNNNNNNNNNNNNNNNNNNNNNNNNNNNNNNNNNNNNNNNNNNNNNNNNNNNNNNNNNNNNNNNNNNNNNNNNNNNNNNNNNNNNNNNNNNNNNNNNNNNNNNNNNNNNNNNNNNNNNNNNNNNNNNNNNNNNNNNNNNNNNNNNNNNNNNNNNNNNNNNNNNNNNNNNNNNNNNNNNNNNNNNNNNNNNNNNNNNNNNNNNNNNNNNNNNNNNNNNNNNTTATNNAGGGTGAAAACCTAATTATTTTATCTATGATGTAATTAATGTATAAAAGTGGAAACTGTAAACATAGTTTCATTTCTGTAATGTTTCCGTGATCGCTGGTAGCCTTTTTTGTAATTAAACCTTTATTTATCATCATTTTCCCGTAATAGATTATAAGCCAATGTAAATTTCAGTTCCCCCACAATAAACATTTACACAATAGAAAAACANN
>UN000111 
ATGTTGGGCATTGGAGTCCATTGTACATAATCAGCTCTTGTGTTATGGAAAAGCTCAGGACTGGTGGATGAGCAGAATATAAAGCATCACTGTTGTAACAGACATTGGTCATTATGCCATCGGACAATGTGACAAAGGAGAGGCCAAATGTCTGTGGAGCAAGTTTATCACGGGTGTAAGGCCAGAGAAAGAATAATAGACACCAGGGACTGATTTAAAGAAAACAATGATTTAATGAGGGGCTTGTGATAGTTAATATGGAGTTGTCTCTACAAGGAAATTAAAAGGGAAGGATACTAAACTGATGAGCAATTGAATAAAAAAGGATTGAGATGTACTGAGATGGGAATGTGGGTAGGTAGGGCTGAGGTACTTTAAGAAATGGTGAGCTTATTAGGCATATTGGCCTTTCCTGTTTCTAAAACTCATTTTCTGATGCATCAAACTGTCCAGATGGCTTGTACACGGTAAGTGTTGGAGTGGGTTATGGGTGAGAATCTAACTGATGGTTCAGAAGTTCAGTTATCTAAGGCTCAAGGTTAGCCTCCAGCCTGAATTCCTTTCCTGCTAATTTTCTTATTTATGATATGTAGTGTSAGTTTTGTCTATGCAGTTTAGGGGGTGATGCTCAATTTTAAGTGAATTCCTAAATCAGTCATGCTATGAGTGCAAACATCGAAACTATGATCCCAGTAAGAAACATTGTGCTTTACATCTGCAAGAAAATCAATTTCTAGTTTGTATTACAGGTGACAAAATAACAAGTTAGTTATGACTTTTGTTACGTGGAGTTATTTATGGTAGCACATTTACTTATGATYGAGTTTTCAATGAAAATATAAAGTATTGTGTTTTTTGCCCAAAACTGTCACTAGAGTGTCATACCTGTGAAAGTATGAATCTAATTTTCTGCTGCTCTTTTCTCCATAGAACTGCTTTTTAAATAAATGATAAATTACTGGAGTAGATAGTCTTCTCATCTCTTGCTCCACAGGCAGAAAGCGGAAGGGGTTTTCCTGTTTAAGATCCTAACAAGTGCAGCATGTGGGAAGTGCACTGTATCTGCAGAAGGATCAAATAA
>UN000112 
NNNNNNNNNNNNNNNNNNNNNNNNNNNNNNNNNNNNNNNNNNNNNNNNNNNNNNNNNNNNNNNNNNNNNNNNNNNNNNNNNNNNNNNNNNNNNNNGGGTCTGNNNCAGCTGGGATAGATCCCACTGTCCAATAGAGACAAACACCCACTACATGGGGTGTCCCAGAGAGAGTATCCTATTGGGGAGGTTTCAGCGGATTCTGTAAGCGGGGGATGAGACTGAAAGTATCAATGCTTTGCTGTCGTCCCTAAGAAAGAAAGCATCAGTTGTTGAAACAATGTGTTGAATTTAGACTCTGCCCTATTGATATTGCTGCAATTTACACACTGAAGGGTGAGTTTCTAAACAGCTGGAATGACAAGGAGGACTGGAGTGTGTCAAATATAGAAGTTGACCTGGTAAATTCACCCACCCGCTCAAAGAGTAACAAGTTGTGGAAGTTAAGTGACCCAGTGAAAACTACACTGCAGTAAATGGACAGGATCCATGTAGGGACCCACAGCCTGAACCTCTGCGGGCCTAATGCATGGATTGTGGTCGAAACACAGAGCAGCATCGCCAGCATTTAAACAGAGAGAAGATAGTTTGATGTTCTGGGTCAGGTTCCTTAAGATGTAACTTTGTTGAATGTATATAATTTTCCAGATACTGATGGACCTGTTGTACATGACATTATTTCCTGATTTATTTTACATTCCCCATCATATACAGTTTGTTTATTCTCCCCTCATTCTGGTACAATAAATGGTGAAGTTTCACTGTGTTCATCAGGCTTNNNNNNN
>UN000113 
AGACCTCCTGTATGCCATGTGTGACCGAACAAATGCACCACAAATCGTGGCCGAAATGTTAAGCTACCTGGAAACAGCTGATTATTCCATTCGTGAAGAGATTGTTCTGAAGGTGGCCATTCTAGCAGAGAAGTATGCTGTGGATTACACGTGGTATGTGGACACAATTCTGAACCTCATCCGCATTGCAGGGGACTATGTCAGTGAGGAAGTATGGTACCGAGTCATTCAGATCGTTATTAACCGTGATGACGTCCAAGGTTATGCAGCAAAGACTGTGTTTGAGGCACTCCAGGCCCCAGCCTGTCATGAGAACATGGTGAAGGTGGGTGGATACATCTTGGGAGAATTTGGGAATCTCATTGCAGGTGATCCACGATCCAGCCCCTTGGTTCAGTTCAACTTGCTGCATTCCAAGTTCCACCTGTGCAGCGTTCCGACCCGGGCACTACTGCTCTCCTCTTACATTAAGTTTGTCAACCTGTTCCCTGAGACCAAGACCACCATCCAGGACGTGCTGCGCAGCGACAGCCAGCTCCGAAATTCTGACGTGGAGCTCCAGCAGAGGGCCGTGGAGTACCTCAAGCTCAGCTCAATTGCCAGCACCGATGTTCTGGCCACTGTTCTGGAAGAGATGCCCCCATTCCCCGAGCGGGAATCATCCATTCTCGCAAAGCTCAAGAAGAAGAAGGGACCAGGCACTGTGACGGACATGGAGGAAGGGAAGAAGGAACAAACAGAGGTCAACGGTGGCGTGGAGCCTGCTGTGAATGCCAGCACAGTGTCTACGCCCTCCCCTTCTGCTGACCTTCTAGGCTTGAAGAACACCCCTGCCAGTGGAGGCAGCCTGTTGGTGGATGTTTTTTCTGATGCTGTGCCTGCCACCGGTGCTCTAGCACCTGGATCCGAAAGACAACTTCTCCCGGTTTGTCTGTAAAAACAATGGAGTCCTATTTGAAAACCAGCTTCTGCAGATCGGAATAAGGTCAGAATACCGACAGAATCTGGGTCGAATGTACCTGTTCTTTGGGAACAAGACGTCCGTCCAGTTCCTAAACTTCACACTGAATGTCAGCTGTCCTGGCGAGCTGCAAAATGAGCTGAATGTTCAGGCCAAGCCGGTGGAGGCCAGTCGTGGAAGGTGGAGCACAGGTTCAGCAAGTGATTAACATTGAATGCTTGTCGGATTTCACTGAAGCCCCCCTGCTCAACATTCAGTTCAGATATGGTGGCACCCTGCAGAATATCACTTTAAAACTACCCATAACCGTCAACAAGTTTTTCCAGCCAACAGAGATGGCATCTGAAGACTTCTTCCAGCGTTGGAAGCAGCTCAGCAGTCCCCAACAGGAAGCACAGAAGATCTTTAAAGCTAATCATCCCATGGACACAGAGGTCACCAAGGCTAAGTTGATAGGATTCGGTTCTGCTCTGCTGCAGGATGTCGACCCCAATCGTGNNAACTTTGTCGGCGCGGGAGTCATTCACACAAAATCCATCCAGGTCGGGTGTTTGTTGAGGCTGGAACCCAACAGTCAGGCACAA
>UN000114 
GAACACGCAGCTGCCAATGAAGGAAGATGTGACTGGTCAAGGGAAGCGCCGCAGACACAGGTCACAGCCAGCACCCAGAAATGAGCAAAAATTCCAATACAACATAGATGATGATGGCATCCGAACAACGGATGTTTAATGACAGTAAACTTGCCTTTTCTATTGTTTGTTCTGTCTGGGATTAGTGACTCGATTAATTTTTGTTTTGGGTGAAAGTGCCTGCTTGTAAACAGCTTAGCTTGCCATCGTCCTCGCTGTACCTTCATTACTTCATAAAGTCAGGAAGCTATGTTGGAGATTGAACGCTCAAGAAGAGCAGCAAGGTTGTGTTTTTGGCTGCTCATTACATTTCCATCAGTACTTTTCATTCCTACTGGATCTGATAGGTTAACTGCACAGCCGGGCTCTGTTTGTCTGGCAACTGAAACTCGAAACAACAGAAGGCCCAGCACAACCTACCACAGCCAATGGGTCTCCGTGATACACTGGTGATAAGGAATGTATTAAAATTTGAACCGTTTTTACATTCCTGAGGTGTAGTGAAGTCCCCTGTATACGTTTGTCACTAAAACGCTGTTGAACAATCTGAAACACAGATGTGTGCTGTGACCATCCAGCTGTTGCGGAAAATGGAATTCAGACTCTGCATTCCTTAATTATGTCATTGCAGTTCCTAAATCTTTACTGCTGCCTTTCTGGAAATGGACATTGATCAATTTCTTGAAGAAGGAGTGAATCTAGAAAAGAGCTTTTGCAGTCCCTAAATTGGGTTTTCATCATGATTCGTGCCTGCTGTTTCAGTGCTTGCGCAATGGATTGGACAAACATTTACTTCATCTAAGCATTCCTTGGATTGTTTCGTTTGTTTCTCCAGAGTCATTTTTAATTTACTGATTGGAGGGCCTTGTCTTCATACTGTTCTGTATCTCTTTTTAAGGCTCAGGCATAGTCTGTAACTGAAAATAGCTCCAAAATGTCTCAGCACATTGTGTAACTCAGTTAAATAAACTCGGGAGGGTAGTCAGCCCAGTTGGTGAAAAGTTACAGTGACACACTATCAACTGGGAGATCCAAACTTGATTCTATTTTAACTAACGTGTGCTCTTGTGGCAAGTTTGTTTGCACTGGAAAGATAAAGTAAAGAAAGGAAGAGAGAGTCAGAGAGAGTAAN
>UN000115 
NNCATCAGTCTTCCCTTTCCTGTGGTGAAGTGACTTTTCTGTTTGACATATCTCCATCTAAACTGGTAACAGATGAGGAGCTGTNNTCTGAGCTACGCTACANNNNNNNNNNNNNNNNNNNNNNNNNNNNNNNNNNNNNNNNNNNNNNNNNNNNNNNNNNNNNNNNNNNNNNNNNNGCCATTGACTGTGTGAAGCAGGGGCAGCATGCCATGGTACACACGATAGTCGATTGCTTAGGAGAGTTTGTCCGGAAAACACTGGTGACATGGCTTAAAAGGCGAGGTGGATGGGCTGACATTACAAAGTCTGTGGTTAACAATGATCCCAGCATCCGGGATCATTGGCTTGTCTCTGTCCTCTGTACCTGTGGACATTTCCTCAAAGCAATCTTCTTTTTCCTGCTTCGTGAGCGATGACTTTACGTGGTAAGATGAGGCCACCGTGAACTGCCCCTTTCTAACACAATATAGAATCCACAGCATGCCTGAATAAACATCAGCAATTGGAAGCAAACTCTGAACTTGGCAGGATGGAATATGAATCCTTTCAGAGTCATCGTTGAACAGGGAACATTTAGCTAAACATACAGTGGAAATTATGACATTAGAATTCTACTGACCCTTCACCAAATGGTCTCAGTTTCTAAGTATGAAAATTCTGATCCGTGAGATTTAAAGGAGAAGTCCCAGCTTGCTTGCAAGTGAAGCATTCCTGTCTACAAGGGCTGCTGGCTTGAAGAATCAAGGATGAGCAGTAGTGAATGTGTAGTTTATTAATTTCTTTTAAGCTGTCATTCTGATGGGTCCATCTTTGATTCAACAAATTAGCTGCACGATGACAAAAATCCAGGGAAATTCCTGTTTAAAATATAAGACAGAACAGTAACCCAGATATTGTCAAACAGTTGGCAGATCTTTGGAAGGTCTTGTTACCCGATTCTGCTGCTCTGTTGTAATTTAGACCTAGCTTAACATTTTTGTACAGCTTTAGGAAAATAAGAATTCTACTATTCCAGTGTTTGTAGAAGTACTCTGGTTGCAGGCTTGTTACTATGACTGTTTCTTCCCTAGAGCTGCATGTCCCAGCTAATGACTGTGATGGAAGTAATCTTTCCAGCACAAACCTTCTTGATGTCACTGTATCCTCCGTTATCTCTGTCTTGATCATTTCATAGCATTT
>UN000116 
NNNNNNNNNNNNNNNNNNNNNNNNNNNNNNNNNNNNNNNNNNNNNNNNNNNNNNNNNNNNNNNNNNNNNNNNNNNNNNNNNNNNNNNNNNNNNNNNAAAAGATGACCCAGTGATACAGTGGTTCTGGGAGGTTGTAGAAGCACTCACCCAAGAAGAATGTGTTTTATTATTACAGTTTGTCACTGGCAGCTCCAGAGTCCCTCATGGTGGCTTTGCATATCTCATGGGTGGCAGTGGGTTGCAGAAGTTCACAGTAGCTGCAGTACCATACACTTCAAACCTCTTACCAACATCCAGTACTTGCATCAACATGTTAAAATTGCCAGAATACCCCAGCAAAGAGAACCTGAAGGATCGAATTCTTGTTGCATTGCACTGTGGCAGCTATGGGTACACCATGGCATAAATATGTCTGAAAACTTGAAAGTGGCACCTGAAAAGACCTTCACTCCTTAATACTGTTTAATAATGCTTCTGATTTTTAAGTGCTCTCTCCAGATTCATATGCACATTTGTGTTGTAGCACATCTGTATAAGCATGGCATGCATTGCCTATGTCAAGCATTTGCATTTAAAATCATTATGTTTTCATGTAACTAATCACGTACTTGTGATAAAGTATAGGAATTTGCAAACTGCTGCACGATGTGAAAACATGTGATATTCTGAAATGGAAAATGCCATGTATGCGGGTGTACTCTCTGTACGTTTGAATCGATAGCTGGGGTGTATAAGTTCTATTGCCAAGCTTCATATATTTATGGTGAGGGGAGGGAAAGAGGAGAAACCAGTTGTTCTCCAATGCCAAGATCTCATAATTTTTTTGTAACATGGGGAACATTTTATATTTTTTGTGAAGATGTAAATGTTTAGTTTATTACTCACTTAATAATTTAACATCACTGAAATGGAGGACATTCRGTAGAAAGGGCAGAATATATTGTATTGCCTGCCCTAACAGCCAAATTATTTTGCAGAATTTCTGCAATGCAATATTAGCTAGTTTAAAAAGATTAATGTTTCATATGAAGGTATTTGTATATTGTGAAAATTATGCACTGTATATATTGCTTGAAGTCCTGTATATTTGTATTTGTAGAGTATGATGCAGCTGCTTATGTATCTCTGTTGTGCATGTCTTTTTAAAAAAAAAACTATTAAATTTTTTAGAATTAAAAACACA
>UN000117 
NNNNNNNNNNNNNNNNNNNNNNNNNNNNNNNNNNNNNNNNNNNNNNNNNNNNNNNNNNNNNNNNNNNNNNNNNNNNNNNNNNNTGCAGACTTCCCTCATNCCCATCTTCTTTTATGAACGCACATGATGGATTCTGCAGGAAGTTCCTGGTGATTCTCTCACGCTCCAATGAGAAAAAGTAAAAATGCATTGTGGAGGCACGTCAATCCCACCAATGTAGTCAATAAGAGCCTGCAATAAAACTGCATGGCTCTACATATGTTCACTGTCTTCCCATTGTTAATACCAGTTTTAAGAATTGAAACAGCTTACAGGAGAACCAGCTCTTTTCATATTTAAAATGGGAACCTTAGTATGACCTAACAGTTGGCTTTAACTTTAAATACTTGCCTTTCTTAACAAGACTTTACCTTTATACAATGGCTAATGCTCATCCAAGCATGTTTTCAAGATATTTTCTGATAATTGATTGGCTAACTCCGCGTAAAGAGTTGTGATGGATGCAGATTGCCACTTTTAACTAGATTCAAACCTTTTGCCTCAAATCGACACTTCAGGTACATGACTGAAAGCCTTTCTGCTAGGATTTGACTAGTGTTGACAGTCCTGTGGTTAAATTTGCTGCAACCATTCAAAGAGTGATATTCCTGCTTGCTAGAGAGATCAAGATTAGCAAGTGAACATTGAAACATTAACAGTTTGAACTGTATCACTATAAAGTTAACAGAAATGAACACACAATCTGAGTACAAATTGTACCTGAAATTGTGCTAGTTTTCAAAAGCTTATTCTGCCCAATGTTCACTCTAACTCGTTTGCAAATCACCAAATGTAAAACTGTCCATAGATCATTTGTAATCAGGCAGCATTTTAGATTTTTTTNNNN
>UN000118 
NNNNNNNNNNNNNNNNNNNNNNNNNNNNNNNNNNNNNNNNNNNNNNNNNNNNNNNNNNNNNNNNNNNNNNNAAACCAGTCTAAGCACAGCTGTTGAGACCTGCCAGCTGCTGCTAGAACATAGTCCTAGCTTGTGGTAGTCATGAAGGAGGAGTTCTCTGAGCAACACTACATACAGTAACTCACTGTGTGGCCTGCAGGGAATATGGGGTTTACACATTGTAGCAAGGGGAGTGCTGCTCTGCAGTTGGTCTAATTTGTAAATAATTTGCCTATGCTTTGATGACAGAAAATGTATGTGAAATATTAAGCTATATGTATATAGATAAACAATATATAATGACTTATTGCTACCAATCTGTAATCAATTGTATATTAAAAACCATTTTACTGTGACTAACAGGACATGATTTCACTGTAAATGTTCACAGTACAATCTGCCAATTGGAGAACAGTATTCATAATAAAGTTTTACATGAGTTGTGCTGTGAGGCACAAGTATTTAACACTGAAAAACACACAC
>UN000119 
NNNNNNNNNNNNNNNCCTGTTTCCGGCCGGCGGCGGCGAGGCTCAGGATCGTTGGCGGAAATGACTCGCTCGAAGCGGATACGGAATCACAACAGCGACAAGAAGAAAAGTGTATCAAAGCAATGGAAAACGAAAAGGCGAACAAAAGATTTAGACCAGATTCACGAAGATATGAAACCTGAAAATGCAAACAAATTATTACACCAGGAAGTAGATCATGATGCCATTGGAAGTGCGCAGTTCTATTGTTTACACTGCGCGCGGTACTTCATTGATCAGAGAAGTCTCAAAGAGCATTTTAAGACGAAAGTTCACAAACGAAGATTAAAACAGCTGAGTGAAGAGCCATACACTCAGGAAGAAGCGGAACGAGCAGCAGGAATGGGCTCCTATATACCAGCAAAGAAAGTCAAAGTTGAGACACAGACAATAGAGGAAGAAATGAAAATATCATAATTTGATCTTATAAAAAAGATGAAACTCTTTCCAAAGAAAGCTCTTCTAATATTGTTCAGAATTTGTATATTTTTTTTCAATCTCAGAAACTTTCTGGCTTTGATCTTATTGATTCAGCTAACCATCTTAAATATCAGCGTCATGTTTGCAAAAATACACCTAAAACTGGTAACTTTATCCTTTGATAGGATCGTATTGTTGCTTTCTGTATAGGCTGTGAAAACTGCTTACAGAGATAAATAAATTCCAATTAGAAGCKAAAAANCACA
>UN000120 
NTATTTGAGACAATTGGACTGGTGATTACAGAANTTTCTTTAAACCATAATTTAACGTTCAAGTCTTGCAAATTATAACATCTGATTCCATCTTTCCTGTAACTGGATGTATTTTGTTCATTCAGCTTCATTATGGGGCNTAATGGATGTACGGCCATTGTTTTTAAATCCTATTTTTGNATCTAAAACTTTACATTTTATTCGTATTCAAAGTTCTGTTATTGGTTAAAGAGGTACAAAAGAATGAATCCTCAAACTAAAGATTGTAACACAGTCACAAGACAGGAAAAGGATTCAAGTTGGACTTGCATAAATGACATTCATATTTGGCCTTGGCAAGAGGAGAACTTGTTGGTCCCTGTTGAATTGCTTAATGGACTGAAGAAAACATCAATTTTTGCATGATCTGCTAAGGAATGTGCATCTTTGCAGAGCTTCAGTTGTGGGAGAGCCCAAACTTCACAAAGAACTAAGATCATGCTTTTGTCAGGAGTAGGGGGAGAAAATACTAAGAAAGAAATGTCAAACTATTGAAAATCCAGGGTCCTTTAATGGAGAAGAGCCCATATGTAAATCAACGGAAGAAACAAACAACTGCTTGTTGAGCACAAGACAGAGAGGAAGTTGAGTTGAACTTTGTGGAAGTGACTGGTGCTTTTAGTCCATGCTTATTGCTGCTTGACAATAAATGTTAGCAACAATGAGTGCAAAACTGATTAAAAGACTGTTTAAATTGCATCTGAATTTTACTTCTTGTAACTTCTACAAGAGATTTTATACAATAACAGTTAACTTTCACACTGAACTAAAATTACATGCAATTTAATTGCAATTTTGGTTCAATTCTTGATAAAAGAGAAGTTTTGAAAACTCTAAGCAYGTAAACATATTGACTGGCATATCACTGTGTATTCTTTCAATGTTGATCATTTTTTGATGAATAGCACAACAAGGTGAAGGGAAAACAAATGTGTGCTTTACATTCTGTGAGGCTCCAAGCAAACTTAACTGAAACTGCCACAAAACTCACTTTCAACAAAGGAGCGTCCATTCCTGTGACAACCCATCAGCAGCTGTTATTTTCCCAAAGACTCAAATTTAACATGAAATATTTAAAAAATTATAT
>UN000121 
AATTGATTGGTTTGTGCATGGTAATTAGACAACATATCAATGACAGAATATAGAATTTAGTTGCCACTAGTGTTCATCATTTCACACACAGTGTTGTTGGCATCCTGCATTTATCGCAAATTGCCAAGTATTAAACCTCAGCTGGCACCAGTTGCAGTAACATATTTACCCAGCCAAACCAAGTAACTTTTCATCCTGAATGCAACAAAATCAGGCCAATTTTTTCTATTAAAAAGGAATTATCCTTTTGTTTTGGAGGTAATTTTGAAAAAGCCACAATTAGTGTCTTGATTTAAAAGCAATATTTTTGTAAGTGTGTGTATAAAAAAATGGTAGAGGTGTAAATATAGAAATATGTAAGGAGGGGTGAGCGAGCTGTGTTAGATCTGTGACCGTTGATAGTCTTGTAAATCTTTTTTTGTAGATAATGTTTTGTTGTTCTTAGTCATGGGTTTTGAATGGTTTTATGAATAAATATTTAAATCATCCTCAAAAAACACACAC
>UN000122 
NTTTAAAAGAATGTCAGGTGATCTAATTAAAACATATAAAAGACTTAAAGGACTTGACAGGATCTCTGCTGTGAAAATACTTTCCCTGGATGGGTCAAGTGGGGACCTGGGATCTTATATTAGTATGGTTAATATTAAAATGCTTTATTAATCTTAAAATAAGCACTATAGTTATGAGGGTTCCTTTCCTAGGCATAATCAGATACTTCATCAAAGGTGGCTCTGGGGATGCTGGCTCAGCAGCTAGCAATAACAGCCTGTATGAACATACTATTCATTGCTATGTATAGGAAGGAAAGGGGAACTGAAGACCAGCAAAGATGGTTGAGTCACCATGGAAATTAGCAGACACAAGGCTGACGGTTGAGATAATGGGAACATCTGCTGGGCCTGCATGATCCAGTTCACTGATGGAATAGTAGGGTTAAGGATTAATGACTGTCACGAAACATTCGACTGAAAGAAGAACGCTAAGAAGTATAAATATGTGCTGTAAACTGTATTATTGAGAAGTTCCTTGGGTGACTGAGATCTTCTCCCTTGCATATGCTCAAATAAAAATCTGCTTGTTTGAATTCCTCAGACTCGAGAGTAGTCACTTTACCACAACAACAGGGAATCTAGAACATGGGGTTATTGTCTCAGAATAAAGGGACAGCCATTTAGAACCAAGATAAGGAGAAACTTCTTCAGAGTTGCAAATTAGAATTGTCTACCCTAGAGAGCTGTGGATACTCAGTCATTGAGATACNATTTTTGAGTACTGAGGGAACTAAGGGCTATGGGGACAATGCAGGAAAGTGGAGTTGAGGTACAGCCGTCATCTTATCAAATGGTGCAGGAGACTCAAAAGGGACCAAATGGCTTTCTCCAGCTCCTAGTTATGTTAAGTGGGAAATTCACTTATGTGGCCTCCACTGTACTACCATCAGTGTCACCAAGTTCTTGCCCAANNNNNAATCCATAGTATTTCCTTTTAAGTTCCCTGCATTGATGCTTCAAACTNNNNNTAGAAGTCTTATTACAGGCAAATGGAAATAACTAACACGCAAACTGAT
>UN000123 
NNNNNNNNNNNNNNNNNNNNNNNNNNNNNCTTGCGATCTATCAGACTCTATTCAGTTAGTATCTAAGCTAGTTGTTCTGGCCNNNCATTGTCTGAACCTCATCAACAACTATTTTGATCATTTAAATCTNNNNNNNNNNNNNNNNNNNNNNNNNNNNNNNNNNNNNNNNNNNNNNNNNNNNNNNNNNNNNNNNNNNNNNNNNNNNNNNNNNNNNNNNNNNNNNNNNNNNNNNNNNNNNNNNNNNNNNNNNNNNNNNTTGTAAAGTTTGCTTAAGGAGTTAACATAAGGATGTAAGAATTAGGAGCAGGAGTAAACCACATGGCCTGTCGAGCCTGCTCCACTATTCAATATGATCATGGCTGATCTCCTGCCTCACAGTCCCCATAACCGCTCAATTCCCTGATAGATCAAAAATCTGTCTATCCCAKCCTTAAACGATGGA
>UN000124 
TAAGAAAACAATCTGTCCCTTCATGAAGCCAGGGCCTGTGAAACTGGAATCAAATGAATATCCCATTATTCCAAAGAACATGCTGTGATATTCTTTAATGTTTGTTAGATGCATTTCTTTTTTCTTCATAAGTGATGTTCTTCAGATGTTGGTGCCAAGAGACTGCCCCTTCCCTAAGATGGATTCCAGATCCTTTATATCTTCATATTGAAGATGATCAGAAGTAATCATTCTTTGCTTGCATTTTCTTGCAACAATGTCTGTGTTTTGATAGCAATGACTCTGAACGTTGGCAGAACACGAGCCAGCTACACTTGTACAAAGGGGGAAGTAGGTATTTATCAGGCAACATACACAAGGCCTGTGCTTGTGGCTGGCAGGCATTGGTGATCAGACTTCTTATTAACTCTTTGGATTAACTGTATAGAAAAGATGTGATTCTTTTGCAAGCGGTACAAGCGATGGACCCCACTGACCTTGCTTGTAGTTGACAAGAGAGGTGTAGTCGGACAATGATACGAAGTACCTCTGGTGTTACATTACACCGCTCATTAATTGACTCATTTTGAACATTTTGCTTTGTGTGTCGGTGCTTGTTGGAATTCTAGTGATGTCCATTCAACCCAGTGCTCAGAACTTTGCTGCTTCAACTTTCTGGGTAAAGGCATTGCAGTCAATGGAAGGACGTGGGGAAAGTTCAGACAGGATCAGCCACGCTCGGGGTGAACAGAACCAGAAATCCAGAGACTGTAGGTTGTACCTAAACAACCCGCACCCTTTCTTGTGCCCTCATGATTTTTGAGCACTTGTTGTCCCCACCTCTAGGATGTATGAAGTGTGCAGGCATGTTGCAAGCAGCATTCTGTAAATATGGAATGAAATTCTGTTAATTTTTTTTGCTTTCCCTGTACATTCCCAGTTTGTTATTTGTGTGGAGTATGTTTAAGTTTGTAACAGTTAAGTTTCGGAAAATATTGTACTAAAATGCACTCAATAAAGATTAATTGAACTGATTAAAGACANNNNN
>UN000125 
GGGTTTGTTTGTCAAATAGTTACTTACAGCATGTAACAACTTTAAGAAGTTCTAACTAATAAAATCCCACAAACAGTTGACCAGCACAGGTCAGATTTAGTGTTTGTTCTTTGTTGTATATGGTAATGTCTTCCCTTTACAGAAATTGCTGATTGTATACTTCCTAATTTAAAACTGTGACAGAAAATTGGGCTTTAATGAAAGAAAATAAACTACTATTAGGCAAAATCATTTAAAATTTTTGTTAACCATTTCCCAAAGCAAGCCCCAGCGGTGCAGGCTGCCACTGCTCATTAGACACAATAACCTCTCAAGAGCCCAGTGCAACCTTGCACAATGTTGATGCAGGGTAGTGTGGATTGCTTGAATTTCTTTTGTGGGTTTAAATTGAACCTAACTAATCATATTCACTATCATACTAAAACAGTGTTGTTATTTTAANTTCCTTTGGACCATATTTAGAAAACGTAAATCTGGAGTTAAGGTAGAGATTAGTCAAATTAATAGTGAATCCCTGTTTTCGACATGATGATTCTATTAAGCTGTGCAATTATGCCAATGACATGTTGGTGCATTTCACATTGCCTTCCTAGAATTGTAATTCAATTTAAGTTTACACAGCTTGTTCACTTGTTCATCAAATTATGCCTCCAGTCCATTCGTCAGGTAGCTGATGCCAAACAAGATTACAAGTCATTAATAGTTAGTTAATAAGAGAGAGTTAAGTATAGTTGTTATGTATAACATGTTAACAAAGCAAAATATCCATCTACTACTCAAGCTCAATGATGCTTGCTCTATTATTTACTACTGCATGCATCTAGCATCTCAAAGATTTAGTGGCCACCTTTACTCAGATTCAAGTACCTACACCTAGACCACAGTTTAGTAAATTAATACATTTAACTGTCCTGCAGTAAAACTTGATTTTTTCTCTAATATCACAAAACCTTACAATATTTTCTTTACCAGTATGGGATTTATGTATCTCATCTGTTTATAAAACACTACAGTAGACATTGTTATGCATCACCAAAAAGTACCTGTGCCCTGAAGCAAAAAGTACAATCTAATTTGTAAGGAATAAAGTAGATAACCAGAATTATATAATTTGATGTGGTCTGGAAAAGGATCTGGCCTCTTAATATTTACACTGAAATAACTATAAAGTGCTTAACATCCAGCAGGCAAGCATTTCCAAAACCGAATAAAGCTCTTAAATGTTTTCTATGAGCTATTATCTGCAGTTAAAACTATTATGCAGATCTTGGCATAAAGAACATCCTGCTGTTTGGTAGCTAGCTAATAAATTGTATAAGAAGAGCAAGTTCAACTATACATGTTTGAAGAACAGAATAACTTGGGTCACAACCTGCACACAACTCAACAAAGTCCCTCTGCAACATTTTAAAATTCAAGGCTAGCAAGAACGATGCCTAGATTAGGACCATTGTTTAGGCAGAGCACAGTTTAGGGTCACTAACCCTATACAAAAGAGCTCAAGTATCACTAAAATCACAGCTCAAAGTTCTGTGAATTAATCAATTACGAGGTCAATCATTGTCAAATAGCATCAAGCAGCAACTTTATAGAGTTGTCTCACAGGTCAACCAGCCTTTGGCTTTAAT
>UN000126 
AATCCCATTTTGGAGTCACTCGAGGACTTTCAGGAACAACTCCAGCAATTTAAACCATCTCTACTGATAATTAGTGGGCTTCAAATGATGGATAATTTTCCCTTTAAGCCAGGTCAACTTGAGGAGCGGCTAAGATTGCTCCAGGATCTCATGTTATCAGTTGATAGCACCACTGGAATCCATTTTGAAATGGCCTCGTTTGTGGACAGCAATCTTATGAGCAATCTTTTCAATTACGTCATCACTCATGTAGACTCTCTAGGAATGAACGAACAGGAGTTACCTAATCTTCTTAGCATGTTAAATGGCTCCAACATCACACTCCTGTCTGACCCATACCCAAGAGTAGCAAATATACTGGATCAAATGCGGGATGTTTATCGTGTCTTAAATTCTCAGGGAATAACAAGCACACACCGCAGGTTGACTCGGCTGCATGTTCATACTCTTGCTTTCCAGGCAATCATTGTTGCTAAAGAATCCTCTTGGAGAAACACCATGTCAGCAACTGCCAAAGCTTCATTGACTGCAAATCGTCATGTTTGTGGCTCACCGAACATTGATACCAGCAAAGCCAAATTGATCATGGATGATTCTTTTTCTGTAAGTCGTGAGCAAGGGAGTAAAAAAATACCACTCAAAGAAAATCGGCCCGTTTCTTGCTGGGAGGAGTATGACTACGAAATCTGTGTTGCTCCAGTGCTGGTATGTACTGAGGTTTATCAGACTGTGGGTGGCGGTGACAATGTTTCTGCAGCCAGTTTGGTTCTTCAGATCTAGTAATTTCTCTGGATCTGAAGGGAAGGAGGGTAGAACTGGCACACATTTCAATCCTTGCATATTCCTTTGATGACGGAGCTTAATAAATTTTTATGCTTACAACTTCCTTCCACCTCTTCTTCCCCCCACCCCNNNNCCTTAAATTGGTAATGTTCTGTGTATACTTTACTTTGG
>UN000127 
NNNNNNNNNNNNNNNNNNNNNNNNNNNNNNNNNNNNNNNCCATAGTCCCCCGCTTATCCGTCAGGTCTCCAAGAATGGATGCTGTCCTCTTTGGTCATTATCGGCTCTCGCAAGAAACAGATAACCAAACCAAAGTATTTGCTGTCCTGGCTAAGAAGAAGAAGGAGGAGAAGGTTGCAGAGTATCAGAAATACAGATATCATCGGCGCACTCTTGCTTCTGCTCCTGAGACAGAGCATAGTTTTCACGTGGGATTACAACTATGTTCCAGTGGTCGACAGCGATTTAACAAACTCGTTTGGCTTCACCACTCATGCCTGATTACCTATAAAAGTTGGTTTCCCTGCAGTGCAATGTTAAATTTGTGGTTGACAGAAGTTATCAGCATGCATGTAGAAGCTGACTTTGCAAATGACACTACAGGAAAAAAGCTGGATGAAGGATGGGGCGCACGAGAATCAATCATTCGGGAACTCCAGTGACTGTTTGGAGCAGGAAGAGAAGCCATTTCTGAATGTGAGCTGGATGCATGGGGCCAGTTAAAAGAGGAGCCATTGAAGACCAGTTTCATGGAGTTGTGAAACAAAGGGGGATGGCATAGGTGGCTTTGTCAAACACAGCAAATATGTCAGGAATTGGAAATGCCACATTTTCACACTCAGGGATACCATTTACGACTTTGATCAAAGGACTTTGGGTGTGAGCAGGGCTTTCGTGTCAGAAGTGCAGCGCACTACAAGTTGAGTCAATGCAAAGGTGATCAGTTTTGCTTGAACACTAAACTTGTACATCTTACAAATACAAGCTGAGTGTCAGTCTTGCTCCTCTTCATTCTGGTGTCAGGTCAGGTCCTTAATCCAGGTTCAGGCTGTCTTTGCTCTGTAACTGCAGATTACACCCAGAGATTGAAACGTACAAGTATGTTTACAAATTCTGATGCAGGAGTGTACAGATTGTAGATTAATTTTCAAGAAAGCTGGCTCGAGATTTTATGCAATACAGTATGGACTTCAAAAGATTTTGGATGCCCTTGTTGGAATGTACCTAGCCTATACCTGAAGCATCCCCTCCTTAAAGAACAACTTTTGTTCTATGATAATTTTTTCTGTCAGCCTTTGACTCCATTTTACCCTGGCTAGATCCCCTTTCATCGTGTTGAAGTTAGCTAGTCCTCTACCAATTTAGAAGTTTTACTTTGATTGTTCCTTGCTCTTCTCCATTATTAATCTAAATCTTATGATACCATGCTAACTCTTGGTTTAAATACAGGAATTAATGTTTTATGAAAGAAGTTCCATTGAAATATTTCAAAGTTTTAATAGTTACTAATATTTAC
>UN000128 
NNNATTTCTGACTCAACAAAATTGTTNNNCTATCGTGTACATTGTATATTATAAATTAAGTTATATTTGTTGTAGTAATGTAAGGGAAACGTGAAGTCAGTATTGATAGGTTAAAACTGTCTTTTTACTGTACTTAAAATTTTGTGTTGTATATGGGAAATGGTAACGAAAATGTTGACGTGCTTTTACCTGTTGTAACTTGCAATTTTAAGTACGAAGTTTTCATTCTATGAATGTATTTTATTTTTACCAAATCCTATTTAATTGNNNNNATTGTTTGCTGAGACAAAGCAACTGAGGGATGCAACTATTCACAACATAATACTGTACATTTAATGTGCATCTCGGTAATTTTCCATATGTTACATCCTTGGAATGGGTGACCAAAATAATTTTGTATTCAAGTAAAACTNCCTTGAGCATGTACAAATGGTTTATAATAAAAAAAACT
>UN000129 
AAGACAGCAGTACCAAGATTTTCATCTCTATTGCAACTGCCATCTGTAGTTAGTGCATTTAAGTGAGGAGTTGTATTGCACATTTTAGAGTCATTATTCAAGGCNNNNNNNNNNNNNNNAGCCCTGATGTCTCCTTTGTTTCCATTTAGCTCGGAAACGAGTTTACTTTCATCTGAAACTCCATTTTCAGCAGGAGAGCTATCTGAAGAGTCTTCTGCAAGGCCTGTTTGAGACTTCTCATGTTCCTCTGAACCACGGTCTCCAGAATCCCCAGACGCTTTCAATTCTTGAGCAATTTCTTCTGCCGAAGCAGCATAAGCTGGTTGACCCCCCTGATTTCTGATATTCCAGACAGCAGCACTTTTAGTGTAGTACTTAGCTCCTCTGCTGAAACGACTAGCAGCTGGGCTGGAGATGATTCCTCTTGCACGACCTCTAGCTGGTCCTCCAACAGATACAACCTGCAGGGGAAAAGCGGTTCTGCCGCGCCCACGCTTGCTCCCTGCCCATTGGCCTACAACGGTCCCTGCAATCTCCAGTTTACCTCCTTGAGAGGGCATTGGCTGGACACCACCCAAGCCTCTTCCTCTACCATGATGTGTCAGGATTGGTCCAACAGGCCGTGGATAAACTGCAGCTGGATAAAAATGCATGGCTGCTGGAGGAGGATAAGCAAGAGGATGAGCTTGCCTAGAAAGATTTAAGCCTTCCAGAATACTTTGACGCATTTTCTCAAGTTTTGCAGCTTGATCAGCCTGACCATCGCAGAGGTCAATCAAGGGCACCTTTTCCCGGCTCACTTNNNATAAGCTTACTTTGGAAAAGCTTGCCATCAAAGTACATCCATGGACAACAGTGCTCCCACGGAATTGGCTGCCCACATG
>UN000130 
NNNNNNNNNNNNNNNNNNNNNNNNNNNNNNNNNNNNNNNNNNNNNNNNNNNNNNNNNNNNNNNNNNNNNNNNNNNNNNNNNNNNNNNCATTTNAATGGTGAGGCTATTATAAACATGTTTGATTCTTCCTGTAGCATTAGTGAATAGATCATATTAGATGCTTTAGATATTAACATGTGCACACTAAACCCTCATTATGTTGTTCTAAATTCTGATATCCTTTGGTGGTTTGTCAGATTTCTCATCTGTTAAGTACATAAATGAGGTCATGGTAAACCTGCTATTGTAAATTCAAAACTGAAATAGGGAGATTCAATTCTCATTCCTGACTATTAATTACCAGAGCTGTAATCTTTGCCTTCCACTAGCGATTCATACATTGCCTCTTTGAGACCTGACTGGCTGTATTGTGGGCAGTATTGATGGTTTCTCAGAGGTGTCAGTGCACGTACGGTACAACTTGGTCACCTGCTCTCCAGAATGGCTTCTGCCGTTCAGAAAACCATATGCCTGACTCCGCAGATGCAAAACTCACCCTGTCATCATCAATCCAGTTCTTTCAGCCCTCGTTGATAAACAGGATTGGAATTACACCCTTAAGATTTTTTGAGGATGAGAGGCTGCTGCACAATTTTCTAGCATTTTGTTTAGCCTTCTTGCTAAATCAAAATCGCTGGCATAGTTACCTTTCTCTTTCATCTTGCATTCCTTTAAATTCATTACGTCTGTCAAGATAAATTTTAACAGTTCAGATGCTTGAGGTG
>UN000131 
NTGTGGGCNATACAGCAGCACTATTGGAGCGAACTGGGTTGTATTCATTGTTGTCAGGCCCAGTAAGTCTAATGACCACTATGGAATGCATCTCTGTGATAGTGCTCAGTCATTTGAGGACTATGGCCTGAGTTCCGTTGATGGAATGGATGTGTATTCACTCTGACTATAAGAGTCTTTACAGAAATAAATTTGGGTAATATCTACCCAATTCCTATAAGGCATAGTACAACACAATAATAGTTATAAAATTAACATCTTCGCTGGGGAATGGCTGAGAGAGGAATTGTGCAAATGAAGTTGGGCTTTTCTGAGTTGACCAAGGCACATGGCACATTCTTGAAGGCAAAATAGAGGGAGCACCTAAACTGTGCTACACTTGATTTGGAAGGTGGGCAGTCTTGATCCTGACATTGCATCCCTGAAACATAATATTTTATTCCTAAGTGTTAATGTCCCCTGTCTTAATGAGCACAAAAACTATTCCCTGCATTTTACCTTTACCCAAAAAAATTCTTTCTCGAAGATTGCTGGTTAATAATTTAACCTCATTCATTGGCAGATGGATCTGGTTAATAGGATGCTAACTGCCAATTGGTCAGTCGATGCTGTGATTAAAATGTACATTACATTAGTTTTCACTTATTAACCTAGTTGCATTAACTTTGTGCATCCCCCAGCATCAAACTTTATCCTCACCTAAAGTTAATTATATCACTTCCTAAAACTTAAGCTTTCATTCAAGAAAAAAAAGCTTACCTACAGTTATCCACCATTTTTCTCTGGTCTAGGAGGAGGCTACTGTGTAATAATGCCTCTAATTTGCTAACTCTAGTTATCATAAATGAAGCCATGTTCCATTCCCAGCACCAGCATCCTTCATGTTAACAAGCACACTTAGCGCACCCCCCCTGCCAACAAAGGTCCTATCTACAAACTAATTTTATTTTATATATAATATATTATCATTTCTATAATGTATTCATACCTGCTGGTGATTAGCAGTTGGTCAGTTTGATTTATAGAAAAATCTATTTCATAAATTATGCATGTGTCTATATAAACCAAGGTCATAACAGCAGTTATGGAGCGAGTCTACCAAATAAGAGACCAGAATCTCCTTTATCAATAGAAAACAGTAAATGTTCCAAATTGCCCACCAAATATTACCAAAGCCTGGACATCTGACATTTTAATTTTTGGACAAATTCTTCTGTCGGTTTGACATAATGTGAATGCTCATTTGTAAGGC
>UN000132 
NNGTTAATATCTTTTATTGACAGTTTTTATTGCACTTGGGAGCACAAAATTTTAATATCACCATTTATGTTTTGGAGCTCTTGCAGTATTGCAGGTCAAGCATATTTTGTGTATAAGTTAATTTTTTTNCTGTTTTTGAGATTTTGCACTTATGGAGCTATGTGACTGTGGTAAGTTTATAAATGTTCCAACATTTTTCCTGAAACAGCTTAGTGCTAATTGNATTTTTATTATTTAAATGTTTGCAGTTTCCTTTATAACTTGGTTTTGTTTATGATGGATTTCCAGGGTAGTGTGAGATGTGAAAATTAACGTTGCTACTTTAAAGTCAAAATTATATTTTGTTGTACACTTTTTAATCATGTGACTTCTTTAGGATTGCTTTGCATCTTTCTGAAATTGTATGTGATTTTAAGTTTTTGCTGTTTTAAATTTAAGAATTTGTGTTGTAGAGTGCAGTGTTATTCAATAATGTTTACACTTAATTGGTATGGAAGGAGAATTCCACCTGGATTAATGGCTGAAGTCAGTTTCTTTCTACACATTTTTATTTAGCCTGTGGGCCATATGTAAAATAACTGACCAGTTGTGCAAATCCTAAATAAATTTATTTCTGGCTTAAGCAGATTGAAGAATGCATGATATTTAAACCTTNCTTTTNNNNAAGATATTCATAGTTTTCATATTTCAATTTTTCTTGTTTCATATATTGGATTTAGTGGTTTGCTAGGCCATCAACAGTTATGTACCANNCCTAAAATAAACTTCCCAGGTTTTCTAAGATCAACTGCTAGGAAAAAATGATTTCTGAGCTTTTCCTAGCAAGCTGGTATTGGTGAATCAGCAGGTTACTGCCAATTGCATGGAAACCTGCAGGACGATGAAAGTTTTAAACTAATGTAAAGTAGTTTGTAAGCAGCTGCTGCTTTNCTAAATACCATAAATTTGTTTGTCCCTCCAGTATGCTTGTCAATCCTTAGTTTATTATTACAAGTTGTCTTTTGCCTGGGTAGTTCATAAATTGCGTGGTAGTTTTAGTTACAGTTAAAGTATATTCCTTTTGAAGAGTTGTTATGGACCTATGTTAGGTATGTACAAAAGTTAGACTCTTTAATGCAGTTATCTCCAGTAGGGAATGAAACTGGGAAATTAGCAGTGACTAGTTTAATTAAACAGAAAATTCCTACTTCCTTTTTTAGGCTTCCTTAGTGGCTCCTATTTTAGGATGAGGTTTAATATTGGATGAAAAGCAAAGCAATGCTTCCTATTATTTGCTTGCATTGTAGTGGAATCGGGACAAATCTTTGTTTCGTTAGTTGACCCAGTGTAATATTCTTCTCCAGCCTCATCTAGAATTGTTCCAAGTGCAATCCCAAACATGTTTCTTAAATGTTTCCATAACCATTACAATGTTCACTATTGCCAAAAAAGTTGTGCTCTACCTTTGGTTATGCTTCTCATAGATAAGGTAGATAATGTTGGTATTCAGCACCATAAAAGCATTTGCTACATGTTCATACTCAATAAAAGAGCATTCTATTCCATTCANN
>UN000133 
GCCTAGTTACGGGGGTGCTGTTTTATTCTTTGCGGCCAGATAGCAGAGGAGTGCACAGTGTTCTCTGCTCCCAAGACCAAAAAGCTGTTGGTTTCAGAAAGTTGGCTGATTTAGACCCAGTGTGCAAGAAAGTCAGATCATGAGCAACTACACTGTCACTTTGCAAGGTCCAGCTCCATGGGGGTTCAGACTTCAAGGCGGCAAGGACTTCAACATGCCGCTGACCATCTCCAGGCTGTCGGAAGGTGGGAAAGCGGCTCATGCAAGCATTGAGGTCGGAGATGTGGTCCTGTCCATCGATGGGGTCAGCACCGATGGAATGGCTCATCTGGCAGCTCAAAATAAGATCAAGGCATGCACCGGATCCTTGAAACTCAGCATGCAGAGGGCCTCTCCCGCTTCAAAACTGGCAGCCACAAGCGTTCAAAAGCCCAAAGTGTACAACACGCCCATAAACCTCTACTCCTCTGACAACGCCCATGAGGTGGCAGAGGGACAGAAGAGAGGACTGAAAGAGGGGCAGAGTGATGCCAAGCAGCAGAATGGGAGACAGCTACTTAGACGCTCTCCCCGGCGATATATGGCCAGTGCCCAACCTGATTTCCCTCATCATGCCCTTAGCGATCAGAGCAAGAAACGCTTGATGCAAGATACTGAAGATTGGCAGCCGAAGACTGGCACTGCTCAGTCACGCTCGTTCTGTATCCTTGCCCAAATGACTGGCACTGAGCATCTGGGCGATGCTACCCCAGCAAGCGAGACTGACAAGAAGACAAGGCCAAAGGTCACTACCATAAGGTACAGCCCCAAATATGCACAACTGCGTGACTGGCACCATGGCGTTTCTGCTCGTGTTCTTAATGTAAATTAACTTACCGAAGAGGTGACGAGCTACGAAAATATTTTTACTCGGCAAGCTACACTTTCTTTCTTTTGGAGATATCCCTTTACTTGTATTTCGCTTCTGTTTCTAAGATGAGTCTGGCTGCTCTGTTATTCTTTCTCCTCTTAAAATTCCACCTTTGTTTTTTTTAAAAAGNNNNNNNNNNNNNNNNNNNNNNNNNNNNNNNNNNNNNNNNNNNNNGGATTGTTGGCATCTTTATTTGGCTGCTTCTGTAAACCTGCAATAAGTTGCATTTATATGCGCCATAAGCATCCCGAGGCTTTTTTTTGGNNNGTTGTTGTTGTAGCAATTTGGAGAGGCGTGGGCGGCTGGGATAAGT
>UN000134 
NNNNNNNNNNNNNNNNNNNNNNNNNNNNNNNNNNNNNNNNNNNNNNNNNNNNNNNNNNNNNNNNNNNNNNNNNNNNNNNNNTTCAGTNTGCCTAAGACTTAGGAATTTTTGATTGGCCGTTCCCATTAATTTTAGGTAGTGCTATTCCACCCAGCATTGTAAAGTCTTCTCATTCAAACCATTACCCAGTGTATGCTGTTGAAATGGATCCTGGCACTGGAAATAAAGAGCATTAAAATAACATAATATTGGCATCCATCGACTTTGTCCGTAGTTCCTTACATTGTTCACAAGGTCTGAGCTGCTTGTTTCTTGTTCCATAGACCTGCATTCTTGTGTCTTCTTTTTGATAAATTCAACTTTAAACATATAATATAATTGCTCCGCTTGGCTAAGGGAGTTCAGAAGGCGCTCATTTTAAAAAAACCCATCCACCTATGGGCATGCTCCAAGGGCTTTCATCGCGAAAGTTCAAGTCAGTGTATTCAGTAGGTCTCTGAATCAGAATCGTTTAGTTCATCATCTTCAGTATAAGGGTAACCATCTTCTCTGCCTATACTGTTCAAACTGCAGAAAGAGCTATGATCACTTCTCATTATCGGTAGAGAGTCAAAAGACACAGTCTTTGAAGGGTTACTGTAGTGATTAATGGCATTAAAACTGAGAGTGGGCAAAGTGCTGCTGGATGAAACAGGCATCATGGTGGCCAGAATAAGGGCTAAGCAGTCTGCCACATCTTTATNNGGAGCACAAGCCAATGCAGGTGTGTACCATTTTCATCTACAGCGAGTACACTAGCTCCTTTGCTCAGAAGCTCTTGCACAACTACAGTTAACCCATTGCGTGCAGCAACATGCAGCGGTGTTTGCAATGAAGTATTCGTTGAATTTATGAGGCTCCTGTCAGTAATCTTTTCCAGTATTAACAAGGCACTAGTTTCGTGGCCCTTGCTACAAGCCAAATGGAGGGCTGTATTCTTGTTCATATCCTGCAGGGTAAGGTTGGCCTTTGCACTGCTAACTNTACCTCAACAGCATTAGTCTGCNNNNNNNTCTCAGCTGCCATCATTATTGGTGTTTTCCAGTTGAATCTGCAGTATTTACTTGAGCATTATGGCTGAGTAGAAGTTGTAAACATTCAACATGATCTGTGAAAGCTGCAGCATGAAGAGGGGTTCTTCCTTTTCCATCTGTAGAGTTTACAATGCTAGCACCTAGGACANN
>UN000135 
NNNNNNNNNNNNNNNNNNNNNNNNNNNNNNNNNNNNNNNNNNNNNNNNNNNNNNNNNNNNNNNNNNNNNNNNNNNNNNNNNNNNNNNNNNNNNNNNNNNNNNNNNNNATGTTGGGACATTAATGTGTCAAACACACAGATTCATCCCTTCTCTTTTCTCAATTCGACAACTAAGCCACTGGAGACAGGTTGAACAGTAAGACATACGTTTTCTCATGGAAGGAGATAGGAACTGTCAGNNNNNNNNNNNNNNNNNNNNNNNNNNNNNNNNNNNNNNNNNNNNNNNNNNNNNNNNNNNNNNNNNNNNNNNNNNNNNNNNNNNNNNNNNNNNNNNNNNNNNNNNNNNNNNNNNNNNNNNNNNNNNNNNNNNNNNNNNNNNNNAAAACTCATCTTGATTCACTGGGAACACATGCACACTATTACACCAAGTGGTGGTTGTATTTTTGACATTTTCAATTTCTTGGAGGCCAAGTAAGGAACTAGCTGTTAGTAGCATGTTCTGAATTCTCAGGAGAGCTTACCATGTCTGACAGAGCTCNNNNNNNNNNNNNNNNNNNNNNNNNNNNNNNNNNNNNNNNNNNNNNNNNNNNNNNNNNNNNNNNNNNNNNNNNNNNNNAGAAAATAATAGTCTAATGTGATAATGTGGTCACTGAGCTGAACTGCAATTGCTGTGCTCCATCTTATGTGATGATAGAGAGAAGTCACGACCAGAAAGC
>UN000136 
NNNNNNTGCAAACAAGAAGTTGTCCAATTAAAGTCAGCCGAGTTGCATCTGCAATGATTAATCCTAAAGACGATGGTGGTGTTCTTGTTGGATGTTGGGATGGTATATACACTAATGGAGTGGCACCCACAGCCTGGAATAGCAGTGTCGAAATCTTATTGCAGTATTTCGAGACTCAGCTGCCAGTTTGTTATGGACAGTGCTGGGTCTTTGCTGCAGTTTTTAACACAGTTCTTCGCTGCCTGGGAATACCTGCAAGACTGGTAACAAACTTCTCCTCCGCTCATGACAATAATGCTAACTTAACCACTGACATCATTCTGGATGAAAACGGGAAGAAGGACATGAATTTGACTAAGGACTCGATCTGGAACTATCATTGCTGGAATGAATGTTGGATGTCCAGATATGACCTGCCACCAGGTTATGATGGGTGGCAAGTTGTGGATGCCACGCCTCAGGAAACAAGTGAAGGCATGTTTAGGTGTGGACCAGCTTCTGTTAATGCCATAAAACACGGACAGGTTTACTTTCCATATGATGCTCCTTTCATTTACGCAGAGGTAAACAGTGACGTTGTATACTGGAACAGACAGAAGGATGGTTCCCTGATTAAAGGTAACGTGAAGACTGATGAAGTTGGAATGTTAATTCTTACCCAGGAGATTGGATCTGATGGTAGAAAAGACATCACAGATCAATATAAGTACCCAGAGGGCAGTCAGGCAGACAGGGCGGCACAAGGTACAGCGATCCAATATGGTATTAAGAAGGAAGAGGCTGTAGCTGAGACAGCAGTGGACGCAACATTAAATGTGCATGTTCCTGAAAAAATTCTGCTAGGCACCACCTTCGATGTTGGCATAGAGCTGCAAAACAACAGCAGTGAGAAACAACATATGACTCTCCATCTCAATGGCTGCGTGGTGTTCTACACAGGAGTCCCGAAATAAAAATCAAGGACAAAACCATTAAAGCGATGGTGGAACCTCATCAGGTTTATCAGACACAAGTGAAGATCAAGTCAAAGGATTATGAGGATCACCTTGTTGAACAGTCCATTCTGCACTTTCTCGTCAGTGGACATGTAGCTGAAACAGAACAGACTCTTGCCGCCCAGAAGATTGTAACCCTGCAAATTCCACAGCTGAACTTAAGAGCTGAGGGACCAGCGGTGTATGGACGTGAGACAATCATAATTATTGAATTTACNNN
>UN000137 
NAGGTGCCTTGAGTGTGAATTTGCACTGGTGCAGTACGGTGAGGAAATTAAGACGATATTTGATCTGAAGGACAGCCAGCAAATGAGTTCTGGAATTTTCTCAATTGTAAGAAATATGTCTCAACTGTGTAAAGTCACAAAGACGGCTTCAGCAATGCAACATGTCCTTGACAACATTTTCAATGAAACACAAGGCTCCAGAAAAAATGCCAAACGGTTTATCATTGTGGTGACAGATGGAGAAATATTCAGGGATGAGAGAAACCTTACAGATGTTGTCAACTCGAGTAAAATGGTGAATGTGACACGTATAGCTGTTGGGGTTGGATCAATCTTTACCAGACAAGGAGCAATGAATGAGCTGAAACTAATTGCTTCTGATCCAGATGAGAAATACGTATTCCAGGTGGATAACTACGCTGCTTTAGATGGTCTCCTGGCAAGTCTAGAGAAAAATATTGTTGGAATTGAAGGTACCCAGGGCACAAACGTTAGTGCGTTTCAGATGGAGCTGGCCCAAGTTGGATTTAGTGCACATTACTCTGCTGATGGCAACATTTTGCTTGGTGCTGTAGGAGCATATGACTGGAGTGGAGGAGTAATAATGTACAACCAAGCAACAGGAGCACAGTTTCTNNNNTGAGTCCAAAGGAACACTTGAAGCAGCTTATGGTTACCTTGGGTACAGTGTAGCTACAATAAAGGGAGCGAGTNNGGCAACACCTGTACATTGCTGGAGCCCCTCAGCATAGCCTGACTGGAAGAGTCCTAGTATTTCAAGCAGGAACTCCTGTCAAAATAAAACAACGTCTTGCAGGGAAACAGTTGGGCTCATACTTTGGTTCAGAGCTGTGCTCCATCGACGTAAACAATGACAGTGTAACAGATTATCTTCTTGTTGGTGCTCCATTCTTTCATGTACAAGGAGAGGAGGGCATGGNNATGTCTACCGTCTCAATGATAAGAATACTTT
>UN000138 
GAAAAGGGAAAATTGTTATCTTTAGAATTAATTTCTGGGTAACAGTATATGCCCCTAAGGAAGATGTTGAAGTGATTGTACTGCACCCAATCCTGTGGCAAGGACTAGGTGAAAATGCCATTGGATATGCTATTTGGTGAACTGAATTCCGATGGTTATATTTCTGGCAAAGTCACGCTGGACTTCAGACCGACTGCCATGTGCTATCACTTAGAAAACCAAACTACAGAAAGCATATTTTTATGGAAATCAGGTGGAATATTATATGGACGCTATTCTTCTAGGAACTAAACAGCTCCTGTGTGTCAGTGTTGATGGCATCTTTGTGAACTGTCACAGCTACACATCTTTCATAACAAAATTAAAAAGTAGCTTTTTTGCTTCATACAGTTACCAGCGCCTTTTTTAAAAACAAATCCAGTGTAAGTAATTGGAACAGGTAAGATGCCTCTACATTTATGCAAGCTTTTTTTATAGGAGATTAATTTTTAAATTNNNTTCAATACCTGAAATGTCAGGAGTGGATTAGGTTTTGTTATGTATCATTTAATTTTGTATAAAGTTCTATTATTTGAACAG
>UN000139 
NNNNNNNNNNNNNNNNAGANNTGCCCGAGCCAGGAGGAGACGTGCAGAAGTCAGAACCTTCACTCTTTGATAACCTACCAGACCCAAGCAGCCCAGACATTGCCCCTGGGGAGAGATTTTTCAGCTATATAACACTGGAATGATGTACTGTTACTTACAGATCTGTCACAGGGATGATAGTGATGGGAGCAATTTGAGCACCTTGTGTACCTGATCTGTTTGGGGAGCTTCCAGAAGCGAAAAATGACCTGAAGGGAGAGAAACGCAAATTGACGGATCAGAATGGATCCAAAGGACATGAGGAGAAGAAGCTTTGCAAAGGTATCGTAGCTAAATGGGCAGAGTGAGAAAAGGACTAACAGCAGGATTTGTCACCTTAAAGGGTTATGTCGCAGAGAGAAAGGGCGAACGAGAGGAAATGCAGGATGCGCATGTTATAATTGACGATTTTACGTTGAGCTTCACGCGGTTGCCNATCAGAAATCTCTCGATTGTCATACTTTGCTGTTTTTGATGGCCATGGTGGAATACGAGCATCCAAGTACGCAGCGCAGAACCTTCACCTCAATCTGGCCAGGAACTTTCCCAAAGGAGAAGTGAATAGTATAGAGAAGACCATTAAGAAGTGCCTTCTAATGACCTTCAAGCAGACGGATGAGGGCTTTCTCAAGCAGGCATCAAGCCAGAAACCTGCCTGGAAAGATGGATCGACTGCTACGTGTGTTCTGCTGGTGGACAAAGATTTATACGTTGCAAATCTTGGTGACAGCAGGGCCATTCTTTGTCGCATGAATGAGGCAAGCAAGAAACTAACAGCCCTGCCACTGGCAAAGGAACATAATCCCACCCAGTACGACGAGAGAATGAGAATTCAGAAAGCAGGAGGTACAGTTAGAGATGGTCGAGTGATGGGTGTGCTGGAGGTGTCACGCTCGATTGGAGATGGCCAGTACAAACACTGTGGCGTGATATCAATACCAGACATTAAGCGTTGTCAGTTAACGCTGAATGACAGATTTATTCTTCTTGCTTGTGATGGATTATTTAAAGTGTTCTCCCCGGAGGAAGCTGTCCTCTTCATTTCAGCAATACTCGAGGACAAGACTCTGATTGCAAGGCCAGGGAAGGCGGTGCAGGATGTGCAGTTTGAAGCTGCCTGTAACAGATTGGCCAGTGAGGCGGTCCGCCGGGGCTCTGCTGATAATGTCACCATCATTCTGGTAGCCATCACACACTGACACGAGGAACTCGCCTCACTGAGAATATCTCTCGGGTTAATACAGGTGTCCAGGAGGGATTGCTGACTTTGGAAAGAGATGAAACAACCTCAGGCCCTTCAGAAACTCGAAAGTGAAATGTTTATCTTGAATTACTTGCCTGCTGTCATCTGATCCTGTAGAATTGCCACCCTGCCACTGACTGACACTTATAAATGTAAATCTCCATGCAGCCGATAGTAGCAGAGATCCGCTTTTTATTGGGGCTCCATTGACCTGATGGTGGAACTGCTACCTCCTCTGCTTAGTGAGCCACACTAACTCTAACGAATTTGACCCCACTACTCGAGTACCTGGGAGCATAGAACTGACTTGGCATCATTTCTCTGGGCCTGCTGGTGTTCAGATGCTTGGCATATGCATGAATGGAAGGGACATATGGGAAAGACTGGTCTCAGCCTGCGGCAAACCAGTGGTTGGTTCAAGTAATAAAATCTGGATTCAAATGCAAGCGAAGGGGTTTTGTCATCCTCTCCTTGGACCCAAACTGCAATGTGTTGAAATCTCTAATGAGTTGAAGGTTTCTGTTTTATGTGCTTTATTATTGTCACTTTGTTCATTCGTGCTGGTGTTGAGGTCTGTGTTTTGGTTGGATTCTGGTTAAAAGTTGTTTCTTTTTCAAAAACACAC
>UN000140 
NNGTGTGTTTTTCGACAATGTGAACGTTTCCAGCATTTTATTTTTGTATTAAATTTCCAGCATAGTCACAGTTTTTGTTTTGTTTTCTGCAGACAGGTTGCTTGGCTTGTCTTATTTGTTCAGTTAAATAAATTTCACCATTACTGCTCAGCAGACCACGTGGGAAACAATATCACATCATAAATCCAACAGTTCCGTTCCAGCAATCCGCAGCATCAAAATGAGGAGGAAAGCTTTAGGTTAGACACACTGTAAATATAACATTTTTGAAAGGGCTTCAGAACATCAACACCTCCCAAGATTGACATAGTTAGTAAGTCACTTCAAGGTTTGCTCTTGTGGTTTATGACATTATCTCAACCTCAGGCAGTAGGGAAGTGGTGTGGCCCATCAATGAATTATTTTTTCCACAAACAGATAAAAACCATCAACTGCTATACAGAAATGCAACATGCTATATAACACAGTCTGGGATAGCTTTGAACAAGGGAGTACAGAGAGCTGTAATGTACTTTGGAATTAAGGCATACAAAGACTCAGTGCAGTATGAATCAGATTTCCTCTGTTCCCCACTGTACTGGTATTATACTGGTATAAATTGTAATCACCTACAAGAGAAAAAGTTCAGTCACTCAACAAGCAAAAAGATAACCCATCAAATTCTTTTAATCATTTTTAAAAACATTTTCTATTAGACTGTTTCN
>UN000141 
NGTTACGGGGGAATCGAAGTACTGGAGTTGAATGAGAAGGAGTGGCCCTCCAACAGAGACTGGAACAGGTTGTTTCATTGCAGTTGAAACACAGTGAAGATTGCTAGGCGTTGCATATCTCGAGCTGCGCTGGTGATAGTTGGAGTCAAGTTACATTGAATTTTGGGAATGGACGACATGAAKATTGTATCCGAAAATAAGCAGGGTGTCGAAAATGCAGCATTTGAAATAGAGGAGGTTGCATCTGCCAAGTCCTTGGATGACCCACAGCCTCAACCATCTGGAAGGATAAAGAATCCCAAAGACCTGAGTAAAGTATCTGAGTCCATCTCAAGAGCAAAGTTGGCATACAAAGCTCATTCTCTTCTAATCAAACGTATCATCATAGGCATCGTCCTCGCAGCCTTTCTGGGATTTCTCATCACTGCCTGCATACTGAACCTTCAACGAGCCCTCGCCCTCCTCATCATAACTTGCGTGGTTGCTTTCTTCGTCATTTATGATCTCCTAAAAAGGTTGCTGGGAAAACGGATCATTCATCTCTTCAGCCCTGTGAGTTCCTACCTCCAGGAGCATACCCGATGGTTTAAACGGATACTTAGTTTTCTGGCTTTGGTGGGATTGATTACTTGGCTGGCCATTGACACAGCAAGAAGGCCGGAGCAGTTGGTCTCCTTCGGAGGATTGTGCCTGCTCGTCTTCTTACTCTTCATCTTCTCCAAAAGGCATCGGGCGGTGTCCTTTCGAGCTCTGTTTGTGGGACTGGGCATGCAATTTGTTCTTGGCATCTTCATTATCAGAACGGAACCTGGCTTTCAGGCTTTCAACTGGCTTGGCAAACAAGTTCAGATCTTTTTGAACTACACAGTAGCCGGTTCCAGTTTCCTGTTTGGAGATGAACTGATCAATGGTCTTTTTGCTTTTCAGGCATTGCCAATTTATTGTTTTCTTCAGCTGTGTGATGTCTATTCTCTACTACATTGGTGTGATGCAGTGGCTGATTATTAAGATTGCATGGTTGATGCAAGTTACAATGGGAACATCAGCAACAGAATCTCTGAGCGTTGCTGGCAATATCTTTGTGGGGCAGACAGAGGCTCCACTTCTCATCAGACCCTATTTAATGGAAATGACCAAGTCCGAAATTCATTGCGTAATGACTGGAGGTTTTGCCACAATTGCTGGCAGTGTACTAGGAGCTTATATCTCCTTTGGGATTAATGCTTCCAGTTTGATAGCAGCCTCAGTGATGGCGGCACCATGTGCACTCGCTCTATCGAAACTCAGCTACCCAGAACTAGAAGAATCCAAATTCATGAGTGAAGAAGGAGTGAAACTGGATTGTGGAGGAGAACAGAATATTCTAGAAGCTGCAAGTAATGGCGCCTCTGCCTCTATAAGTCTGGTTGCTAACATCGCTGTGAACCTGCTTGCATTTTTGGCCGTTCTGGAGTTTTTAAATGCAGCTCTCTCCTGGTTTGGAGGTATGGTGGACAACCCAGAGCTTAGCTTCCAGGTGATCTGTTCCTATGTCTTCATGCCGCTTGCCTTCATGTTGGGTGTGGAGTGGAATGATTCCTTCCTCGTGGCCGAACTGATTGGAGTCAAACTCTTTCTCAATGAGTTTGTAGCCTACCAGAAACTTTCTGTGTACCAGAAARACCGAATGGATGGTGTAGAAGAATATATCAGTGGCAAAAAGCAGTGGATTTCAGTCAGAGCAGAGACGTTAACTACATATGCCCTTTGTGGCTTTGCTAACTTCTCTTCAATTGGTATCATGCTTGGAGGACTCTCTGCCATAGCTCCAAAGCGTAAGAGTGACATGGCAGAAATCGTCATCCACGCTCTATTTACAGGATTCATTGTCTCATTGGTGAATGCGTGTGTCGCAGGAATTCTCTTTGTGCCCAGGGAGGCTGTGGACTGTGTGAGGTACCTCAACAACAGTGCCTTCAATGGGACCAGTGTTGACCTCTTCAATTGCTGCGAGAATCTTTGTGACAGTGTGCTGACCAGTGGAAATGGAACGATTTCTTTCATTGGACAATGGTCAAGTGTCAATCAGAGTGTAACATTTTTGAATAACTGTTGTGGTCTGTATAACAATAGTGTCTGTATGATATGAATTGATGCATTTTCCCTTTGTGAAGAAGATAACATCTACAAACCAAATAAACATTTGCTTCTTAATATGAAAAACACAC
>UN000142 
NNNNNNNNNNNNNNNNAGTTCTGGGTGCTAAGTTATGCAAATGAAGCCAATCCATAATAAATTACTGGAGGGAGCGATAGAGTGAAAGAGAGAGAGAGGAAGAGGGGTCAAGCAGAGTCGAGAAATAAATCCGAATTGTCAATCTTGGTTCTCCTATGTCTTTGTTAGAAGAAGCTGAACACAGAAACTACATCTTGATAGAAGAGGTGACATCCCTCTCAGGAGTGAGATGGAAAGAGAGAAAGAAACTAGCCAATTAGAAGAGTTGGATGCTCCTCCTTCAGCTCTGAACCCCAACCTTCACAGCAACAGAGCGCAAAACCTCAGAACAGAACAGGAAGGAGACTGGACTAAGAACGGTCGAAGGAGAGGGGCACAACTTAGAGGCTCGACACACGGGGTTTGATTCATACGTAAAGATAGATGTCCTCMAGCCGTGAGTATTTGTGAACGCTGCTTAAAACAGAACTTGACAGCGATTGAGAATTTGG
>UN000143 
NNNNNNNNNNNNNNNNNNNNNNNNNNNNNNNNNNNNAAATTAGAAGCTAGTTGGAAGGTGGCATTTGGAAATTTGGACATTCAGATGCCATGGTCCAGCAGCAAAGACGGCCTCAATGGCAAGCAGATAAATTGTGGGGAGCAGGTGGAGTCCAGGGCAGGAAAGCATGCAACTTTCCTTGTGGGGCCCAAAGTAGTACTCTTGGATTAACCTGAATGACCTTTTGTTCTTCCTGACCACTATTGATCTGCATCAAGCACGGTGGGAAAGTTGCAGTGGCGTCCCTGCTCAAGCCCAACTCAAAAAAAACTAATCAGGGACTCTGATTAGCAAAAGTTTAATTACAAGGCACTTGACTATTTTCAGTGAGCATATCATCCACANNNNCCGCAGAGAGAAGTCAAAGCGGTAGACAGCAAGAATGGGATGATNNNNGCTGAAGGCTGCAACTTGATGGCCACCCCCACCCCCATCCCCATCCCGAGTGGGTTTCCATTAAGGGCTGGGAAAAAATGTTTCCCTCACTATTGTCTATGATAGTTAAAACATATTACATGGATTTACATTAGGGTGTTTTATAAGGGGATCCTGCATCAGCAAAGGGGCCATTAACAATGCACATTACTGTAGAACTCTTACTATCACATTGCCATCAAAATNCTTATGCATGTGGCTCTAGTGAGCTTCCAGAAGCAGTGGACTAGAACTACGTCAGCAATTTCTAATGTAATAAGCCNNNCGTTAGCAAGTGAAGAAAATAAAGGGGTNCAAATTGCAAACCCATCCCATTGCATAAAAAGACATGATACTGAATTCATCGCCAATNAGTAGGATTTATTGAACATTGCACCCAAAGTATTTGGACTAGGCTATAATACCATAACGCAATAATGTGGCCTTTTTTGAGTCATGATTGCCAATCCAAATCAAGAATTATAAGTTAAGGATGGCACAAAAAAGGTTGCACTTAGTGTTAATAAACTGCCACAGAGTTGTATCTGACTGATTTTTCATTGTGGACTTCCCATTGTGGTGAGGGAGGAAAAACTCTGGAGAGAGGTTAATTCTACAGAATTTCTGGCATTAGTAAAGGCCTGGCAGCTGGCAATCTTTCCATCCACTTCTGCAATTGGAGATGGAACAAAAACACTCATAGAAGAACATAATTAAGGAAAAATACAAGCATATTTAAAAGAATTACAAGGCCCTACCCTCGTCAATGGATTCAGAGGTCATAAGTCACTAGCATAAATGTCACCN
>UN000144 
NNGTACAGCAAGGAACCTTTCATTACAGTCCGATAATACTGGTTATTTCTCTGTTCCTTGGTATGCAGTTACAGCCTGGGCCTTTTCAGCTACGCAGTTCTTTTATGCCACTGGGCATCAACCAACATTCCCAGCAATCCAGTGGAATGCAGCTTTTGTTGGGTTCATTGAAGGACATAGCACCAATATACTGCCAGCACTATTGGTGGGAATGAACACCTTTGCTTCTCATATTCTGTTTGCAGTTGGATGTCCTTTGCTGCTGCTTTGGCCATTTGTTCGTGAAATGAAAAACTCTAAAAGCAAGAACGTCAAAAAGGAATCTGGAGATGAGGATCCGGTGATGGAAATGAGGCTGCGAGAAAATCCTCAGATGTTTTCTGTGGCCATGCTGCAACTGGGAATGCGATACTTATTTGTCTACGGTGTGCAGCTCCTTGCTTCTGTGTGTGCTGCTGCTGTATTGAGGAGACATTTAATGGTGTGGAAGATCTTTGCACCAAAGTTTCTATTTGAGGCTTTGGGCTTTGTTGTGACAAGTATCTACCTTCTCATGACTTTTTGCTTCATGATGCGTGTGGATGTTGGTGTCAACAAGTGGTTTGAAAAACTCCTTTTGAAGCAGTCAAGATAGTTATTAACACTACAACAGAAAAAGTAGGGACTGCTGAAGATAATTANNNNNNNNNNNNNNNNNNNNNNNNNNNNNNNNNNNNNNNNNNNNNNNNNNNNNNNNNNNNNNNNNNNNNNNNNNNNNNNNNNNNNNNNNNNNNNNNNNNNNNNNNNNNNNNNNNNNNNNNNNNNNNNNNNNNNNNNNNNNNNNNNNTATTGTGCACACTAGTNGAAAAAGAGGTATAAATCACTGTGAATGAAAACTAGAACTTTTTGTCATTTCTTACAATTAACAAGTGATTGATTACCTGCAAAATGCACTAGGTTGAAGTGTGCATTTAAC
>UN000145 
NNNNNNNNNNNNNNNNNNNGCACTTCCCAGGTCAGTCAACATGGCGCAGGAGACGGTGCTGCCCGTGATGTTTTTATTCCTATTTCTGTTAATGAAACGCCGCGCCGAGTATGAGAGTGCGAGCGTCGAGAGGAGGAACGATACGCAGAGGAGGCTGAGATTGAGGCAGTATTTCCAGCAACGGCAGCGGAAATTGATATTGATGGTGATGGCACGTGGAGGTAGTAGGTGTAACTGTCGTACAAGAATCTGGTGTAAGCCAAGAAGTTCGGATTGGTGGGAACGTGTGGTTATGAAGGACTTTCAGCCAAATGATTGGCTGGAAAATTTCAGAATGTCTAAGGAAACATTTTTCCACATCTGTAATAAGCTGAAGCCCATGGTTTCTCGTCGCAATACTCACCTTCGTCCCGCACTGCCCCTGGAGAAAAGAGTTGCAGTGGCATTTTGGCGACTTGCTACTAATGTCGAATATAGAACTATTAGCCATTTGTTTGGTATAGGCAGATCAACTGTTTGTAAATGTGTAAGGGAAGTATGTCATGCCATTGTGTCTCTCTTAAAGCCGCTGTATCTTAGGATGCCTTCTAATCAAGAATTTGAAATGATAGCTCAGATGTTTGGTCGAAAGTGGGATTTTCCCCAATGTGTTGGTGCCATTGATAGTTGCCACATACCCATCATTGCCCCTCCACWATATCACAAAGATTACCTAA
>UN000146 
NNNNNNNNNNNNNNNNNNNNNCATGTAACTGACTTGTGCCTGTCTACATATTTACCAAAAAATGGGCGTGAAAGGAGACAAAAAGCCTAGGCCCTAGGCTACTACCTTCAAAGGNCAATTTTGATATGGTTGAAATTTGTACCTATATCTTCTGACCTACCTGTACTGGTGAAATGTGTGCTTATGTTTCAAATTATTTTGGTTATGATCAAAATCTTGCCGGTTTTAAAATAACATTTGTTTTATTGTACATTCCAGCTACTGATTAATTACTAGACCTCACTGAATCAATCACAAAAGTTTTGCACTCATCACTCATATTAGGCCTTCTGATGCGAGGGCACTGGTAAACAGTGATTTTCAGCTCTTTATACATCCATTGCCTTCCCTTTAATAAAAAGATTTGTTTGACAATTAAATTGTTTGTTTTGAATTATGAGAAATAAGGAAGCAATTCAACTCATTTATCCTTCCATCTTCCATACTTATAACTTTTCTGCCAGCATTTCACCTTTGAGATATTTGGGTTTAAGTACATTGTTGTGTTCAGCTGTTTGTGCCCGAATACAGTTAATGTTTGATCTGAACAGTGTATGTTTTCTTTTGAATTCCCTTTTTAAAGTGTGGGCTGTTTTGCAATTTATTGTATCTCTTTTGCTGTTGGAGCATTATGATGTAACTCATTTGTAAAAATGGGCTAGTGCAATTTGTGAATGAAACAAGGCAAGGTGCACTTAGAGGGAACAAAGTGCTCAAATTCAGTGCTGTCAGTCCAAGTAACTGTTTCAGCGTTTTTT
>UN000147 
NNNNNNNNNNNNNNNNNNNNNNNNNNNNNNNNNNNNNNNNNNNNNNNNNNNNNNNNNNNNNNNNNNNNNNNNNNNNNNNNACCCCAGGTAATAATGGCCCCAGAAAATCAAGCAATTTCCCCTGGATCTAATGTTACCCTCACGTGTAAAGTGGAGTCATTTCCACATTCTAAATTTAGATGGTATCAGAACGGGGTGCAGCTGCCAGTTAATGACGAGCACTTGACCATCAGCAACATTACCCAGAGTAACTCCAGCAATTACACGTGTGAAACCTACAACGAGAAGACAAAACTCACCCAGCAAAAAACAAGGCAAATATCCCTGTCAGTAAGAGACGATCTTGAAGATTATAAGAACAAGTCCTGGATCGCTGCAGCTGTTGTTGGTGTTCTGGTCCTTATTGCCGTCTGTGCTTGTGTAATCTTCAAGCAGCGAGGCAGCTAAGATACGGCGGGAGGGNNNNNNNNNNNNNNNNNNNNNNNNNNNNNNNNNNNNNNNNNNNNNNNNNNNNNNNNNNNNNNNNNNNNNNNNNNNNNNNNNNNNNNNNNNNNNNNNNNNNNNNNNNNNNNNNNNNNNNGTCCTGNNNNNNTGAATCTTTGCAGCTGCAACCTTATAGAGGCCGGGACGGCATGGAGTCCACCTCGGCTTTAATAGCCCGGCCAAATGAACATTTATCGT
>UN000148 
NNNNNNNNNNNNNNNNNNNNNNNNNNNNNNNNNNNNNNNNNNNNNNNNNNNNNNNNNNNNNNNNNNNNNNNNNNNNNNNNNNNNNNNNNNNNNNNNNNNNNNNNNNNNNNNGTTAAAATCTTGCACATCTGCTATGTACCTGGGTCAGTGCTCGAGGCTTCAACATACAGAACTGTGCTATCTTTACTCACCAAGTGCATAAACAGATAGAGAGGGGAGGGAGGGTCACTGATATCCCAAATTATCAGTGAATCTATAAGATGATGTCCCAATCCATTCGAACCCACCACAGCCAGCCAGTAGAGGGCTGAACTCTTTTCAGTCACTCTCGCTGCCACTCCCCTCATTCTCGCTCGAATCCGTACCCTGCTCACTGCCACTTTGTGCAGCATGTTGGTTCTCATTGTCAGACTGCTCGCTGCCGCTATTGGATGCGCTCCTGCTGCGGCTTCTGCGCTCTTCCTCCTCACTCTGCTGCTCATCGTCACTGCCACTCTCCTCCCGACCACTCTCATTCTGCTGATCCTCGTTGTCACTGTCATCGTCACTACCAAAGATTTCCTCCTCATCACGGGCCTCGCGAGCCTGCCGCTCGTCCCCACTGTTGCTTTCCGCATCGCTCCCACTCTTGTTGCTAGCTTTTTCCTCCTTGTCCTCTTCCCGTTCACTTTCACTTGCTGAGTGCTCGTCCGCACTGTCTGCCTTCTCACTGCCACTCTCCTTGTCTTTTTCATC
>UN000149 
NNNNNNNNNNNNNNNNNNNNNNNNNNNNNNNNNNNNNNNNNNNCATTCATCTGTTTACTGTTTTAAGNAGAGACTAACACACTTAAAACATCATGTTAGTTCTGTATTAAAATAGAGGATGGAGACTGCCTTATGATTGCATTAAATGTTAGTCCATAGATATCACAAATAGGCTTTTAGCATGTAAGTTATTATAGAAATCTATGTCTAAACATACTGGGTTCAATTTCTGCTGTTATTCTGCAATTTGAATGCCTCTTCTGCTGAAGTTATGGTTGGATAAATGGGAAAGACCAGTGGAAATTCACTAACTGGAATTGTAATAATTTTCTAAGATTGCTGTATATGTTGTGTATGCTGTATATGTAAAATCTCAGCCTTATTACAAATCCATTGCCTTTGCTTCTTTTAAAGTTATAAGTAGATCGCTAGTTTTAAAAATATATGCTTTCCTCTGAAGAGAGGGGATTCCCAACATCTGCCATATTTACAGCTGTTTTCCTGTGAGCTTCAGATATCACCGCCAAATATCCTTATCATGTAATTGGAATATTCTGCATTTGTTCAGAAGAGATATTGATAAATCCTGATAAATTAAAAAACCTCTCATAAATGATAATACTTATGCTGATTTTGAGTTGGAGTTCACATCATTTTGAAAGATGCCCCCTCAGAAGTTGAATTTAGAGAACTATAATTAAAGAACTACTTAAGAAATAACAGTGACCTTTGAAGAACTAAACTACTCATAACTGCTCAATGATCAAATGCTTGCTAACCTGGCAAATACAGACTGTAAATATTTAGTAACTTATCAATTACAGTGATAAACATTAAAATGTTAGCCCATTTTTGATTCTATGTGTAACTGTGTTGTACAAATTCAAAATAATTGTCTAATAAATGAATTTACCAANTGCATTTTATTAAAAAATGTTCAATAATAAAGTAATCACAGACAAACA
>UN000150 
NNCTCTTCCTGCGCGCGCGTTGGGCCATCGGTGCCCGAGGCTGTCAGACCTGGAGTCAGTCATCAGGCACTTCGAGTCTATGTGAGGGAGAGGGAACTAAGGACGACGGCGGAGGCAGGGGAGAGAAAAAAAAATAACGAAATAAAAACAAACGCCGGCGGTTATGGAAGTGAAGGAACTCGACGGAAACGAATGGAAGTACCACGGGGAAGGCAATCGGAGTTTGGTTGTTTCCCACGTCCAGCATTGTCAAGTACTGCGTTTCCTGAAATTTCCCATTGAACTTGCACAGCCAAATCAGGAGGTTATACAGTTACCACTGGACTTCGTAAGACATCTAGCATTGAAGATCCAACCGGAAAGGCCAGGATCACGTTGTAATAAAGTGATGGATGCCTTTAGTGGGTATGCTTTATGCCTTCCAGATCTCACCAAATTCCAAACCTGCCATCAAATTGCAAAACGACCACCCCTTTGTATAGAAATCAAGCCTANNNNNNNNNNNNNCCCCCTTCTCAAGTCACATTGCCAAGGACATTAAGCGGCATGTGTGTCGCTATTGCATGCACCAACATCTGAAGGTGGCCAATGGAAAATGGAAGAGGATTAGCAAATATTGCCCTCTTGATCTTTT
>UN000151 
NNNNNNNNNNNNNNNNNNNNNNNNNNNNNNNNNNNNNNNNNNNNNAAGGAAGAAATTAYGAAAGCAAAGGAGCTCACTTTGACAGCAGAGCTAAATTCCTATGCACCGCAAAGCCACACCAGAATACAACAGGCAAAGCTTTCAGGTGACACTGCTTGTGAAATTCNNNGTNATTCTTCCTCCAAGCCNACTCGTAGTGGACGTTCTTCATCATATTGTCCCCAAGCCACCAATAGTCTGTCAAACAACACATATTCAAATAAAAATAATTCACGGGCTCTGACTCAAAATTATGCTACAATTGTACATATGACATCTCAGAATTCAACCAAGTTAAACACAGATCCAAGATTATCCAGTGCACAGAAAGTGCCTTTAAATTCATTACAGACAATGAGCGAAGACCTCCTTTATAACATTGAGGACTTAATATTCCAAAATGGTCTAGAATTGGAGATGCAGAAATTAAAATTGAAGGAGGAAAAACCAATGCTTTTGTCACCTTTTCTGTCACTGNNNGATGACAAACCACAAACATATCAAAGTCAATGGAAGGAGAACCAGCCAATAGAAACACCATTGTTGGTTTCATTGAAAGACCAGAAACAAATCAACCTGCCATTGTTCCAACATGGACAACAAATTGATAGCCAATCACTTTTATCATTGTTAAAGGACGAAGTAGATGTTTCATATTTGCAATCTGACAGGACAGATAATCAACCAATAAAAGTATCCCTAACAGGAGTTTTACAAACTGAGCTCAAAGATGGACAACTGGCAAAGGCATTGTTGGAGGATGACACATTCACTAGACTGCTACATGTGACTCCTGAATGGGAAGATGGATATAAAAGGCAGCTGTTAACTTCCCATTCATCGACAAAGCAAGGACAACAAACAAATGCATCATTTTACAAACTTCACAAACAAATGCTACAATGGAAGGTTGCAAATTTCTTGAAGACTGGGAAATACAAGTTCACATGGATGAATAGCACCCAAACAGGGCATTCTCATCCTGAATAAATACAGAAGGTCTGGA
>UN000152 
NNNNNNNNNNNNNNNNNNNNNNNNNNNNNNNNNNNNNNNNNNNNNNNNNNNNNNNNNNNNNNNNNNNNNNNNNNNNNNNNNNNNNNNNNNNNNNNNNNNNNNNNNNNNNNNNNNNNNNNNNNNNNNNNNNNNNNNNNCAGCACACGATTCTGTGCCAACTTCATTGCTGACTTGGCAAGTGTAGTCACCCGCGTCAGAGACTTTTGTTGAATGTAGTTGTAGCAAACTTGATGAGCCTTCTTTTGAAATGTAACATGAATTACTAGACGTTAACTCCTTATTGTCCTTGAACCATTTTATTTTC
>UN000153 
NNNNAAAAAAAAAAGCACCCTAGAGATTCTTCCAACCATGGACAAAGTCAACTCTAGGCAGGAGTTGCCATGAAATTAGTTGCTCTCCGCCTTCTTCTCCTGATCAATAGTTTCTTTTGTGGGGAGTGTGTTCTTCACTGCTGTATCAGTCTTCTTCAACTTGCTCTTGTCGAAGGAGGCAACCTCCCTGAAGTCTGGTTTCTCTTCCATTTCAGTTAATCCGGTGTCTCGCAGCTTCAAACACTCTCCACGGTTCTTCGAGCGCTCAATCCACGAACAATAGCGACCGTCGCCGCCTAATTCCTTTTATATAGGNNNNNGTNNNTAGGCCGTAA
>UN000154 
NNGTGTGTTTTTGTTTTCAAAATTGCCTTTATTCCCTACTATACCATTCCAACTGTAGGCAAGAGGGCAAGCAATCCTCCATTTAGAATTGACAAAGAGAAAGCAGCCTGAAGCTAAAGGGAGACAAAAAATGACACGAAGTACAAAGATTATTTGCCCCTCCTCAGCTTTCACTCCACCTCACTCTGGGGAAATTAATTGCTTGCTATTAGACATAACTGAAAGTGTCACCCCAATCATAATCTCTCTTTGTGGTTACATAAAAACATAAGAAATAGCAGTAGTAGGCCCTCAAGCCTGTTCTACCATTCAAAAAGATGGGGTGATATCTCCCTTCATTCCACTTTCCTACCCAATCAAATAATTCTCAGCATCAAAAAAATCTATTGATCTCAGCCTTGAATATATTCAAAGACTGATCACCACAATCTGCTGAATGGAAAGATCCCCTTATCCTAAGACTATGCCCTCTAATTCGAGACACCAGAAGCAATAGGGAGATGTGGTTATCTGTAGCTGTGTCTGGCTCCAATGTAGTAATGAATTATTGCACTGTTTGTCACTTGTTTCTACGATTTCAATTATAGGAAGGTTTTTTCACTTTTAGTACACAGGCACAATGATTTTAAATTTTGAAGGAATGTAAA
>UN000155 
GTGTGTGTTTTTACATTCAAATTATTTATTCACGGTTTGAAAGTCTGATTAACAACGTAGCTGCAGTTTGAGGTGGTAAACAGAAACTTGATGGCAGTTGTGTTGTGCAATCAATTCATTTTGTTGAGAAAATATATTCCATAAATACTTGGTTCACTCTGTTAATACTTTGACATGCTCCATTAATGCTTTGACATCTTCCATTAATACTGTGGTGCACTCCACCAGTAGTTCAGCCTGCACCATTAATACATTGCGCCTTATTAATATTTCAAGGGACAGCTCCAGCACGCAGGGAACATCTTGACATTAAGGAAATATTTGCTTTTCCACGTAGAGTTGTATTAAGTTGCAATTCCACTTCAATAGCAAACCCTTCCATATAAACTGACATGCCAAAGCAGCCAAGAATTTTCATTCACTAAAATAACAATGGCACATTTGCAGATTCTCAGGTGAGTGGTCACTTTTGAAATCTTACAGAAATTTGTTTTTTTTTAATTATTAACTATCAGGATGTGGGCACATTCAGTATTTCTGCAGCCCATGTGGTGAGGGTGCTCCCCAGTGTTGTTAGGTTGGGTGTTCCAGGATTTTGACCCTGTGGCGTTCATCTTGAGATGAATGAGGAGAAACAAGTTATGAAGCAGCTAATTTTAAAATGCATCTGTGTTTAGATGGCTTGATATTAAAGGAATGGACAGACTATGTGCAGCTAAAAACAGGAAAATATGGTTCACATTTTGTAGGTATTCTGACTTATATTCACATTTTTCACTGCTGCAAATTAATATAATTTTATTGCTATTTTAGCATTTACCATTTATAAACATACAATCCAATTCAAGGGTATAGGGTAGTGTTTAATGCAGAGTAAGAAAATCTTTTAATGAACAACCATCATAGAAATAACAGAAAATTCTGGAAAAACTCAGCAGGTCTGTTTTTATTTCAGATTTCCAGAATCCGCAGTATTTTGCTTTTATTGTAGAATTAGGTACAAGTTACAACAGCGAAAGAGTCCTTTCAGCCCATCTAGCCCATGCTGGTGTTTATATCAACCTCCTCCACTCTCTTCATCTAGCCCTCACAGAATTATCTTCTATTCCTTTCCCTCATGTGCCTAATATCTAGTTTTCCCTTAAGTGCATCAGTAAGGTAGACCTTAACATATGCCATTTAAATAGGTTGGACAAGTCTCCAGCACAGTATATCACAGTCTTATAAAGGTTTGGGGAACCTACAAACGTTTTCCATTTTATATGGGCTCAGCCTCCCTCCCTAGACCAATGTTTAACTGATGTCTGTTATTAGTAAGATTGCTTGTTGAAAGAGATAAAGTGACTCAACCATCAGAGCAGACCATCACGTAAACAATAGAATAGGGGTTGTTAAATCTTTAGATGGCAAATATGCAAAGTGCTATGGTAAAGGGGCTTTACCATCAGAATCTTACAGAAGGCGGCCATTCAGCCCATCACATCTGGCT
>UN000156 
NNNNNNNNNNNNNNNNNNNNNNNNNNNNNNNNNNNNNNNNNNNNNNNNNNNNNNNNNNNNNNNNNNNNNNNGTATTTTAAATTTTGTTTAGACACTTGTTTACTAGTTATAAAATTATTTGAGAGGAAGAAGGTGGCTGACGGTCAAGAATCATCCAATCGGAAATGAAGAATCTATTTGCCATGGGAATGACGTGAGGGGACATGCTGGATGACAAATGACAAAAATGTGGAGTGAGGTGGATGGAGACAAAGGGTCATGGGATGAAACATCCAAGAATATGTCCAAGCAGTGTTGGCAACTCAGGATGGGATAGTGAGGTGGCTCCCTTTTCCCTGTTTCTACCCTATCCAATATATTAGGGTAAACTTCAGCATTAAATGCCCTTCTGTTTGAATACGTGTATGTTCCTACTAGACCTTCAACTGGAAAACGAGTGAGATGAACTGTAATAGAACAAAAGTGTTAATTCTACAGACACATTAATTTTGCCTGAAGTAATTTAGGTGCTTCTATTAATGTAAATAGTATTAACTTACTGTTAAAGTCCAAACAGGGGACCATTGGAGGAATACCCCATGTATCCCTGATGAATTAGGCTAACCACTACAAGAATTTGCATTTATATAGCACCTTTACTGTAGCAAAACATCCCAAGGTGTTTCACATGAGTGAAATTTTGACAGTTTGACACTAAGCCACATAAAGGAGATATCAGTACAGATGACCAAAAGCTTGATCAAAGAGCTAGGTTTTAAAGAATATTTTAAAGGACGAGTATGATTTTGGGAAGGAATTCCAAAGCTTAAGCCTTAGACAGGTGAAGGCATGACCAATGGTGGAATGAAGGAAATTGTGGATGCACAAAATGTCAGAATTGGAGGAACGCAGAGTTCTTGGAGGGTTGTGGGGCTAGAGGAAGTTACAGACATTAGAGACATGAAGCTATAAAAGGATTTGAGCCCAAAGATGAGAATTTTTAATTTGAGACTTTACTGAACCAGGAACCAATGTAGGTCAGCTACATTGTGCATAATTGGGCTGTTAATTGACGCATGTAAATGATGAGAATGTGAATCTGAATAATAGCGTAAAAATAATGTACAACTTTTCAATCTTTTTATAGAACGTTGACAATTGTAAATTAAATTATTTTTGCACCTGGAAAACACACACAAAG
>UN000157 
NNNATTACGGCCTAGTTACGGGGGCAGCTCTGAACAGAAGCTAAAGGATTGAAGTGGATTTAATCCCCAGCGCCCCAACTGCTAATTCTTCTCCCAATACTGAATAGACAGGGGCTTCAACTCTTGGCCGCTGGGGAGAGGGAGGCTGTCACCGAGCCGAACAGAGAGAGCCACATTTCTTAGCGGCCTTTTCCTGCCAGTTTTGCCCCAACTATTATGGTGACCACAGAATCGCTGGAGATGGACAGTCTCCGCTTGGTCAAGTTGCTGGTGGAGGAGGGGGGCAGCTCTCTGCTGCTGGACTGTCGCTCCTTCCTGAACTTCAACGCCTCCCACATCGGGGGCGCCCACAATGTCTACTGCAACACCATCGTCAAGCGCAGGTCGAAGGGAACCATCGCCTTGGACTGCATCCTGCCCGAGGAGAGCCTCCGGGCCGCCCTGAGCTGCGGCCGCTACCGCAAGGTGCTGGTCCTGGATGAGCGGAGCCCCAGCCTGGCCGCCCTCGCCCGGGACAACACGGCCCGGCTCGTTCTCAACACCCTCAGCGCTGAGCT
>UN000158 
GTGTGTGTTTTTCTTTGTCACAACAGTTTATTCACACAATACGTTTGTATAAGCAGGCATAATGCATAAGGAACAATACATCAAATGAAAGACTAGAAAAGCTACAACTGACTTATTCTGAATATCTACATATGTCAGTACAATGTTTAAATTACAAAACATCAGTAAAGTATACTGCAAAAAAATCTGCAGTTTCCAATTTCACGATCAAACATCCAATTTATGTCTACATTCTTAAGCATGGAGTGCAGAGAGATTTAAACAATAAAAACAGTGAAACAAAATAAAACCTCGCTTAACAAGAAGGTAACCACCTTTAGCTCTATGGGTTATACGTACTGTCTTCACATCTTTATGGTTCTTGCCTTCAAAAGGTGCAATTCATGCACTTGACCACTTTGTTGCCATAATCGATACAGTCTGGGCCTATACATTCGCAGCAGGCATTGTGAAACCATCTGTATTTTGAAGCACCCATAGACTCACACGAATTCTTACACTGATGGATAGACATGCAGTCATCAAAGTAGACCACTGTGCAGAGAGGCTCTTTCTCACTCTCAAGTTGTACATGCGGACTGTCTTCAGGCAGTGACACATTTTGGAGTGGAGACATATCAAAGCTTTCTAAAAACGAGACGAGGTTTTCATGATAGGTGAGTTCTTCAGAGACAGGGAAAGATACAATGTTCCAGTGCAGGTGAGTTTCACCTTCTGTAAGAGCACGGAACAGTGATGGGATGGGTTCATGAAGTTCCTCTACTGTACTCTTTGAGGTTGGTGGCGTATCGCTATAGTTCCTGGGATTGCACATTCCCACACAGTCGCAGCATTCGTCCCACAGAGTACCCAAGCAAAGCATGCATTCCTTGCAACACGAACAGTTTCCATCTATAGGGCGGCACTGGCACAGTTCCTGGATGAGGCACTTGCTAACATCACTAGCACACAAAGCCTTATTGCACGCGCTGGCACTGGTAATCCAACAAGCAAAGAACACTGCAGCAATGACGTGTACTGCAACATATCTGGACTTCATCTTTCTCAGACGAGGTGCAAAAAGCCTGGGACTGCCAAGCTGCACCCTGGCTGCGGGTCGGGGCTGCTCCCAATTCCTATCCTTCCAGCGAGCGAGCAGGGAACTGGANNNNNNACCCCTCCACTTCTCCCAGTG
>UN000159 
NNNNNNNNNNNNNNNNNNNNNNNNNNNNNNNNNNNNNNNNNNNNNNNNNNNNNNNNNNNNNNNGACCCTATAACAGGGATAAAGGACAACACGTGACCCTTTGCTGAAGTTGTGGAGATGCCATCCAATTACAGAACGATGTTGTGGGCTGACTGTGCTTAAGTTCAAAATAGGCTTAGAAAATAATTTAAACTGCAGATCTGAGAGTACACTACTTTTTAACCTGTATCCTTCTCACAAATCCATGTACATTTTATTGATTTTTTTTCTTATGTATGCTAAACTGAGAAATGGTTTCCAAGCATTAACTTAATCTATTTTAAATACTTTAGCACAAGGATAGTGATGATGATGTGTTATGGTGTTTGTGGGCATGTGTTGGGGAATAAACGATGGCGCCTCCAAGTGAAAAACACACA
>UN000160 
NNNNCACAATCAAGTCAGCATCATANCTTAGCAAAAAAAACTCCATGAACAGAATAAGGCAAAATTGATATAAACTTCAATGGCAAACCTTAAAAAGTGAAGGGGCCTTGCACAGGTCATCAAGAAATAAAAATGGCTACATGTGTGATCAGACTCTTGAAATCTGAAGTAACACTCATGACCACCTCCAGCAAGTTTAACTCATTGTGTTTGTCACACAATCCCAGCCATTCCACGGAAATGTGAGAACTGGAGGAAAAGCAGACAACTATTAGTTTTGTAAATAATCAGGTGATTCAATCAACTATTTGTTAAAGTGTATTGTACAAGTTGAATTTTATTTTAATTCTTGGTGCCATTTGAACTGCTGACCAAAGTAAAATTTTTAAAAATTAATACCAANNN
>UN000161 
NNNNNNNNNNNNNAGCATTTCACATTCTAACTTTTATTTCTAAGACCATTTGCATTTATTTATTTCCTGGCTATATTGGGTTAGGAAAAACATTTTCCAAGATCTTCCTGCACTATACCTAAGATCTTATATCAAACATTTTTTGTGTGGGTGTTGAGACAACAGGAGCATTTGGCTGTGATATTGGAGAGTTGATCAACCATCCAGTATGCATTATCATAGTTCAAAAATAGAGAAATGCAGTGGGTCTCACCTAGAAAAGCCAAGATCAATTTCCAGTTTCAAAAGATATTCATGATAGAAATGATACTAAGGGATTAGTTTGTTCGGTTTGACCAGTTCATCTAGGATGACAGGAGGAAGGAAAACAGACTCATGAGGGATTGTGTCCCACATCATGTGGAATGCATTTCCTCAACCATGAAGTGACATGGAAAGCAAAAGCGTCTGTGGAGATCCCACCGAGGATAACAGATGTACAGAGAGATGATGCTTTTTTGACTCTGGGAATGCTCAGCAAAATTTAGATCCATTTGAAACAGGTAACTTTATTTACAGAGCTCTTGTAGAAGCTACATGCTTGAACCAGGTCCACGACTAGAAAGCTCCCCCGTAACTAGGN
>UN000162 
NNNNNCTCCCTCAGTTGGTGCGGAATGAGCGGATGAAACATGGCGCTGGACGGATGGAAATACTAATGACAGTCGGGAAACTCGCTTCCATTTGTACCATGGGCATCAATGCCTCTGCTTTGGAGAAAGAGATTGGGCCAGAACAGTTTCCAGTCAATGAACATTATTTTGGTTTAGTCAATTTTGGGAATACCTGCTACTGTAATTCAGTCCTTCAAGCACTTTATTTTTGCCGTCCATTTCGAGAGAAAGTTCTAGCCTACAAGAATCAACCCAGGAGAAAGGAAAACTTACTCACGTGCTTGGCAGATCTCTTCCACAATATAGCTACACAAAAGAAGAAAGTTGGTGTAATACCTCCAAAAAAGTTTATAACGAGACTGCGGAAAGAAAATGAACTTTTTGATAATTACATGCAACAAGATGCTCATGAGTTCTTGAACTACTTGTTAAACACCATTGCCGATATCCTGCAGGAAGAGAAAAAGCAGGAAAAACAGAATGGGCAGCTCCATAATGGC
>UN000163 
NNNNNNNNNNTTATGGCTTGAGGCATCATTTTATTTTGCCTCCATTCAATCTGGAACATTTTCTTCCACACTGTATTAAAACTAATGATTTTTACACCAATTAACAAAGAAAAATCAAAACCATAGCCCCTTTCAGAGTGCATCGAAACAACATTTGCTGTAATGTATGGTCATCTAATGCAGCGATACATCATGAAGTCTATGGTGGTACATCTCGGAAATTTGCCAATTGAACTTTCTTCCACTGGAGTGTAGACTTTAATTTGCCTCATGTGCGTGTCTCTTCCATTCTGATGATTGGCTAGTACAGCAATCTGTATCATAAATGTACGAATTGGCTTCTTGTTGACATCAGTGAGTGGAACGTGAATCCATCCGCTGGGCTCTACGAGTTCTAGCTGCCGCATTTCTTTAAGGTCATGAAAGTTGTTTCCCACTCTGACAGAGACCTTGCTTGGTGTATAGCTTTCATCAGATTTGTAGTCTGCATAAATACATAAGGTTTTCACAGTTGTTTTCCGTCTGAACTGAATGTTAACGAGATGAGGCTGAGATCCATCTGACTGCCAATATGTTTCCAGGTTATCATCACGTAACTGATCCACACCAAAACCTGGTTTACAAGAGGATAGGGACCAAACAGCCTGTGAGCCTATCTCTCGCACGGTACCAGTTCTTTCCAGCTGCTTTGGATCTTCTCCAGGTGGTGTTTTACTTGGGGTGGTCATTTTTCTTTACTT
>UN000164 
NNNNNNNNNNGATGACATGCCAGACATCCCAAGGAAATCAATATTGAATCAGGGATGGGGACTTATCAAAATAATAGTAATGAAGAATACATCACTATTAAACAGAGTATAAAAATAGAGTAAGTAAAACATCATTCCATTGATCTGACTGAGAAACTGAGGTCGCAGTGTAAGACACCCCAAGATTGAAAAGAGTGGAAAGGAAATAAGATTTTGAAAAGAAACTTGTAATGTGGCTGAGATAGATCCGTACTTAGTATTTGAAAATAATCATCATCACTGCAACAAAGTTTTAAGGCTTTGCAACTTTTGGAGGATGCCAGTTTCAACACGTGCTTTACAACAGNNNNCTATATACTTGGGAATAGTGTCTGGAGGAGGATGCGCGGTTATGTATTACCTTATGCAGCAAAATTTTGCCAAGTCAGAATACTACAAGTTGGCAATTGAAGAGCTCAACAAAAATNNNNNNNNNNNNNNNNNNNNNGGAGCTCCACCACTGCAGGTCCGAAATATCAAACTCACAGACAGGAACAATCGTGTGGATAGAATAAGTGCAAGGATCAAAATCCCAGTATGTGGAACGAAATCAGCTGGATATCTCCACACCTATTCTGTTAGAGACAGTGTACAACAGAGATGGTTTCTACAAGAAGCTGTGTTGCAGTTGCTGGATGGCCAACAAGTTTCAGTTTACCCCTCGACCAAGGATGAAGACCGTCAATGTTAATACACGTGCAAAACTATTCTTCAAGATGCCATTCAATTTCTGATGCTATTTTAAAAATAAACACAGCCAATTAAAAAAGTGAATGAAAAGCAGAGTTGCATTGTTATGATCCCAGTTGATGTTGCTACTGGACTAGAAAGGTCCCAGGATAGAACCTGGCTTGATGTATTCTAACTTTATTTTAAACATGGAGGTTAGCTACTGAACAGAGTCTGCTGATGAATTTTTAACAAAAGAATAAAACATTTATTAA
>UN000165 
NNNNNNNNNNNNNAGTAAATGTAGCTCCATAATATTTCAATTAATTGTGGCTGTGCTGACTGCTTTGTGATAAGCAGGTGAGTAAGAAGAACGTAGGTTGACTCATCTTTCAATTATCACTTCTGATCACCCAGAAAGGTGGTTGCACATATAGGTTAGATTGGAAGTTTGGTGATGTGAGGCACTGCATAGCACAGTCCTGCTGTTCCCACATAGTGAAGCTGAGCTGGAGAGTGGATCTGACTGGTGCCATCCAGATCCTGAGGATAGCNAATTGCTGTCGCACCACTGTTCTCAGAGCATGAGTTAATCTCCAAGAGCTTTGCATTTGGGGAGTGAAGATCTAGGACAAACTTCAGATGAAAGAGGATTAGAGGACGGAGCATAATTAAACCACCGTAAATATAACTCAGGCCTCATTTAAAGTCATAGATTCAGTCCTTAGTTTTATATGATATTTTGACAAAACCTGAAGCAATTTAGGAAGCAAGGAAGTACAATTAGTTGCAAAACAGGTGTTTCTCTACTGGTTTCCAGTTCTGCCTCGGCAACAAAACGAGACTTATCAAAAGTCATAAATGACATCCTATATACTGTGACAAAAATAAACTATCCTTCTTCTTCCTTCTCAACCTTTCATAGCTGACCACACCATCCTCTCTCTCTACTGTCATCCAGCTGGGTGGGACTGCACCCACCTGGTTCCATTCTTATCTATCTAACCATAACCAGAGAATCACCTGTATTAGCTTCTCTTCCTGTTCCCTTACCATCATCTTTGTTGTTCCCCCAAGAATCTATCCTTCTCCTCATTATCTACATGCTGCCCCTCAGCAACAACATCTGAAAACGCTGTGTGAGTTTTTAGTTAAATGCTCGCAACACCCAGCAAGGAAATTCAACAAACACTCATTGGGAATAAAAGCTGGATCTATGAGTTGGCCAACAGCTTTTAAGATTGACCCTGCAGTGCTGTCTGGTAAGAGATGAACGTTAACCAGGTGTTTACNAGATGGCGCTTTGTAAGATGTCACAGCACTGGATTCTGGAAGGTATGGCTGATAAACATTGGCATACCACCTCAGTCAAGGCCCAGTGATGCACAAACTGGTCAAGATCAGTTACATAAAGGCGCACAGATGAAAACTGGGACTGGCTTATATGAGGATTACTGCTGCTGTTCTGGAGCCAAGTCAATTCTTCTCCTGAGAATCCTGTCAGCGTAGAAAACAGAAAACTGAAGTAATCCACGTCATTGACTAGACTTTCTGGAAGTGANNNNNNNNNNNNNNNNNNNNNNNNNNNNNNNNNNNNNNNNNNNNNNNNNNNNNNNNNNNNNNNNNNNNNNNNNNNNNNNNNNNNNNNNNNNNNNNNNNNNNNNNNNNNNNNNNNNNNNNNNNNNNNNNNNNNNNNNNNNNNNNNNNNNNNNNNNNNNNNNNNNNNNNNNNNNNNNNNNNNNNNNNNNNNNNNNNNNNNNNNNNNNNNNNNNNNNNNNNNNNNNNNNNNNNNNNNNNNNNNNNNNNNNNNNNNNNNNNNNNNNNNNNNNNNNNNNNNNNNNNNNNNNNNNNNNNNNNNNNNNNNNNNNNNNNNNNNNNNNNNAACCAGTGTCCCATTCGCCAGACTGATAATGCACCTTGTAGCCAGACATATTCCACAACAAGAACCCTTCTCTTTCTTCACTTTGTACCCATCAGGGCAAGCTTTGCAACGCACTGTTCTACACTGG
>UN000166 
GGCAAAAACCGAAAAACCTGTGGAAGAGACTAGTATCTGGACTGCCAAAACAACACTTGTGTCTGGAAATGGAGCCAACCTTCTAAAGAAAGGATCGGGACATTACAGCTCTATCTCGTCACAAGGTCAGGCTTATCCTACTGTCAATACTGTTAAGATTGAGCATATGTCTGATGATGAAGATGTGGATGTCATGGATGAAACAGATAGTGACAGTGATGGCCATCAGGAGCAGAAAGGAACAGAAACTTAATCTGATTCAAAGATATATGAACCCGAGGTGACTACTTATGGTTACAGTGTTTCAGGAGCAGATCAATCCTTGGCTATTTCTCCCACTTCTGTTGTGTCCTTGCAAAAATGTTTACAGATGTCAGAAGTGTCCAAGCATGATGAGACAACTAGCAGCAACATCGATAATTTGAAGTCCATGATTGATGACAGCAAAGAAAATGAAACATCGGTAAAAACAACCAATGTAGACTTTGTAGGCTACAGCAAATGTGGACACCCCACGGAGACAGCTAATGAAGAATCAGTTGTGCAAATACCGGATTTTCTAGTGATTAAGCAATTGGAAGANNGGNNNNACCCATAATGAAATCTGTACATACAGTTTGCCCGAATCAGTTTGTGAAATGGAAGTGGATGAAGAAAACTGTGATAGCGAAGAAGGGGAAATACTGAAACCCCCTGCACAAGAAGTAATATTGGACAAAAATNNTGATCACAGAAGATGN
>UN000167 
CCGCATTCTTGTGGCCATTATGCACTAATACCCACTGTCCATAGGGGCTTCCTTTCCGCTTGTGTTCAGGAGACTCTTTAGCAGAAGCGTTTGATGTTTTTTTNNCTCAATGGTTTTGCCACTGTATTTTTTAACACTGAAAGCTATCCAATGGTTTGCTTCTATCCTTGCAGTGGCACTTGGTAATTTCTGAATTGGTTCATCCTCTTCAGCTTCTTTTTTGTATTCCTTNNNNNNNNNNNNNGACCCAAGCAGATACGAGAATGAGACTTGGAATGTTAAAGTTCCAGAATATCTGATCCACTGATCAAAGCTTAATGGGCACCAATTACTTCAATGTAATCAATGAGTCAGATCAATGAATTACCACTGAACATGTTAGTTATTTCAATGACAATTTCAACTTCAGAGTTCAAAATGCTTCTGAGCATTTTCAGTAACATATTAATCACTACAAATGTAGAACTGAACGCAGCTGTGTTGATAAGGTATATTCTAGGCTATAAAAGCCAATAAACTTATCTTCAAAAACTGTTGGCCTCTTCTCCGGCAAAGATCTGATATTCAAAACTTCCTCATATCTTCAAGAAGTGCAGTCCATTTCAAGGCTTCTTTCTGGTCAGGTCTTTTATTGCATCACTGTTAGTTTTCATTTCGAAAAGTCTCTCATTTTTAAGAGGACTGGCAGGCTTCAGACTGGGAAGCAAGTGGATGTTGTCCTTTCCCAATAATTTATCAGCATTTGCCTTTGCTATTTCAAGCAATTTCTTTTTCTCTTTTTGCGTTAAGTGGATAGATCTGTCCCTCGATCTGCTACGGCTTCTTCTGTGTGATTTTCGTTATCGTCTGTTCTGCAATGATTGTTCTGTTGTACTTCTTCTACAAGTGGCTAGTGTACCTGGTTATCGGCATCTTTGCTTTGGCTGCAGCTGTTAGTCTCTATAATTGTTTGGTTGCACTAGTGAAAAGAATACCATACTGGAAGTGCAAGTTCCCTTGTGATAAAATAAGTATTGAAANNCGTTTGCTGTTCCTTGCTGTGTTCTG
>UN000168 
NNNNNNNNNNNNNGAGGGATCTGAAGGTGCAGATTCTCCCAGGCAACAGGTTCAAAGAACGGATGGGCTTTGAGGAGTCCATAACCTCCCAGCTCTTCACAACCAAGGCGTTTGGTGTGTTCAAACACCAAAAGTTGCTGCACCAAATCTTTCGCTTTTGGGAAAAACTTTTCTGGGAATTCATATTCTAATTTAATAATTTTTTGGAATATGAGATATTCATTGCCAGCCCTAAATGGTGGCAGTCCAGCTACCAGCTGGTATATAATGCAGCCAAGAGCCCAGAGGTCAGAACTTTTACAAGCTGATTTCTCAGTCAGAAGCTCTGGTGAAACATACTGTGCTGTTCCAACAAAAGAATTTGCTCGTGCTTGCGTACTATCTGAAGATAATACTTTCGCTGTTCCGAAGTCGGTAATCCGTATGTGCATGTCCTCGCTCAGCAAAATATTCTCTGGTTTAAGGTCCCTGTGTATGATCCCAATCTCATGTAAGTATTCTAGCGCTGAAACAATTTCAGCAGAATAAAATCGTGTGCAGTTCTCATCAAACGAGCCCTGCTTACGAATGTANNTAAGAAGCTCTCCATTTTTAGCATAACTAAGGCCAAAATAGAGCTTCTCATCATCCTGAAAAGTGAAGTAGAGTTTTACAAAAAAGGGGTGATCCAGGCGTGACATGATATCCCTCTCTCGGGTAACATATGGTACCTTGTTCTCCTTAATGATATGACGCTTCTCCAGGATTTTAATAGCATATTCTTTACCAGTTGCTTGCTCGCGGGCCAATACAACTGTTGAGAATGATCCCTTCCCAAGAATCTTGCCAAACTTGAAGTCTTCGGGCCGTTTTTTCCGTGGTTGCTGAGTGTGCCCCGCCACTTGTTGCCGCTGGGTCTGTGCTGTCGGTTGTTGCCGTTGCCCCACGTGCTGTGGTAAAGAGCTCACCACTGGTCCAGTATCACCTGCACTACTGTCCATGGTGATACCTGAGATAGCAGGCCGCGTGCTGGAGTCGGACTGATTCCTCACCATGGATGGAGATGGGCATGAGCAGAGGACCACACTGGACTGAATGGGAACAGCATCATACATCTGGCTGGTCGTTCTCGCCATGGAAACGGTCCCCGGCCTGTTTCCTGGTCTTAACGCCGAGCCCGGCCCTGATCACTACCCCCGGTAAGCAGCAGCTCCCTCCGCCAT
>UN000169 
AGCACATTTCGTCATTTGCAACAAGTTATCCTTCACACGCACTGATAAATCTATGCCATGGATATCCAGGTAGTGATCTCGTAAAAGAAAATCCCTGAGGTATTTCAAGAAACATTTGAATGCTGTGATTGTGGAGTTTGGAGGATTTCTATGGAAGACATAGTGTAGATCTTTCAATCGGTTTGCCTCATCTATTTACTTTGTATTCTTGCAATAAGTGCTTGTCTGAAAATTATATTAAAGTTGTAAAATAGATCTATTGTGAGCTTACATTGAGGACCCATTAAGTTTTTGTTTGTTTACTATATTTGTGGTTTTTGGATCACTTTTTTTGGCGAGAATGAAGCATTCCATTGACTTATGTTCACCTAATGACTAGTTGGTGTGTCATTTTCTTCCCTGATATTTAAGTAACCCTCATCATGTAACTTTTTGTTCTTTTGGTTAAAGCTTATGGATTGAAGCAACCAAAATATGTTACACTTTCGATTAAATCATTTGGGTAATATCATCNNN
>UN000170 
NNNNNNNNNNNNNNNNNNNNNNNNNNNNNNNNNNNNNNNNNNNNNNNNNNNNNNNNNNNNNNNNNNNNNNNNNNNNNNNNNNNNNNNNNNNNNNNNNNNNNNNNNNNNNNNNNNNNNNNNNNNNNNNNNNNNNNNNNNNNNNNNNNNNNNNNNNNNNNNNNNNNNNNNNNNNNNNNNNNNNNNNNNNNNNNNNNNNNNNNNNNNNNNNNNNNNNNNNNNNNNNNNNNNNNNNNNNNNNCCCCACTGGGCCTGAATATAACAGTTGCCATAAATTGATATTTTTCTGTAAGTCTGGATATTCATGGACTGCCAAAACTCACCTGTGATTTTTCTAAACCTGATTTCCCTCGGTTTAATTTCTTCCGTTCACTTGGTCAGATTTTGACCTGTCCTGGAGTAATCCTCTCCCCCACACAGCCTGAGCTTTGGTCAGATTAATTTCTGTCCCGCTTCTCACCTCTACCTGGGCCCCCAGATCNNNNNNNNNNNNNNNNNNNNNNNNNNNNNNNNNNNNNNNNNNNNNNNNNNNNNNNNNNNNNNNNNNNNNNNNNNNNNNNNNNNNNNNNNNNNNNNNNNNNNNNNNNNNNNNNNNNNNNNNNNNNNNNNNNNNNNNNNNNNNNNNNNNNNNNNNNNTCCNNNTGTTTCTGTTTCTGTTTTGTTTTGGATTTCCAGCATCTGCAGTTCTTTGCTTTTATCTCAGTGTTAAACTGGGAATGTGCAGTGATGGAGTCGCACTCCGGGACTGTGTGCTGTGATCCCGGTGATGAGCATCACAGATAAAACTGATCGGCAGACACGTTAGGCTTTTAATAAAGTGACAGTGCTCAGGGAAAACGAGAGTGCTCATGGCCCAGGAATTGTTCCTGGGAGCTTGTGGATGCTCTCTAGGGACCCCTGCTGGAAAGTATGGCAAGGACAGGATTTTGCTTGAATGTGATGTACCCTGTGGTGGATCAGCCTGACAGTGGACACTCCCAGGCTGTGAAACTTAAGGCTGAGTCCCTGCAGCAGGGGTGTGGCGAATTGGCTTCATCCCATAAGAGTTGTGGAATGATGCAGCCTCTAACTTGCCCTGAACTGTGAGCCACATTGACCAAGTTGAAATGTGAGTAACCTGTAAACTCCAACTTATCATTGTTCAGATTTTCTGCTTTACAGTTTATGTTGCCAAGACTCTCAATGACGTTTAAAAATGCCAATGTTAGTAAAATGGAATCACTGTAAAGTGCTCCAGTGATAGGAAACACTGAGCACCCCTGTGTTTTCTGTTCTAATGGTGGTTCAAATTCCCAGTCTAAAGTTTTGCCAATAGTTATATTAATGAAATAAAAATAAACATCG
>UN000171 
NNNNNNNNNNNNNNNNNNNNNNNNNNNNNNNNNTTTCATTGCACCACACACATTAGTATCCCACAGAAATACNAGTTTTTTTCCTTTGTTCAGGAAGAGGCTCATCTTTCTACAACAAAAGGTAATCTTGCTTCGTACACTGCCAGCAGACAAGAAAGTGGGTGTCCTTCACCCAGCCTTTAATTATGCTGCTCTGAAACTGGCTGCTGTTAGACAAACAAGAACTCAGGGACAAATCCTTCTGCTATTGCCCCATACTTTCAATGTGGGGAAACAACTGGTCTCTGTTCAGCAGCTTTCCTCAGTGACATGGTTGAATAGGTCCAACCTTACATCCTTTCCATGAAACATCTGCGTCCATTTTTAGCAAGCAGAACAAGACACAATGCTAATTTAATCTGCCAGGAGGTGGTATACATTTCTGTAGGAGGACACTCCGCCTTCCAGATTCCCAATTCCATCCCCATCCTCCTCCAAATCAAATAGTACAGCTTAGTAATGGTGAATTAAGAATCATCTAATATGTCTGAGTGATGGCCAAGGGTGGGGTTTGCTCAAGACAGGTACCAAAAGCAATGGGTACTTAGCAAGCTGACAAGAACTATTATGAATTCTTAGATCACTAGATTGCCCTTCTAAAGAATCTAACCATTTTAAAATGAATAATTCATAGTTCACACTCTAAAATGATTACATATATCAACATTTTTAAAAAATGAACTGATAACAAACGTAGTTATACATAGAGCGGAGAAAACTTGTGTTTAATTTTCTTGCAAATATGATTTTTTTTAAAAACTTACACAATATCAATTAAGCAAGATACAAAAGTTTAGGTTATTCTGGAGGTTATCAGTGGGAAGGTTTAACTTTGGAAAATGGTAGTACATGTAACCCAAAGAAAAAAACACACCCAAAGACAAAAAGTCTTCCTCGTCCAGTTGGCTCTGTTCAAAAACAGTGTGAATTCATCTATTCTGGTCCTGAATCAGTTTTATTTCTAACAAATGTGACAACACTGCTGTACATTCANNN
>UN000172 
NNNNNNNNNNNNNNNNNNNNNNNNNGGACTGACGCTCATACTCCTTCCTGCCTTAGCAGCACCCCATAACCCAGAGCTGACGCGAGCCTTGTTGCACATACATACATACAGATCGACTGGACCTGCATCAAACACTGTGATCTACCCGCTTCCAATTGCTATTAACTCGAATGGTAGGACGCAACTGATTACGGATCTAGCAAAGAAAACTAATTGCAGATTTTTTTTCCACCACAGTTTCACCTACAAAGGGACAATGGGGAAACAGAACAGCAAACTTGCCCCTGAGGTCATGGAAGATCTGGTGAAGAACACAGAATTTAATGAACACGAACTCAAACAGTGGTATAAAGGATTTCTTAAAGACTGTCCTAGTGGCAGACTGAACCTGGATGAATTCCAGCAGCTGTATGTGAAGTTTTTCCCTTATGGAGATGCATCCAAGTTCGCTCAACATGCCTTCAGAACCTTTGATAAAAACGGTGATGGAACGATCGACTTCAGAGAGTTCATTTGTGCTCTCTCTATTACTTCAAGAGGCAGCTTTGAACAGAAGCTAAATTGGGCCTTCAATATGTACGATTTAGATGGTGATGGTAAAATTACAAGAGTCGAAATGTTGGAGATCANTAGAGGCTATTTATAAAATGGTGGGAACTGTCATAATGATGAAAATGAATGAAGATGGTTTGACGCCAGAACAGAGAGTCGACAAGATTTTCAGTAAGATGGATAAGAACAATGATGACCAGATTACATT
>UN000173 
NNNNNNNNTTTTTTTTAGATTGCACATTTCTTTATTGATTACAAAAAGTCACAGAATGAACTGGAAAAATATCTGGTTCGAAAAGTTTTACACTTTACAAAATATTTTTCATTTACATATCGATAGCAATAATCCAGTTCTCACTAATGCCACGATACATCCATACCGTTAACAAAATTACAAATTTCAGTGAACTTTATTTACAATGTTTGCATTAATTACAATTGCAAATGTACAGAAATATCACAGGATTTCTTTATTGTATACAGATTAAGAAGAATCCAACAGTTTGTATTTGCCATATCTTTCCATTAACATACAATATCAAAAAATATCAGCAATAACATTTTCCTCTAAATTTACATTGCTTGTACAATCGATGTGTTATAACAAAAATAAATTTGTCAAATTAAAGCAATCCAGAAAGAGGCTCTATCTGTTCAAAGGAGCCTTTGTTTAATGCTCTCAACAGTGGGATATCTCTTGCATTTTGCTTTGTTGCTGCTTCTCTTAAGGCAGAATACACAACTGTAAGAAACCAACTGATCATGGCTATTCTGCTCTTCACCAATATCAAGCATGCGGAAGCTCTGAATGGATTTATTTTTGTAGACTATGTCACTCCTAA
>UN000174 
TTAGAACTTGTTTGGATACGCTCCNNNAATCAGCATTACTTGCCCATAAAAATAATTAGAAATACTGCAGACAGCACAGAGATCCTGCATAGCAAGACTGGAACTGTATTGTACTGTTTTAATCAAATAAAAACCAGACAGTGGTCCTTAAACTTCCAGCTTCCTCAAAACCTTTACATTTTTTAAACCGACTTGTTTGGAACTTTCATCTTTGAATTTAATCCTGAAAATACATGCTTTATTCCTGCTCTGATCCTCAATGCTCCTCCTGCTGCTGGCTGAGTCCCTCAGCCGCAAAGCAAGTCAGTCAAAGAGCTCAAGTCAAGCTACCTGTGTAAGTGGTATAAAGGCAAAAGATCACAGGCCAGGAACCTGAAATAAAAACAGAATGGTGATTGGCCTGAAATATTAATTCTGTTTCTGTTGCAGAAGTGTTTCCAGATTTTTGTTCTTATTTTTGGGCAACTGCTACTTGGGCCACAATATGCATTTGCAAAACAGCGCAAGGCTGGAAGTATTTATTTTTCTTTCTCTTCCCAACACCTTTCCCCAATTATGAAAAGATGTTGGTGAACTAGAGGAAGTTCACTGCACCTTCTGACCTCTTCAAAATGTTACATTTTGGTTCAGCAGCTACCCAAATATAGCCTTATTATATCAGCATTTCCCAAACTAAGGACACAGTGCAAAATTTAAGTTAAAAGCTAAAATACTTTTACCACATTTTTAAAAGTAGCTTACATCTGCAAGAGCTTACTGTGGAGATTTCAGGAAATGAAATGTCCTGTAGTTGTAATAGCTGATTCCTCACTTCTGAAAACTTGTGGATCTTCAACATTTAAACAGTAGTGGTGGAAAATCACAAGGTTTGAGTGAATTATTTTTCATCATTAGCCCCATCCAGTTATGCAAATGATTTGTGACAACAATTTGATGCTAATAAATAATAAAGGACAGGAAACGGCATAAATACTTGAAATGAAAAAAATTNGCAGGGGTATGGGGAAAGGTCAGGGTGGAGCAGTGGAACTGTTTGGANNNTCTCTTTGAGCGTGCCCNNCACAGGCTTGATGGGCCCGATGGCTTCCTCCTGTGCTGCATCATTCCAGGGTTTTACAGAAGAGAGAATATTAAAACAGCATGGAAGAAAATAAAGTGAAGGAGGAACAAAACAAAGAGAAGAGAAAGAAGTAACAAAGAGAGGAAGGCAATAAAACAAAAGACGTGAACACAAGTGGGGACAGAGAGGAACCAAATGAGAGGAGCCCTTGATAAGGTGAATGGAAGATTCTCGAAACAAAACTCTTGTAAAGCAATCAACACGAGACTCCTATCATGACAACTAACGTGCACGAGTAAAGTTTCTCTCGGTGAACTCTAATTAAAAGGAAACAGCCCAGCAACACAAACCTACGTTTTAATGGCGTGGGGGAAGCTCCCAAAAAAAACCTNGCCAAGTTCAATCCCCACCCTCCCTACTGCTTGACACAACATTCCATTTTGTAAAA
>UN000175 
GATTCTCATTCTCTGCATCAAGTGTTTATAAGGATTTTACTTCCTGCTCTGGTTTCACAGTGTCTCCGATACTGTGTGAAATCCCTTCAGGTGCTGTAACAATGGATCCTGCAGCTTTAGAGGATGAATTAACCTGTGCTGAGTGTCTACAGGTGTACCAGGATCCTGTAATTCTGCCCTGTCAGCACAGTTTCTGTTTGAAATGTATTAAGAGAGTTTGGGCCCACACAGCAGGCCCAGGAAGGTTTGAGTGTCCTCAGTGTCGCCGTAAATTCAACTCCAGGCCCAGTCTGGAGAGAAACTTTACTTTGTGTAATATAGTGGAAAAATATAATCACTCACAGCCTCCTGTTGGTCATGTCGCATGTGATTACTGTGATAGTAATCCAAACCCAGCTGTGAAGACTTGTCTGAAATGTGAAATATCTCTTTGCTCCCCTCATTTAAAGCCACATTTACGGAACAAGGCTTTCAGTGGACATACTCTCATTGAACCTGTGTCTGACCTTACAGGCAGGCAGTGTCCTGACCATAAGGAAATCCAAAAGTTCTATTGTAAAGATGATGAAGAGTGTGTGTGTGTTTCCTGTGCAATAATAGGGAAACATAAATCCCACACATTGCTGAGCCTGGATAAGGCAATTAAGGTAAAATTGGAGGGAGAAATCGAGAAACTTCAGGGAGTCCAGCAGAATTGTTCCAACAGGCAGCGAGACTTGGAGAGATCAGAAGCTGAAATAAAGACACGAGTCAATGAGCTGAAAGGAAAGTTATCAAAGAGCTTCTCTAAATGGAGGAGAAAGCTGGGAGGAGATGAAAAATCCACATTGAAACTGATTGATGAGGA
>UN000176 
AATACGTGACACGGGGAGAATGGGCAGGTGTTCAGGTAAACAATGCTGGACATAGAGAGGATGGAAGGTCCAAGTACAGAACATGGGGCAGTGGGGCACAGAGGCAAATGGTTCAAAGGGAAGAAAAATGTATTTTACCTAGCTGTTGGTGGAAGCTGTGCCTTTAACCCAGAGAAACACAGAATAAATCCACAGCACCTTTTTTTTAAATAATATGTGCAACTGACTTATATCCAGCATCTGTGAAACCAGAATTTCTTTGGCAAATATGGCTAGATTCTTGAATATTTCTCACTTAGGAAANNNTGACATTCAGCGATAATTTCATGGNNTCACATTATATACAAATCGCCCCATGAATCAGACACNNNTTCTAAATGCAAGTGTGAGTTTAGCATAAGCAAAGAGAAGCTTANNNAAATATTCCAAGTTACCTGAAANNNNACATGTTCAAGATCTAGGTTCCTGTCTAGCAGAGGCATTTTTTAAAGTATTTCTCNNTTTAAATAAAAGCAGCTTCACATTCTCCTAACTGAGCTGGCTAAGCATTCAGGATACCTCGACCCTGAATACTGCCAACGATGCAGCCTTTTAGTTACAAATATGTCAGTCTGATTTGCATGAAAATTCTGGTTAAATTGGTCAAACCCGACTGATTTACAAGTGATCATAGTCCTGCATTACAGGAACTCCTGAGAGTCACTGGGACTCCCTAAGTGTATGGTGTAAGCAATAAGTGTTTTCAAAATCACACTGGGAAGCAGGGTTATTCCCCAGTACTCACACAATACTCNNNNNCTCCTTAAACTGACCTGCTTTGGNNAGGTTTTCAT
>UN000177 
NNNNNNNNNNNNNNNNAAGGTTTTACATTTTTATTGATTTATCGACACAAGATACAGCAGCTTGTCATTATTTTTTTTTAACCTCCAAGAGGGAATGTTGATAGTAAATAATTTTAAACACATTGTTCAAAATCCTAGAATTAACACACAGGATTCTATGAGAGAACTCTACATGCTAAATTGACAGTTTTGACCATCAAACAAAACACCACTATTTTTGGAATAAACATTTAATTAAGACAAATTTAAAGTAAATGTTCAGTCTCTGACAGTGGCAGACTACTTTGGGTTCACAGCTGCTTGCACAGCATCACTACAGTTCAATTCTTCAGGAATGCAGTATCAATTTGAAATACACAAACCAGTTCAATACACTCTAAGAGTCTGGATATTTGAACGGCAGCTGGTCTCAGTAACCAGTATAATACACATGGTTGCATTATGAGATTGTGGTGAAACGGTATGTGGAGTGGCGGCCAAAGAAACNAAAAAACNATGAACACGAGATTAGGATGTCTAACTGCAAATGACTGTGAAGATAAATAATTCACATGCCTTGTGTTAAGTAGCTCATGCTTTCAGGGGAAAACATAATACAGTTCTAGTGCGATTTACAACGGCTCAGCACTTCTCTGTCAACGTCTGCTTTAATTCATCAAGTAGATTCCCAAGAAGGGTAGAATCGCTGCATTTCCCATCCACAGAGACGGAGCTATCACCCTATTTAAAATAAAATTGTAATGCTTCACACTTAGTGTAAATACAGAGAGGTCAGTTCACACTTCCTAAGATAAGCTTTAAACTTGACAAAGTTTACCTTCATATTTAATATTTTAGTTTGNNNNNNATGGTGAAATCTTGAGCTCCCCTAATTAAGTTGGCAAATACAATAGCTCAGGGTCACACTGGGCATTAAGACAAAAGGTTTATCATTTGTATAAAAGCAAAAAACTGT
>UN000178 
NNGGCCTAGTTACNNNNCTCCAGCAGGYAGGCACTGACTGAGGACACACACACCGAACATGTCCCACACCAGGAAAATTTATCAGGGTCAACTGGGACGGGCTACTGGGGTCAGCTCGTCCGCGGGACGGGACGATGTCACCAGCCCGATGAGTGAGGCGAGAGCCGGAGAGGAAACAAGGCTGGAAGAGCAAGTGCCTGGAGCACATCAGAGCCCAACAGAACCAGCAGCAACGGGAGAGCCTCAATATCGGGGAGGATATTCAATGATTGCACCAAATGAAAACAGGAGATCTCGTCTGCAAATGATGGTAAACAAGGAGCTGGAGGAGCTGAAGAAATGGAAAGAGGCTAACAGACCTGGTCCAATCAACTTGACTCCCATGCAGTTAGGTGGAGTTACTTCTGAAGCTGAAGCACGACGACAGCAACAAATGAATCTTCGAGGGTCCAAGTTCCAACAACGAGCTAAGAAAGAAGAATATGATCGCAAAAGGAAAGAAGCTGAAGAGCTGGAATATCAGAAGAAGAAGGAGATTCAGAGGGAAANNNNNNNNNNNNNNNNNNNNNNNNNNNNNNNNNNNNNNNNNNNNNNNNNNNNNACAGCTCCAAGCAGATCACTACCAAGCNNNTCAGCAGTTCCTTCAGACGTTCGAGACCAACAGATCCTGCAGGAACTCACCCCTGCCCCCCCACTGCACAGTTCAAACCACATCCTGGGCCAAGAGCCACAGCTACAAAGAGACTCAGAGGGAGGCCGAAATGGCGAAGCTACAGGAGCATAAAGATGAACAGAGGAAGAAGAGTGAACTCGCAGCAGAAAAGGAATCTCGAGTGGAAACTGAGAGACAAAAATGG
>UN000179 
NNCTGGCATGGATGAGGTGGCAGTTGAATTTCTTCATGAACTGAATGTGCCTTTCTTCAAAGTTGGCTCTTCAGACACAAATAACTTCCCATATTTGGAAAAGCTGCCAAGAAAGGTCGGCCAATGGTGATCTCTAGTGGAATGCAGAGCATGCAAACAATGAGGGAAGTTTACAAAACTGTGAAACCCATCAATACTAAATTTTGCTTTCTCCAGTGCACCAGTGCATATCCAGTGGAGCCAGAAGACACTCACCTACGTATCATCACGGAATATAAAAAAGAATTTCCAGATATTCCTATTGGATACTCTGGCCATGAAACTGGAATTGCTATAAGCATAGCAGCAGTCGCAATGGGAGCTAAGGTTTTGGAACGTCACGTGACCATGGACAAAACCTGGAAGGGCAACGACCACCAAGCATCTCTGGAGCCCAGTGAGCTACGGGAACTGGTTCACTCCATCCGTACTGTAGAAAAAGCGTTTGGATCTCCCATCAAACACATGCTGCCATGTGAGATGGCCTGCCACAACAAGCTGGGAAAATCATTAGTAGCCAAAGTGACTATTCCAGTAGGAACAAAACTGACCCTGGACATGATGACTGTGAAGGTGGCAGAACCCAAAGGTATTGAGCCAGATGACATCTTTAAACTGGTGGGGAAGCAAGTTAAAGTCCACATAGATGCAGATGAAACAATCTCAGATGACATGATTGAAAATTAAAGAAAGAAGACCTAAGTTTATACAAAGGTGGTGAATGAATTAAATATCTTAATTTAAATTGCCAATAAAATTAGGCCTGTCGGATGTACCAAATCAAGCATTTTAATTTTATATCTGACTTTAATTGGGGAAAATGTCACTTTTACACATCTGGAACTACTGTACCAAATCAATTAAATAAAAACTTAACTGCTGCATCAAATGATATGTTGTTAAATTCCATTCAATATTCTTTAAGAAAGACTTGTAGCTTTGAACTCCTTAGAATAGATATTGCCTGGAAGATAANNNNNNCAATGATCAAATCTATTTTGCTTTGTTGACCTAGCTGTTTGAAATGAAGCAAACCTTCACATAACCCTACCATAATTTACAATCCANNNNNTCCATGTCCCACATCTAATTCCAAATATACATCAGTCCCTGCTCAGTAACAACTTGTGTTTGCATGCTGCTGCTGCTCCTGTGCAGG
>UN000180 
TGGGTGAAACACTGGCAGAGACAATAGCACAAAACATTTGGCATGTGAAATAACACAGAAAACCCAGCACTGCCCCATGTGTCCCTTGTTCCCTGCTCAGGTCCCACACTGTGCATCAACCCACAGTTACAGTAGAAAACACCTTCATGTTGCAAGTTTTTAGTTTCCTCCTCAGTTTAAAGCAATGTGACTGAGGGAAAGTTTATGAGTTGTGCTAGGAAACAGCAGTACTCAAAGATGAACCTCCTGTCCTGCAGAAATAAATGAAGAGGGAGAATCATCTGTGGATAACCTCCTTCCAGCTTAAGTAGTTTGGTAATGTGCAGCAAGGTTATCAGAACTGGTACCACTTCTTGTCTTTGCACTTTAGCATCATCTCGTGAGCATGTTTAGAGAAAGTGTCAGCACTGTACATCATGGCCGCTGTTCGTTCTTCCAGCTCACTCAGTTTCTGCCCTCTTTCGTCAAGTGCTATCCTGGCTCGTGCCAGCTCGCCTGCAACACCAGATGCCGCTCCTTTGACACCTTCAATTCCACCAGTCCCTGGGATATGCTGGGCCAGGCTCCTTGAGGGTTTTCCTGCTGCAGATTCGCCAAATAGCTCTTCTCTGTCTAGTGACTGGGCACCTCCACCAAACAAGCCTTTAAAAAACCCTCTGTTTGGAGCTTCTGGTGTTTCCACAGGAGTAAACAGTTCTCCTAGCATTTCCTGCAAATTCTCACATGTTCCCTGACTGTAAGTGATGCGCTGGATCTCAGTAGGGGAAACCAGATATAGAGCCTGCCCGTTGTTGGTGAAACAGAAAGTACGAGCTATTCTCATGTCCGTCAGTGGCAAATAATTGACATCCAGCAGTGGCCTAAGGCTTGGCAAGCTGAATGTCATGATATGTCCATTGGCACAGAAGCATGCAAGGCAGATGCTCCCATTCAGTCCCACAATATCAGCACGAAGAACAAACGATGTTTCAGTTATGTTGTGTTTATAAATACAGTTTTGGGATGGCAGCGAGATAATTTTTGCCGTTTTTCTGAACATATTACTGTGTATTGGGTTTCATTTATCTCCTGAGAGGACGAGGGGGAGACAGACACTGGCCTCAGTTTCCTACATTTATCCTTGTCATCCTTCTCCTCTTGTACATTTGGTTCTCTCCAGGGTTCGTGTGCTGGGTTGATGAGGCTTCCTGTGGTGTCCAGAAATGCCATTTGCAAAATTGCCCCTTTTAGTCTAAATATAGTCCCACTGGGAGACACGATGACCGGCTGAGTAAGTCTCTGCTCTCCTCCAGGTGGCAGATTCAGTACTATGACCAATACAGTGCCAAGTGTAGTCCCTACCCAC
>UN000181 
NNNNNNNNTTTTGTTTTGATAATTGGCTTTTATTCAGTAACTTTCTAAAACTGTAGTACATTGTATATCTAAAGCGACACGCGAAGTATAATGTCAACTATGGCTTTACCCAAAACCCATATAAAATAGTAAGTAGGTGCAAATAAATACTGCTATTTCAGCCATTGAGTCGGGATCTATGTTCCCTGTGCCAGCTTTCTATAAGGCCCGCAGCCCGCAATGGCCAACAGTGACATTACAGAGCACATTGAGCAGCACACGATTCCAGACTTCAGTCTGCAAATCTCATGTTGACGCTTGCACAAATGACATTCAGAGCACAGATTGCATTCGCTTGATTGGCAGAGTTTTAATAACTTACTTCCAGTCATTTACCTCAGCTTTCTGAACGGCTGCATGGACTGCACATTACACAGCGGCCAACGAAATGTTGTAAGCAGTGCCAAAGTAAATTGAAACAAATGCCAGATCTGAAAATTCAGTTCTCCGCAGCACAGCAGGTGAAAATAAATAGGTCAGCAACATAAACACAGTACCCTCAATGAAAATTAATCAAGGACAAAGGCTGTTTTATTCAGAAGCTTTGGAGAACAAAAGGATCAGGAAAATCATTTAGGAAAACACAATGGCTGAATTTGCAAATACATATTTCACGATGTAAGGAAGCAAAGCCATTTGGGGGAARAAAAATACCAAAATGAAAGCATGTAAAGGACACAACAGAAAGGATAACAAAACTCATAAGTAGTACAAGGGAGATGATTGAATGTGTAACCAAAACAAGCTACACAGCTAATAGCCAGGAACAAGTTTAAACAACAAAATTATTACTATCTAGACAGGTTTGTACCCTCAGTTCCCAGANNNNNNNNNNNNNNNNNNNNNNNNNNNNNNNNNNNNNNNNNNNNNNNNNNNNNNNNNNNNNNNAAAGCTTTGCAACTGAAGCTCTTGTTAGTGTTGCAGTATACCTGGGAGGAATTGCTTTCCTTCTCCCATTCAGCCAGTGGGCCAAAGAAAACTCCATCCCNNNNNNNNNNNNNNNNNNNNNNNNNNNNNNNNNNNNNCCTTCNTTAAATTATGAAACCCAGGTCAAGGGCCAAGTACTTTAGTGCAGATTAGACATAACAAATTGGTAAGAGAGAAAACCGGTTAAATCAAACAGTACTGATTCTGGTGACAGCAATCGCAGGCTTAGATTCCTNNNNN
>UN000182 
AGAGGGACGGGATTACTGATAAGGGAATGGAGTTTGTGTTGAGAACTGAAGACAATAACTTTATCAATGATGTGATTCCGACATTTACATTAAAACCAATGCAGGCTGTAATTTCAAACCAGCCTGAGGTTCTCTTTGGGACTGTGAGAAACCAGGAAGTCAAGCTATTGGCTGGGTGTTATAGGAATGAACAATGTGTGGCTCAGTGATGAGCCTGGCCATCTGGTATAGTAACTGAGGAATGACTTCAACCATTTACCATCTCCAGAAATGATTGCACAACCTAATTAAACCTGCAAATGTGTTTCTCTCTCTGCGAGGTCTGGGTTATGCCTTCAGTGACTCCTCCATGAATCTTTTATTCCTGATTCAGCAGGGGTATTCTTTGTCCTTTAGCTTATTCCTTTATTTATGTCTTATTAAAATCCATACATCTGTGTGCATGAGGTCATGATATATTAACTTTTCATCTTAAAGTGCATTATGAATATTTATAAAATGGCATTTCTTTCACNNTAACTGGTAAAGNNN
>UN000183 
NNNNNNNNNNNNNNNNNNNNNNTTTTGATTATTATTATTCACTCTAGTTACAGCAGTGTCATATGGTTCCCCAATTAACCTTGCAAGTATTCGCTCTTGGGAGTTTTCTTCGACAAGAGACTCCACTTCACCTCCCAGCACCCTCACATTTTCAGGTTTAAGAAGCAGAAGTCCTAATCGGCAGGTGATATTACCCAGCAACAAGACTTTTTGTGCCNTGGTGAAAAGGCTGCTATTGAGAGCAGGAATAGACTGGTACTCCATAGCTTGGAGCTCCTGAACTCCATCTGTTAATTGTAGCATCAACATTCNNTTGGTTTTGCTTCCCAAGATCTCTGGGATATCTGCGTTGATGTCACTTGTTCATTAGTGGNNNCCTTCTCCCTGATTTTTTTGCAGCTGGCTGTATGCAGCTTGACTGACATCAACTAAGGAATCAATCTGCAAGCAGTGAAATCCACTGAGCTCACACTTCTGCATTTCCGAGATTCCATCTGNNNAAAACAGGGTGCTCCAGATCTCGGAGATCAGTAAGAAGCCATTGCTCAAAAACTTGTTTGTTGATTTGGGCCTGTGTTAAAGCAGCACCTTGGTTCTCCTGTTGAATCCACTCTACACATGCTTGAAGCCAATGTGAAGGAACTTTGAGGTGCCATGTTGCTGCCAGCCAAGTTTCAATTCTTGAAGAAATCATTTTAGTTTTCTAAATTTCATTTAATGGTCTTAAATTCCATAATGAAACATTACACGGTTCCCCATCCCCAGTTGCAGCATCTACATTTTTCCGAAACTGAGGAATTTGCCCGCCACCCGCCCGCGCAGCCAAATATCGCGACATCTCAGTTCTTCATCGTTTGGTCGTCGTTTAATTGTTCGTTCACCACAAAAAAGATATAAAATAAAAACTATTAGGTGACGATATTTCTTAATGCGGCCATGATAATATACAGTTTTAAAGAGTAATCACTCAAAGAGACTCAGTAGGAACCATGTATATTATGAATTTGATTTAATTTCATNNNNNGTAAC
>UN000184 
NNNNNNNNNNNNNNNNNNNNNNNNNNNNNNNNNNNNNNNNNNNNNNNNNNNNNNNNNNNNNNNNNNNNCNACAATTTCAATAAAAAAGGTTGAGGCTATGTTTTAGTTCTTCGGGCAAGTAATAAATTGTAACATTTATCTTGAATGTATCATAGATAAGCTGCTATATAATGATTGCCACTTCAATTAGCTGTGAAATAGGTGATTATTAACTGTTCTTACTTAGCCTTCTCATTTCTGTAAGTCTGATTACATTAACTAGAAGTGGGTTTTGATTAATTTTGGCGTTACTGTTTGGAGTGTCTTTGTAACTACTGTATTGTAAATGATGAAACTTTTAATTGCTTTTGTTTTTATTTTGGGTGTGTGTTTTTGCATCAGTATTTTACCTTAAGTAACTTCGAGCTCATCACTGCATATAAATGGATGTATTGATGTAACTTAATTTTTATGTTTTCTTATTGGCATTGTGTTAGAGAATCTGAATTGCTGTAGCTTGCAGGATTGACTTAACTTGGTTTTAATTTTTTTTTTGCTAACGCNAGTTTGCCACTGN
>UN000185 
NNNNNNNNNNNNNNNNNNNNNNNNNNNNNNNNNNNNNNNNNNNNNNNNNNNNNNNNNNNNNNNNNNNNNNNNNNNNNNNNNNNNNNNNNNNNNNNNNNNNNNNNNNNNNNNNNNNNNNNNNNNNNNNNNNNNNNNNNNNNNNNNNNNNNNNNNNNNNNNNNNNNNNNNNNNNNNNNNNNNNNNNNNNNNNNNNNNNNNNNNNNNNNNNNNNNNNNNNNNNNNNNNNNNNNNNNNNNNNNNNNNNNNNNNNNNNNNNNNNNNNNNNNNNNNNNNNNNNNNNNNNNGTACTTATAAGTCCATCTGCGTGCTTCTCCTCATTACTTTGGTCCTTGGCAATACTTGTTACTTCTTTGAGGTTTTCAACTTTCCTTCTCTGTTCATCGTCGTTGCAAGTTTTGACTTTTTCATCAAATAGCTTCAGTTGATCAATTAAGATCTGTAAATAAGCATCAGCTTCAGCAAGCTTTTTGTCAAAATCTTGCACACTTGGAACAAATCCTGTTTCAACACCCCTGAACTGCAGAGTGTGACGAAGAATGGTATCCTCTAATGCATGAATCCACTGCTCTCTCTCATCTGCATCACGGGCTTGAAAATGGAATGTCTTCTGATCCACCGTGACTGTGAAGGTGCTGTCATCCTCATCATCTATACCAATCACAGCTCCCCGCAGTCTAACACAGCCTCTTCGGGAGCCACGCATCATTTTGTCCTTAGACGTGTAGTAAGAGAGTAAGCCAGCGTTATAGTCCAACACGAACCAGCGGTACTGCCATCCTTTCATGACGTTGGTCCATTTGCTGAGCGGTCCTTCCATGATGGACGCCATCTTCAGGGAATGCAAACAAACCCCCCNNGTA
>UN000186 
NNNNNNNNNNNNNNNNNNNNNNNNNNNNNNNNNNNNNNNNNNNNNNNNNNNNNNNNNNNNNNNNNNNNNNNNNNNNNNNNNNNNNNNNNNNGNNNNNTCCCCCCGTCAGTAAGAAGTATGAATGTTACATTCATGGGGCGATACATTAGAAGAGGCGTTTGAACAGGTTGTTATGGCCATGTTCGGTTATATGACTGACATTGAAACTGTGCAACCCATAACAACAATTGAAGTAGAAGCTGAAGGGCATGACATGCTGTCTCTGCTCTATAATTTCATGGATGAATGGCTCTATCAGTTCAGTGCTGAGATGTTTTTCATTCCANNGGAGATGAAAGTGATTCATATGGATAGAGTTAATTATAAGATCCGATCAATTGGGTGGGGAGAACAGTTTGATTTGGCCAAACACCCCCAGGGCACTGAAGTCAAAGCCATCACATACTCAGCAATGCAGATTCACGAAGATGAAAGTCCTCAAATTTTTGTCATAATTGATATTTGATTTTTTAGATGTTTTGAANNNNCTTGTGT
>UN000187 
NNNNNNNNNNNNNNNNNNNNNNNNNNNNNNNNNNNNNNNNNNNNNNNNNNNNNNNNNNNNNNNNNNNNNNNNNNNNNNNNNNNNNNNNNNNNNNNNNNNNNNNNCTGGATTGTGGACACAACTTCTGCCGCTCCTGTATCACCCAGTGTTGGGAAAATAAGATAAATTCCTGCCCGGAATGTAGACAGAAGTTTCGGGAAAGAAACCTCAGAGGCTGTCGGGTCTTAGCGAATCTGGCTGAGAAAGTTCGAAAATTAAAGCTGATTCCGAAAGAGGAGGAAAGTAAACTTCACTGTGAGGAACATCAGGAAGAACTGAAGCTGTTTTGTGAAACTNNNNNNNNNNNNNNNNNNNNNNNNNNNNNNNNNNNNNNNNNNNNNNNNNNNNNNNNNNNNNNNNNNNNNNNNNNNNNNNNNNNNNNNNNNNNNNNNNNNNNNNNNNNNNNNNNNNNNNNNNNNNNNNNNNNNNNNNNNNNNNNNNNNNNNNNNNNNNNNNNNNNNNNNAGAAACAGAAAATTTCCCAAATTAGAAAACAGTCGAGCAGTCTGCAGACCCACATCATATCCGAGTTCACTAAAATGCACCAGATTCTCACTGAGAAAGAGCAGCGTTTAATCCGAGATCTCAGGGAAGAAGAGGGAAAAANTTGTAAAAACAATGGAGGGAAACCTTCGTGAAATTCAGGAGAATTAAAATTCTATTCAGGAGAANNCTCTCACAGTTAGAAAAACTGTTGGAACAAAAAGACG
>UN000188 
NNNNNNNNNNNNNNNNNNNNNNNNNNNNNNNNNNNNNNNNTGGTTTTTTTTATACAATGACCGTTCTGCCTGAACAGAGTCAGGCAGCCGGGCTCAGTCTTTCAATGTCCACTTGCTGCACTCATCCACTGCCAGTGAGACACATGCAAAGAAATGCAGCAGCAGTCTGGCCATGCTCAAATCAGCCCCCGGCGCTTCTTGTAGTCCTCCAGGTTTAGGGATCGCCTTGGGGTTCCATCTTTAACGGACGGAGTCTTTGAACTCACCGACAACGACTTGGATTCTGCGTTGGGTACTTGCAGATCGATCTTGATGTCGAAGTCGTGTGCTTTGAAAAGATCCTCAGAGAGGTCGGAATTGGATTTATTATTACTGTCCTCCTTCTTACTGCTTCCCTGGTCTTGCGGTTTGTTTAATTCCAGTGGCAGCTCTGTCTGGGATCCGGACCCATACTTTGCATTCAGATGAGCAATGATTGCAGCCTGGACAGCAGGATCCCGGGAATTGGAGACGATGGTGGGCTGACACTGGCGTCTGGTGAAGGGGTCCATTTGTTTGGTTCTCTCACTCTGGACCTCAGCCAGCAAAGCCTTCTCAGACTCCACAATGTTCCACTCTCTGTTCCTCTGGTTTATGTAACTGATGGCAGAGATGTTTTTGGTGCGAAGTCTATCGAGGGCCTCAGCCCGTTCTTCTAGTTCATTCAGCTGATCCTGGATTTGTCGTGCTTTATCTGGCTCACCCGCTTCTTCTGCCATTGCCTTTTCTTTCATAAGCTGAGTCTTTTTCATTGCGTAATTGGAAGGTGCTTTCCTGAATCGGTCTTTCTCCTTCACAATCTCTTCAATGTCACGGTCATTGAATTTATACTCCAGTGCCTGTTTGATCTGCTGCTCCTTCTTGTTGACTTCATCCATGGTTGGTAACTGCATTCCTCCCATCATTATCGTCTCTCTCCATTTCATGAACTCTGTTTCTGTGAACTCTTGGTTTGACACAAACTCAAGACGAAACACCCGTTCATCTGAGCCATGTCGTAACTGCAAGCCTTTGTTTGTTCTTGAACTGCCCAGTTGGTAAACCTTGCCAGTTTCTACAACAC
>UN000189 
NGTTACGATGCATGTAAGCAAAGTTGCTAATTGGTGCTGAATTGTTGGCAATGCTGTGCTACTGGTTGGGAGTGAGATTTAACTGGGATGAGGTTACTARAGTCAATTTGCTGAGGATCCATAGTGAGCAGATAGAAAAAAAACTTTCACCCCACCTCTCCACAGTCCGAGGTGGATCAAACTGAAATCTCGGAGGTGAAAGGATGGCGCCCACCCCATTTCCTATTTTGAAATTTAAAAATAAAACAACTTTATGCTTCAGGGCAACCATTAATAAATGTATAATGCTGGTTAATAACTAGTAAGTAAACATACAAGTTTTGAATAATTGTTTCGCTTTCAATTTTGTTATACAGAAACATTGTTTAATATTTCACTGAAAGAAATGTCGATTTGGCTCCCCCCTGTGCTATTCTTATGGAACTACATCTGTAATACTGAAAAGTCCTGATCGTGTCGTATGCTGAGTAAATCATATACATGTNNNNN
>UN000190 
NNNNNNNNNNNNNNNNNNNNNACAAGATCAACTTTATTGGGATTAATCCAAAATACAAAGAAATTCCCTGTATCCAGAAAGTAAAACAATGCAAAAAAAAGAAGCAATTTATTGCAGGGATGTCACACAGCTCTTTATCCCTCCCTCTAACATTTTTATAACAGCGATCGCCCCAAATGTTGCAGATTGTTCAAAATAGAGTAAAATACAGCGTGTTGCAAGAACATGTACATTGTGTGGAACGTTATTTACATTAAATTACTGTCATGAGGTTAGCAGGTTCCTCCCGTCTGCTGCTGGAATACATCAATGGTGTCTTCGTCTTCCATTTCCAACATAGCCGGTGTATCAGTTTCATTTATTGGCTGCCCATCGAAACGAAACCTGATCTGTCTGATCTGCAAGCCCTGTCGCTCACAGTATGCTTTCATCAGTTTGCTCAGCGGTGTTTGCTTCTTTATCTTGAATTGTACGACTGAACCATCTTGTCCAGCCACCTTCAGGTTAATATGATCATTCCTGTGGTCATTCCCTTCACTTTTAACGTTTTCCCCCTTGGCTTTATCCTCGGCCATTTCACGGCTGCGCTCTGAACTCCGGGCTTTTCAATGGCGGCCTCGCCTTTTCGCTTCCGCTC
>UN000191 
NNNNNNNNNNNNNNNNNNNNNNNNNNNNNNNNNNNNNNNNNNNNNNNNNNNNNNNNNNNNNNNNNNACTGGAAACACAATGCCTTGAATACCTCATCCTGTAGCAGTACTGCAGGGGGTCTTCAGTCCATTCCCATCTCTTTCAATCTGTGATATTTTAAGCAAGGCGGCAGCTGCCATTGTGTCTATAATGGACGCTGACGAGTTCAGCAATTTAAGGATGTGTTTTACGGTTTACAGTTGTTTAAATGTTTCAAAAATTCTGTTCATTACAGGGTGCATGTTGCTTGCCGTCCAACTTAAAGTTCTCCCCAGCGTCCCCATGGAGGCACACCGTCCCCAAAGTGCAGCAAGGCTGGTCTCTGACCACATTGTGGTATCCTTTCTGAGGAACCCGTTGATACCATGCCTTTAGAGGTCCAGTTGACAAAATCTGGCTACATTGTGGATACAGAATTTTGTTAAGGTTCTTGCGGGGACACAATTGCCGCTTCACAATTTGTAAAAAGTTGTATGTTTGTAACTCAGTTGAATTAAAATGAAACGCTCTTAGAAGATTTAATGCCATAGCAGCTTCAGCAATTTTACTTCAGACCTCTTCATCTAATCGGGAGTCAGAGCCTCGACGCGCGGCCGAATTCACGCTTCCCCGGAGTTGCAGTCTCTGGCTCTGCAGGTTCCCAGCCCCAGTCAGTGCTGATTCA
>UN000192 
NNNNNNNNNNNNCTCCTCCTCCAGATCTCGAGCTGAGGCGGTGGCCACGATCTAACCGGCATCGAGTGAGAGGCGGCAGGTTGTTTTTGCATCCCTGGGTCTTTATTATTAATTTCAGCTTTCCCCACCCCCAGAGATGGCAGCCATTCGGAAAAAGTTGGTTATTGTTGGAGATGGTGCTTGTGGCAAGACATGCCTTCTGATTGTGTTCAGTAAGGATCAGTTCCCTGAGGTTTATGTACCAACTGTCTTTGAAAACTACATTGCAGACATTGAAGTGGATGGCAAACAGGTTGAACTTGCACTCTGGGATACAGCTGGGCAAGAAGACTATGATCGACTCCGACCACTCTCCTACCCTGACACTGATGTTATTTTAATGTGCTTCTCAATTGATAGCCCAGACAGCTTGGAAAATATCCCTGAGAAATGGACACCTGAAGTGAAGCATTTTTGTCCCAGTGTGCCTATAATTCTAGTTGGAAACAAGAAGGACTTGAGAAATGATGAGAACACACGAAAAGAGCTTG
>UN000193 
NNGTTTGTACAAGCTTACAGAAGAAAAGNCAGTTTTTGAGATAGTTTCTTGTTCTACTCACGCTCTCCGAGATACTTTGTACTGTGATGGATACTTTTCAATTCCTTTAGTGTAAACATGCGTAATACTTTTCCTCTTCAGTGCATTATATTGTGGGTAAGTAAANGAGTGATACTAAGTTCTANNNNNNNNNNNNNNNNNCTCTTCCCCCAACCAGCACTACCACCAAAAAGGTTGCACGCACTTCTCATAAACATTTTCGTTTCTTCCTTGTGCTGTTTTCCTTTAATAGTTGCAAAGCATTTATATTAATTCATAATGTATGATATCAATGATCTGGTTTGAACATGTATTGATTGTACAGTATTGCCTATTGATCTGTAGACTTCATTGGCCAAAGTGTATTATAAATAAAAAAAACTTTATNNNAAAAACACACA
>UN000194 
NNNNNNNNNNNNNGATCATGGTTTCTGCCAGCTGGTCATGGAACAAACTGATGGAGGTCTTGGGATAGTCCGTAATCCAGAATGTCCCGACTCCTTTCGAAATTCTGCTTGAGGGTGAGAAGACCTTTGTGGGGAAACAGATTTATATGAAATAAGTTAAGTGAATTTGGAGTAAATCATTTTTCAAATAGCAGCCAGAAGCTATATTAGATTTGCACTGAATTGACTGAATTTATGCCATTTGTGATGAAATGTGTTGGTACCTTTTTCTTTCTGTTTGNCAGTTCTTGTCTTGGCTGTCATTATGTAATGGTATTTTGTGACATCGTTTATGTAACTGTACAAACCCTTTGTGTTTAATCCACTGATATGACCTGTAGTGTAGTTTCTGCAGAGTTTTTTGAGTTTTATTTGAGCCGTTTGATTGTCCACAACATTCTTTATAAAGAGCTTCAGGTGAAAATNGTGCTGTATCTAGAACACTGGAAGTCTCTTTTTTAAAAAAAAATGGAACTTGTTATAGGAAGAGGATGGTACTACCAGGATCTGAAGGATTTTAAGNATTCCCTGGTTGACAGTAGCTTTGGATTGTATTTTGCTTTGTGTAACAGGCTGGTTTCACCCAAACTGTTAATGTCTTCTACTGTTACGGTTGGTTGTTCTGGGAGTAAAAACTTGTTTAGATGCT
>UN000195 
NNNNNNNNNNNNNNNNNNNNNNNNNNNNNNNNNNNNNNNNNNNNNNNNNNTGTGACTCATAAAAATACAAAGGAGATGCCTGGCTTCAGACTCCATTTTCCTTTGTGTCTGCCTGCAACCAAGATGCTATTTTTCTCTTTAAATGCCTCTTTAAGTTGATAATATAAATACCTCAGGAACCCACGTCGTGCAGTCACCTCAGCGTGGCTGTCATTAACTACATTACCATTTTTGCTCATTTTTATCTGTCCAATGCATTTTGATCCAGTCCCCATTGCAACAACTTCCAGGGCTACATCATTTCTCTCAATACTACAACATGGTTTTGTGCTTAGTTTTCCCTCAACTTTTACCACAGCTGCAAGTAGTGTCCATTCCCGTCTGGGATCTGGCAGACCTGTCTTTGGTAGTTTGGTAGAATAGTGCTTATAGCAAAGACCAGCAATTTCATCTGCTGTCCACATTGCGGGAATCCTCCAGAGAGTAGCCCACGCACCAGACAACGAGATACCACAACGCATGCGCGCTNNNNGTNN
>UN000196 
NNNNAAAAACTCATGTGCAAGATAAAAGCTGAAACCTTTAGGTACGTCATGTAGATCCCTGTACCATGAGATTGGAAGCCCTGTTTTGGTAATACCTGTCTTGTAAATTGCACCTGTGGGATCATGTAGTAAATGCTGCTCTCCTTCAGTGAGRAGCTGTGCTTGAATTTCACCAAGCTTTGGGCTAACCTCAACCAGATGCACTGAAATCTCAGATTCCTTCAGCACAGAACGAAGTTGGCTGAAGACCCTTAGAGCATCACTTGCTAAAGTACCCCTGCCAGGCCCAAGTTCTACGAGTTGAAATGTTTTTGGTTTTACCAGCAGCCATCCACTCGCTTACGCACCACACTCCAAGTAGTTCTCCAAAGATCTGACTAATTTCAGGTGATGTAATGAAGTCTCCTTGTGGTCCTAGAACATCCCTGTGTTGATAATATCCTGTGACAGGATTGGTTAAAACTTCCCTCATATATTCTGCTACTGAAATTGGACCTGTTGACTTTATTTTTGAAATTAGGTGCTTTAACATCATATTATCTTGGTTGCTTTCTGTGCTTTCCAATGTTCTGGAGCATGATCTCATCCATTGACCTGCGGATAATCTTCCACATACTAGGCAGTCTTTTCTAAAAATAACAGAGGAAATTTCTTTGCACAAATACTTTAGTCCGGGAAGGAACCTCATCGTGTCCAGTTTAAACAGTTCCTGCACCTAATCTCAGTGAAAGACGAACAGCTCATAGCAACTCATTGACAGGNNNN
>UN000197 
NNNACAGTAAACTTTATTTATGGAGCTCCTGATGAAGCTACATGCTTGTACCAAGACCAAGGTTAGAAAACTCTGCCCCTAATATTACTCGCACTTAGGGCTGATTCATCTATAGTCACATGATCCCCAAAAAAGTATGAAAGGTTTTACTTACAATCACTACATCTCTTTTTCTGAGCCCTTTTCTGGCCAGCTAAGCTTTTCATTTCTGCTCACCTCTTCTAATGCCCTTCCAAAAATCAACCAACAGAGGTCATGGTCCTCAGTGACTGTCTCCCAGTTGTCAGTATCTGCCATCTTCATATCTTGCTTGCAAATGTTGTAACAGAATATTGATGTCCAGGAGGTCATGACTCAGTGGTCAGTTCACTGTACATTAGGTCTTTGATTATACGACTGTCACCTATCTGATGAACATGGCCGAACAGTGCAGACATCGTTGGCAGTGAATGTATACTGATGGAATTAACAAGCTCCAGGATCGCAGAGTTGGTGACCTTGTCAAGGATGCATAATACAATACCAGTATAAATTAAACAGCTTGACAATTAACAAGTCTAGGAGGCATTTGATGTTGTTCCACTTTACCTGTAGTTACCACATTTCTTATTGCAGTGTTGCAGAATCAACTATACTGCTAACTGTCTCCCTATTAAAACCCTGAAGCTACAGCCTCTGTAACATTCAGGATACCTGCCAATTATACTAAGTTGTTGAAGGAAAGTGGCAACATGAGAATGAAGGGCTGACTGTACTACTTTCACAGCCTTGTCGGCTTGATTTTGTAATAAGGTTAAGTAAACTACTAGTGTGAAGATTAACTCATCTGCAAGGTATTTTAGTTCAAAATCTAATAACCTCCTAATATTATATAAAATGGAACAGACCTATCTGCCTGGTGATTGCATTTTCATTCTAAATGTGTAATTTACTAGCTCAGGTCAAAGAGGACATTCTGGGAACTTCCTGTACTTTACTATGACTCCAATATCAATATGGGAAAGGCTTGCTCAGGACAGCAGGACAACACAAGAGNNNGTCCAGTGGCCATGGCAACTTCTTAATTTGAAATAACTGTAAAACAGATTTTAATATAGCTGAGAAGAGGGNNGTGAGGAGGAAGAGGCTCCATTTTCAATAAGCTTCAGACAGATGGCAATATAGAGCATTGAACCAGCTTGCTTGAGGAAGCATAGCAGGGAAGCCAAAGGGCTCAAAGCTAAGTTTGTATGGTAAACTATCTTTCTGTGCATCTTCAGATTTAAGAGATAAAAGATAAAATTAGCTACCATGACAGGTAAACTTCTATTTATAATTAAGGCCACTGATTAACAGTTTCTATGCAAATGTACAAAAGATGATAAAAAAAATTGAGCCTTATACAGTATTAACATCCTGCAATACTCCACAATAAAAAAGCAATTTGACTGTTCATAATCACAGGAATCATTGACCCTCCCCCACCCNNNTAATACCATGATACTACTAGATCACCC
>UN000198 
NNNNNNNNNNNNNNNNNATTGTCTCTGTAATAATCCAGTGNCTGCTCCTGTCTCTAACCATCACTGTCCCCACACACAATTCTGCTGTGCAGGATCTCATTGCTCCAGTGTCCTGGCTTGTCAAGAGTGGCTGGGACAGGCTGATTGACTCAGTGATGCTTCACATTGTGTTGGCTGCAGTGTATTTAACTTACACCTAGGGTCACCAGATTAAAAGCTGATACAGAAACTGCAGCTCCTTAACATTTTGATACTGAAGTTAACCAGGAGACAGGGAAGTTCTTTCACTACACACAGATGCACACCACCTGGTTCACAGAGTCCAGAACAGTTTCAGACTCTGCATCCAGTCCCCAGAAACACNAAGTTTCTGTATGCAAGCAGCAATGTCAAACAGAATAATTATACACTGGTGTTTTGTGGCTTTAATTTTTTTTAATTTATTGACCAACTGAATGCTCAAAGTGTCTATATTACAATCTCAAACACTCCCTGATCAGATCAATTTATGACTTAAAACTTTGTCAATCCTTGGCAATGAACAGTACATCAAAATGAACATCACAATATTTTACAGTTGTACCATACACATGTAGCACTGCACTTGAGTTTGATACAGTACACAGACTCGTACACCCCAGACCTGCATGCTTCCTTAGGAAATGATGTGGCACAATGAACACAGCACAGTGGGTAAAGGGGTCAGCAAATCTCATCAGAGTTGGTGACAGTGAGCTCTCACCTCAAGGTTAAAGCTCCCCTAACCTGATGGCAGGAAAGGGAAGTCAAGGTGGGCAGTTGGATCAATGGCTGAGAAGCTGGGGCTTTGGGGAGGGAGTGGCAGTTAAAGTGAGATGAGAGGAGTTCTTTTAGAGGATAGGGTGGGGTGATGGGACTGAGCCATTAGAATACACAAACTATGGATGGAGCGAGCGGCCAACTTCTATTCCTAATGTTATGGCCTTTACTTACACTGGGGCCCATGTTCTAACCTTATACCAATGCTCAGGGGGGTGAGGGAAGAAGTGATTGTGTGAATGCTTTTCTCCCTGCTCACTCCTGTTTCAGAGCCCAGCCTAGACTCCATAGGGATCTTACAGAAGTAGTTTTGATTCAACTCCCAGGACAGAGAGATACTTCATTGTTTAGACATTGCTAAGTTGTTTCGAACCATATCAGACAGTCTCTAAAACTTTGGTAGTTCTTTGTCCTGCTTCATGGTTAAAGAAAATACAAAATTCTTTTTGTACCTAATGTGGGAAAGTTGTCAAATACTGAAAGAAGTTTTTTTTTTAGTTTGAATCCATGTTAAAGCCCACAGGCTTCACAATTTAATCTGGGAAGTAAGCTATTCCTGAGTGAGATAGCACCC
>UN000199 
NNAATTGAGGCAAAGCATGCTAAGCAGAAGCTGGAGGACAGACTAGCAGCAGCAGCAAGGGAGAAGCTTGCACAGGCTTCGAAAGAGTGCAAGGAAAGGCAGCTGCAGGCGGAACGCAAAAAGAGAGCAGCACTTTTTCTTCAAAATCTGAAAACTCCCACGCCCTCTGGAGATTTGGAAACTGTAACCTTGGAAGAAAGCCTCCCAGAGCATACAGATTGACAACACTGAAGTGTTTTCCGCTAAATTTCATCAAAGACTCATCAAAAAGATAAATCCAGATGTGGGATGCCGTTCAGCCCATCTAGTTCATCCTTCCGTAGAAACCTGCCGTCCTTCTAATGCAACATCTAACTGTCTCCTGAATGATTCCAGAGATTATGCCTCTACTACCCTGCCCAGAAGATCAATTCAGGTTGCCAGTGAAATTTCTCAGAAAATTGCCTCCGCGACAGAAGCCAATACATCTCAACAGATTTTGACAAAAAGTGCAAGATCTTCAAAAGATAAAGAAAAGAAGAAAGAGAAGAAGCACAGGAAGAAGTCTCGTTCCAGATCTCGGTCACGTCCCAGATACCGATTGAGGTCAAGATCAAAATCAAAATCGAGATCGCGGTCAAGGTCGCGGTCAAAAGCGAAACACTCTCTGCCTAGTGCCTATAGAAGTGTCAGACATTCAAGATCAAGATCGCCTCATGGAAGAAGAGTTCCGTCTTCAGAAAGACGGCGGGATGAGAGAGAGAGAGACAGAAATGTTCCCAGTGCCTACCGTGTTGGTAACAGTTCAGGCATAAGCAGCAGAAAGAGATCACGGTCTCCATATGAAAAGAAGAAGAAAAAGAGTTCAAAATCTCATCCCAAGTTAAAAGGAAAAACTTTCCGTTCACGCTCGCGATCTTTATCNNN
>UN000200 
NNNNNNGGGAGGACCAGGCGGCATGCCGGGATAGTTCGTGCTCTGGGAGGATTCACTGGGAGGATTAGGAGTGAACATGTTGGCTCTCCGAGTAATCCAGAAATCTGCAGCAAATGGAAGGATGCTGTTCCCAGGATCTTTCTGCCAGATCAGCACTGCTGCCCCTTTGAGAAGTTTCAAGTACGTCAATATGAAGGAGGAACCCACTGATATGCGTACGATCACTGACAATGCAGCTCAGACCCTGTTTTGGACAGAGTTATTTCGAGGCCTTGCAATGACCTTGAGCTACTTGTTTCGGGAGCCAGCCACCATTAACTACCCGTTTGAGAAGGGGCCCCTGAGCCCTCGGTTCCGAGGTGAACACGCACTGCGAAGGTATCCTTCAGGCGAGGAGCGCTGCATCGCTTGTAAACTCTGTGAGGCTGTCTGTCCTGCTCAGGCAATCACAATTGAGGCAGAGCCAAGGGCTGATGGGAGCCGGAGAACAACAAGATATGACATCGATATGACAAAGTGCATTTACTGTGGTTTCTGTCAGGAAGCTTGCCCAGTT
>UN000201 
TGTGTGTTTTCTGGCAAAAATGTTACTTTCTTTTATTGTGACAATACAATAACTGTTAATTTGGGGAACAGTGACATTGAAATTATTTAAGAAAAGAGCTTAACTTGGTAACACTCAATTCCTTTTGTGCACTATTTTAAATGAAAAGTTAACTTATTTATTTTAATTGGGTCGACAGCTCTCTAAGATGAAGGAGTTTCATAGTAACATGTTCAGTCTTTTCACAATATTTACATAGTGCCATTTTAAGCACTTTAGAAAAATTGTTTCTAAAAGACTATGTGCATTTTAGTCCTTATTCTAACACAGAAGCTGAAAATTCAAACAGGTAGCATGAAAAATGTTCTGCCCAGCAATTGAAGGATTAACATGACAAATCTATTCAGACCTTGTAGTTATACATGAGGTCAGGGCCTACCAATGAGGGCAGAGCAGAATGAATAATGATAGTCTAAGTCCTGTAAAAAGAGCCAGTCTCAAGATGCAGCTTTCCACTCTAATATGGCTAACAAGAACCCACTGAAGGTTCCACATTAAACCTGCTGCGCTCAACAGACGGGAAAAAACCTGCACAGAAATAAAATGGCTTTCATTTGGATTTGTAATTGCCTAATGGGCAATAAATAAATTCAAGGTGACAGGGTGTCTAACACCAATCCCTCTTTTCTTTGACACTCCATTGCTGCAGTTCAGATGTCTTGCCAGACTGAGGTGCTGCCTCTGTGGAATTCCACATTATACTGCAATCTTCGTGTTCCGAAAGCTTGAATTGTCCTTGATACTGTCTGTGTGCGTCTTATACTCCATAATGGTGCTAGGCGGTAGGTTCAACACACGGCGTAATGTGTCACGTATCCGAGCGGTAGTTGCTTGATCGCTGGCTGTTTTGTTCCACACTGAAATTATATCTTCTTGAAACCGAATTGACACCACAACGCCACAGATCTCCTCTCCAACCATAAATTGCTCTCCCAACATGGCCAGGATGATATTCTCCCAGAATCGGGATGCCAGGCCTTTGCGCAAGCGTATTATCCATTTACCGCCATTCTTGTTGGCCTCATCCTCCCACATGGGTTTGATACCCTCTTTGAAGAGGTGGAAATCACTATGTCCTGTCAAGTCACCCGGCCGCACTAAGTGGCTGTAGAACCTCCAGAACTGTTCTACTGACGCAACTGTTCCAATCTGTTTAATGTTCTGTTCATAGCTCTGGGTGTTGGCTGGTCTGCTCGGTGTGCGTCTGGAGTACCAAAAGGTGTAGTTATATTGTAGAGGGTGCTCGCCAGCTCCAGGTGTCACTGCCTTTCGTTTGGCTGTGCTTTGCGTCTTTTCCTGGTCACATATTTCTGTTTCTTTCTCTTTCAATGCCTCACTCTCTTCACTGTGTTCATGGTCTCCACTATCATCATCTTTCAGGGCTTGGAATTTATTGTTCATTTCTTCAAGGAGCTCCCCCAGAAAACAAGATGACGAAAACGGGTATTCGGTAAAGTGCCGGGTGCTACCGTTAACGATGGCTTTATTTTGAAAGAACTGGATACTTTTTTAAAAAACAAAAAAAAATACTGTCGGACTCGTAACGAGGAGGCCGAGTCCCTGGCGGCCCCCGTGTGCGCATCC
>UN000202 
NGTGGCTAACCTGAATGTAAAGGATGGCACTTTTACATTGAAAGACTTTGCATACAAGGAGATCCAGAGAGATTGGCCTGGGTACTCAGACGGTGACCAACAGTTGCTGAAGAGAGTTCTTGTTCGGAAATCCTGTCAACCACACAATGCTAGTGGGGGTTCTGGGGAGACACCATCATCGAGTCCAAAGGACAGTGCAAATTCAGCCTCTCCACCACAGAAACGATCATTGCCCAATGATTTTATTGATCCGCTGGCCAATAAGAAGCCAAGAATATCTCTTTTGACTAGTCGGGTTCCACCAACTTTAAACGGCAGGATAAACCCCTCCAATGGGAAAGAAGCAGGAGCTCCCTCTGTCCAATCAGCTGCCCCCGATTCAATTAGCTCCACTTCCACCTTGCCGATGATTGTGGAGATTCAGCGACCACACGACCTCCCTTCAGAAGTCAGCAGCAATTCAAGTCACAATGGCCGGGACTGCGAAAGCCAGGAGGTCCCAGAGCGAACTGTCTGCCAGCCCCCCTCGCATTTTGCTCGTCCGAATGCGCCATCACTCCATGTGAAGTCAAGGAAAAAATCTAAAAAGCACAAAGACAAGGAGCGAGCAAGGGAGAGGCAGGGCAGTGAGGCGGGGTGTGGAGAGCGAGTAAAAGTCTGTGATTCCTTCAGAGTTGCAGGGAGCAGAAGAAAACTGTTCCGCAGAAGTCTGCAGGGTTAAACGGTATGTGTAATAGCTCCAGCGTTCCAACATCG
>UN000203 
CTAGTTACGGGGGCGGTGCTATGGAGCGTATCGCTTTGCTGGGTCAATGTTTGCACTCAGTGGAAGGTGAATGAGCAGCAGTTTAGGGTGGAATGAATTATTACACTTTTGAAAAGCCTCACATCCTCTGCGGCAAACACGTGGAAAACAACTTCCATTGATTTTAAACTCACTCCCCCTCAATTGCACACTGAAGGATCCCTAACTCAGATTGGCGAATTTAATCGTTTGCAGTCTCAATGTTGTGTTCTCTACACTTCGCTGCCAACCTTTCCTGGCTTTTCCCAGAGTTGGTTAATCTGACCCATCGGGTAGAGGCAGCTGCCCAAGCTGGATTCAAGGCAGTGGAGGTGGCATGGCCGTACGATACTGAAGCGACAGAGTTAAGGAAAGCTTTAGAGAAGAATGGAGTGGAGATTATACTGATTAATACCCCACCAGGAAATAAAGCAAGAGGAGAACTTGGGCTTGGAGCACTCCCAATGCAACAGGCTGAATTCCGAACAGGACTGGATCTCGCAGTGAAATATGCTAAAACTGTGGGCTGCAAACAGATCCATTTGATGGCAGGACGTGTTCCAGTGGGCCTAGACAGAGCATCTGTTACCAAGGCGATGGAGGCCACATTTATAGAAAATCTGAAGTATGCTGCCGACATCCTCTCAAAGGAAGGGCTTCTAGGGTTGATTGAACCTATTAACACTCGAATCACAGATCCTTGTTACTTCCTGAATACTCCACACCAAGCTGCGGGGATTCTGCAGCAAGTGGATAGGCCCAACCTGAAACTCCAATTGATAATGGATGGGAATCTCACTCAGAACATTGCCAACTACTTCCCTCTGATAGGTCATGTCCAAATCGCACAAGCTCCTAACCGGAATGAACCAGATAGTCCCGGAGAGATCAACTACAGCTACNTATACGGCCTGCTGGAGAAATTGGAATATCAAGGTTTTATAGGCTGCGAATATACTCCAAAAGGCAACACTGTGGATGGTCTTGGCTGGTTGAGGAGCTACTGGACCAAACAAGGCACCAATAAGCTGGCTGATGTAAACTGAATGTCAGTAATGGAGATGAGGAGTAATTTGCCGAATCTCCTACTTGAGTAACAACAGTTGCATTTCTATGAAATCAGATTCTAATTCAGACTGAATTTATGGGATGGTCATTTGCGCAACCATTCATAAAGCACCCTTCAGAGGTTGAAAACCAGTTAGAATATAAAAAAGT
>UN000204 
ACTTTCACCATCCACAGCATTGAGGAATNNNNGGCATCTATCAGGAGGGAGGACGTCCATATTACGGTTCTTCTCTTGGTTCCGAGGTAAGAGAGCAATGCTGCACTCCTCNNNNNNNNNNNNNNNNNNNNNNNNNNNNNNNNNNNNNNNNNNNNNNNNNNNNNNNNNNNNNNNNNNNNNNNNNNNNNNNNNNNNNNNNNNNNNNNNNNNNNNNNNNNNNNNNNNNNNNNNNNNNNNNNNNNNNNNNNNNNNNNNNNGATAGCATCGTGAATGAAATATACTGCTCCTCAGTCTGAATCATGTTAATTCTCCGTGAGTGCAGAGTCTTCACACAGTTGTAAACATCAACAACCCCTTCACACTCTGCCATNGTCCAACATCACGTCCAAAACGATGTAGCATCCAGTTCTCCCTGCACAAGCGCTGCAGTGAACTAACTATTGGCCCTGAGTCNAGGAGGATTAGAAATCTTGATACGTCGAAGAAATGCGAGGAGGCCTGTCRCATGATAGGGAACTCCATGTTCTGGCCAGGCTGTGAAATGAAACTGCTGCACTTCATGTCTGGCAGAATAACCTCTCCTTTCAAGAAAGAAGGTTCTGACAGTATATTCTGCTCGAAACTCTGTTTCCATGAGAGTAACCTTTATATCTCCATACAGCTCTGTGTCATCAGGCCAGTATTTACAGCATTTGACCCGCCCAACCTCCACCAGCTTGGTAAGCATCACAACACTCGAGCAGCGCTCCTGCCACATCATCCTCCAGAAGTTGTACACCATTTCTTGTTTTGGTCCTTGTGTTGCCGTGAAGTGCTTTGCTTTGTGATNNNNNTCTATATAGCTCACATTAACATAGTCAGAACTGGAGTCTCCCAGCAATGGATGTAACTTGACCCGATGACAATCATAGGAAATGATGTTTTCATGTCGACTTTTAGAACGGTTTTCTNTCTTCTTTGACATTTCCCGAGATGAAACTTGACCCTCAAAGAAGCTCTCATACTCTTGCTTGAAGCCATAGCCCTCTGCTGTCTTCATTTGGTTAATGTGCTGTAGGAGGTCAGCTACTCGGACTGCAGGGTGCAGCTGGCCAGTCTGGTAAGGAGAGCCAGCTCGACCACGAGGGCTCAGAGAGGAGCTTCCTAA
>UN000205 
GTGACCATTGATACAGTNAAATAGAAACATGAGCAGAGTAGCATTGCAGAGAAAGGCAAGCCAGGTCCATGTGTTGAACGTTTCATTGGCCAACGATTTTTCAACCTGCTTTTTAGGTCAAGACTGTGAANNTTATTGATGTAAGTTTAATGAACGATAGGGGATTATGAGTAGTGAATTGTAGTGTTAAATTATCCATTCTGCTACATGCCATTGCTTCCCAGGAGGCTGCAGAGGCTAAACATTGATATTGTATCACCACATTTACCAGGCCACAGGCCTGTATGTTTCTTTGTTGTTTACAGACCTGAACATTGATGCTGTTAACCTGGATTAATGTGTCCGCTACCCCCTGTGGTCTGTCTAGCCTGTACCTGTTAGGCTGCTTTAGACAGGTTGTTTATATGTTAAATGCTGACTAATAAGTGTGTAATTATTCCTTCATAACAGACATTTTCTAGTTTGMAAGAAATATGTCAAGTATTGCAGAGTGTAAACACTTCCCAAAATGTTGCATTTAAATGTAATAAAATTGTTTCTTTTCCTTTTTATTTTGCCGATTGAAATGTATTTGTCAATTTCACATATCAGTTGTGTGNCTAATCTAGACCCCAGAACACTGTGATGGCTAGTTTTTAATCTTCTTAGAAATGGAGATTTGTAATCAATATTTTTGTTGCCATTTGGTGGGCACGGTTTAATAAAGTGTGAAA
>UN000207 
TCCTGTTGGATGCTGGTGAGTTGAGCTCTTGGAGATGCACTGCTACTCATTTGTAGGAATGGAGGTGGGCAGGCCTAAACTTGAAACCTAAGACCACCCAGGGATAGAACAATTCTCCATATTTCAGGCATATTTCCTATATTCTATATTTCCCAACCTCTCATTCCTGAACAAATTTTAAAAGTTGTACTGTTCACCACTGATCCCTCTTACCTCCAGCCTGCTGTCATCTTTCTTCTCCCCATTTTGTTTACATAATCAGTCGACACTCCTTCTGAATGTGCTTTTGTTCTAACTACAACACCCTATTCCTTGTTTCCTCACCACATTGAAATGAAAATTCATCCCAATCTGTCAGGCTAACTCGGAATTTTCTAAAATCTTAAAAAACTGGATTTCTTTTCACTTTTCTATTCTTTTTACAATTTAACAATTTTGGAAATAAATTCATTACCATTTTTGTTACTCTTTTCAACTTGATACTTTGTGTTAGTGGCCTTGGGCATTCATCCATGGTCATTTTTAAAACATGCAGTGTTTGAGTGTAATATGTATAATAGGGTGTTTTCTATTCTATTGTACATTCTTGTTTTACAATGAATAAACATATATTTTCAAACAGAAAAACA
>UN000208 
NNNNNNNNNNNNTGAGATGAGGATGCAAGCCTTGTTGATCCGAGAGAGAATTCTTGGTCCATNCCCATCCAGATACTTCCTACTATATCCGTTACCGAGGTGCAGTCTACGCTGATTCTGGCAACTTTGAAAGGTGCATCAATTTGTGGAAGTATGCATTGGATATGCAGCAGAACAATTTAGACCCATTGAGCCCTATGACTGCCAGTNAGTTTGCTCTCATTTGCTGAACTGTTTTCTTTTGTCCTGCAAGACCGTCCAAAAGGCACCCTAGCCATGAAGGTATCTTTCAATGATCTTATGGGCATCCTGTGCAAAAGTGTTCGTGAAGTAGAGCGGGCAGTGAATCAGCGGGAGAACCCACCAGATGTTGCACAGTTTACTAAAGCTTTGTCCATTATTTTGCACTTGATCTCCTTGCTGGAAAAGGGTATGTAGTCCTGATCAGGAGCATTACAAGAAGCAAACCATCTATCGGCTCTTGAAGTTGAACCCAAGAGGAAAGGGTGGATTTACCCCGTTGCATCTGGCTGTTGACAGGGACACAACATCAGTTGGCCGTTATCCAGTTTGCAAGTTCCCTTCATTGCAAGTGACCTCGGTACTGCTGGAATGTGGTGCTGACGTTGACTCAAGAGATTATGAGAACRATACTCCCCTGCATATTGCTGCATTCAACAATAATCTTGATATTATGAATATGCTAATTGACACTGGTGCACATTTTGATGCCACCAATTCCTCCAGGAAAACTGCTTGGGATTTGCTGGATGAAAAGAAGATGGCCAAGAA
>UN000209 
ATTACGGCCTAGTTACGGGGGCCTTTTCTCTCMCCGGCCATCTTGGGTTCGCCTCGCCGGCTCTGCCGCTCCTTCCTCGGCGGAGTTTAAACCCGCGCTGCCGACTTTCCTCCACGCGCACTCTCCTCCCTCACCCTGCCCTTCAGGCTAAGGAAGCAGAGGCAAGATGGTTGCGGCCAAGAAGACGAAAAAGTCATTGGAGTCCATCAACTCCAGGCTCCAGCTGGTTATGAAAAGTGGCAAATATGTGCTGGGCTACAAACAGACTTTGAAAATGATTCGTCAAGGCAAAGCTAAGCTGGTTATTCTTGCCAACAACTGTCCAGCCTTGAGGAAATCAGAGATTGAGTACTATGCTATGTTAGCCAAGACTGGTGTGCATCACTACAGTGGCAACAACATTGAACTAGGTACGGCTTGTGGTAAATACTACAGAGTGTGCACATTGGCTATCATTGATCCCGGTGATTCTGACATCATCAGGAGCATGCCAGAGCAAATCAGTGAGAAATGAACGCCTGCGACTGAAATATTTTACAAATAAAATTATTCTGTGAAGAGACAAAAACACACA
>UN000210 
NNNNNNTGCACCTCATGTTAATTCTGAACGTTAAGAGTATAAGATACATATTGTAGATTGTTTTACTTTACTGACTTTGTATGGTAAAGTTTATTTAGTTCAGAGACCGTGGAATTTTGTTTTATTTTCTTAGCATGTTCCTTAGATCTCAAACTTTAAACAAAAAGTTANNNNNNNNNNNNNNNNNNTCATACCAAATNATTTGGGAGCCTGGTCCAGGATCATAACCCGGTCACTCCCCAGTACAACAGCAAAGAGACAATTCATCATGTTGGAAATTAACATCAGCCAGCTAGCATTTCTTCCTTCATTTTCTCATTTCTTTCTTCAATCTGATTGGGTAATCGCATACAGGCTTCTCCGGCTTGTCCTACTGATGGATCTTTTTCTATAATAGTTTTATAGTCCTGCAGAGCTTCTTCAAGTTTTTCAGTTTTCTCATATAGCTCTGCCCTTCTCAGTATAGCACGGATGTAATTGGGATTTAACTCAATTGCTTTGGTACAGTCAGATATGGCTTCTTCNNNNNNNNNNNGTTTCAGTCTAGCAGCTGCTCGATTGGAATAAAGGATAGACCTGTCCTTCTGGTAATATGCTGGACAAACACCAAGAGCCTCTGTGTAAGTGTTCTCAGCCTCTGTATACTCTTTTTCTCTTCTTCAGGCAGATCTTTTTCCAGTTCTCGTAAATACTCCTCATCAAACTCAAGCTTTTTGGTTTCCTTTATTTCGGAATCATCCTCCAACTCTAAATTCATCACATCATCTTCCATGCCCACAAACCCATCAGTCTCCAGTGATTCGTTACATTCAAAGAAGTGCTCTTCTGTTGTCTCTTCATCATCAGCAATATGTGAGTTCTCAGCATTGCCACTGGCTCCTGAAGTATCACCCTCCACAGGTGATAGCCTGCTTGAATTTGACTCACAATTTAAAATGTTCAGATGGCGCTTTCTGTTTCTCTCTCTCTGAAACATTTAGAACATTCCCCAATTTTTCAGAAAGCTCGGTGTCTTCAGATTCTCGATCCATTTACAGGTCTGATCTGCTTCGAATGCTCCCAATAA
>UN000211 
NGTGGGACAGGAACCTGTACTGTTTGCCCTCTCGGTCCAGGAGAATATCTGCTACGGCCTCCCAAACTGCCCAATGAGTTCCGTCATTGCAGCAGCTCAAAGAGCCAATGCTGATGTATTCATCAAGAGACTGGAGCATGGATACAACACAGATTTAGGAGAAGCAGGTGGACAGCTCTCTGCCGGAGAGAAGCAGAGAATAGCCATTGCCCGAGCCCTCATCCGACAGCCAGAGATACTCGTGCTGGACGAGGCCACCAGCTCACTGGACGTGGAGAGTGAGCACACGATCCAGCAGACCTTATCGAGGGACACGGGGCAAACCATTCTGGTCATTGCGCATCGCCTGAAGACTGTGGAAAAGGCTGATAAGATCATTGTGATTGACAATGGGAAGGTGGTGGAAGCGGGAAAACATGAGAAATTACTGGAACAAAAAGGCTACTATTTTCGCCTGCTGCAGAGACTGTCTCATAATGGGGAACAGGAACATGCTCAGTTTTAACAAAACTGTGCAGAATAACACAGATCAGGACCATGTTAAGCACACTGTGGAGCACCTGAGTGCAGAGGGCTGAGGCTCATTGATGCAAGTCACCCTCCTCTTAAATCCATATGCCCTTAATTTTACAGTTTTAGTCTCTTCTGTTTTGTTTCTGTGCATTTTGAATGGATCTACTGCTGTAATCACTAACGGAGCCAACACTGTTAAGTCTTGTAATTAGAAATAGGCAAGTAAACCACGTTTCAGTTACTTTGTATTTATAAAAACAC
>UN000212 
NNNNNNNNNNNNNNNNNNNNNNNNNNNNNNNNNNNNNNNNNNNNNNNNNNNNNNNNNNNNNNNNNNNNNNNNNNNNNNNNNNNNNNNNNNNNNNNNNNNNNNNNNNNNNNNNNNNNNNNNNNNNNNNNNNNNNNNNNNNNNNNNNNNNNNNTACTCTGCTGACTACAGTATTCTCCCAGACATGTCACCCTGTACACCCATGGTAAACAGGTCAATCAACACGGCAATTGCAATTGTCTATGCCCTGGTTTGTTTCCTCGCTATGGCAGGGAACATGGTCGTAATGGTTGTCATACTTTACAATCGACGCACAATATCATCCACAGATATCTTCCTGCTTCATCTGGCAGTGGCCGATCTGCTCTTTGCCGTGACCCTACCTTTTTGGGCAGTGGATGCCATATCTGGCTGGGTGTTTGGTGATGCCATGTGTAAGATCATCAGCATGTTACAGGAAGTTAACTTTTACAGTGGGATTCTGTTGTTGACTTGTATCAGTATCGATCGCTATCTGTCTATTGTCTACTTCTCACAGACCCACAAACAGAAGAGACCATTTCTAATCAAGCTGGTCTGTGTTGCTGTTTGGGTGGTGGCTTTTGTTCTGTCTTTACCAATTCTGTACAACGGCAAATACACATATTCTGGCCATATCGTGTGTTATGAGATACTTGAAGGTGAATTGGCTGAAACATGGAGAATAACCACCAGGTTTTTGCGGCACTTTATTGGGTTCCTCATTCCACTGACTGTTATGATCTTCTGCTACAGTGTGATGATCCAGAAGCTGTGTCAAATGAAGGGATTCAGGAAACAAAAAGCCATGAAGGTCATTACAGCTGTGGTGCTTGCTTTCCTCATTTGTTGGCTGCCATACAATATTACTGTGTTCATTGACACACTGATGAGGAGCAAACTCATTGATGAAACTTGTGACATGCGCAATCATATCGACAAGGCTCTGTCTGCAACTCAGAGTTTGGGGTTCCTGCACAGCTGCATTAATCCAATCCTATACACATTCATTGGGGTGAAATTCAGGAGGAATGCGGTCAAATTCTTTGTTTAAGAAAGGAATCATTAAGCAAWCCATCATGTCAAAGCATAGGAGGTCTGTAGGTTCCGTCACTGAATCTGGACTTATTTCAACTAGCAACTACGGTGCTTCTGATGGAAATATCAGGACAGTCAGTGAGTCAGCAGACAAAAAACATGAAGGAATTAATAGACAAAGTTGCTGTGAACTAAAACATTGAGTAACAGTGCTGTAGAGGTTTCAGTTTTGAGCATAGTAGCTAGGATACACCACATGTTCAGCAGATCATATTAAGGGTTGTAGGGTTAAATGATGAGGATAGGCTGCAAGAACTTGGCTTGTACTCTGTTAAGCTAAAAGGCTGAGGGCGATCTAATTAAGGTGTTTAAATGGTAAAGGGATTCAGTAGGATGAAGACAGAGAAGATATTTGATAGGGGAAGTCCAGAACAAAGGAATGTAATCTTAAAATTACAGCCAGGATATTTAGGAATGAACTGAAGAACCACATTTTC
>UN000213 
GATTAGAAAGAATGATGTTTAAAAAAGTCAATAATCGGTTCTACATTTGATTTTCTTTGCATTGTCTTTTCTGTGTGCTGGGGTTGGCTTTTCAAGCCATTTGTGATTGATGTAGTTTATACTGTCTCTGCAGTAATCATCCTTGATATAAAAAAAATCTGAAAATAAATGGCTTACAAACAACCAATGATGATGATAATTCATATTTTTTTTTAATTTACCGAAAACTTNCTGCATTCCAACAAAATGTGGAACAGATTGCTGAATTTGAGTAATATAGTTTACAGTATGCAGTAAAAAAATATGCATTTTGTGATTAAAGCATAGTGTAGTGCTAGAGATCTGGGATTAAAATCAGTGCAAGTGCAACAGTATTGTAATGACTGCTCCTTCAATATAAAATTGCAGAATGCTTCAGAACCTTATTATGTTTCTGTATCTATTCTGTATTTTTCATAGCCAGTGTAAAGGTGTATTTAATGACTTGTAATGGATGCACAAGAAAGTAGATTTCTTTTTAACTCAAAATAAATGCACTGATGCCATTGAAAAACACACAC
>UN000214 
NNNNNNNNNNNNNNNNNNNNNNNNNNNNNNNNNNNNNNNNNNNNNNNNNNNNNNNNNNNNNNNNNNNNNNNNNNNNNNNNNNNNNNNNNNNNNNNNNNNNNNNNNNNNNNNNNNNNNNNNNNNNNNNNNNNNNNNNNNNNNNNNNNNNTAGAATGTTATTTTCCTTCAGTGTGGAGGAGTTCAAAACTAGTAATGACTTACCTAATATTGGGCCTACAAAGGGAATAAATAAAAGCCTAATGCCAACATTCCGGCCAATTTCCATTGANNNNNNNNNNNNNNNNNTTTTTGTAATGCTGCCTCTGCCAGTCGCAGCGATGATTCCGCATCCTGCAAGCGTTTTTTATTCATTTCTTTCTCCACTTTAATAGTGCTTAATTGGTGCCACAAGGAGTCTAGTTGCCCTTTCTTATCTGCCAACTCTCTTTGTAATTTGCCTTTGTCTTCAGTTAACTTCTCACACTCTGATTGAATCTTTTGCACATAACCAGAGGCAATGTTACAAGCTTGATGTACTTCTCCATATGCATCATTAGCCAATTTCCTAATCATTTCAATATCCATCTTGCACAAGGTCTTGTTGCTGACTTTGATCATTTTGATTACCAGTCTCTCAATGTTTTTGAACACTTTGAAAAGACAGCCTCTGATTTCGTCGATAGCTTCTTCATAGGTGAAACAGTTTGCAN
>UN000215 
NNNNGTGTTTTTAGATGCTTACAGTCTTTATTCACCAACTTAAAGTTCAACAGTAAACTTGAAACATGTATTTATTTAATTGACAGATTTCTCAAATATGTGAGAGAACTATATTGTTGATCACAAGACCCAGTCCCACAATCTAACAAGAAACCGAGTATTAACCCGAATTGCAGACAGTGCATAAGCAGAAACTAAACATGTCACAAGAGTAACAAACATAAACTTTTTGAAACATAGTTGAAAGACATTTTTCTTGATGCATAATTTTTTTTACATAGCCGTGATTTAGTTCAACACACAGGATATGCTGAACAGGTAACAAGATCAGCATTTTTATTATATGGACTAGGTTTGGGTTTAACCCCTTACCTAACCTCCTTCCAATTGACCATGCTTATTATGTAGGCCTGGAGCAATGCACATCAATAAAGATTGCACTGCAAAAAGAGGATGACTTAAAATTCATATTGGGAGAGAGAAAGGCTGCTGGCTTCATTGAAATATGAAATTTTAATTCCAAAGTAAGTTTTTTTTAATTNN
>UN000216 
NGGATGGGAGGAGCTAAAGTAGAAGGTCCCGATCTGAATATTGATGCCAATCTTCCCGAAGCAGATGTCAATCTAACTGGACCACAGATAGAAGGTGGTGTTAATGTACCTGATGTGGATGTAGATATTGGAGGAGGATCTGGTAACATCAAAGGCCCTAAATTTAAAATGCCAGAATTCAATATCTCAGGTCCCAAGTTCAAAAAACCTGATTGGGATGTACATCTCAAAGGTCCAAGAATGAGCGGGGATGTTGATGTCCCTGATGTTAATCTAGATGGTGATCTCAAAGGCCCAGATGTGAATATTAAGGGGCCCAAAGTTGATATCGAGGGACCTGATGTCAAAGGAAAGGGCCTCAAGTTTTCAATGCCTTCGATCAATATGCCTAGTATAAATGTTCCAGACATTGATTTGAAACTTAAAGGCCCAAACTTGAAAGGTGACCATGATATTGACCTTCCTTCTGCAAATATAGAGGGTGAGATCAAAGGCCCAAAGGTAGACGTAGATATTCCTGATGCTGATCTTAAAGGTTCCAGGGGGATGTTCCACATGCCCAAATTCAAAATGCCCAGTTTCGGGATGGGTGGAGCGAAAGTAGAAGGTCCTGATCTGAATATTGATGCCAATCTTCCCGATGCAGATGTCAGTCTAACTGGACCACAGATAGAAGGTGGTGTTAATGTACCTGATGTAGATCTAGACGTTGGAGGAGGTAAGATCAAAGGCCCTAAATTTAAAATGCCAGAATTCAGTATCTCAGGTCCCAAGTTCAAAAAACCTGATTGGGATGTACATTTCAAAGGTCCAGAAATGAGCGGAGATGTTGATGTCCCTGATGTTAATCTAGAGGGTGATCTCAAAGGCCCAGATGTGAATATTAAGGGGCCCAAAGTTGATATCGAGGGACCTGATGTCAAAGGAAAGGGCCTCAAGTTTTCAATGCCTTCGATCAATATGCCCAGTATAAATGTTCCAGACTTTGATTTGAAACTTAAAGGCCCAAACTTGAAAGGTGACCATGATGTTGACCTCCCTTCTGCCAATATAGAGGGCGAGATTAAAGGACCGAAGGTAGACGTAGATGTTCCTGACGCTGATCTTAAAGGTTCCCGGGGGATGTTCCACATGCCCAAATTCAAAATGCCCAGTTTCGGGTTGGGTGGAGCTAAAGTAGAAGGTCCCGATCTNNNNNNNN
>UN000217 
NNNNNNNNNNNNNNNNNNNATGATTGTTGTGCCAAAGCCCTTTCGCATCCTTCTGGGTCTCCATTTAGACTTGGGAATCCTGTATTATGCATATATGGGAATGCTGGCAGTGTTCTGCACAAATGCCATCAACATTCTGGCTGGCATCAATGGCATTGAGGCTGGGCAGTCTCTGGTGATTGCCATGTCCATCATTATTTTCAATTTAATAGAGTTAAATGGTGWCTACAAGGACGACCACATATTCTCCTTATACTTCATGATACCATTTTTCTTCACCACTTTAGGACTACTGTACCATAACTGGTATCCGTCTAACGCCTTTGTGGGCGACACATTCTGTTACTTTGCGGGAATGACTTTCGCAGTGGTCGGGATCCTTGGCCACTTCAGTAAGACCATGATGCTGTTCTTCATCCCTCAGGTGCTCAACTTCCTTTACTCGGTGCCTCAGCTCTTCCATATAGTTCCATGCCCACGACACAGACTACCAAGATTAGATGCCAGTACTGGAAAGCTGGGCATGAGCTACTCAAGATTCAAAACTAAGGATTTGCCTAAACTTGGAAACTTTTATATTAAAGGTGGCTGAAAAGTTCTGGCTAGTGGAGGTGAACCGGGGAATTGGAGAAAACAGCGAATACACAGAGTGCAACAACCTCACCCTGATTAACTTTGTAATAAAGCTGATAGGCCCAACACACGAGAGAACCCTGACTATCATACTTCTG
>UN000218 
NACTAGGCKCTCTCCTGTGCTGTAAGATCCTATGATTCTATGAAATTAGCTGAAAAGATAAATTTGGAATTAAGGAGTGAAAAAATCCACTCCATAAGTTGAAATGTACATGACTGTACAGAAACGTACACTTGGGCATACGTGTGTAACTAGATGTGCACAATTTCAAAATGGGGCTTTTAGCACTTTTTGGNAAGGTGGTAATACTTAGCTGAGGTGATGAGGAGGCACATCATCAAACATTTTANNNCCAATGGAAGACACAATAAAGAGTGAAAGTGTGAGTGAACTGCAGTCTGGCCTGTGCTGTCCCTATAGAGCGTACAGGCTTTCAAATTCAGATGGCAATNNNAGGGTTACATTTTATTTTAGCTAATTATCAATGAACTGTACTGCAATGGAACAAGTGGAATTCTGAACAATTTCTAAATAAAATAAGAGAGTTTC
>UN000220 
TTAATGGGACTTGCAAAGAGACTTGGCTTTGACGTGTGAAATAGGCTTTTTAGAAGACTTTTCACCGGGGCTTACAATAGAAGGATTTGCGAATACTGTAGAACCATCATGGCCAAAATAGTCCATGGATAAACCGAAGCCAGGATTTTTATTTTTCTGTTGACTGCAAAAACGTTTTTTNNCTATAGGGAGGGTTTAAAAAAAAANNNCCTGCTCGCATCCATGTTAGATTGTTGTGCTTGCACTGCCTCACAGACTAGGGCTGGAAACTAAACTTAATGAATGGAGCCAAGTT
>UN000221 
NNNNNNNNNNNNNNNNNNNNNNNNNNNNNNNNNNNNNNNNNNNNNNNNNNNNNNNNNNNNNNNNNNNNNNNNNNNNNNNNNNNNNNNNNNNNNNNNNNNNNNNNNNNNNNNNNNNNNNNNNNNNNNNNNNNNNNNNNNNNNNNNNNNNNNNNNNNNNNNNNNNNNNNNNNNNNNNNNNNNNNNNNNNNNNNNNNNNNNNNNNNNNNNNNNNNNNNNNNNNNNNNNNNNNNNNNNNNNNAAGTGGGAATAGCTTATCAGTATAAACTCCTGGATTTCACCACAGCAGAGACTGAAATAACAAACTCGTCTGCAGTTAAGCTCTCCTCCTTACATGATCTTCCCACTCAGCTACATGAACTCTACCAGAAGGGCTTTGTTCTGGCTGGATTTCACTCCTTCATACAGTCAATTGATGTNNNNNNNNNNNNNNNNNNNNNNNNNNNNNNNNNNNNNNNNNNNNNNNNNGATCAAACCAGCAGTGAGCTCTGAAGAGAATAATGCCAAGACTGAGCCATGCAGCCTTGAAGTAGAATTGAGTTTGCTGTCCAACCAACTTCCTAAATCAAAAGGGCTAGCAGATGTTCTTCAAAAAGTCAAGAAGGATCAAGAAAAGGCTTNACGGTTTGTTGGACTTGTGCAGCGCCAAACTTCTCCAGCAGATTCCACAGAAAGACATGAAGAGGTCTCAGCAGTTAACAGTCCTTTGTGTCAAAACAACTCAGTGAAAGAGGGAAGGAATGCTGATCTGAATGTACAAAATAATACGGATAGAGATAAACTGGCACAAAATCAGGAAACAGAGGCTACGGAGGGGGGGGGCAAAACAAAAAATAAGTCAAGGGGAGGAACCCCAANTCCGAAGGACAAGCTAGTCAAGGTCAAGCAAAAGATGAAGAGCAAATCAATAGCCAACCCATAGCAGAATTAACAAGACAGGAATATCAAAATGATGAAAGAGGGATACAAAATAAGAACACAGCTCATTGTGAGACAGAAGG
>UN000222 
NNNNNNNNNNNNNNNNNNNNNNNNNNNNNNNNNNNNNNNNNNNNNNNNNNNNNNNNNNNNNNNNNNNNNNNNNNNNNNNNNNNNNNNNNNNNNNNNNCGGTCGTCGTCTTTCTCTTGTGCGTCCCCCTANTTACTTTTTAAAAATTCCGCCTAAAAAGAGAAGACGCTTTACCAAATCTTTTGGGCCGTTATCTCACGGCAGAATTTCTGTTCGGGTGTATAACAATTATCCAGAAGGTCTGGGAGTAACACTCTACCGAGAGCAGTTCGACTTT
>UN000223 
NNNNNNNNNNNNNNNNNNNNNNNNNNNNNNNNNNNNNNNNNNNNNNNNNNNNNNNNNNNNNNNNNNNNNNNNNNNNNNNNNNNNNNNNNNNNNNNNNNNNNNNNNNNNNNNNNNNNNNNNNNNNNNNAAAAAAGGTTTCCTGTTCAGCCTTCACAAAAGAGCAATTACTTAATGCATCATATCCACTGCAGTAAATAGGAGGTACCATCTATTAAGTACAAACAACAAAAGCCNNNNNNNNNNNNNNNNNNNNNNNNNNNNNNNNNNNNNNNNNNNNNNNNNNNNNNNNNNNNNNNNNNNNNNNNNNNNNNNNNNNNNNNAAAACAATATTTTCAATCATAAAATGGTGATGTGTGACTAAACAGACTAGCCAATTGCAGATAATTCTATTGACAGTTATGATAATAAACCTATTTTGAATATTAACTGTTCAGTTCCTCTCAAAACATAACATGATCTATGTTGACCAATTTATGTCATCACATTCACTGGTATGACATGGGAGTTTTCCAGATATTAGCAGAGTCGTGTATACAAATATAGTTGGCAAAATAAAAGAACGGTTCTACTA
>UN000224 
NAGTGCACCTGACCAAAACCCATTGTTTCTCTTAGGAGTGAAATTATGGGTTTAACACTTCTTCACGTATAATAAGTTTGATGCCTATTGCTTTGTTATCATTCCAGCTGGGGGAGTCAGTTCGTGTATTAGTCGTCTAGTTTCATGATTATAATGTGGCCTTACAATGGGGTGTGAGATTCCACAAGGATGGAAGTGGAACTCTTTTGTTCTTGTAGTCTCTATTGGAACCTTCCAGAAGAAATGGTCAATCTTATGACTCATGTGACCTGTAGCAGCTTTTTTGTGAATAGCAAAAANNTAAAGTTTTGTTACATGCAAAA
>UN000225 
NNNNNNNNNNNNNNNNNAGGGATTACACTCCAAGACAAAAGGNNGAGGAGAATCTCCTAAAGTGGACAGGCTTCAACTGGAAGCAGTGAGCTCTGGATCAGTGCTGAACCGTATTTGTGAGGAGCAATGTGAAGTGTTCTGAACTCATTGCACAGCTCAGCATCTCCACCGTGACANGCCCCCATTTCCTTTGAGCAAAGGTCTCAGGTGAAACAATGCACAGTCCCATCTGCACTTGGGCAGATGAGGGNNCGGTCCTCTGGTCTGGCAGAGCTTGGTACTGCTGGCCCGTCACTGCCCCGCCCCACACTATGCCAGGCTCACCCTTCCTGAAAAATGGGGGCAGGGTACCTGGGGTGAAGCTGGTGTTCTCGAAGGCGTGCAGCAAGAAGATCCCGAGGACGATGATGACAAACCCGCTTAGGTGCCCAAGATGTTGTCGAAGGCCATGTCATACCACTCCTTGAACAGGATGGCTGAACAGGTCATGACAGCAGTGGTGAAGAAGACATAGTAGATGGGTGTTATGATGGAAGTGTTGAAGATATCCAGGGCTTTGTTCAGATAATTGATCTGTATGCTCACACAAAATATCAGACACGCCAACAGGATCCAGGTCACTGGCTGTGCCAGCACACGGTGACCCACAAACAGCTCCTTGATGGCAATCCCCAGGCCCTTNGACACACGAGACAGAGAGGGAGCCGATGACGGAGCAGATAAGGATGTAGACCAGAACGTTCTTCTGCCATAACGTNGGCCACAAGCACGATCAGGATCAGGCAGCTGCTTACAACACACACTGCAAACACAATAAAACCTGGATCTTTGAGCTTTTCCACCATTTCAGTCAAGGTGCCAACCTCTTCCTCTTGTGGAGCATGGATTACCATCACTGTCGAACCCAAAATACTCAGGATGCAGCCCATCTTTCCAGAAGGTTCAGGCGCTCGTTTAAAAAA
>UN000226 
NNNNNNNNNNNNNNNNNNNNNNNNNNNNNNNNNNNNNNNNNNNNNNNNNNNNNNNNNNNNNNNNACCCTGTCCGCCAGCATCTTCACCTTCTTGAGGCTCTGCCACCTCTAGCTGCTCAGGCCCTTGATCCTCTTGGCCCTGTGCCAACCTGCAATTGGCCCTCCTTCTCTTCATCTGGATGAGAGCCATTACCAAGGCAGGATTGCCTGCAGTTTGCCCCAGTGGATCCGTCTCCATTCTCGCCTAGTAGTTCCTACAAATCCAGCCTATGATATCCTGTTTGGATCACAAGTCACTTTGTTGTTACAGCCTCAGGTTATACAAATGTAGGATTAGATATTGAGCAGTTTGGGCAGACTCCTGGACAACGGGGATCTTGGATTTATCATGTAAGTCTGATACCGCACAGCAACTATCTTCTCAGGTGGATGTTGGAA
>UN000227 
TGCAGGGGAGTGATTACTTTGTAAAGGCTTNGTTAAACATATAACCAACTCAAAATTATGCAGCTTAACAGTGTGACCTCTTCAATTACATTCATATAACACTATACATAACCTTGTAGGCTGTAACCTCTGTATGTTAGTCAGTCAGCACAGGAATATAGTTTAATATTTATTTATGAACGTTTTGGCTTTTTTTTGGGATTTTGATTCCACATAATGAGAATATATTTCAYATATATATATATATTTGGCCATAACCTGGTATTTCACTAATTTGTGTTTCTGCACAGACTTGTGAATTATGTTACATTGTGTAAAAATTNGTATGAATGCGTGGTTTGTACTGAATTGTCACTACTGTTTAAATTCTGTAGTGCTTGATTCTTGCATGTAATGTTATAAATAAACACTACTCGTGTGTGTGTGTAAAANNNN
>UN000228 
NNNNNNNNNNNNNNNAACCATTTAACCACAAACATGAAAGGAACTGCTGAGGGGAAATTTAGCTGAGGTGTATGAAATTCAGAGGCTGACAGAGTGGTTAGGAAAGACATACTTTCCTTTTGAGAGGTTAATAACTGGGGCATAAAGAAGTTGATCATCTTTTTTCCACCCAGTGGGGTCACTGCTTTAAAGGGTGGTAGAGGTTTTAAAATAAACCCCATCCATTCCAAATAGTACCTGGATGTGCACTTGAAGTACCATAACCTACATGGCTACNNNNNNNNNNNNNNNNNNNNNNNNNNNTGCATAGCTCTTTGTATGACAGTAAAGAAACACTAGGCCAAATGGCCTCTTTCTGTGCTCTTCAGGAAAGAATCGAGAAGTCCAGGCATCCCTTGCAAGATAATTGTCAAGATGCCACAATTAACTAGNNTCAGAATCAGGGGAGAGTCCAAACACCTGTGATTCATGTGTGTGCAAGCTGTTACTGTCTAGTTCAGAGGATGNNGGCTGAATCATGGCCAAANNNTTACTCTGGAAAACGGGCAAGAAGAACGTGATGTANNGCACTGACAAAGAAAGTAGGTGAGAAGCCACAGAAGCACCGTGGAACCATAGTCATCTTGGACTCCAGTGATGATGATGATGATAAGATTTGCTCTCTCTCAGATGTCACCCAGACGAGGTTGTTAAACTCAGATTTCCCATCAAGAAGGGCATCGAGGACTAAGAATAAAAGATATGATTATATTTCTGAACCAAGCACCGATTCCAGTGGGCATGAAGATTATGAAAAATTTCTGACGCAAGTAAAGACACTGCATACGCAATCACAAAAGTATAGTGCTTGGAGGGAAAATGATGACAGTCTTAAAGATTTTATAGTGAGTGATCACTCGTCTCTCGATGAATTGGATATAAATGGGACTGTGGAGACAGGGTACAGTGCTGATATTGAACAACATGAACCCATCTGGACAAGTCATGATCCAGCAAATAAATGTTCTGTGGAAGCAATCCATAGTATACATTCTACCTCAAGATCAATGGTGCCAGTATTGAATAATAGTGAAGACTATTTGCTATCAAAAATGTGCAGAGAGATCAGCTGTTGGACAAACGGAA
>UN000229 
NNNNNNNNNNNNNNNNNNNNNNNNNNNNNNNNNNNNNNNNNNNNNNNNNNNNNNNNNNNNNNNNNNNNNNNNNNNNNNNNNNNNNNNNNNNNNNNNNNNNNNNNNNNNNNNNNNNNNNNNNNNNNNNNNNNNNNNNNNNNNNNNNNNNCTCCGCGCTTTGCTGGGGACTCGAGTGCAGCTGGAGTCCGGGCTCCGGGAACCTGCTCCCAGGAGGAAGTATGTCGGATTCCGAGTTGGAGAATTACTCGTCAGAGGAGGACGCGGATTATGAGCCTTCAGATGAAGATTACAGCGAGGATGATGTCAATGAGCTTGTGAAGGAAGACAATCTAGATGAAGATGAACAACCCCAGAANNNNNNNNNNNNNNNNNNNNNNNNNNNNNNNNNNNNNNNNNNNNNNNNNNNNNNNNNNNNNNNNNNNNNNNNNNNNNNNNNNNNNNNNNNNNNNNNNNNNNNNNNTGCTGACTCAACAGTGGAGGATGATTTGAAGGAAAAGAAGAAAGCGGATGACCTGTGGGCCAGTTTCCTGAGTGATGTTGGGCAAAAGCTTAAACCTGTACCCACTACTCCAACTTCCAGAAAAGAGGACATATTAGTAGATCAAGGGAAGTTGAGCAAGCCTCAGGACATAGTGAAAGACTCTGAGAAGCCCAAAGCAGCTGGAAAAGTCACAATCACAAAGGTGTTTGATTTTGCTGGAGAAGAAGTCAAATTTCCAGCATTTGTGATTTTTCTTTAATATCAATAGAGGATAAACCTCAGTTAAACAAAGACATAAGCGGATCCAGAGAGGAAGCAAGGAAAAGGCCAGTGGTGGATAGCTTTGCAGCAAATCCAGAGAGGAAGCAAAGAAAAGGCCAGCCGTGGATAGCTTTGGGAACTATAGGTCCAAATTAATTTGTCTCCACTCAAGTTTGCCACTCAGTGGAATCTCAAACTTGGGTGACAAGAAATTCAACATGGGCCAAGTTATCAACCATTTCCACCAGTGGAATAGCAAAAGCTATAGAACAATGATTAGCC
>UN000230 
NNNNNTGTGTGTGTTTTTTGAGAGGTCAATCCGAGCTTTTTATACANNNNNNCACACACAGTGGAAAGAGTTACATCAGAAAATAACATCAGCCCATGGCCCCACNNNNNNNNNNNNNNNNNNNNNNNNNNNNNNNNNNNNNNNNNNNNNNNNNNNNNNNNNNNNNNNNNNNNNNNNNNNNNNNNNNNNNNNNNNNNNNNNNNNNNNNNNNNNNNNNNNNNNNNNNNNNNNNNNNNNNNNNNNNNNNNNNNNNNNNNNNNNNNNNNNNNNNNNNNNNNNNNNNNNNCTTGTTAAATCCGATCACGACAGGTTTGATGGAGTGACAGCGGGACATGAACAATGGATTATGGAGAGATATTGCACCAGGATTCAGACTGAGATATGTGGCCTGGCCACAAAGAGGGACTAAGCAGATTGGGTTTAACATGGCGAGCAGAGCTGGTGAACCGCCAGCCCTCCCCCTCTATATAAAGTGCTGTGTCCAGGGCCTGCGCCTCAATGTGGGAGGCCATTCTCCACTGCCAACACCGCCTGTTACACCGACTCCATTTGTAGCTCATCCCCATCTCCAGACTCCAGCTCATGGAAACCAGCATGGCTACCAATTATCACCAGGGTGGCACCTGATTCCGTTACTCACCCAGCACCCAGAACACCGCGGACCCT
>UN000231 
NNGGGCGGACTGTTAATCGGGAAGGTGGGGGTGATGGCTCTGACCATCCGCACGGAGCTCGNNNNCATGAAGCTGGAATTGTTCAGCGAGAGGGCCCCAAGGAGCTGTGAGAACTTCCTGGCACTGTGTGCTAGTGATTACTACAATGGCTGCCTATTTCATCGCAATATCAAAGGCTTCATTGTGCAGACTGGAGACCCGACAGACACTGGGAAAGGAGGTTCCAGTATCTGGGGGAGGAAGTTTGAAGATGAAATTAATGAACATCTTAAGCACAATGTCCGAGGGGTTGTGTCTATGGCGAACAGCGGCCCCAACACCAACGGTTCCCAGTTCTTCTTCACGTATGGGAAGCAGCCGCAGTTGGACATGAAGTACACAGTGTTTGGGAAGGTAATCGATGGTCTGGAGACTCTTGATGAGCTGGAGAAGCTTCCGGTAAATGAGAAAACATTCCGACCACTGACCGATGTCCGCATCAAAGATGTTGTTATTCATGCCAATCCGTTCGCACTCTGATCTCAGGTGTGGCCACAGGCACCTATGGAGCTGAGCAATTTGAGCAAGATGCTGAGATTCCACTGAGACAGTTTGAAGCTGAGATCTGAGATCTGATCCCACCATTATACCTTAGCACTGCTCAGCTGGAGAGGGCCCACAGAAACCATATGGACCACAAAGGCTGTTGAGAAGGCTACCTATCGTCCTCACCTCACTCGCGCACACACTCTCTCCTGCACCTACCCCTCTTGCCTCTCCCCTCTCTCACTAGCTTCCCTCTCCTTTCTCTCCATGTCTCTCTACCTCTCCCTCACATTTTTTCTCTGCCTCTTTCTCTCTTCTTGCTCTCTTTCCTTTCTCTCTGGGTTTCCCTCTATCTCTCTTTTCACCTCTCACTCTTTCCCATTTTTCTACTTCTTTCTCTCCCTCTTGTTCCCTCTTTCACTTGCTCTCTTCTCCCTCTCTTGCATACCTCCCTCTCTCTCCCCCGTCTACCTATCCATCTCTAGCTCCCCTCCTTTTTCTTTGTGTGTCTCTCCACCTCCGCTCTCCCATTTCTTTCTGCCTCTTTCTCTATCCTTGCCTCTGTACCTCCTTTTNCTCTT
>UN000232 
NNNNNNNNNNNNNNNNNNNNNNNNNNNNNNNNNNNNNNNNNNNNNNCCTGAGCTTCCCTCACAGTCTCCGAGCTTCAGAATGTTCAAAAATGACATTGAAACAACTCAAACAAAATCAGTGAGGAGTAAAAAGCAAATTGAAATAAACATCATTGTCAACCAAAACAAAAAATATGAGGAAAGAGACAAGCTTGAGGGAGAAAAAAAGAAAAGGAGAAAGACCAAAATGAAAAATATTCTAATAGAAGCCAATGATGTTGATGAGTGTAGTGATTTAAAGAGATTGAAGAAGAAAAGCAAATCCAGGAAGTCAAGCGTTAGAGATGAAGAACGAGACTCCAAGATTGAGGAAAAAATGACAAAGAAGAGTGCACGAGAAGGTGAAATTGATGAGGACACATATGATGGTTTGAAAAGGAAAAAGAGAAAAAAAACTTTAAGCCAGATGATCATTCTGACCCTCAAAAAATTTCTAAGCGATGTAAAAGAAATATCTGTAAGGATGACCCAAGCACAGTTCAAGACGAAGGCGTCTGTAATAATAAGAAAAAGAGAAAAATCAATTCCAAAAATGCTGATATGGAAGAAGGATTAATGAAAAGTAATGAGACTTCAAATGGCGCTGCAGACAAATTGGATGAAACAATAGAAATGCCTTGTGTTTCCGATGCCATAAGTGTGAAGAAAAGGAAGAAGAAGAAGAAGCGGTCTCATTCAGTAGACATCACATCTGAAGATGAAAAATCAATGAAGAAACGGAAAAGAGACAGAAATACCGATGAGCCTGAAGCTGGGAGTGACAAATTCAAAGTAGCAGACTCAAGGAAGCGAAAAGATAAACAAACAGTGGACGCTCTTAGCAATAATACAGACCAAAAACACATGAAAAAGAGAAAGAAACATAAACTNGCATACTGAGGAGCCAGAAAGAGCACCCGAAGGAGAAACTCT
>UN000233 
NNNNNNGTTTTGGAGATGCTTCAGACTAATATTTTATTTGTAATGTCAGCAGTGCTGGGTTATTCAGTGCTTAAAGCACAGGATGTCTCAAAATTTAGTTAATTTATATAACAATAGTTTGATGGGGATTGTAATTACAAACATTTAAAATTGCCCCATTTATCCTAATTAGCAAATTTGATGTAAATTAATATAACTATAATTTTCTTNNNNNNNNNNNNNNNNNNNNNNNNNNNNNNNNNNNNNNNNNNNNNNNNNNNNNNNNNNNNNNNNNNNNNNNNNNNNNNNNNNNNNNNATTAATTCCATCNNGTTGCACAACAGACCCAAAAAGGCCACATACTCATTTGTTGTACAGAACACAAGGTGGAGATTCAAGGTTGCAATTGAACAAGTGAATGTGACAGAAAAACAGACACTCAAAATAGATTTACAATACTGCACTTCCAACCAAAAAAACTTTNCAACCATT
>UN000234 
TAACAAGATATAGCTACGGACAATGGTATGAGCCATTTAATGTAACCCAGAACTTGATCTGCAAAGGTCACAGCCACAGCATCACTGTGCAGGATGGTAGGAATATCCAGGACAGCATAATAAGCCACGTTTGTTAGGATGTAGATACCCGTTACAAGAGGCATAGAAATAGCAATGGCTAAGGGTAGGTTCCTTTCAGGGTTCTGGATCTCTTCCGTCACAAAGTTAAGAGTATCCCAACCGGAGTAAGAGTACAATGCCGAATACAGAGCCAGGGCCATGTCCCCACCGTTCAATTTGGAGCCTTGGAAGGAATTTTGGAACTTATCCGTTTCTCCTTGACAAAGCTTCACCAGCCCAGCTATGATGATGATGATCAAGGCAATCACTTTAGCAAATGTGGACACCACCTGGACAGTTGNTCCCCACTTCACCTTGGCACAGTTTACCAATGTCAGCAGACCTATGCNAAAAGGCAGCTAACAATCGCACAGCGGAATAAGGTGGGTCACAGGAAGGAAAGAATGGTTGAATCAGATAATTGGCAAATGTGATGGCGATGACAGCTTGGCATGCTGGTTCAACAATCAGCAGAGATGTCCAGAGACGCAGAAATGCCAGAAAACCTCCAAATGACTCCAGTATGTACGCATAGCTTGCACCAGATTTCTTTATGGTTGTTCCAAGTTCTGCATAGCATAGTGCTCCAAACACAGAGAATACTCCTCCCATTGCCC
>UN000235 
NNATGACAAACCATAATTAAATCTAAATGCTCATCAACTGTATTAATTGTATAAGGCATTGTAGGAGTAGATGATGATGGAATAATATTATTTACGCCACACGCTTTTAAAATATCAGGCGCATGACCACCACCTGCACCTTCAGCATGATAGGCATGTATAGTGCGATCTTCTAGAACATCTACCGTATCTTCAAAAAAGCCACTTTCATTTAAGCTATCAGTATGTATCGCAATTTGAATATCGTATTCTTCAGCCAGTTTTAAGCTTGTATCGATGGTCGCTGGTGTACAGCCCCAATCCTCATGTATTTTTAAGCCCACAGCACCCGCTAAAATATGTTCTTTTAATGCTTCAGGCTCACTGCTATTACCTTTGCCCAATAAACCAATATTAATCGGAAATTCATCAATAGCTTCAAGCATGCGATGCATGTTCCACACACCTGGTGTCATGNNCGTTGCAAGACTACC
>UN000236 
NNNNNNNNNNNNNNNNNNNNNNNNNNNNNNNNNNNNNNNNNNNNNNNNNNNNNNNNNNNNNNNNNNNNNNGTAGTCACTGAGGGTGCATGTAGTGTACAAAGTATGGTTCAAAATTCAAATTGTTTGCATATTCGTAGAAATTAAACACATTGTAACAAATTATATAGAACACTTAAGATTGAAGGAGCTGTTCATCTGGAATTACTTACAAAGTTATTTGGGAAGAGGACACGTTTTCATATCCCAAAACAATTTCAGAGACAATAGCAAGTGTACTGTCTGATTTTTGATAGTAACAGTTATATTTCAATTCCGCATAGATGGCAGTTTCCTGATTATACTTAAATCTAATAGAATTTTTTATAATCCCATTTTTAATGAATGCTGTAACTTCTAATAAAGATGATCATTAAACAACACAACTAACAGAAATTGCTGAGGAATGTCAGTCTTCATTTAAAATCTGCGTCAAACTCTGGTTTCGTAAAACCCCTGGCTGATGCTCCCCCACCATTCTTTACATGCCCCTTCAGCTGCAACNNTCACAGTTGA
>UN000238 
NNNNNNNNNNNNNNNNNNNNNNNNNNNNNNNNNNNNNNNNNNNGGGGAAAAGAAATGAAACAACATCTCATAGCCTTGATAATTAGGTAGTCAGCATCTTGTGTCTCTGGCCTTGAGGTTACGCTGTAAATATYAGCATATAAACAATGAATGCGTTTGTGTGTAATCATCTGTGGCCTATTTTAATGTGAGCCATTTATGATGAGCAAGTTAACATCTCCATAAAATAGCCCATCAAAGAATTGCTTAAGACTAATGCTGCACATTTTCAATGTATGGCTCTATATAGTAAAGAGCATATGCAAGGCAAAACTTTATCTTTCTTGAGCCATAGACTGAAGATATTATGCTGAAAGGTCACTTATTTAGAAGGGGCAATCATGTCTTAAATATTTCTTAATTGGAGAACTCCCCCAAAGCCATGAATATGTTCTTCTGTATTGACTAAGTTTGGAATTTTTGAAATTAAACACAGGCTTTAAATTATCTGCAGTTTAGAGGAAAATAGCAGTGTTTATAGTGTTTAGATTTCAGTGAAGCAGCTACTTAATGGACTATTGATTCACCCAGTTTCAAACTGAAAAGTCACTTTGGTTTAACCGTTACATCAATTGCAACCCCTGCTGGCAAATTCAGAAGGATGGTGATTGAATGCTGCTGTGTTAAGGGAGCTGTTGAATGTTAAACAAAAGAGCAGGTTGTCCCAACTCCTCCTGTGGACCTCCTTGTGGCTCCATGAAAATTGAAGGGAGATTGAGGAGCTGGGAAGTTGGGGTAGAGAATCCTAAGGAAGTTGGAGTAAGAAACTCTGAAGACTACAGAACTTTCCTGCCATTTGAAGATGTGTGCGTAGTTTATCTTTGTTTGATTTTGCTGTCTCCCAGGTTTAGTTTTAGTCAAGCTACCACAGTTACTTTGAAAT
>UN000239 
NAAAAAGAGAACTCCACTTTCTATGCTTTGAATGTGACGTATGTCATCAGTGGCGTTAACTTGAAAAGATGAGTATCGCTCCATAGTGGGACCGAAGAAGGAGGTTGCATGGCCCCCATGATTTCCCACCCAGAGTAATTCATCTTGAAGGTCAAAATGTGCTGCAGTTACAGGGACTCCAACTTCTGCAACAACTCTGTGCAGCTCTGAATACATTCCCTCCACAAGGTGGACAGATTCAGGTACTGAGACTGACATGCCATCCAGCTGGACACCATCCGCTTCCAGTTCCACATTCTGCAGCAAGTTTGGGTCAAGCCTTGGGTCCAGAGAATGCTCAATTGAACTGTCCAGGGAATGGTCAATGCCAGGGTGCAGGGACGATGAGTATTCCCCAAGGCCAGAATCAAGGCCATCAAAATTCATGGTTTATTCATTGATTTCCAAAGTCCAATCTTCCATTTATTTACAAAAACANNTAAAGCAGCGCTTCCTCTTTACCATTTATCGTATCGCATTGAACACAAATAAAAATATAAACAACTACCACTAACACAAAGCTCACAACAGCTTCAAAACCAAACCTACTACCC
>UN000240 
NCACCATGGCAGACAACAGCCAGTGTTGTTCAGCTAACTTTATCGAAACCATTCTAAACATCCCAACCAGCTATCTGGGATGGAGACCTTTCTAAAGAGATAAGGCAAATCCAACTTCTCTTGTGTAAGTTGTATGTTTTGNTGTCATATGGTGACAGTTATTGGCAATGATGTTTGTGTGTGTGTGCACGCGTGCACTGCCTCAGGCATTGGTACATGCAAGGGATGGTGACTCATAAGGCAAATCCTTCTCAGTACATTATCCAGTGAGATCAATGCACTCTTGAATCACAGAGTCAGTAATTATTGTAAATCAAATCATTGATGAATAAATGAATTATTTTGTATCCATTTAATTACAAGGTGATATCAATTCAAGATGCAGCTGATAACGTGAGAACTATGTATCCACTTTAGAACGGAGTGCCTGAGCAGCAGTGGTGCCAGCTGTATGGTCACTGCTTCCATGTGACTTATACATGATAAATATTCT
>UN000241 
NNAGTTTCAATGTAACCAGGCCTGTTGCTCCACATGAGTGTCGCCTCAGAGACATGACGTACTCTGCCCCGATCACAGTGGACATTGAATACACAAGAGGAAGTCAGCGAATAATACGCAATGCACTACCCATCGGCAGGATGCCGATAATGCTGCGGAGTTCTAACTGTGTGCTTACAGGGAAGACCCCAGCAGAATTTGCAAAGCTGAATGAATGTCCTCTGGATCCAGGTGGCTATTTCATTGTTAAAGGTGTCGAAAAAAGTTATTCTCATCCAGGAACAACTGTCAAAAAAACAGAATAATTGTGGACGCAGACAGGAAAGGAACGGTTGGTGCCTCTGTGACCAGCTCTACGCATGAGAAGAAAAGTAGAACCAATCTGGTTGTGAAAGCAANGGGAGGTACTACCTGCGACACAACACACTGTCAGAGGACATCCCCATTGCGATAATATTCAAGGCTATGGGGGTAGAGAGCGATCAAGAGATTGTACAAATGATTGGTACGGAGGACCCCGTGATGTCTGCCTTCGCTCCAAGCCTGGAAGAGTGTCAGAAAGCCCAGGTCTTCACCCAGATGCAGGCATTGAAGTATANTTGGGA
>UN000242 
NNNNNNNNNNNNNNNNNNNNNNNNNNNNNNNNNNNNNNNNNNNNNNNNNNNNNNNAGACTTTGTCAGTGGTGNNGAGCTGGTGGTNNNNCTTGGATAATGTATCCCATATAAAGAAATTATTTGAGAACCACAATGTCAGAGTGAAACTCAGGCTCAACAGAGGGGCTGTAACTGAGGAGTGTGCCCTCAAAGATCTGCAAGGATGAACTACTAATTCAGTTGTCCCACAGACTAGCTTTCTCCCCATAACACAGCAAATTACCCCTCTTCAAATATATGTCCTATTAGCCTTTTTAAAGTTACTATGGAATTTGATTCCACCGCCTGTTCAGATGGTGCATTCCAGCTCTTAATAACCCTCTGGATGAAAAGATTTTTCCTCATTTCCCCCTAGCTCTTTTGCCAAATATTTTAAATCCATGATCTCCGGTTATCAACCCATTTGGCAGAGGAAACAGCTTCTCACTACTTATTCTTTTAAGCTCCTCATAATTTTGAATATCACTGTTAGATCTCTGTTTAACTTTCTCTACTCAAGGAGATCAATCCCAGATACTTTAATCGAGTCACATAATTGAAGATCCTCATGCCTGATCTCATTCTGCTAAACCTCCTTTGTGCTCTTTCTAGGCCCTTGGCAGCTTTTTAATAT
>UN000243 
NNNNNNNNNNNNNNNNNNNNNNNNNNNNNNNATATGAACACTACCATGGTTATCTAGATTACATAGAGAGAAGATCAAATGACCACATAACTCCAGCTGCGCCTTATTATAACTTCCTAATTGNGATTACAGAGAGGGAGTGAATCATGATCCAATCCAGTGGCCATATGCAGTGCATGAAGAATACATTCAGAGAAAATTGGAAGCACAACAGTATAAGATTAAAGTAGAAAAACAGTTGGGAATACGTCCTCGTTCATCAGACCCTTGTGAACATCAAATTCAGAATCCAGATGTACAGGCTAAACAATGTGCTGAGCAGCAAGCTAAGAAAAAAGCAGCAAAAGATGAGGAATATTGTCAGCAACTGAAGGAAATCAGGCAGCAGTACCATAATGAGGTAAAAGAAATTAAAGGAAAANNGGAAGTAAAAGAGAATCATCCAGGTATATCAGCTGAGACGTATCATATTGATCGAGAGAAATCTACTGAAGAAGTGGCTGAGCTTCAGGGGCAAAGCAAAGGGAAAGAGCCTGTTAAGGTCATGGAGGAAGATCTGAAGCAAATGGGATTGCATCACCAAGTGGAAATGAAAGCATTAGAGCACAAACACAAATTAAAGGNNNGAATAAAATTTGAGATAATGTTGGGTGACGAGGTGACTCATGAAGATTCCCAAGAGGAGGAATTGGATATATTAAATCAAACATTGACGCATGAACAAGG
>UN000244 
NNNNNNNNNNNNNNNNNNNNNNNNNNNNNNNNNNNNNNNNNNNNNNNNNNNNNNNNNNNNNATTCTGTCCTGCACNAAAATTAGCAATGTCTTGTTCAAATTTGGGAATAACTTAGTTAAARATACCAAGTCATGACTGTATATAGCATTTCAAAAGCTGATTTTTATTCAAGTTTTAAAATTAGCCTCACTGTAATGACGAAGCAAGAATTTTTTTAAAAACCTAGGAATGGTAATGGTGCCGATCTTTAAGATTTTGATATGCAGGCATTTGGTTACTCAAGTTGTGCACTTTAACAATTAGGAAATAAATCTCATACGTGGTGCCTTTTTTAAAAAAAAATCATTTTTACTCTGTTGTATATAATCCAAAACTATTGTTAGAATTTTAAAGCTGGCTTTTTGCTCTTAAGTTAAAACCAACTGTATTTTGTATTTTCTCAGTTGTATTGTTTATTGTATATTTAATAGAAAAGTTTTCTAAATTGTACTGNNNNNCA
>UN000245 
NNNNNNNTTTTTCCTGCATACTGTTGAATAGTGAGCTGATGGCTGACNCCTCTTCATTGACATTGACTCTCACCTCGTTGATCATGGCCTTCAGCAGGATAATGGCTTCTCGTGTGGACGTTTGAAGCTCCTTCACTGCCATCACAGCCTGGTCCAGCTTCTCACAGCCTTGCATGTAGGCAGTCTCAATGTCGATACAATGGGNNNNNNNNNNNNNNNNNNNNNNNNNNNNNNNNNNNNNNNNNNNNNNNNNNNNNNNNNNNNNNNNNNNNNNNNNNNNNNNNNNNNNNNNNNNNNNNNNNNNNNNCTTATGCAGCTCCTTGGTGCGTTTGGCGAGAGTTACAATCTCATGTCGGGCGAACATTTTTGCTCTGTGTGTGTCCTCACGGCAGGAGCTACAGAGTGGCTGGTTACACGTGTTGCAGTAAAACATGGCATCTGCATCCTGCTTCTTGCACTCAAGANNNNNNNNNNNNNNNNNNNNNNNNNNNNNNNNNNNNNNNNNNNNNNNNNACCAGGAATTTCAACAGTCGATCTACCTTCGGGAGCCCACTGGTGCCCTTCACGATTGACAGACGCCTGTGATCGTCAGTTTTATCCAGCCTCATGTCTGATCCTCCAT
>UN000246 
NNNNNNNNNNNTCATTTCACAGTAAGCAACTGGATGAAGAAGACAAAAAATATCTTCACTGGCCCTTTTATTGGAGTGAGACAGCGAGACTCACTGGTGCCTGCCTGTGGGTAGCAGTATCTCACCGTCTGGATGAGAAAAGGTTTCCGTGTAAGGGAGCTCAGCTGAACACTGTGCTAGCCAAAGAAATGTCCACACCGTGAAGATATCTGTTAAATTACACTCACCATCCTGTTAATGGGAACCCAGAATTCCTGCTGTACGAGAATACTGAAGAAATCTCCTCCAGGTTACCGAGCGTCATGTCAGTAGGATCACCCTCCTCGCCAGGTGGGCCCAATGGTATCATTAGAAGCCAATCTTTTGCCGGCTTTAGTACACA
>UN000247 
NNNNNNNNNNTTTNTAGCAGTAAGCTGAAAGCTTTATTGAAAAATCTGAAGCATACAGGTGCTTGTGCTGATTATAAATTGTTCTGTGTTCATTCCCCACAAGCTCTCTTGAAACCACCTGTGATTCCCAGAGACAAACAGGATAGGTTTTTCTCTTTAGTGGTGGGGCACATGAGCTTGGTGTGACACAAGTTCTTATCGTAAAGGTGGGCACGATTGTTCATTTCATTGGTCAGAAAATATTGAGCAATTTATGATAAAGGCTCCTGGCCCACCAGCACAGAAGAGAAAATTCTACCCTAACCTTTCCAGCCCATTATCTAACTCTACTAGTTAGCTGAAATCCTTGGAAGCTGAGTGATCCAGCCCGGCTCCAGAGATTCCCTGTAACCAGCTTTACCCACACTTTGTCTCCCTTGTGGAGACTCAGGATCGTGATTTTGATTGAGAGCTGGGAACTGTTTGCTGGCAGGAAGCTATGGATCAGACTGACTTTCTCTTTATTCTTTACCAGGGCCACATCTGTCTGCAGCCCCCTGCCTGGCAGAGAGGAATAACTGAAAAAGTAGGTCCCGCACATGGGGCATGTAAATATTCCAGTCGTGCTGTTGTACGCCCCTCCAAAATTCACATTGACTGTGTCGTAAACAATGGGATCCACAGAAGTCAGCACATGATTCATTGTGGAGCGCTGCACGTCAAAAATCACATCCGATTTCTTGTTCCAAGCACAAGCAGCTCCCAGCTTGGCTTTTGCCTCTATGATCAATTTCAGTGGATTACTTGGTCTCATTTCTTCATTAGCTGTTCCCAGTAAATCTTTCGGTACATTCCCCAAGGCACCAGACTGATGGATACAGTGAAGCAGGATTAAGCACAACAAATTCCTCAATCCAAAGGAATCCATTCCTCAAGTCTTCAGAATTACAATGCCTCCTCTTCAATTTCTTTCTGAACTTGATGTTGTTGACCCTGTGCAAGATGTCCACGTCTTATGGCTCTTAGCTCTGTCTTCTGGTATTTATTTTCTCAATTGTGTCAGAAAGGGGCTGCACCCAATTCTGCAAGTTCTTGCCTGCTCCTTCAAACTTAAATA
>UN000248 
NGTTGTGTAAAATGGATTTCTCCTCCAGATGTCCTCACTGTGGGATCCTCCTCCGGATGTGCTAGGATTCCACAACAAACCCATTCCCAGAATAAGTTTAAATAAAAGGTTCTGGGAATAGGAATAAGAAAAGAAAACATTGGAAAAGCTTAGAAAGCATCTGTAGAGCATGGAGGAGAAAAGTGGGGGTGAATTTGGCATCCATCTTCCTTGATACCTGATGAATGATAAAGGCACTGTTGCAGAACATTTCTTATGATCTTAAGGGCTGAGAGAGTTTGGTGACCAACCTGTACCTCTGGACTTGTCTGATACCTTAATTATATGTTTAATTTAAAGAAAATTACCTCTATATTNNAAAATAGAACTATTTTCTAGAATAATCAGTGAGCTATCTTTCCAGTCTGATTGCAGCTTAACCCAAAGCCATGTTATGCTCCCTGTGGTCAGTCTCCTTGGCTGAGAAGTGATCTATCTACACACATTTCCCAGTGTTGTTAATTGCAGGTGGGGATGCGTTAATTAAGGTACATGTGATTGTATACTTATTTGCAATACAGTCCCTGACATAAAATGTCCAACCAGAGCATTCTGTCCTGGAAGAGAGTGTTGGCTCAGATAACAGAATCTTGCTCAGAATAAGTCTCGCCATATTAAACAGAGAAAGTCCTACAAAACTGCCAGGAACCTCTGAATAGGGAACGTTTATAGTGAGCCTCTGCGGCTTGTTCATTATGAAACTTTTGCTTTGAATTACTGCAGTGTTTCAAACTCCAGCATCCTGGAGAATTATTCAGTAAGGGTTTGATCTGTTGAAGCTAAAGCATTAAAGCTAAAAATGAGGGAACCAGCAACTGCACAGTCACTTGGGGAGTAGAGTAACTATTTCAAACCCTTTTGCATTTTAATATACAAATGTCTCTCAATACAGGATGTTTCTGCTTTCTTTGCACGTTCCACCCATTCTTGACACAATGTTATTGCTTTTCTTTGCTTGGTTATTCCTGTGTTATGCTATTTATTCAACACCTGTTTTTATTTAATTCCAGGTTTAGCAGGTGTTTCTGTCAGCCGGTGTTGGAAGGGCTGAGTTTCAGCTGCTGTGCACTGTGTGCATTACAATGTATTTCAATACCTGTTCATCCTGTGTGCCTCAAATGAAGCAATAAATACTTTGTTGTAAATGTTCCTTANAAAAACA
>UN000249 
NNNNNNNNNNNNNNNNNNNNNNNNNNNNNNNNNNNNNNNNNNNNNNNNNNNNNNNNNNNNNNNNNNNCATGATGTACGCTTGTGCTAAGTTTGTCTCCTGTCCTGCTGTGGTTCGCAGTACTTCGAGGACATTCCTTCGGCCAATGTCGGCCTCAGTCTTCAGACCAGAGACCCAAAACGAACAAGCACAGCTCCTCCCTGCACCAGGGAATGCACTGGTGCAGACTGTACGGCGAGACCTCCAGACCAGCGTCACCTCCAGGGACNNNNNNNNNNNNNNNNNNNNNNNNNNNNNNNNNNNNNNNNNNNNNNNNNNNNNNNNNNNNNNNNNNNNNNNNNNNNNNNNNNNNNNNNNNNNNNNNNNNNNNNNNNNNNNNNNNNNNNNNNNNNNNNNNNNNNNNNTTTCTCATATGCAATCCTGGGATTTGCCCTCTCTGAGGCTATGGGTCTCTTTTGTCTGATGGTTGCCTTCCTGATCCTGTTTGCCATGTAAACTCCTATGGGAGAATCCGGAAGATGGCTGGGAAGAGTAAATTATTGCAGTGGGTGGCTTTGGCCTCTCTGTCATCACTAAGTAT
>UN000250 
NNNACGGGGAGGACTTGCGTTGAGCCTCTTTGTGTCGGAGCTTGTGAGGGAAGGAGCTGTGCTGTGCTGTATAGTTGCTTGCGTAGCGCCTTGGCTAAACAGCGCAGAATTAATCTATAAAAATGCCAGATAACGGCACCGAGGAGGCTGGCCCCAGTACAGATGATATTTGCCGTGACTTCCTGCGCAACGTCTGCAACCGCGGTAAGCGCTGCAAGTTCCGCCACCCAGACGCTAATGAGATGTCCACCCTTGGCCTTTTATCTTCTGATCTACCCGTTAATAAAGGTGAGATTCCGATCTGCCACGACTATCAGAAGGGTGACTGTCAAAGAGGGCCCAAATGTAAGTTCCTGCACGTAAAGCGCGACGAGTATGGTTATGAA
>UN000251 
NNNNNNNNNNNNNNNNNNNNNNNNNNNNNNNNNNNNNNNNNNNNNNNNNNNNNNNNNNNNNNNNNNNNNNNNNNNNNNNACTTTTTAAGAGGCCACCCCATGAAAGAAAGTTCCCACTATTTTTCAGTTAATAAATCCAATGGTTATCTAGTCTTTTTAAGTAGCCAGTTCAATGAACCTGTCCCAATTGGTCAGTGGAATTTCAGTGAATTGTTCTGGATCCAAACACAAAATTGAAACATCCCACTGTCGTTTCTCCAATGTGTATAGAATTCCTGACCGGAAATGAACTTTCATTGCAAATTAGTTACAAGTCTTAGGAGTCAGTTGATACACCGGGGCTGCCTTTGTTTTAACTGAATGCTTTATTGAAGCCTTCCTTCACCCTGTCCCAGCCTTTTATGTAAAGCCAAACAGCGATGCAGACCTGTAACCCTTACTCTGTAGTATTTTGAGTTATGCGTGGCTGAAGTTGTGTAGYAATTCCTGCTATTTGTTTTGGTACAGGAGCACACCATTGCAATTGTATTGATCGTTTGTTAGCCATGTGTTTCTGTGAGGTCAGTTGGCCAAAGGAAGTTGAAATGATTTGTGTTTCATCTTCTGTCTTGAGCCAAATAATGCCATAATAATATATGGGCATGTTTTTTTTGGNTCATTTTTAATTTGTGTGCAAAGAGAAGGGTGAAGTCTGCTTGCAAGAACCAGTTTGCCAGTAACCTTTTCTGATTAAGTCTTGCATTTTCTCATCTTAGTTTCTTGTATATGTTGTGGAATGTTTTCAACTCTATCTGCACATAGACAATGGAATTTTCAGATAAAGGGAACTGAAAGGGGCTAATTTAAGATGGTAAAAAGAAAAATTCAGTGTGGGGTGGGCAGAGTGGGGGAGAATTGAAGACTTAATTAGAATTGCTGTAACTTTTGAGAATTTCAAAACACTGTATTGTGGCATTGTTTGAAGCCCTGTCTGCGTTTAATGCAGCATTCATTGGAGCAAATATACTGTACTAGAAAAAGCAAAA
>UN000252 
NNNNNNNNNNNNNNNNNNNNNNNNNNNNNNNNNNNNNTGATTAAGCCAACAACATATTTTTTANCCTTCACACTGATTTCTTGGAAGTATTTTCCAACGGGTTTTGATCACATTTTCTAGTATCTGCAAGGCATAGTACTTTGTATTCATATTCTGGGAAAATTCTAGGATGGTATCTACCCTGGTCCAAGCATCTGGATGTTCTTTTAAGTGAGTTAATATTTCTTGTGCCATTCGTTGCTGTGGGCCCTCCCCATGATACAAGCAATTTACAACATTATCCAGCAGATTAATGTCTAGCTTCTGATTGAAGTCCAGAAGCTGACGTGCAGGGTGGTCGGTTGTCATGATTGTTGGCATGGGGTCCTGCTAATGGTTGCAAATCCCTCCTCGAGATTCTCCTGAANNGAGCTACAATTTATCCCCGAAGAGGAATTGAATTTTTTT
>UN000253 
NNNNAAACAGGGCGCATTTCCTTGAAACTTACTGCACCAGGTGAGTAACAGATCAGCAGCATTCTAAATTGCATTAAGAAAGATCACCTGATAAAGGCAAGATGATTCTATACGCGTTGAAATAAACCACCCTACTGAAATTCATTGATACACACTCTTCACACCTCTATTTCAAGCTTGGAAATGCATTATTTTCAAGCAGCAATACAAAAAAGTATCAATCCTTGAAGAATGAATAATTTCTGAAAATTTATTATGAAAACAGCTTTTTTCCTCTGCTACCATTTGTTCATTGCAACATTTGCGGGAGCTGCAGCCACAGTCATTGCCTTGCTTACTTACATGATGTCCTCCACCTATAACTATGCTGTCCTGAAGTTTATGAGCCGGGATGATTGCTGCACAAAATTCTAACTTGAAGCACAGACTGCGTCCCCCTTTCCCCCTCTGTGTTTCTCCTCTGCCTCTATTGCACAACTTTGCTCCAGGAAACTTCACGGATTGTGCTGTGGTTTCTCACACCCTCCAAGCTCCCAATAACAGCTGCTCCTTGTCGCACATGGACCCTGATTTCATCACGTAACCTCCAAATAAACTGAAATAAACTGTAACGTTGAGTAAGAGTCCAGGTATAATGCAAGGGAAGCCTTTACCTGCTGGTTTTGTTATTAAATAAGCTTATGTATTTTAACCCATTTCTGATGCGGAGATAGATTCTGTAGAATCTCGGAGCTTGAAATTTTGTTTTTAAAAATAACCTTTTGAAAGTAGTCTGTTTTTGGCTTGCACCTGCTTCATGTTCAACAGTTGTGAAAATAAAGATGTTGGAGTCTATGAGCTGATGAGGATGATCCTGTTCCTATTGCTATTCCTGTTGTCCTGCTAATAATAACATGCACTATGCAAGCAATCAGTGGGAATCCTCCAGTACTTACCAATACTGCAGTTTAGGGGCAGGGCAAGTTTCTCTGGAGGTAAGGGGTTGGCACAGTTTGGTCTCGAGAGGGTGAAATCTAGTTTGATGGTGACAGTATAGAGAGAGCTTTAGTCTGTAACTAACCCTATGCTTTCCTGTCCTGGGAGTGTTTGATGGGGGCAGTGTAGTTCTCACTCAAGTTCTGTCGAAGGGTCATGAGGACTCGAAACTTCAACTCTTTTCTTCTCCGCCGATGCTGTCAGACCTGAGTTTTTCCAGGCTCTACGCAGCTACAATGAGGGTGATATTGATGGAGCCAAAAAACTGGCACACATTGCGGTGTTGGTTGCCATAGCAGCCATTATTATTGGATTATTAATTATCGCAATCTCTTGCGTCGTTCACTTCACTGTGCAGCAGTGATCGAGCAAACCAAGGAAAATTAACTGATTTGGAAAATCACCAGCAACAACCTGAGAGATGAAGGAGGAGGATTTTTTTAGTCTTAAAACCAGTTACGTCCTTTCATCAGGGAAGAGAAAAGTGAAAGAATTTCAAACCTTTATGCTATCAGGAAGCTCATGAAAGACTTCTCCATCAAACCTGGCAGCTGGATAACACAGAAATACCTGAN
>UN000254 
NNNNNNNNNNNNNGGCACTAGGATATGAAGCCATGGCCATGGAGGGAGATGCAGGTAAGGCTGGTGGGGCCACAAAATCCAGCAGTGAGCGATCCTTCAGCCTGGAGCGTCTGGGCTCCTCCAACAGACCCAATAAATTGTACGTGAATCTAATGAAACAAGAGGAGCTGATAGCACAGAAGAAAAAGGAAATCGAAGCCAAAAATGGAGAGAGCTAAAAAGGATAGCTTCACAAAGCTGCAAGTGACGCCTGCTCAAGATAACGAACAAAAGAACACATCCAACAAGTTTGCCAATGATGGGAGTTTCCTGCAGCAGTTCCTGAAGATGCAGAAGGAGAAAGCAAGTACAGGGGTGCCACCAAGCAACAGCAGTAACTCCAGCCCCTCAGGGACCCAGGCACAGAAGAGGCAGATTCTGATCGGGAAGCGCCCTGGCCTGGGAGTGGCGTCTTTGGGAAGCACGTTAGGTCAGA
>UN000255 
NCAATTAGAGAATCAATTCATTACCTGATTTGATGATCTTTGACTCGTCAGTTTAACTGCTTTTGGTCTACCTGATACTCCAATAATTTTTCATTTATGCCACTCTTGGAATTTAAAGATTAATCACTGCCAAGGCAATCCAGGAGAGTTTACAACCCTGATCCTGGGTCTGTGTCTTGCTGCACTGGAATGCTTCAGCACAGCAATTATAGTATAATCAGGTGGGGTTGATACACACATTGTTCAAGAATGACACCCAATTTTCCAATATTCCCTACCCCACCCCAAGTGATCCATCACATCGTTTGAACAGTAGCAAGAAAATCTCTGCGGTGTATTTGTAAGGTAGCGGAAAATACAAGTGAGTTGGATAGTTTTAAGATGATTTGGGCACAAGTGGCAGCTCATTGTCGAAACGTGATACCTGGGCAACAAATTATGGAGTATGTAGAGATTTGGAGGCTTGTTACTGGATGTTGTTCAGATTCCATATAGATTGAATGATCCATTTGCTGTAATATAAAATGTGGTTTTTCTAGACTGCGATTTGTATTCATGGTCGCAAG
>UN000256 
NNNNNCAGTCAAGCTGGTAATGTTAATGATTTCTCAAGCTGAGNNNAAGTTTCACCATTTTACTCCTGGGGACAATTTAAGTTTCATGTTCACCTCTTGTTTTCAAACAGTTAAGTTTAAAAAGACTATGCACAAATCCTTCTATTATTTTCATAACATCTTCTGCGACATTAAAAAGCCTACATGAATGAAAAACACAAGTGATGTTAATCACACTGTAAGCTGAATTAGTTTGTATTTATACATATGGCTTCTGCTGTTCCATTCTCCTGAACAGACGAAATGCTGGAAAACAATGTTTCAGACAAAAAAATGTCAGTATTGAGAAGGCGAGATATGGAGCCACTGCTTTTAGCTTCTGTTGTTTTTAAGAAGAACAGTAGAATCTTACACGATGACAGACGTTCTGGAGAAGCTAACGAGCAGCTATGTGTTCCTCTGTGAACATTCTGATTAAAACTTTAGAGAATCACAGAAAGCTCAATACATAAATTCCACAAAAAGGTCAATTAGTGGTTTTTGCAAGCTTGAAACCCAGTATTTTTTTAAATTCCGTATTTACAAATTGTCAGCTCTCCGCTTTAAAGATCCGCCTGAACATGCAAGTG
>UN000257 
NATCTGGTCACTGAAGATACCAAGGTAAATACATTTGGCATGCTTGTTGCAGTTGTGTGTTCCCTCTTTGCAGGGGTTACGTGGCTCACAGACCTGCTTGTTCTTTGTAGCCTCCTCGATGCCTCTGCCAAATGGTTGAGCACCAGTGTATCGTGGTGGGCAGGGCAGACAGTTGTAACCTGGCTCTGTGTTTTCACATCTATGCTCTCCATTGACTTGAAAGCAGGTGTCAGGNNNNNNNNNNNAAAAATGGTCGGCATTGTGGAATGTACAGGCGCAATGAAGCCTTGTCTGCTGCCAATCTCAGGAGGCTGCCCCTGCCGCATTCCTCTTTTCCTGTTCGATTGTCTCTTTTGTTGGAAGTGTGTTTTTCTCCTCTGTGTTTGTTTTCTTTAGGCTGCTCCTTTTGAAATTCTTGACTTCTGACATGTCATTTTTCTGACCCTCTTCTGGTTTGTCTGGCATGTCTTGCAGTTCACTGAGCTGATAGACAGGTGTGTAAATGCTGCTTCTTCTCTGTCTCTCTCTCTCTGACTCTCTGCTGCTCCCCACTCTCCTTTTTATCCC
>UN000258 
NNNNNNNNNNNNNNNNNNNNNNNNNNNNNNNNNNNNNNNTTACGCTAATGAGCCCTGATTGTGACAGCAAACATGGCTAGAAGGAGGAAAATGATGAGCCTCGGCACGAAAATGAGCAGCCAAAGACTAAAGATTCAAGACCTTGGACAGGACCATCGTTATCAATACTACTTCGGGACCTACGTCACATACAGAACAGTAAGGAAAGATCAGTTAAANNCTTCGAATGGTTAATAGCACCAGTTGCTCCAAAGAGGTTTTTCAGCGACATTTGGGAAAAGACCCCAGCTTTGATTAGGCGCCATAATGGCAGCTACTACAAAGGATTATTCTCCTCAGAAGATTTTGACAGAATCCTGAGAGAGGACCATGTCAATTTTGGAGTAAACCTGGATGTAACAAGTTATTTTGATGGGGAAAAGGAAACCCATACTCCTACTGGCAGGGCATTACCTGTAGTGGTGTGGGACTTTTATAAGAATGGATGTTCTTTGCGGCTGCTGAATCCTCAAGTCTTTTCTGGAACTGTTTGGAATGTGCTTTCTATTCTTCAGGAGTCTTTTGGGAGCATGGTTGGGGCTAATGTTTATCTGACTCCTCCTGGGAACCAGGGATTTGCACCACATTATGACGACATAGAAGCATTTGTGATTCAGCTAGAAGGAAGAAAGAGCTGGCGTGTCTATGATCCTAGATCAAATGAAGAAATTCTTCCAGGTGTTTCAAGCCGTAACTTTACTCAGCAGGAAATGGGCACTCCTATTATGGATACTGTACTTGAAGCTGGAGACATGCTGTACTTTCCTAGAGGCTTTACCCACCAAGCAACCTGCACATCTGAAGTGCATTCCCTCCACATCACCCTTTCAACTTTTCAGAGAAACTCTTGGGGAGATCTGCTACGTAAACTTTTTCCTGGTACCTTGGACTTAGCTATAGAAGATGATATGGAATTCCGTGAGGGCTTGCCCGTTGATTATCTAGAATATATGGGAGTGCAGAATTCTGAAAGGGAAGATGACCCACGGAGGGAAACATTTAATAAAAGATATATAATTTAATGAGAAAGTTGCTCAAATATGCACCAATTGATGCAGCTGTTGATCAGAAAGCCAAAGATTTTATCCATGACTGCCTACCCCCTGTGCTTACAAAAGAGGAACTAGCATGCACTGTGTACAGTGCACCAGCCCGATGGAGAGATGGTGGGCCACGCAACATTGTTCTGCAGATACGAGGAAGCACCCGGGTACGAATGCTTCGCAGTAACATTGCCAGATTATGTGGTGAGGATGGCAGCATACTGCTGTACTACACAATAGAAAATTCCAGAGACTACCACAAGGAGGAAGAAAAATGCATAGAAATAGATCCAGAGCTTGCTGATGGTGTAGAACTCTTGCTTTGCTCATACCCTCAATATATAAAAGTTGATAGCCTTCCAGCTGGAAATCTGGATGACAAGATCTCTTTAGCTGCTGCCTTGTACGAGAAAGGTCTACTAATGACTGAATATCCATTGCTGCCTAAGAGGGACTAATCTTTTACTAGGAACTGGACCTTTTAAACGAGTTTCATATCCAGTTATAATCTATTACAAAGT
>UN000259 
NNNGGATGGATGGTTTTCTTGGGAACGCCATCAATTCGCTGCGATGGACTGTTATGGGTGAAAATGAACACCAATCCCAGAACTCCTATACATACCAGTGCAACTTTTTCAAATAATCTGAAATGATGTCTCATCCTTTACCCAATGTGTCCTACATGTGACCCAAGGCCTTCTGAAATGGCCCAGCANNCCGCTCGGTTAGGGCCATTTAGGGMTGGGCAATAAATGCTGGCCTTGTCAGTGATGTCCAACTCCCATGANAAACTTTGGGTCACAGGCATTGCATGTTCAACAGATCCAATTCCAAATGGTATTTNNNN
>UN000260 
NNNNNNNNNNNNNNNNNNNNNNNNNNNNNNNNNNNNNNNNNNNNNNNNNTGTACATAATGATTTGAAGAAAAAACATTTATTGTACAGTCAAACTTACAATAGGATTAACTATTTTCTCTCTTTCACATTTATTGTGGGTGTTACACTCTTCATCACTTCAGTGAGCAGTTTATGGACTTCTCTGTGTCTCGTTTGTGCACGAACAATGCAGTCCTGGAGTTTCTCACTGGAGAGACCATCCCCCCTGGTTTATGAACAGCACAAAGCCTATCCTCTTCATCAATTACTATAGTAGCCATTCCTGATGCCAAGGTCTCCTCCTCAGCTGTTGGATCGACAATGAATATTGTGTCATCGAAAATTGCAAATGTTGTAGCAACTGGGTGTTTTCTGATATTCAGTTGATTTTTCTGGTTCATATTAACTTCTGCCAAACCAGTTTCTTCACTGATCGATACCGATGGCAATTGAACATTTTTCAGTGCTGCTAGCAGGGCTATTATACAGGCATCCAACAAGTTTCCGTCATAATCTAAGCACACCATGTCACAATATACAACCCAAGCAAGCTTCCCTTTTTCAATGCATAGATCCTCCTTCTGTATGATCTGTGAATTTTCTATGACATCAAAAATGAACTGACTTGCTGCTTGCGCTTGTTCCCCAGGGGGGCCAGGTCGAAACCTTGATGAACATAATGGTGGTAAATCTACATTTGGCACTATGTATCCTTTATTTGATGCATCTACTGTTGGTGTTGCAAATTCCACTTTAATGCCACAAACAACTGTCGTGTTCCCCAGCTTTACCAGTGCAGAACCATCCGCGGTTGTAATTGAACCTATGTTGAGAGTCGTTGTTCTGAATTCACCCAGCTCCCTACCATCAGGTCGACAATTTTCTTTCAGAAATTTTCTGTAGTATTCCAAAGGTTCTACCGTTTTGAATCCAGCCGCCATTTCGCTCCTTGAACCATGTGAGCCCGATAACCGGATCGGCAGATTCCACTCGGCTGGGCTCAGAGACACCGGCCATGCCGAGTCCGCCACCCTCATGTTGCTGATATTTCTGCTCCCTGTCCCGCAATCTCCGAACTGCCCCCGCTCT
>UN000261 
NNNNNNNNNNNNNNNNNNNNNNNNNNNNNNNNNNNNNNNNNNNNNNNNNNNNNNNNNNNNNNNNNNNNNNNNNNNNNNNNNNTACCTTTCAGAGCAATATAGTTTTATAAGAAAGTAGAACATAAAAGGCCTCTGATAAAATTTCATAAATTAAAAGTACTAAAAGCAGGATTTAAAAGGTAATGTTAGGATAGAGGAATTTTTTTAAACATCCTGTTCTAATTTTACTCTTTCCAATATTCAACGTTAAAAATTGGAATTCAAGAACAACCCATTAAGTAGAGCACTGAACTCCCACATAAGGGGCCCTCAGAACCCTAAATTCAAACACTAGCTTAAACAAACATTTGAACTTAGCTAGCTATAAAGGTTGAGCTTGACCAGTTCTCAGCCAGGTTGCCTGAAGGTAGNAGTTTTGTGGTAAGAATGCTCAACCATGTAGGAAAGTGGTACACAGAGAAACAAGCAGACCTATCCCACCATAAAAAGTATGTTGCCTATTGGCCATCGGCAACTGTGGAGAAATCCATATCTCAGGTCAACCCCCACTTTGCTGGGTAAAGGAAGTAGGCAGAAAAAAATTCGGATACATTGAGGGAAAAATCAAAGGCAGCAATTCCAACACCATTGCTATCGCGAGACTTCAGTCTGTATTCACAAAAGACCCAAATTTCCCTGTGCAAATTCTATTAACTGACAATATAATTACACAAAAAATGTTGTTTTTGTAAACACAGACCCTGGATAGTCTACAGATATACCTTGCTGAGGTTTCTTTTTAAAAAGGATAAACAATGTGGACTCAGTGCAAAGTTTTAGAGAACAGTGTCAAAATATCCCCAACTTCTAACGGCAGACTTTAGTATTACACCTTTTTTTAAGTCTTTACTAC
>UN000262 
NNNNNNNNNNNNNNNNNNNNNNNNNNNNNNNNNNNNNNNNNNNNNNNNNNNNNNNNNNNNNNNNNNNNNNNNNNNNNNNNNNNNNNNNNNNNNNNNNNNNNNNNNNNNNNNNNNNNNNNNNNNNNNNNNNNNNNNNNNNNNNNNNNNNNNNNNNNNNNNNNNNGAACGCTCTTCCATAGCCACAGAGGGCATTGAGATGGCCTACACGAAGAAAGATGAGAAAGAAGCGCCGAGGAGACAAATACAATGTTTATCCACCCCACGAGAAATGTTTTACAGTAGCAGCAATCATTGATCAATGCAATTGCCGAACCAACTAACTATTGTTCAAGATGAAGCAATGGAAGAAAAGAACAAAAGCATACACAAATGCCAGCCTAATGTCCAAGCCAACAAGAAGAACCAGAACCAACAGAGCCTACCCCACTCCTCTGACAGAGCAGCAAATAAGATATGAAAGGGCTATAAAGCCTCCAGAATGCCTCAACCTATAAACTCAAGGACTTGAAGGAGGGAGATGGGGTAGTGATAATATTGTAGTCGTCATAATGTAGTAATCGCAATAATGTGGTAACAGCAATGTAAATGCATGAGACTGCTAACAATGTAAAACATGGAGTAAACCCANNTGTAGCTTCATATACATTAGATAAAAACTTGGGGACAGGTGTAG
>UN000263 
CTCCAGGGGTGACCCTCCATGGTTTCTCTCCTCCTTACTCTCTGCCTGTTTCGACTGTTCACTGTCCAAATGCCGACAAGTTGCATGAATCAGCAGCAATACTTGGAATATGCGTTACAGGTTTGAGGGGACAAAATCCCAATAGTTTCAATTGCAGATTCCTCAGGTTCTGCCTCCCTCAGCGGGGNCCACACACAGCCCCAGAAAGGCCTCTCTCCGTCCACCCGCTCACTCCAAGTTCCGGAACACGCCTTGCACCGCTCCGCCTCTTACAAACAGCCCCCGGTTCTCCCCGAACTTACCCCCAGTCAATGATGATTTCTGTGTCCACACTGACAAACCGGTGCACTGCTGGAATCAGAACGCTGTTTACTCGCTTACCCGGGCCCTAAGATTTCCATGTCCGTCCGTTTGAAACAAAGGTCTCCCGCTCACTGAGTGAAAGGCCCTCAAGGTCAGTGCTTGGGCGAGGTGAGGGGCGCATGCGCTCGCTAGTCTTGTCG
>UN000264 
CACACGCAGTTGCTCCTGCTGCACATGGAATCAACACTTATTAATCAATCCAAATGGCAATGATAAATTGCTTATCTTGGCCTGAAGTGAAAATGCTGCTCAGAAATGATTGCAAACTGAAACTCTTATGAAGTGTTTAACCACGGGGAAATCTGAAATTGTTTGTAATTGTAATTGATGCATTCTGTATAATTTGCAGAATTGTTTGCAGGAAAGACTTGAGATGGTGTTGCTGCTAATTGTCCATGGCATGACAAAGCTGTGCTGAATGTTTAATATATGATAGTTCTTGATGTCTATATTTTNAAAATGTGGTTTTGTAAAAATAACTTTTTNNN
>UN000265 
NNNNNNNNNNNNNNNNNNNNNNNNNNNNNNNNNNNNNNNNNNNNNNNNNNNNNNNNNNNNNNNNNNNNNNNNNNNNNNNNNNNNNNNNNNNNNNNNNNNNNNNNNNNNNNNNNNNNAAAACNNNNTTCCAACCTCCCATCTCTGCACAACCAATCCAGGAGTGAAAATCTGGGCTAATGCATCATATTTATCTCAGCACTGTAAAAGGCCCCTCTCAGATAGCAGACAGGCAACTATGAAATGATAAAGTAGGCTTAATTTAGTACAAGTTACACCAGCTAAATTGGGTTATTATCTTTTCCTTTTCTTTCTCTTGGGTGGGTTACATGAAAGATTGTGTACCGTTTTCTTGTGACAGACAATATGAACCAGCTTCAGGTTGGCCAGAGTAAACAAGAGGCTGTAGAAATGTTCAACATCTCTGTCATCAATGTTCTGCTGTGTGACAGTTTTGACTATTGTTGGAATAATGGTCCGTTTCTTCTCAACCCCATGATCCAGATTCCAGGTGCTAAAGGCAATTCTGTTTTCCCTGCTACCGTATGGATTGATGGAATGGACAAAGCTGCAGAAATCCTCATCAAATGCCNCCCTGGCAAGTAAACCATCCTTCAGCAGTGCAGAGTCGACGATCGTAGTTTGCTCTCCTGTCAAAGTAACATCCATTGAACTCAGTTTGTTGAAGCTGCCTCTTTATTTTTTTTACNAAATACACAGTACTTTATCCTTGTGTCTCCTTGG
>UN000266 
NGAATGCTGATTTGGGAAGGAGACAAAACAAACAGATGTTAACCCGAGTTGTTAAACTGGAAGTGAGCCTCAGGGTGACGTTGATTATGGAGAATTTTGCAGCTGAAGTTTGCAGGAGACTGAGTGGTGGCTAGTAGTCTCCAGAAACCTAANTCATATCTGCTCAATCACATTTGGCTGTGGGAATTTTTAAAGTGAAATACTCTTGGATTAAATTCAACTGTCCTGATGCAGAATAGAAGCAACTCATTAACTAAATTCTCCCAGACTAGGAATTTCACAACTTAAATTTACTGTGAAAGGAGTGTATCATCCTTATTGCAAAAAGTGAGAGTTAGATACAGTATATAGGCAGAAAGATGAAAACTGGATATTATTTTGTAAACTATTAAGGTGCTAGGTATTCTTTTTAAGTGTGATTATGTCTTCAAATAATTAGAAAGG
>UN000267 
NGAGTCACGCAACTTTTCGGATTGCTGATGGAACTGCTGTGACGGTTCGATCGCCTCGAATTAGTGACCGAGGAAAGGGACACAAATGGACCATCCGCCACTAAACGTCTCCCTGTGATGTCGTGCATTACAAACACGGCGGGGGATCAGTAATTTTCTCCAACACAAGGCTCAGGAAGACAAAGCACCAGAAAGGATCAGACTTTGAAAGCTCAGAAACAAAAAAAACCGAGTCTCAGGTCTCGACAACAAAAGGCAGGAAAGTGATCCRTCTTAAAACTAAAAACAAGGATTAATTGAGGCGATCAATTTGTAACCTCGGATATGCAAACAGCTACCGAATCGCCCTTTAATAACTCAGGAATAGGTGTATTCTCGGAAGATGCAAACAGCGTCCAGAATCATAAAGCTGTTTCGAAGTATGAAGATTTTGGTTTTAAAGTTGCAGTGGTTGCTTCCATTGTCAGCACAGCTGTAATTTTATTGATGAGCATGGCTTTTTTAACCAATTGTCTTATCAAATGTGTGAAGAAGAATGAAAGAAGGAAACAACAGAGAGGATTGCAAACTTGGTACCAGATTGAATGTAATGTAATGGGAGAGTCAGGAGACTTTTATCGTGGCTATAAAGGCAGAAACAATAACAACAACAAACTCGAAGATAATATATTAACTAAAGAATTAGAAAGGAGTGCACTGGACAAGAAAGGACTTTGCAGGTGCCAAGAGAAGACTATAACGGATTTTGAAATCACAGCTTGTTGCAGGGAAAATGGTCTGCAAGTAATTTTTCAGCCACGGAATCCACAAGTTTCTAGAAAATACGGATTCACTGAATCAGAGATTTTATTGAATTCACTGAYTGACAGGCACGTTGTTCAAACGCACGAGTCTCATCAATCTCAAGACAAACATGGACACCATAYTCCAAGACACCATCCTTGACACGGGAACCACTGAACATCTGTTGGTATAGTG
>UN000268 
NNNNNNNNNNNNNNNNNNNNNNNNNNNNNNNNNNNNNNNNNNNNNNNNNNNNNNNNNNNNATATGGGACGATCTATCACATGCAGGGAACAGTACTCGCAATACACTCATCTCAGAAAATCATGGGTGTATGGACTTCTATTTTTTTGTGATGTTTCCTGGAAGACTGGATCACAAAATCACCCTGATGTGGCTTTTTATCCTGTNCCTTNNNNNNNNNNCAGCTCNNNNNNNNNNNNNNNNNNNNNNNNNNNNNNNNNNNNNNNNNNNNNNNNNNNNNNNNNNNNNNNNNNNNNNNNNNNNNNNNNNNNNNNNNNNNNNNNNNNNNNNNNNNNNNNNNNNNNNNNNNNNNNNNNNAATGCCCTTTGGGATTTTAGGCAGAGATATTCTCCCNNNNNNTCAAGTTTGAAAGTATGTCCTTATAAATGCAATGGACCTGTTTGACCACAACAAGTTGGAAA
>UN000269 
NGAATTCATCTCCGATGTAGTCGTCGTCTAAAACTACAAACCGTAACAATGCAAGCTCAGGTAAATTAATTTGAAACTCAAAGCTTTCATCAAAGATGGGGTTGTCCTCATTTTGCGTCACTGTCTTAGTCCTTTGTTCTGTACAGTCAGCTGGTATGCCATGAATCTCTACATAGACATATGGCTCCACAACATCACCCTTGGCTGCAGAACCTTTGGGTTTCGGTAGATTTTGACCACTGATGATTTTGATGTGAAGCAGCTGGGCTGACACCCCAGGTAGTGAGTCCTTGGCGTTAGCACTGAAGTAGGACACCTCTTCTCTCATGATAGCAGGGCGAAGAACATACCCACAGTTTCCATTCTGACGAAACCAGCCAATATTGAGATCCATCATTAGCCCAGGAGTCTGATAGTTCATGGCTACAATTTGACAGCCACATTTCCAAAAGTCCTGAGGGTTCATATTACTGGCATCGATTCTCATNGGGGCTTGGGTAGACCCTGGACAAGAACTTCTTATTATAAATTACAAAGTCCTCTGGATATTCATTGGCATATCTGCTTGCCACTACCTCATTAAATGAACAGATTTCCCAATANNNNCTGCTTNNNNNNNNNNNNNNNNNNNNNNNNNNNNNNNNNNNNNNNNNNNNNNNNNNNNNNNNNNNNNNNNNNNNNNNNNAAAGCCTCAGTTTTTTCCAGTGACTGTGTTCAATTGATCAGCATCATCTTCCCCCATCCTTTGACATATTTCAGTTCCTTCATCTTCATCACTAACATCTCCTTCAGAATCACNCAATTCCCAGGTAACTTTTTAC
>UN000270 
NNNNNNNNNNNNNNAAGAATAAAGCNAAAAATATTTTTTAAAAAGTTTACAGTTAAAAATATTTGGACAGAAATCATCAGCTTCTCNNCAGGGATTGAGGAATGTATGGGGGGCTNGCTTCTCACTCAGGGTCTTCAGTCTTCATCACCGCTCTGCAGCAGGTGGACATGTGAGTTCATCTCTGCACTTTTCAATGGCCCCAACTCCATTGCACCAGATTTCTTTGATCTTATCTGTNATGAGCCAGTACATTAGGGTATAATTGACAGCCACGATACTCAGGGCAACTGCAAAATGCCAGCTGAAGCACAGGGTTATGAACATGATGTTTTCGTGGTCATTTTCATTCCACTTGGGTCCACCGCTGGGAGGGTACAAGACAAAGGCAATCTGCCAGAACCAGGTCCCCTGTAGGATTGCCAGACTCGTTCGGAACAGCTCCAGGGCTAAGTTATCCCGCAGGAAAACCTCCAGCATTATGATTAAGGACCCTCCAAACACAGTGGTGAGCAGAAGTGAGTGGATGTGCTGGTCGAGGGGAGGCCGATTTTGGACATGGAAATAAAATAGGAAACCTTCATTAAATACTGCCAGTGAAAGGACCAAGCGATCGAAGCCAATGGGGATCCTGAGTGAGGAGTATGTGAAGATGTCTACAATCCCGGAGATGCCAAAGAACAGGTACATGGTGCTGTGCTGCCAGTTCATCAGTTTGACCCAGGATTCTCTGTCCTCACTCAATAGGTGTAGGTGGGGCCCATCAGGAACAAATTGCTCAGCCAGAATTCCCACCAATGAGAAAACAACTTTGACTATCCCCTCAGCAAGTTCCACTCGCTCGAAGCACCATTTGGATGACTTGGTCTTCTTCATTAAGAATTTGAATGGATACTTTGCTGACCACCACAGCCCGAAGAGTAGGAAGAAGCTGCCTGGTAGAGCATGCCCTTTGAAATTTGCCATGGCTGATTTAGATTCAAACCCAATGTTCTGTAGAGTTTCTACTGAACTCCTGTGAATTGCCCGTTCTCTTCGACCTGTTAACTTCGTCACACGGCTCCAGATTCTCCCGAGTTTCACAATAACAGGTGTAAGTTACACCTGTCTTCCAGAAAAGGTGTCAGTGTTACCTTGCC
>UN000271 
NNNTGTGTGTTTTGCATTACTTAACCACTTTTATTTTCAAAATAGGAATAAAATGTGATTTTATCAAGGTCATGTAAATAGAATTCTAATAGGTAAGTGTTCCAGACACTGGAAAAAGTGGACTTTATTCAATTTCAATGAAACAGTGAGGATGCTGCAATGCTTTTGGGCATGTTATCAATGTTCTGGATAATACAGTTCATTTGTTACACAAATAAATCTATGCAAGATGTAGTACAGCTTGTTCATAAATATCTTAAAGCTGTGCATCAAAATACAGTAAGCAGTCATTTTATGAAAATTGTTTGTAAAACAAGGATACAGAATGTAGACGCATTACACGATTGATTAATTTGAACAGTAAACGGTATTTACTCCCTCCCATCACCCACTTCACATTCTTAAATTGGTCCAGTTTCTTTTAATCGTCTTCATCATTTGAATCTGGAGCTTGATCTTTTTTCTCAGGCTGCGGTGGAGGTAGTTCAAGCCGAGCCCATAATATTGGTTCAGCTTTCTTCATAGTAATCTCAATCTTAGCGGGTGTCATACTCATTTGGCTTTTACTAACATCAATGACACCCCACAAGTTCACTTTGTGTTCAAATTCTTTTTCCCTTTCAAATAAAATGTGGATATTCAGCACTGTGCTGTTAGCTTCAACATAACTCAGCTCTGGGATCGAGTTTTTGGCATAAATAGTAATTATGACTTGTCCTCCAGTTTGATGCCAATCATGCCGGCATGGTACAACTTTATTGACTGCAGTTGCTTTGGTCCACATATGCTTGCTCTGTGTACAGCCCCCTTGGGCTATGAAAGAATTGAAATCGGAAGTTTTTCTCTTACAACAGCTCCAATATTTCATTCCTTCG
>UN000272 
AATTACCACAGCATGGTGGAAAAGCAGTTCCCAGGAATTCTGAAACTTCTGGTTCCACAGCATGTCTGTAAAATCATGGATGAAATAACCTACGGAAACTGCAACCAGAGCGTGTGAGGAGGGAGAATGGGTATCGATCAAATCCTCAGCCATCCGCGGGTGCAAATAAAAACACAAGACAGCCCAGATGCCTGTCACCACACTGTGCACCATGGAGGTACAGATGTTTCTCCATTTCCAGGTGTTCCTCTGGGCAGATTCTGGGGTTGGAAGATAGTCCAGACCTCGACTGATCAGTTTGAAACCCCCGACGAGACCCCTACAATTAAAAGTCCAGGATTCCACTCCATGGGCACCTCAAACTCAAGAGCAACACCAAGTGAAGACACAGCTGCCTCTAACCACAAAACTCAGCCAACAACGTGTTTCTCCCGCTCGGCTTGAAGTTGCAGCGAATGTGGCGGCGTCAAAGTGTTTGCGGGTCCTTTCCCCGGGCTTGAAAAGGGGGCTTTTGTGAAGGCTCTATCTCACCGTAAACCCAGCCCTCAGGGGGAAGATCCAGCAGAAAAGCGTCGCTCGCTCCGCCCGCGCAGACTCC
>UN000273 
NNNNNNNNNNNNNNNNNNNNNNNNNNNNNNNNNNNNNNNNNNNNNNNNNNNNNNNNNNNNNNNNNNNNNNNNNNNNNNNNNNNNNNNNNNNNNNNNNNNNNNNNNNNNNNNNNNNNNNNNNNNNNNNNNNNNNNNNNNNNNAGTATTGCAGNNTAGCCCTGTCCCAGTGACATTGCAGGTTACATAGATCCATCTTGTTCAGTACCTGTATCTTTAAATTCACTAGTGCACGTCATTGATAACCCCGCAACAAAGCAACTAGGAATGATTGGATCAGTGCAGTGTGTTCCTGGTTGTGTTCTGGTAGAGAGGGTGGTTTCCAATGGCAGACAATCCATGCATTTTATAAAGATTTACTGCCACGTGTTAATTTATTGTAAGATTTGTAAACTATGAGCTGGTGCTGACACGTTGGTGAGTAGAAAAATAATAATTTAAAATTACATTTTTTGTAATTTGTATTTTAATGTCATTGTTCTTAGTTCWCCTGGACAGGGAGATGGGGANNTGTGCCGGGGANNNN
>UN000274 
NNNNNNNNNNNNNNNNNNNNNNNNNNNNNNNNNNNNNNNNNNNNNNNNNNNNNNNNNNNNNNNNNNNNNNNNNNNNNNNNNNNNNNNNNNNNNNNNNNNNNNNNNNNNNNNNNNNNNNNNNNNNNNNNNNNNNNNNNNNNNNNNNNNNNNNNNNNNNNNNNNNNNNNNNNNNNNNNNNNNNNNNNNNNNNNNNNNNNNNNNNNNNNNNNNNNNNNNNNNNNNATTAGCTGTGGAATTAACAGGTTATTTTTAATTTAAAATATGTTCTGTACAGTAGAAATCTCTCTAAGCACTGACTCCACTGACATTTTATTGTCTCTCAGATTTCAGAGGGAACATTCTGGCTTCTCAGCCCATCTCTCGAAGAATAGTATTGTGGCGGAGTAAAACAGGTCTCTGCACTTCATTGTGCCATTTCCTCAGCGATGGCTTTGCTCATCTTGTCCTTTAAGTACGCAACCTTCTGCCACTCAGACTTCAACTCTAGCCAATCATAGTATGGAACATCCACAATCAAGAATCCAGCGGCCTNNNNNNNNCGGCGAGCCATAGCGAAGCGCCCCAGTAGGTCCCGGCTCCGTGAGTTGTAGTTTGGAAATTCCCAAGCCATAAATGCCAACCTCTTGGCTCCAAAGGGCA
>UN000275 
NNAATTCAGTATTCTATACACAAAATGTCCATCCTCATTCAATCTGAACTGCCACAGGAAAGCAGACAGAAAGTAAGAGTGGGAAATTTTATCTTGCATCTAAATGCAAACCTGAAGTCAGGATTTTACTTCAGGCCTATCAGTAGATGCACATAACCAACATGAAACTGACTCCAGCGGTATAGCAATGTTTCAGGCTACCATAGGGATGTTTCCGGAGACCTCAGAAATATTAGTGAACCACAATAGCTGTTACTCCAAACTGGACTGGATGGTTTCACACAGATCAATGAAGTTGCTACATTATTCAATGCAGGAAGGGGTAGTATTTAAGACAAAGTAAACTCAGTTCAGTGTGCCACTTCAATGTAAGCCACTAGTTGTAGGAATCCAAAAGTGATTTTGTAGTTCAATCTAGATGAGTATATGGAGCAGCCTTCAAGGCAAGACAGCCATTTGTTGAAACAATTTATACATAACACCAAATGTTAATTTGAGGCCACGATTGTGATATAGGAGTAATTTCACTTCTAAGAATGTTTGATTGGCAAACACTGATATTAGTTAACCAGTGAGCAACCTGCAGTACTACAAGGATCAAAATCAGAGGTAATAGATGGATGTAACCACTTTAAACCATCTACTACTGTGTTGATTCAGCAACTCTTCCCAGCCATTTGTACAACTTAAAATTCAAGTACTCCAACACTGATTTACTGATGGCCAGTCTATCACTCAATGATTTCAACTGGACAATAGGATACTAATATTGGCAGAACNNATAACATTGCTCCATTACAGATTATC
>UN000276 
CGAATGGTAGACAAGTGGAAAGCAGAAGTGGAGGACAAGATGACCTTCAAGCTGTTCCACGACATTGTTCTGGCATTTAAAGCTGCTGTTTCTACAACAAGAGGAGGGGATGGAAGTGAGGAACTTGGAAAATATAAAGTAGAAGACACTGTAGTCTTCAATAACCTGGTGTCATTCTGTATCCGAGACCTCTTCTTAGCCCTGCAGAAGCTCCTACAATTAAAGCCAGGTGGAGACCGGAAAAAGTTATTGCTGCCTTCCAGCAGTCCTCGATGGGCAAAGGTCCGACAGGATATAAGTGCTTACTTGACTGGTCTTGTTCGGCTGTTATCGAGTTTGACAGAGGCTTCAGTTGTGAGTGCTGTCCTGCGGCACGTGCTTCAATTAATAGCTTACTATCTGTGTTTCCCAAAACACTGCCGATTACTTCTGAAGCAAGCAGTAAACCAGTGGAGCACCGGAGAAGAGACAGTGCGAGTTCTAGCATTCCTAATTCTTAACAAAATATGCAGACACAAGCAGGATGTGTATCTGAATCACATGCTGAAGCAAATGTATGTAGCCTACGTGAAGAACTGCAAATTTACATCACCAAATGTGCTTCCCCTGATTAACTTCATGCAGCGTACCTTGACTGAGATGTATGCGTTAGACCATCAGATGACCTACCAGCATGCCTTCATTTATATCCGGCAGCTTGCCATTCATCTCCGCAATGCCATGATGATGAAGAAAAAAGAGACTTATCAGTCAGTCTATAACTGGCAGTTCGTTCACTGCCTGTATCTCTGGTGTCGTATGTTGAGCACCATTTATCCCAACGAAGTCCTGGAACCGCTCATCTATCCACTGACTCAAGTGATCATTGGCTGTATCAAGTTGGTGCCCACAGCCCGATATTACCCTCTCCGATTACACTGTGTTCGAGCGCTGACCCTGCTTTCTGACAGCACCAAGACATTTATTCCAGTGTCGCCTTTCCTATTGGAAATTTTCCAACAGGTTGATTTTAACAAGAAACCTGGCAGGATGAGCGCTCGCCCAATCAACTTTGCTGTGATTCTGAAGTTGTCCAACGCAAATTTACAGGAGAAAGCTTTCAGGGATGGTTTGATAGAACAGCTGTATGACCTGACTCTGGAGTATTTTCACACTCAGGCACACACCATAGGCTTCCCAGAACTGGCATTGCCTGTTGTCATTCAGCTAAAAGCTTTTATCAAGGAATGTAAAGTGGCCAATTACTGCAAACAGATCAGGCAACTGCTGGAGAAACTGAAGGAAAACTCCACCTACCTCACCAATAGACGGCAGAAGGTCACCTTTGGCGTGGCAGATAAAGAGGCCGTGGGGGTTGNGGGAGAAGGCGCTG
>UN000277 
NNNNCAGGTGTAGCATGCATTTCACCTTCAGGATCTCCAATTGCAGCATCAAATCCAGCTGAAACCAGAATCAATTCTGGATTAAACTCATAAGCCAAAGGAAGTAAAATGTAGAAGAAAGCTGCTAGATAGTCAGCATTTTCCATTCCAGTCTGGGATCCTCCTCAAATGTGTATTGAGTTCCTTGGCCATGATGCACATCCCAATCAACTATCAGAATCCTCTTCGTTCCATATATTTTTTTGCATAATTTGCTGCTATAGCTACGTTATTGAAGATACAAAATCCGCAAGCTTCACTCTTCTGGCTGTGGTGACCTGGAGGTCTGACCAATGCCATCCCATTTCTTACGTTACCCAACATCACTGCATCAACCAGTTGTAGAGTTGCTCCCAGAGCCACTTTGGCACATTGATAAGAATTCCATTATCATGTCCACAGAATATCCCAAAGCACTTCATATCCAATAAACAGTGGTTATATGGGTAAACAGTGCAGCCAATCTGCTGCATTAGGATCCCGCAAGCAACAAATGAGTTGAGGACGTCCTTTGCTTTTCATAGTCTGTTGTGTTCAGAATGTTAATAAGGACCAGGAAATCTTCCTACNNGGGTGNNNATAAACATCATCATAATTGTATGAAAAAATNCTTCAGCTCTTCAACAGTCATAGAAGCGCTAGATTTCACAGCTTCTATATAATCCAAACTGTGAACCAACATAATTTCCTCTTCGATGGCTTCTCGAACAGATAGTGGGATGCATCTTTCCACAAGGCCATAGTATTGCAGTTTCTCATAGGAAGCAGACAGTCGCTCTGGTTTTTCAATACTGCAAGCTGGGTAATCCCACAGCAGGTTGTAGTTCATCATTTGTTCATCGTAGATCAACCCTGTTCTTGAAGCCATGACTTAGTGACATACCGCTGATGGTCGCTGAGGTAT
>UN000278 
NNNNNNNNNTTTAATATGTAGACAAAAATTTATTTACACCATACAACATTTTAAATATTTTGTACACGTTTGCAGCCAAGAAAGCTATTTCTGTGCTTTCGTGTGAAATCTGCAATAATAAAGATGTGAAATATATTATTCATATAAAAGTGAGAGTATTACTTTATTGCATTGAAAGCAATGAAGAACATAGCTCAACAACCATTCATTTAAAATGACAGAAAATTGTTTGCTTTTATATTATAAAGTAAAAAGTGTAGTAATGGCCAAACAGACTGTTATAAATCTTAAAAACTGCATAAATATATACATTGTGCTTCATGGTGAAGTTTTCCTTTTAAAACTAAACCAAATGAAGCTATTACAACATGTATCTTCGCTTGAGGTTTATCTATAAAGATTACCTTACAATTCATTCCACATTAACGTACAACACATGATGGTAATAATTGTACATCTTGTATCTCACTAGATAAGATAGTGAGAAATGTTAAAGACATGGACATCTTTTCCCTGGTGCATAAAGTCCCTAAATTACTCTAAGAGAGTCCAGACATACAGACCAGGTTTTTGTAAAAATTTTTGAAGTGCAAGAGATTTTACTTGTGATCGACTTGAATTTAAACTTCAGTTTGAAAATCCCCTTCCTGCACGTCTAAGGGCATAGAGAGACACTTCTCCCATTCTGCTTGTCGTAATTCTAATGCCTCTTTTGCTTCTGCATCCAATACATTCATTGGTGAATAGTGTTGGTAGTCACCGGGGTTCTTGTAAACATCCCACTCATGCTTGCTGGGTGTTGGGTTGTCACTTGCACTACCCCTCTCATACCCTGTTGCTGAGACGGTCCATG
>UN000279 
NNNNNNNNNNNNNNNNNNNNNNNNNNNNNNNNNNNNNNNNNNNNNNNNNNNNNNNNNNNNNNNNNNNNNNNNNNNNNNNNNCGCAGATTTAGCAGCGATAATTGGAATAGCATCGAAAGTAATATTACAACCCTTTGCTAAATCCTTTTTCCAGGCTTGTTTGTAGCAGTTATCACTGGCATTAATAGCATTGACTCTGGCCNTGAATAAATTCTGGCAGATCTGGAGGATAAGTGTACTTGTGGATGATCTTCTCCCCTTTAGCTTTGTAGTTTATATCACTCCTGTGTTCTTGGTTAGCCTTTGCCAAGACTGTTTCTGGGGCATCATCTATTGAAGTGAATTTAATGGTGCTCGGAGGCTGACGGTACTTTTTCTCATTAAGGATATCCATAGCTTTCTTTGCCGTTTCAACATCTATGGAGCCGTAAGGCATCCAGCCAATGCCTTTTTGCCAGTTGTTATAATCTGCTTTATACTCATTATCACTCTGCAAACTGTTGGCTTTCTTAGCCAAGTTCAGAGGCAAACTGTCTGGAGGCAGAAAGTAACGATTTATTAGTTGCTTATAGTTTGAGTTGCTAGCAATTTCCTGAGCCTTCTTAGCCTGGGAGACATTGATCATATCAAGTGGACAATGATATTTCGTCTTGGTCTTTTCATAGTCCTTTTTGTACTCGCGCTCACTCTGCATCTTAGCCACATGCACAGAGTGTAAGATCTTAGGGTCGTCCTCTATGCAACGAGCTCCAACGTGTTTCCCGCGAGCCTTTTCATAGTTTAGTTTATATTTGATGTCACTTGCAATA
>UN000280 
NNTGGGTGCTACTGGCTGTGAACGTTCAGACAGGTAAATGTGGCATGAAGTTGGGGGACATACACAAGGATTCTTTGGTCATGACTGATGGTANGGGGATGGGAAGAGGGTACAGAGAAGAGAGGGTGTAGGAGACAGCATAGGAGGAAGCAGAGATGATACTGGAATAGGCCAGAAGGGATAAGAGGCTATAGAAACAAATACTCACGGATCACTAAAACTAATAACTGGAGACAATAGCCACGTGAAAACTAATCCAACATCAGTGCAACATTGTTAAAAACTTNCTAGGTCAACTGCCGGGTGCCAAGCAAACTACATGAAGTTGTCTTATACACATCAGCTTAGGGGTTAACAAAGCACATATTGGGTAATCACAGCTAGTGATACTTAATTATAGATTTATTTACATGTTTTTTTTAATGTTTTGTAGCCCTNGCGGAACCTTCCACTTCCTAATGCTATTCCATTATAAACAGCTGTACATGCACCTTATCAAAAGTTTACAATCAAGAAATCTCATTTCAATAAACTTCTTCAAGACAACAATCATTTTACAGTGCAAAACATCACTTAAATAAAAGAAAAATCATCCAACTGTGGGAAATATTTAACTTGTATTATTAAAGTGTCCCAACATGATATGGAAGGAACAGTGCTTCAATTTATCAGTCCTCCAGCAAACTGAAGTGATAAGAGACGGTATCCTTCTTGTTGCATTCTATGACTTGTGCTTATGTTTAGTTTTGAATGAAATACAACACTAG
>UN000281 
AATGCCGCTTAGCTACCGGGTAAAACGCTTATTGAATGTAGTTCCTGGGAAGGGACGGTTAGGGATCTACCGTTTCTTGCCTTGTTTCTTTGTCCTGGGCGGTGTGCTGGAGTGGATCATGATAAACGTCCGCATTGGGCACGAAACATTTTATGATGTGTACCGAAGAAAACGTTCTGAACGACAGTACCAGCAGCCATTAGAAGAACTGTCAACATCTGAAAATCAGCTACCTTCCAAATAAGTCACTTATAAATAATTAGCTAATTGCCTTCTGAATAATGAGACCATTAGACTATTTCCTTTTTAAAATCAATACCTTCCTGAGATTTTTATTTCATCGCATTATAATGAACATACAGCATGTTTTTGAAAAAAATGTAGCATTTCATGATCTCTTGTTTGAATTGCATTAAATTGAGTCAATTAAAAA
>UN000282 
NNNNNNNGAGCTTATTTGATACTGGAGGACAGTTTTCGTTTGGTGATGTTTTATTTNNGTGGGTGTGGGCAAAGCATTTAAAATTGCTTCACTGCCCCTCTTTCGGGTTTCTTCCTGTCCAGGTTTGCAGGTAAACCTGGGAATGACTAATTTGGGGAGGGGTTCCCAAAAACATCCCACTACCCCACCTTAACTTAGTGAAGTTACCATTGTGCTTCTTGTGGCCAACTGTCAAGCTCCCTTACTGGATTTACAGCCTAAAGCACAACTCACACGCCAAGCACTGCCCCCGACTCCTCCGATTTTTCTGTTGCGGTTTCAGCTCCGAGCACANNCGAGCGAGCCACATGTACTCAGGACATGGTAGTGGACTTTATCTCTATTGGGTGTAATCAATGCGTTGCTTTTTTTTAAGAATTACTGTTTTTNGAAGTAGGTGCTGCTCTCAGTCACAGGTTCCACTGTAACAGGTTCATGAACGTATATTTTACATGTAAAAAAACTGCAAAGAGCTAG
>UN000283 
NNNNNNNNTACACAGGAGGATCTCACACACAGCAATGTTTGTAACCAAGAGGATCCCACACAAAGCAATATTTTTACACAGNCAGGATGCCAGACAGAACAATGTTTATACGCAGNCAGGGTCGCACACAGAGCAATGTTTGTACACAGCAAGATCTCATACACAGCAATGTTTGTACACAGCAGGNNCCCNNNNNNNAACTATGTTTGTACACAGCAGAATCCCNACACACAGCAATGTTTGTACACAGCACGATCTCACACACAGCAATGTTTGCATACAGCAGGAACCCACAAGCAGCAATGTTTGTACACAGCAAGATACCACACACAGCAATGTTTGTACACAGCAGGCTAAAACAGCCAGCAATGTTTGTACACAGCAGGATCCCACGAGCGGCAATGTTTGC
>UN000284 
NNNNNNNNNNNNCGCGGCCTGGGCCCCGGCGTCGTGTCTGTCTTTCCGTCCGTCCGTCCATCCATCCTTCCTGCTCAATAAAACTCCTTCGAGCCCCATTCGTGTAAGGAAGNNNNNNNNNNNNNNNNNAAGGGAGGGAGGGGGGAGGAGGAGGAGGAGGAGGAGGAGGAAGAGGAGGGGTGCAGTCCGCCTGAGGCGATTTAAAGCCGTCGGAATGCTTCTTCGGACATGTTGCGGGGCGAAGAAGGACTTAAGCAGGAGGTGAACTATTTCCATAGTGAACGTGGAAAATAAAGGTCTGTCTGCATCAAAGCTTGAAAATCTGAACCAAAGGCTTAACTACAGAAAGAAACACGCCCAAAAAGTTGCACAGTGCATACGGTCAACAAATAGACAACAGTGACCATGAGTGGTGATGCCAACCACGGGGTGATAACTTCCCCTCCTCCACCCAGTGTGATTCATAAAGGGAACTATTTTGACAGCATCAATGAAAATGACCCCGAATATATTCGTGAGAGGAATATGTCACCAGATTTGAGACAGGA
>UN000285 
NNNNNNNNNNNNNNNNNNNNNNNNNNNNNNNNNNNNNNNNNNNNNNNNNNNNNNNNNNNNNNNNNNNNNNNNNNNNNNNNNNNNNNNNNNNNNNNNNNNNNNNNNNNNNNNNNNNNNNNNNNNNNNNNNNNTTTGTTCTTTGTTGCACCAGCTCATCAATGTCCACACCATTGACAGGTGATGTCTTGTGTCGAGTGTTTCTGTTGTGACCGTGTAGGGACTGTTTCTTCCCCGGCTGTTTGGCCTGCCTCTGAGGACGGGTCTGAGGGGCTGATTTTCCTTTGGCAGCTTTCCTGGGTCTCGATCTAAGTCTGGGCCCTCCTCGCTCCTCATAATATTCCTCTTCTTCTTCCTCTTCCTCCTCCTCCACCTCTTCTTCTTCCTCTTCCTCCTCCTCATTCTCTTCATCTTCCTCCTCAGCATAATTTCTATCACGTGTGCCACGCCTGGCTGTGGCTGGCTGACAGGCTGGGCATAGCCACTCTCCATCTGGTATCACATAGAGGGCTGGTCTCAAACAGAACAAGTGGAAAGCCTTATTACATTCATCACACAGGATCAGCTTGTCATCTTCACCCTTCTTACGGCACACTTTACACCGGGCATTTTCTGTCGACATATCCCATTTGATACAGGCGTCCAACATTCCCAACAACACATGCATACGAGAGAAGGTCTGAGCCTCTTGGATAGCACATTTCCATAGCTCCAGGGCAGAAGCAACCTTAGCTTCTTCAGCTATTTTCTTCTCCTCATCTATTTCCTCTACTTTTGTTTCCTCTCCTGCCTTCTTCTTCNNNNNNNN
>UN000287 
AAGAAGACCACTTTGATTTGGAACAGGAATGGTCATGATAGCCTTGGACACATGATAAAGCTCTTGGCCTTAATAATGATTTAATCATTTCCGAAGCCTGCTTGAATTGGGCTAAAGTGCAAATGGAACTGGCTGTAAATGCAAATTTATCCCAGTGAAATATAGAGAGGCTTTGCCTGAGAAATGTACTGTTCTGTATGGATAGCGTTATGGCATTACTGATTTGTGATTGTTCAATGTGAAAAGTACCTGTGGCAGCAAAGCATGTCCGAATGGACAGACCCTTTGAATTTATATCACTTTAAACCACAGCACACTATGGTAATCAATTTATGATTAGTTTTTGTGCAATAATAACTTCCACAATGATAATTGTAGAATGTAATTCTTAGATTTGTTTANNNNNNNNNNNAGGCAAATTATTTATGAATAAAACTCAATTTTGG
>UN000288 
CAGAAGAAGCTTATATTTAGAAACCACTAGATATCAATACTCATTTAAACAGGAACTATGCAGAGAGAAAATTATGAAACAGAATTGTGCAATAACTTGAAATTCATTATGAAGACATGGTATGATCATTGATCAATGATTGTCCGTATTTGGTCATTATTAGGTTATAAATTAAAAACTGGTGACGGAAATTACTCAACTGAATGTTTACACTATGCACTTGTGTGAACCGGAGTACGTCTCTCAAGTTTCTTGATGCAAAGTACTGTATTTTCCCTTCCTAGAAGTTATTGGTAAGGTTTATGGGTGGTATCATAACTTTCTGAAACACTACACTTAATGCTGACCATGTGGTTATTTCACAACAATGAAGTGAACTGCATTGGGTCTACAAGGTTGCTGATTTACTTTTTTNNAAATAAAGTGAATGGTTATACTCCAGTATATTGCTTTTAAAAAAGGTGCTTATTTGTACGAGTTTTGGCTTAAAAATTAGACTATGATTGTGTGAGTTGTATAGTGTTACAAAGCATTCAAATGAAACTTAATAGAATTGGCAAATAAAATGATTTTGTTCATAATAAAAACACACACAAAGG
>UN000289 
AATTTCCTTTTTTGATTCTTTTAAAAACAATAACTGGACAAACAGTTTAAAAGTTTTTTCTTAACAGCTGAATAATACATTTTTTATGGCCTGCGATGAAATAAACATTAGTTTTTACTGTGACCTGTAAATGTTCCTGCATTGTACCTGCTAACTGTAATATAATGACAAAGCACTGTGTAAGAAATAGCTGGTATTATTTCAGACTGTCATTTGAGGACAGTATGGGAATGTATAATATGTTTAAACATTTTTCTTTCTGGCAAAATGTATAAAAAAAAAAACTNGCAGTTTCCNAAAAGAATCTATAATATTTTTAGTTGCAATATTCTTTATCAACCAGTTTTTAGATGGCTTTGAATTGTCAGCGTTCATATCAACACACCACATTTGAGCCATAAACTTAAAAGAAGCCCCTATTTAAGGGATCTTCCAGGGACTGCTGCTGATTCAATTGAATCTTTTCACTTCTGGCGATCTGGATTCACATTCACTCTATAAAATGAAGATGATTTCCACATC
>UN000290 
NNNNNNNNNTTTTGAGGCAAGTAGGATTTATTTTATATATTACACCTTCTAATAATCTCATCAAGGTACAAGTAGATGTATATTAAATATAAAATCTCACACTAGCTCCAGCACAACCTTACAAAGCAATCAGAATCAAGTTATGTATAACATTCCATGTACTTTAATTTAATATACATTGTTTACCAAGACACAGCTTAATCCATTTGTATTAATAATGTTACTTAACCAGAGATATAACTCTGTTCCACTCAGACAAGAGAGCAGATATTCCTTGGCCCTTACTCACTGCACATTAACAACTCTATTTATCTCACCTAGCATTATACATTTTAAATCGTGAATAATTTAGATATTTAGAGGATCCATATCCAAAAACATAGCTTGCAGAAAATAAATTGAGTGGCGCTTATCACATAATTATGTCAGTCACAATACATCTGTAAACCAATGCTCACTGACAAAATCTGTATTTGTTTAATTGTATTTAACAGACTTCATGTCCTTTGTTGGTGTCTGAAACRCCAGTATTTAATTTTAGTGAGACATAATGATGCTGCATCCTATTACTAATGCTAGTTTAACTCCTGACAATGATGGCTGAGGTTTACTTTCCATTACCCACCCAATCAAGTCTGCTTCTTTCCTCTCTTGARACTGTTAAATCTTACTGGGATATGATTCTAGAAGAACCACAGTCCTCTGGTACCTTGTCCTTCACATTTTCATATTCATGATGGGTTGTTAGCAGTTTCCAAAATGTATTTTACAGCATGTGAAACTATCATCGAAAAAGTGCCAATGATTCCGCTATTGAAAATGCATTCTACCNNGGACCCCGTTTATTGTATAAAATAACTACACTCCCGTAGGAAGGCAATGTTTTACTTTAT
>UN000291 
NNNNNNNNNNNNNNNNNNNNNNNNNNNNNNNNNNNNNNNNNNNNNNNNNNNNNNNNNNNNNNNNNNNNNNNNNNNNNNNNNNNNNNNNNNNNNNNNNNNNNNNNNNNNNNNNNNNNNNNNNNNNNNNNNNNNNNNNNNNNNNNNNNNNNNNNNNNNNNNNNNNNNNNNNNNNNNNNNNNNNNNNNNNNNNNNNNNNNNNNNNNNNNNNNNNNNNNNNNNNNNNNNNNNNNNNNGAGAGAGATTTCCAAACACACTCAGCATCAATGATTTGTAATTAGCCCAGCATCAACACGAACGAACAGACAATGCGCTGAACTATGAGAAGCACGGTTCCCATAGTTAACACTCGTTTTTAAAAATGGAACATTAACGGCAGCCTTCAAGCGGATTAGCTGAGGATCTGGACACTGGTGTGACGATTGCAATCAGGCAAGTAAACTGTCGGCAATGCTCAGTAAACTTATTGCTGGCTAATCTAGTGTGACCTTTTGCCCCAAGTTCAAGAGCAGCCAGGGTTTGGGCACACAGGGCAAGTTAGCAAATTCGTCTTTAAACTGTNNCAAGGTTGGCAATCCTTGGCTACCCTGGAGAAGGTGGTGGGTGAGCCGCCTTCTTGAGCCGCTGCAGCCCATGTGGGTGTAGGTACACCCAC
>UN000293 
NNTTTAATTTTCCCAAAAAAATATTTCAGACTTTTGTTATTTGTGTATGCTGATCTTCATCAAAAGGTTCATTCTCTGGGTCAGAGTCAGTGGTGTCCGAGTATCTATAGTCCTCTGGTTCATTATCACTAACATCTGGCGTTACTGTGGTTGAACTATTGCCCATGGGATGCTGTTGTCGTTCCTCTACCGTTTTTGTGAATAACAGCTTCACCTTGAAATTTGGTGAGAAGTATCTGTTGGCCTTGTCTTTATTTGCCTTGTCAAGTTCATTTTTAGTCAATGTGAGGGCCAGATATTCCTTGTCATTATCTGTACGCCAACCATCGTCGTCCTTGTCTGTANACTATGCTGCCATTTTCTACTTTATCTAAGTTCTCATTTGGTTGTGGGATGAAGAACGTATTTATCCAGAAATGGAACATTTTATCCTTTTTCATCATCTTGTTCTGTTTGTGGAAGAATTCCACTTTAATATCTCCACACACTGGTAGAGGTTGAGGAAAATCAAAATACATATATTTGTCTTCACGCCTGGTCGGTCCCAAAGGGGAAGTGAAGATCTTCACCTTCAGCTGTGAAACCACAAACATAGGATTGCATGTTCCACCACTGAACATTGGAACCGTTTCAAACTGCATCTTGTGAAACAATAATGCCACTGGTTTGTAATCCAATCTGTGCTTCAAAAGGTAGCTGTAATAATATACATAACGCCTCTGGCTGGGAATTGTTACGCCCTTCTTATCTATAGTTCTTGCTTGGCCATAGAATTCTAGGGCTTCTTGTGCTTTTAAAAATTTGCCACGATGAAGCAAATAAGCACAGATCATTACTCCTGTCCGTCCCTTTCCAGCTTTGCAATGGATTGCTGCAACATTGTTATCATCTTCACTCAACCAGTGGTCTAGATCTTCACAAAATGGCTTAATGAGTTCTAGTTGTGGTGGATTGTGGTCTTCAAACGGATACTGTGCGACTCTGCAATTAAATTTAGTAGCATCATAATGTCTCTCTGCACATAGGTTGTATATNNNNGTAATGGTNNNNNNNNNNNNNNNNNNNNNNNNNNNNNNNCATCATCAATGTTATTTCTGTAGACGCCTTCAAGTCTCTCAGCTGGAAATCCCATGGCAATGATGTTTGGATAAATATATGTCAAGTCCAAGTCGAATCCGTCTTCCTGGTATCTCCTCTTGTTCCGGCTGACAAGTTCTTTGATTCTCGAAGCCATGCCTGTGTGGATCCTGGCTGAAGAGGAGGTGGTGATGGTGCTGGATGTGGAAATGGGTTTCTTCTTGGCTTGCTGTCACAACAGGGGCCNTAAACACACCGACAGCCAGCTCCACACACACACTCCTCTCTCTCGCTCGCT
>UN000294 
CTAAGAAAAAGAAATAAAAGAAGAAGTGCCATGTTCATGGTTTGCTTACCTTTCACTATGGGCACAAGTTGCTACTTCTGGGCTTCTCCTGTTGCTGAAATGGATATTCGTGGACCAAGAAGGAAACTGCTCACCACATTACTTCAGGACAACACAGAAATCATTGGCTATGTGCTGGGGGTGATTGCTGTTTTCATTGGCTGGACATCAAGGTTTCCACTGATTTTAAAGGCATCTAGGGGGAAGATTGATAGCAGTCTCCAGAAATGGGCTCTGATCCTTTCAATTTTCGGGGGTGCACTGTATGCTGCTGCTATTTTGGCACATGAGAAGTCTCCTGAGTTCATCCTGCAAGCTTTACCCTGGCTGCTTATCTTTCTTGGTGGTGCAGCTCTAGAACTTTCTATACTGTTTTTATCATGTTTATTGAAAGATAAAACTGCTCGCCAGCATTGGGGTTTAGAGGTGGTAATAGAATCTGATACTATCTCTCTGTTGGAATCTCCTGGACATGAGGTGGAAGACGAGGAGATTGAAGTAGAAACACAGAATTTGGACTGGATGCCACTGAACATACCCCAGAACAACCGATATTTACGCAAGATGGCAGAAATAGGCCACTATATGGATTTGAGCATTGAACCAGTGCAAGAGATTGGATTTGGTGTTAAAAGATTACCTGGAGATGGACAAACTTGTACAGAGAGAGGAAAAAGAGTGGATACCCTGTTTGTCCATGATCCCCCAATGTACCCTCCAAAGCAAGTTATTCATGCAAATGTGTCCTCATGTAGCTCGTCAGATGCTACTTCCATAAACTCTGAACTAGAGCAAAAGTACTTGGAAGCCTTAAACTCAGAACAGTGGGATTTTGAAGATATTCCTCAAGAATGGAAAATGACTCAAAAGCAAGAAGAACATACCTTAAACTGTAGTCCAGATCAGACCCCATTAATCAGCATGCACTCCTTCCCTACCAGCATTGTCTCAAGTACATCAATAACTGACTTTTGGCTCAGTGACACTGAAACTATGATGACTGAAGAGACAACCTCAGCAATTTTGTCTCAATATGAAGAAGAAGTAAATAGGACTAGACGTTGAGGAGCAAGAACTATATTATCTTCATGTGAATGTGAAACTATTTTTTACATTTTTAAATAAAAGTATGCCTTGTAAAATGTTTATGATTTATTATGATTAACTTATGGTTATTGGTGTTCGGTATATCAGTATAGATATGTATGACTGGTATTTGGACGAAAACAGGTCGTTGAAATACTTTTTATATTTCTCATGCGACTAATTTCTGAAGGGGNNNTATTGATAAAATGTAAGTATTCTGACACCATGCTTATATATTTATTGCAACCTCTGACTGCCATATCACTCCTGGGGAAAATCTAGCTCTCCGTGTCCAACNNNNAAAGATGNNCACAATTGAACATGATTCTGTATCACCTCGCAACGAACGATATACGCTCTAAGCAAGATCACTGAATAATAAAGACAAGTATAAACCTTACCTGAATTATTTTCCTCCCCCTTGTCCAGGGATACTGGGGTTAATTGTTTTTATTATCCATGGGTTAATATCTTTNCAGCTGAAGTAGCAGTTCTATCCAAAATATTAACACAATTTTTTTCTTCAGTCAGATTTTNTCTGTTCATTTGCATCNATTTTTTTTCTTTTTACATCTGGGTTCCAGCATTTGCAGTTTAAAAAACATACTTCACCTGCAGATCACTGATTAGTGTTTTTCATGAAGATGCACACCCTATACTGTTTACAACAAAGGAGTGCCTATACTATACAGATGATCACATTTTGGATCACTGATTTACAGTGACTGAATACGTTAAATTCCATTGCAACTAAATGGTTTCTTGGGACATTTGTCTTTGGGAATTTAATTCCATGACTCTGTTCATTATTCACGTGCACACGGTCTTGCTGGTTCAAAAACAGTCACACAAATGACATGTGAATAAAATTTTTGAAATTTGNAAAAACACACAC
>UN000296 
NAACTATATGCAGCTTTATTATTTTATAGGGGAAGCATTTGTAATGATTCTTGTTTGTAAATACCGGTTGTGTGTTTGTGCTTGTATGGAAGATGTTGACCCTATTTGCATTGCTCTGGATGAGGGTGGGAGATAGCAGGCCTGGACCCTTGCAGGCTTGGCTGAAAATTATTATTTCCAGAGCTGAGGTCTATTATTACGTAGTGTGTGCACCAACTGCAAGGCATACAGCAAGCTGCCAGTTGGAACTGCAGTTTATACCCCAGATAATCTGTCTAGAAAATCTCTCTTCATTTTCCCCTTTATCGATTTATTTCACTTTATTTGCCCCTTTCTATCTTGCGTCATGTTGAACTTCCTGGTCCAGTATTACTGTAAAATCCAGTATATCCATCGTTAGCTTGTAGAATGCTCATGCATTTTCAGGTGCCATTTCAGTAAACACCCTGAGGGCTAAAGTGAAAGATCTGCGAAGCTATTGTTTATAGACCAGATATTATGGTAATTGCCAGCCGGTGATTAGTGTGAAATTCTGACACTGTGCCTGGCAATAAGTTGCTGTCTAGTTCTTCAGTGTTCTGATTGTTTATGCTGGGTCAGAATGAACTTCAGCTGTGCAAACAAACTTGCTGCTTCCTTATAGCTTTCCAAAGGAGTTCCACTGATGCAGACTCT
>UN000297 
NNNNNNNNNNNNNNNNNNNNNNNNNNNNNNNNNNNNNNNNNNNNNNNNNNNNNNNNNNNNNNNNNNNNNNNNNNNNNNNNNNNNNNNNNNNNNNNNNNNNNNNNNNNNNNNNNNNNNNNNNNNNNNNNNNNNNNNNNNNNNNNNNNNNNNNNNNNNNNNNNNNNNNNNNNNNNNNNNNNNNNNNNNNNNNNNNNNNNNNNNNNNNNNNNNNNNNNNNNNNNNNNNNNNNNNNNNNNNNNNNNNNNNNNNNNNNNNNNNNNNNNNNNNNNNNNNNNNNNNNNNNNNNNNNNNNNNNNNNNNNNNNNNNNNNNNNNNNNNNNNNNNNNNNNNNNNNNNNNNNNNNNNNNNNNNNNNNNNNNNNNNNNNNNNNNNNNNNNNNNNNNNNNNNNNNNNNNNNNNNNNNNNNNNNNNNNNNNNNTAAGGAGCTCCGTCTAAAGCAAGAATACTTTGTGGTAGCCGCCTCACTCCAGGACATTATCCGTCGCTTCAAGTCTTCAAAGTTTGGCTGTCGGGATCCAGTCCGAACTTCGTTTGAAACATTCCCAGACAAGGTCGCCATTCAGCTCAATGACACCCATCCTGCCCTGGCCATTCCCGAGCTGATGCGAATCCTAGTAGATGTGGAGAAGCTGGATTGGGAAAAGGCATGGGATATAACCAAACGAACGTGCGCTTATACCAACCACACGGTGCTACCTGAGGCNNNNNNNNNNNNNNNNNNNNNNTATGGAGCACATTGGAACAGGGTGCAGCATTCTCTTACCAGCATTGGCCTTTGTAACTATTAGACACATCGTGGCAGCAAAAGCAGAGAAGTCCAGCTTCGTTACTGGGCTCTTTGCTTGGTTCTCTTCTGACTTTGAGAAATTATTCTGACCTTGTTAGA
>UN000298 
NNNNNNNNNNNNNNNNNNNNNNNNNNNNNNNNNNNNNNNNNNNNNNNNAAGAGGAAGAAGAGAAAGAAAACAGTCACTATTACAAGTGGCAGAAGTAAAGGCAGAAGAAGAAGCCCCTGAAGTGGAAGAGATAATTGATGCCCCAATAGATAAAATTACAGATGAAGCTCCAGCAGAAACCGAGCCAGGCTTACTACCTGTTTCATCACCAGAAGGAGTTCCAGCAGAGGAGCCTGAGCCAGACATTGAATTGGAACATGAAATACCTGAGTCTCAAAAGGTAGACAAAGCCGAGGATGTTGGAACTCACAGGCCGCCCACGCCAACAGGAGCCTTTGCTGCCCTGTCAGTTATAAGGCA
>UN000299 
NNNNNNNNNNNNNNNNNNNNNNNNNNNNNNNNNNNNNNNNNNNNNNNNNNGTTTTTTGGATTCAACTAAATTTAATTTTGTATTGACAGCAATATAAATTAACAGATAGAAGAACTGAGAATACTCAATTAAAATCAAACAACAAAAGGACAGAATCGATGACAGTCAGCACCCAGCTGGACACGTCACAGGCATCTTTAATGAGAAACATTCTTTATATTATATCACAGCACTGTTTTATTACCGCACTAAGGATTAATACAGGTAGCAGTGTATACTCTTAAAGGTCATTCTGAAATAAGTAAGGTGCATTCAAATTACACTAAACATGACGAAGTTATATTTTATAAACACAAATAATTAATTAATCATGAGGATGCATGGATGCAAATTTGGTGTAAACCTCCTGCGTTCTCCACTGGTTACTCAGAGCCAAATCCCAGACAATTCTACAGATTGAGTCTCTCTCCCTGCACAAGACGTCCTTTGAAATTCCAGACATCCGCCATAGTTATGTCTGCGTCAACGCCATACTTATTATGTGCTATCTCAAGAAGCTCTTGCTCAATATTTTCCTGGCTGGTGCCCTTTACATCAATGTAGTAGCACTCAGAACTNNNNNNNNNNGATGTGCATTGGCAATCTCCAAGGCTGGCACAATGGATTGTACATTTGAGATTTTCTTCTCACTGAGCAGAAGGTACGCATCTTGGAATTCACATTTCTGCCCTTTAGCTGTGTTGATGAAGTAAGGTGAGATGTAACCTCTATCAAACTTCATTCCTTCAATTAGTTCAAGCTCATCATGGAGTGTTTTTCCATCCTTGACAGTGATGACACCCTTTCGCCCAACTCTTTTCNNN
>UN000300 
NNNNNNNNNNNNNNNNNNNNNNNNNNNNNNNNNNNNNNNNNNNNNNNNNNNNNNNNNNNNNNNNNNNNNNNNNNNNNNNNNNNNNNTAGTTCCAATTGAGCTTTTCTGTTCCATCTTCCTTTGAAGGCTTTTGCTTATCATTTTTCAATGTTCATTATAATTAAGAAAACAAAATTCTAGTTTTAAACTATACTCTTGGACTAGATTGGTGGNCCATTTCAAAGCAAACCATCATTAAAAATTTTAAACTGACTATAGCTGTTGCCCGACAAAAAGTGTGGCACGTATTTTTGAACAGATATTTTTGTTCCAATTTTGGTAAAGGTTTACATTCCAGGCCGGCTTGATAATGCTGCAAGTTAAGATGTTTTACTTCGCAACCCGGTGGTTGTGGTTTCAAGCCTTATCAACGTATGGCCTGTTCTACTGTGACATGTTTAGCAAGTAGTTTGCTGGGCTGAATCCTGGTTTCCTGTCCAGTCAGTAGGTGCTGGTGCCAAAATTTTGTGAAGNAAAAGTTACACATATTTGACCCCTGGATTTCACACCTCTTCTCCCATTAGAAAAATCACCTGATGGTGGTTCTTAGCATTCAGTGAGAATGTGGTACTTGTGTAGTGGAAGAATCAATCGTCCATTTNNNCATTTGGAATTTAATGGATTTCCAGGATACTTGTAAACTGCCACTTGTGTTGCGTAGGTAAAAGATAAACCCATAACCATCTATTTCATTTTTAAAANTTTCATTCTTGAGGTGTGGATGTCTCTGGCAAGTCCAACAATTAT
>UN000301 
GTGAAAGAACTTTTCAGTCTGYTCTCAAATTCTATTGTTCATAGCATGCATGATTTAAAGATCTATGCAAGCAAGTACAATGCTCCAATCTCCCAGAATGAACTACAAAGCTCAGCTTATCCTCTCCGCTGTTTAATTAGGTTCACGTGGTTTAAAAGAAAAAATTTAATGTAAGTAGCAGTTCAAATCTTCTGGATCTTCTCTCCAACTACAACAGGATTTTCTTTCCTTATTTTTTCAGCAGCGTCAGCTTTGTAATCATAAGGACAACTGTGCTTATCAGAATAACGATGTAATCCACAGAACAAGTTTCCACATCTGCAATCAAATCCTGTAAGTCCCACTTTCTTTCGGCAGGTAAAACAACGATTCTTCTTCTGCTTGGGTTTTTCAGGGGACTTGTCCTGTCCATCAGAAGAAGTCTGTGCAATTTCTTCGGATGTGGAAGCCTGCAAATCTTTTTTTAGTCATTTCTTGGTTATCTTCTGTATGGTCCCCATCGCTCTGGGGATTTGGTACTGATTCATGGGATAGTAGCAGCAGCTGATTGGAAACTGATCTTGATTGGCCAGATGTAGAGGAGGAGGAGAAAGATGATGGTATTTCTGGGAGRTTCTCTTCTGTGCATTGAACAGGATACACTTCAGTTAAACTACTCAAATTGGGAGATGCTGGACTGATTCTGCCATTATTGTTTTGCCTTTGAAGAAAATCCTTATAGCAAACAGAACACATGCCANNNGTTCGCGGGTTCCCATAAAATCCACAGCCAGTGGTACACAGCATAGGCACTTGAGTCTGATTGGTTTCTTGAGCCATGTTCCTTCAACAGACCTGCTTTATC
>UN000302 
NNNNNNNNNNNNNNNNNNNNNNNNNNNNNNNNNNNNNNNNNNNNNNNNNNNNNNNNNNNNNNNNNNNNNNGGATATTTCAAGCTACTTTCACTTTTGGTAGGGAAGTGTTCATTACTGTACATGAACAGCTTTTTCAGAGACACTGCATTATATCAGTACATGTAGTTGAATGCAAAGATTCTTTATATTACAAGAAGATACACAGCAAAATGGATGAAGAGGAAAGAAATGACCACAACAGTGAGGGTGGTGAAACCACAAGAATTGTGGAAGGTATTTCTAGGGAAGAACTACATGATGAACGACTGCAATGCAATAATGGAGACCACAGTAGGAGCCCGAATACTTCTTCAAATAAGACCAGCAAGAAAGAACCAGCAGTAGAGGTTGCACCAAGCAACGTAATCCAGATAAAGTGTGCAACACTGCAGGTCAATGATCAGTTACAACAAGTTATAACACTCAATGTTGGAAGCACTCAAGAACAGGAGCAAGATCAAATGACATCTGACCTTGAAGCAGTCTCTATACTATCCAATGAACAGTTTTCGCTTCCAGAGAAATCCAGCCCTGCATACAAGTATGCCACGACACTCACAAACAGACAGCGAGGGAACGAGATCTCATCACTCCCAGCAAACCTGGACACACTATCAATTCATCAGCTAGCTGCTCAGGGAGACCTGGTCCAACTAATGTCACATCTTCAACAAGGGAGCTCATTGCTCAACGTACCAGATGACCGAGGCTTTACACCATTAATGTGGGCGGCAGCGTTTGGAGAAATAGCTGTTGTGAAGTTTTTGCTCCAGATGGGCGCTGATCCACACACTTTGGCAAAGGAGCGGGAGAGCACGCTGTCGCTGGCTAGCATCCAGGGATACACCGACATTGTCCTGCTGCTCCTTGACCATGGAGTGGACGTCAAC
>UN000304 
NNNNNNNNNNNNNNNNNNNNNNNNNNNNNNNNNNNNNNNNNNNNNNNNNNNNNNNNNNNNNNNNNNNNNNNNNNNNNNNNNNNNNNNNNNNNNNNNNNNNNNNNNNATAGCTGTCCTTTTCATTTGAATTTCTTGAGATGTTCTAGTACATTCTTCATAAAGTCTGTCGTACTCTCTACTTTTTTTCCTGGTACTGAGTATGATACTCGTGCAATTTCTTGCCCACTGCATCAATGTTGTCCTCTTTTACCACCTGATCCTGTTGAAACTTGGAAACCGGGTATAGCAGTTTTAACATCTAGCTTAGGGTTGTACTGTGCCAACGATTCATGACGATAGTGATTTATAAGCTCCACAACTGAATTGAAAGTCAACGGGTCTGAAAAGCCGTATTTGCCATCTCGATGAAAAATTTTGATTAATTTATTGTTGCCTCCTTTCCTCAGGGTAAGAGTATAGTCACCATGCATTTTTGTAGAAGCATCGCGAACTAAAAAGGTACCATCAGCAGTGTCCCGCAGTTTTTCATTGACCTCCTCTCTTGAAATGTCTCCCCAGTTCCATTCAGCATCCTGCAGAGACATGTTACTGTTTATTCCGTTATTAGTTACAGGTGTGGGTTTTGGTGGCTTTGGAGGCAAAGCTGGTGCTGGTGCTTGTGTAGTTTGTGTTTCTTGGCATTCACTGGCTATAAGTACTTCTATAATCTTAATGTGGTATTCGGGATTTGTATCTGAGCTTGCTGCCTGTTGTCTGAAAAGCAAAGGACTGAAGATTTCTGCCAATGTTCTTGCACTCAGGTTGTTCTTCCCAGAGCTTTGGCAAAGTTTGCAGAAATGCTTGATCAAATAATGAAGTGTAAGCCAATACTGGTGAGGCACATTATGGGACCGGATAGCTCTCCTTAGCAACTGTGCACACTCCTCTGTATTGAGTACCTCTTGAGCTATATAAACCATATCACTGTAGATGGATGCTGGAATGACAGGATTTGGCAGCTCCTGAAGATATTGCCTTAACGCATCAGCCAGTGACTGCAGATCAAACTGCTCAATGTCCACTGAAGTCGCATCATAATCCAACAACTGTTTTAATTCAGCACCACCACATGAACCAGACATCCGGTATAAATTGGCACACTCTATACCTGTTTTTTCAATCGCCTCTACTAACTTCACTAGGGTTGTTGGCGCAATGTCTGGGGGCGCGAACTGCTCAGTTAAATCCAGTAGAACAGAAGCT
>UN000306 
NNNNATCCCTGGTGGCTGCGGCGCTGGAGAGCGAGCGAGTGGCAAAAGCGGATGTTAAAACAGTAACAGGATTCAGCAGTGGCCAACGTCGGCAGGAATGCGGGTGGGATAAATCATCATCATCNNNNNNNNNNNNNNNNNNNNNNNNNNNNNNNNNNNNNNNNNNNNNNNNNNNNNNNNNNNNNNNNNNNNNNNNNNNNNNNNNNNAGTTTTTTCAGAATTGTGCTATCTGAAAAGTACCAGACAATNNAGAAGAATACCTGCAGTACAACAACTGATGGGCCTCCAGCTACTCAAAGTAATCAGAGGGTGACAGCAACAGTGGAAAGAAATTACTCTGCATCTGACTGCATTTACATGGATTACAATGCAACGACGCCTGTGGACACCGAGGTAATCCAGACTGTTACCGAAGCCATGCAAGAGGCCTGGGGAAACCCTA
>UN000307 
NNNNTACCCGCATACAGGAAATCCAAGAGAGGGTCAAGTTTCTTGGCGGGGGAGACGGCGTGGCTAAATGGACTCAATGGCACGAACGACACAGGCCTGGTTTTTGCCACAAGCATGCCAGACCATAGTATTCATTTGGTCCTGTGGAAGGAGAACGGATGAAGAAAAATACTAAAACTGTAGGGCATGAACTGCTTGTGCTGCTGTTTCTGGGGATACATCTGAGAATGCAAAACTTTGCATCAACCAAAGTCGTGCAGACCTGGCATTCTCGTGTGTACAGTACGGTTAATTGCCTTTATTTTTTTNNNNNNGTCAAATNNNNNNNNNNNNNNNNNNNNNNNNNNNNNNNNNNNNNNNNNNNNNNNNNNNNNNNNNNNNNNNNNNNNNNNNNNNNNNNNNNNNNNNNNNNNNNNNNNNNNNNNNNNNNNNNNNNNNNNNNNNNNNNNNNNNNNNNNNNNNNNNNNNNNNNNNNNNNAAATTATGCTTGACAAGCACATTTCAATGTAATTCAATCTATTGTTTGCAGTATTCTGAACATTCCCTGAATGCCTTCATTTCTTCTGCACCTGACAGTATGGAACACCTTACTTTTTTATATATAAATATTTCCATTCAGGACTTTGCCTTAATGCTTTTAGTNAGTGGTTGCTCTC
>UN000308 
NNNNNNNNNNNNNNNNNNNNNNNNNNNNNNNNNNNNNNNNNNNNNNNNNNNNNNNNNNNNNNNNNNNNNNNNNNNNNNNNNNNNNNNNNNNNNNNNNNNNNNNNNNNNNNNNNNNNNNNNNNNNNNNNNNNNNNNNNNNNNNNNNNNNNNNNNNNNNNNNNNNNNNNNNNNNCAATATAAGATGAGTCCGGTAGCCAGGAGGCTGTAATGAATTCAGACGATGTTCCCATGAAAGAGGCAAGACCGATACAGGTGGTGTTGGCACATGAAGATAATNNNNNNNNNNNNNNNNNNNNNAAAAATCCTTGGAACGACTTCTATTGCAGGAACACATTCGGGACTTGAATGTTGTCGTTGTCTCTGTGGCAGGAGCATTTCGTAAAGGCGAATCATTTTTGTTGGACTTCATGCTGCGATACATGTACAATCAGAAATGGAGACTGTGAAGTCGAGACAAGGAAAAGAAGTGTTGGAGATGGACCATGTGAAGAATCCTGGTACGTGGNNNNNTGGAGATGATGAGCCGTTGACTGGCTTTACTTGGCGAGGTGGATGTGAGCGAGAAACTACTGNNNNNNNNNNNNNNNNNNNNNNNNNNNNNNNNNNNNNNNNNNNNNNNNNNNNNNNNNNNNNNNNNNNNNNNNNNNNNNNNNNNNNNNNNNNNNNNNNNNNNNNNNNNNNNNNNNNNNNNNNNNNNNNNNNNNNNNCTCTCAGCACTATGACAAGTTCTGTTCAGGTATACAATTTGTCTCAGAACATTCAAGAAGATGATCTGCAACATTTGCAGCTCTTCACAGAATATGGCCGACTGGCAATGGAGGAAGTGTATCAAAAACCTTT
>UN000309 
NTACCAATCTTCTTAAATCTGTACCCTGTGGTGACTGACCCTCCAACCACTAAAAACAGTTTCTCCTTATTTGTAATATCAAAAGCATTCATGATTTTGAACATGTCTCGCCTCTTAACCTTCCCTGCTCTAAGAACAACACAGCTTCTTAAATCTCTCTGAAGTCCCTCATCCACTATTCTGGAAAATATCATTCGCATCATCTCCAAGGCCTTGACATCCTTCCTAAAGTGTGGTGGTCCGAATTTAACACAACTGAATCATTGTTTTATAAGGGTTTGGCGCACTGTAACTTCCTCGCTTTTGGATTCTATTACTCAATTAATAAAGCCTGGTATCCCAA
>UN000310 
AGAAAAGGTATTGCTTTGGACAGACRTAATTGCATTATTGCTCAGATCAAGGTATTCAAGTGCATCCAGGCCAGAAAATGCTTTTCTTGTGATTGATCTAATTCGGTTTCCCTGTAGTCCCAATTTCTTAAGTTGGCTCAATTCAGAGAAAGCCCCATTCATGTCCTCAATAGTCCACGATATTTCATTGTTTTTCAGATCTAGGCTGTGTAAGCTGGAAAGTCCTCCAAAGGCACCATCAGCAATGTAGCTCACTTGATTGTTTCCAATATACAGCTGTGCAAGGAGGCTCAAACCAACGAAGCTGGAATCTTCTAGACGTGTTAACTCATTGAATGAAACATCTAGCTCACTGAGTTTCTGGCAGAACTCCCAGGCATCTGGGTTGATCCTGTTGATGGCATTCTGGCTGAGGTTAAGTTGCTGCAACATGAGCAAGCCATACAACCATCCTTTCGTTACTTCTGTTNAAATTGTTAAAATCTAGTTGTAAGGTCTCAATGTTACTCAGTCCCCAGAAAGCTCCATCCATGAGTTTAGTAATGCCATTTCTTTGTAATCTAAGAGATTTCAAAGCACTAAGTCCTTGAGACGCAAGGCCGTCCACTTTTTTAATCTTGTTGCGGCTGAGTTCTAAGTGCTGAAGATGTGGCAGCTTAAACATCTTGGAAGGAATAGTTGAAATTTTGTTCCGGTTTAATTTTAGGACTTGAAGTGTGTTGGAAAGATTGTCAAAGCAACCAGGATCCAGAGAAGTTATTTTGTTATTGTTGATGTACAGATATCGAAGCTGTAGAGGAGGGAATGTATTCAGTTCAAAAATGTGATTGTTACTGAGATCCAGTGTTTCCATTGACTGAAATGGTGTCAGTTGTTCAGATTGTACCTCGACAATTTTATTATTAGACAGTGAAAGAAGGGTAATGTTCGAAGCCACAATTCCAAAGNNAGGTACCGCAGTTAATTCGTTGTGGGTTANNNNACTTCCT
>UN000311 
NNNNNNNNNNNNNNNNNNNNNNNNNNNNNNNNNNNNNNNNNNNNNNNNNNNNNNNNNNNNNNNNNNNNNNNNNNNNNACCGACTGAAATGATGCACCGGGGTGCNNCAAAAGCATAGGTGTAGAAGACCGAAGTCCGACATAACATTGGAATATCCTGGGTGTTGAATTTCCCCCTGCTTGGTGACAATATATATATATACACACACACACGCCNNATTCACTCCTGTCCCCTTTAGGCAAGAGTAGAAGGCAACTGAAAACAAGNNNNNNNNNNNNNNNNNCAAAGAAAAAAACATAGTAACCCAGTTTGTTTACTTTAATGTCTTCTCATCCACTTTTAAAACCAGCCATTCCTTTCCAGGTAATCTTTTAAGTTGAAAACATCTTAATGCCTACACGAATTTTCGAAACTCTGTCCAAGTACATTTTGTCAAATGGTCTCCGTNNNNNNNNNNNNNNNNNNNNNNNNNNNNNNNNNNNNNNNNNNNNNNNNNNNNNNNNNNNNNNNNNNNNNNNNNNNNNNNNNNNNNNNNNNNNNNNNNNNNNNNNNNNNNNNNNNNNNNNNNNNNNNNNNNNNNNNNNNNNNNNNNNNNNNNNNNNNNNNNNNNNNNNTCTTGTTTAGTTTCCTGAGATACCAGATGAACACGCACACATTTTCACTGTTCTATGATATTATAACGGCCAAGCAAAAACTTAAGTCCGTGCAATGGCTTCTCTTACCTGAACTGTATTAACTATA
>UN000312 
NNNNAGGAGCTCTCATACGGGATCGTTGTTGGACACTAGGAGTTACAGCGATGTAGTTCATTGGTTTGGCAACACGCAACATCATCGACTCCACACGATACTGTGCTCCTCTTGTCAGCACATGATAGAACAAGATACCAAACAATCGTGCCAATTCACTCGTCCTTCCGATCAAATCCAGTTGTTCCAGCAACTGTAGATTTCCACGTACACGGCAAATATAATGATCAACCATCTTCCACCTGTACAGATTGGTCTTATTATCAAACCAGTCAGATAGGACACGGAAGGAAAAGAGTGGAAAACGCTGATGAAGAACATGAAAGGCTACATTCTCAAAAGAGTAATTGTTGAGAGCAACCTCACTCCTCATCATTCTCCATACATTCAGAATGATCCGTCCCACAATGTTTATCTCAGACATGGCAGTGGCACCATATTCATCTCTTTCTGGAGCAAATCGATTTCTTTATCATCATCTGGAATACGGGAGATCATTCGACAAAGATCAAATTCTAACGCAGCAGCTCGCTGAAAACGTAGCCCCATGAATGCATCTGAACTTCATATCCCAGGAGAATATCAGGATCGTACCTTCTGATGTTATTAATGAGTTCCTGAAACAGCTCCTTCTCGTCATTCACATAAGAAATTTGAAGACCTGTTACACCAGATCTAACGAGCAGTGGGGTTTTGCTCCCGAGTCCTGCAACAGAAAAAGAGGTGCCTTTGTTGGAGCAGGTATGGCCCTTATCAATTACTAT
>UN000315 
NCCTGATATCACTGCTGTCTTGCGACGATTTCCTGGGGTCTTGAACTTCTTGTCGTCTATATTCAGAGAAATCCGGAACTTTAATATCACTGTGTGCATATCGAACTCCAGATGCAACGTTGAGGCCGGCGGTGACGGCGGGGCCGGTCCGGGCNNNNNNNNNNNNNNNNNNNNNNNNNNNNNNNNNNNNNNNNNNNNNNNNNNNNNNNNNNNNNTCGGCCTTGGACACCGGGCCGGACACCAGCGGCTTGAGTTGTGACGCCACGGTGTTAGTGGTAGCGGACAGGTAGGGGCCAAAAGGCCCGGAGCGAAACATCAACGACAACATCAGGAACCGGGAAGCAGCCACAACGACCTTAACCCAGAGGACAGAAGAACAGG
>UN000316 
NNNNNNNNNNNAAATTACGTCAGGAATTTGCGCAACACGCAAACGCCTTTCCACCAGTGGCTGCAGGAAACCAGGACATACCTACTGGATGGTATAGCGTATCGTCGTGTCATTCATGTGTATCAGTATGAAGTTGGGGATGATCTGGCTGGAAGGTCGTGCATGGTGGAGGAGTCGGGAACACTTGAATCGCAGCTTGAGGCAACCAAGAGAAAACACCAGGAGATTCGGGCAATGAGGAGTCAGCTGAAAAAGATTGAAGACCTTGGGGCAGCTATGGAGGAAGCCTTGATCTTGGACAATAAATATACAGAGCACAGCACAGTCGGATTGGCACAGCAATGGGACCAGTTGGATCAATTAGGAATGAGAGTGCAACATAACCTGGAACAATAGATACAGGCCA
>UN000317 
NNTTTCCCAGAATACTTCACTCGGCAGTGATGGCGGCTCCCATTGCCGCGCACAGGCTGGTGGCTTCGTTATTTAAACCATTCACCGCCGGTTTGACGAGGATTAAAGCGGGACTGCGGAGAAGGGAGCGGAGGTGAGGTTTCCCCCANNNNNNNNNNNNNNNNNNNNNNTGACTGGGCTCCATCCAGTGGCAGAAGTTGGCCAGTGTAGGAAGCAGCTGAAGAATTTCCGGACTTTGTGAGAGTGGGAGCAGACGAAAGAGAAGCAACAGAAAAGGTCCCGTGGTGTGCGGACCTCAGCGGTGCCGGGCNNNNTGNNNNNNAAATGCCACGTGTGCATATGGGATGTGCAGGTCACAGAAGCAGCAAACAACATCATAGTGAATGCTGCAATGTTGGACCAATATATAGTCCATATTATATGAACGATG
>UN000318 
NNNNNNNNNNNNNNNNNNNNNNNNNNNNNCAGCATGAGTTAGGGCAGGCAGGGCTTCAGTTGACAGCTCTTTCAGTTTAGTTGAAGTTTGCTGAAAGTGTCTGAAGCCCTCTATTATAATTTACAAGAGAAATTTGTTTCTTGCGGGGTGAGGAGGTGGGGGGAAGAGAGAGAAAAAAAGGTTTNGGATGTATATGCTACACAAACTTGGCCACCATTTCAGAAGCTGGATCTTGTTTCTTCACAGTTGCTTGTCAGTCAAAAAGGAGAGGGATCTTTAAATGGAGAAGATGAAAAGGATCTACAGTCTCCATATTCTGTGGAAACTCCTTATGGCTTTCAAATAGACCTGGNATTTTCTTAAATATGTAGATGATATACAAAGAGGAAACACCATAAAGAAACTGAATATTCAAAGAAAGCCCAAAGTGGCTAAAAACGCCTGCAAACCCTCGAAACACTGGAGATCAGGTCAGTGGATGGACATCAACAGAATCCCTGTCCTCCTCCNNNAGTGAAGATAACAAATTGTCACCATCTTTATTTATTGGTGCAAGAAGTCAGCATACTCCTCAAATAAGAGGTGGTATTGAAACATCATCAGCATTTTTNATCTGTTCAAGAAAACAAACT
>UN000319 
NCCTCCCTCAGCCGGAAGCCNNNCCACCTTTTGCATGCTCATGAAACGGAAGTATGGTTATCCGGAAGGAAGCATTGAAAAGAACGCTGCACACTGAGATTTGCGTAGCCTGTATGTTCCACCGAGAGTAAAGCTGAGGGAAAGTGACCTATGGTCCAGAGTGCAACATCGTCTNNNNNNNNNNNNNNNNNNNNNNNNNNNNNNNGTTCCGAGATATATGCATNNNNTGACTCCCCCCGTTTCTTTCACGCGTCTTCTCTNNNTCTCTCTTTCTCTCTCTTTCTCTCTCGACCCCTCCTCTCACTGGAAAGGTNAACTTGTACACTTTAGATGCAGTATGTACTGGTACGCCTATGAACCATGCAAATCATTTTGATGTTAGGTTTAAATGGTTTTCCTTCAAGTTTACAAAAATGGAAGAAAAACACAC
>UN000320 
NNNNNNCGCCGCCGGCTAGGCGAGCTGTTCCGTAGGATGTTGTGTGCTATGTATTTCCTCTGTGCAAGGCCGGCTTGCTGTCACTGTGTGCGCCTGCTGATTAACCGATGGCTGCGGCGATGATCAGGAGGGACATCGCCGGCTCTTACCGAGAGCTTTCAGATGTGGGGACAGAGGAAAGAACTTGTAATTCTGAACTCGCGGATGAGGCTGATGCTGAGGAAGATGATGTAAATGGACCAGTAATACAAGGTGATGAACTTGGCTCCACAAGTCCTTTTTCCATCTTTGGTAAAGTCTGTCTGAAGAACACGTTTGCTGTGATTCTTATCTTTATCTACCTGCTCCTGATGTCCGTGGCAGTGTTCCTGGCCTATCAGACCATCACAGACTTCAGGGAGAAGCTCAAGCATCCTGTTATGTCTGTCTCCTTTCAGGAAGTTCTGAAATATGATGCTCCTGGTATAGCACTGTATCCTGATAAAGCTGAGCTCCTGAGCTGTAAGCACTATTATCATGATCGCGTTCAGCTTATGGTGAATCCAGGCCAACAAGGAGAAATCGACTGCACCAAGGAGCACATCAGTTATACAGACCCATACAGAAACAAAACACTGAAATCAGCCCTGATTATCCGTGGACCACAAGATGTGAGAAAGAAGGAACTGGTATTCTTGCAGTTCCATCTNN
>UN000321 
NNNNNNNNNNNNNNNNNNNNNNNNNNNNNNNNNNNTCTTCNNNNNTTTCTTCCTGGAGGCGGAGACACTCATCACGTGAGCACCAAGCAGCTGAGCTGGCAGAGAGAGAAATAATTTCCATTTTGAATGTTATACCAAACTGACCAAATGAGCAGCTGGGCATTTTGGGCAGTAGTGTGTTGCTTCAGCATCACCATCGGAGTACCTGCCATCAGTTGTCACAAAGAGCAAGTTTCCAATTCAGATGATTGGAAAAGGCCCAATATCACAGCTGACCTTCCATGGGATCGGTCCACAGTTATCGTGGGAAAGCATAGCAGCACAAGACAAGCATCTGGGAGGAATGAAAGTCATTTGGCATTTGGATTCACTGCCTGTGCTGTTTCAGTCGTGCTTTTTGGGAGCAATTTTGTTCCTGTGAAGAAATTTGATACCGGCGATGGGATGTTTTTCCAGTGGATTCTTTGTGCAGCAATATGGATTGTATCTCTGGCTGTGAATTTAATATTGAAATGCCCTAAATTCTGGCCCCTTGCTATGTTAGGCGGTTGTGTATGGGCCACTNGGAAATGTT
>UN000322 
NNNNNNNNNNNNNNNNNNNNNNNNNNNNNNNNNNNNNNNNNNNNNNNNNNNNNNNNNCTAATCCCGATCAGACTCTTTATTATCTCTCAGTATCTGATATGAAATTACCTTTGGCAGTCTCAGACCAGTTCCTAGTAGGCACAGGCCCTCAGAATAAACTCCTGACAGATTGATAATTAATAGTAGATTGGCATGCAAGGGGTGTAAGGTACTTTTCATGGTATGCCAATTAGAAGAGTTTATGCTGGTGTAATCAAGATGCTTGTCTCATAACTTGTGCAATATTTTCATTGTTTACCAACTCCTTCTGCATAGATTNNNCTCTGTTGACAGCATTCTTGNNCACCACCAGTAGCGAAGTTGGTAAATAACCACATGACTTAGCTGTCCTGAATTTGGAAGTGGAAGACAGAACTATTTTCTCTGACCCTGTCATTTAAGAGTGTGAAATCTGGTATCAAATTCCTAAAAAAAANNNNNNNNNNNNNNNNNNNNNNNNNNNNNNNNNNNNNNNNNNNNNNNNNNNNNNNNNNNNNNNNNNNNNNNNNNNNNNNNNNNNNNNNNNNNNNNNNNNNNNNNNNNNNNNNNNNNNNNNNNNNNNNNNNNNNNNNNNNNNNNNNNNNNNNNNNNNNNNNNCATCCCTGCATCGATGTTAGGGCAACACTGATGAAAATTCTTCACAATTCCATCTGTGTAGATCCTCAAAAGACTGCCTGAAGAGCACTGTAAAGTAAAANNNNNNNNNNNNNNNNNNNNNNNNNNNNNNNNNNNNNNNNNNNNNNNNNNNNNNNNNNNNNNNNNNNNNNNNNNNNNNNNNNNNNNNNNNNNNNNNNNNNNNNNNNNNNNNNNNNNNNNNNNNNNNNNNNNNNNNNNNNNNNNNNNNNNNNNNNNNNNNNNNNNNNNNTGTCTGTGAGGTGCTTGCCAGTTACTGATCTGCTAGGGCAGATTCATGTTCATTTCTGATGTTAGATTCTTCGTCTTGGTTGTCACTAATCCAAAGAGGAAGTGAAAATGAGTTAAGATGGGGGNNNNNNNNNNNNNNNNNNNNNNNNNNNNNNNNNNNNNNNNNNNNNNNNNNNNNNNNNNNNNNNNNNNNNNNNNNNNNNNNNNNNNNNNNNNNNNNNNNNNNNNNNNNNNNNNNNNNNNNNNNNNNNNNNNNNNNNNNNNNNNNNNNNNNNNNNNNNNNNNNNNNNNNNNNNNNNNNNNNNNNNNNNNNNNNNNNNNNNNNNNNNNNNNNNNNNNNNNNNNNNNNNNNNNNNNNNNNNNNNNNNNNNNNNNNNNNNNNNNNNNNNNNNNNNNNNNNNNNNNNNNNNNNNNNNNNNNNNNNNNNNNNNNNNNNNNNNNNNNNNNNNNTAGGACACAAAATAAAAATTACTGAATGNNNNATTGTACTAAATTCNNNAACTGTCACTTATTTCTTGCCAATATTCAAATAAACCACCGAAAAAAAAATA
>UN000323 
TTTTACAATACTTAAATTACTTTTGATTTTCATATTTGAATTCTGGGGGTTTCTGAAGCTTACTGATTTCCTACTTGTACAATACTGAACAGTTATTTGGTTAAAGGTAGTCTAGAAATAAGTTGCTGTCTTTTGATAATATGGACAATTTTTTCAGTATAAGTCTGCATTACTGTATAATATGTTTGCACTTTATTATAGAGTTTGTGCGATTATTTTTAGTTTGTGTTACATAATGAATGTTCTATGTTTCAACAATTTGTTTTAAAAAAAACAAGTATTTATCATGAGGTAAATATGCAACACAATGGGAATAGTGGAACACACAGTTTATCCTTTTCATAAAATAGACCTGCATTTCATGAAGGTCTTAAAAAGGATAATAAAAAATCTTCATGATAGTAAACCACGTGTGTGGTGTAATCATTGTGTTATGTTAATTTATGTAGAATAATTGTTTTAACAAACCTTTTACAATACTTTTACATATATAGCTGTGAAAGTGGAATTTGTACAGTGGCATTGTGATTTGTGATACAGTGACTATGGTGAAGGTGTTCTCAGCATATGCTGGTAAATGTTTGATTTTTTTTAATGTATAGAGTGGTATTTTACTTGACAGCTGACATTAAAAGTCTCATCGAAAAACAC
>UN000324 
NATATTGCACACANNNAATATCGTGGGAAGGGTTAACGGGATATTAGTTAAAATTCAGGAATTACTACTCTGGTGGGTCGCTGTCTGCAAAATGAAACAAGTTCATGACATTTTAATGGCATGGTCTCGCCAGTGTTTTACCAGTCCTATGTTTGTAGTGTTGTGCATGTGGAGGCACATGTGAGTTTAGGATAACCAGTTGACATCACATGGATATCCCATTTGTTGCACCCACAGGTCATGATATCATACGACCAGCTATTGAAGCTCCTGATTATGTCGGGCAGAGGACTTGCTTACATTAGGCACCAGCAACACAACCTGGGACAGTATTGAGTGTAGAATTGAAATGTATAACACTTTTCTATTGACTCCCTTACTGTGGCAGCCATGGAAATATCTCAGCATAATTTCCCTTCCCTCCCTTTGTGTCGGGACCTTGACCTGCATAGAATTTTCTTTCAAAAGGAAATGCTTTTTATACAAACATTTCACTGCAGGTGGGTTCATCATTTTTATTATTTCTTTTAAATTACAAAAATNNGTTAAATACGCACCAAACAAATTAGTCAAGTTCACTGTTNNNNNTTGTGCTCAGAAGTTGAGTGCAGATGTGGG
>UN000325 
GCTGTTTCTAGCAGACGTGCATNGCCTACCAGGCCAAGTTCCACGAGGCAGCTAAGCTCTACAAGAAGACAGGAAATAATAGTCGAGCCTTAAATATGTATACTGACCTATGCATGTTTGNATTATGCCAAGGATTTCCTTGCCTCAGGCGATCCCAAGGACACTAAGATGTTGATTACTAAACAAGCAGACTGGGCCAGGAACATCAATGAACCAAAAGCAGCAGCAGAAATGTATCTCTCTGCGGGGGAACATCTAAAAGCGATTGAGATCATCGGGGACCATGGTTGGGTTGATATGTTAATTGATGTAGCTCGAAAACTAGACAAGGCTGAGCGGGAACCCCTATCAAGATGTGNCCTATTTTTTTAAAGAAGCTGCAGCATCCTGGATATGCGGCGGAAACATATATGAAAATNNNNGACCTGGAGGCTCAGGTCCTGCTGCATGTGGAGACCAGGCACTGGGAGGAGGCCTTTACTTTAGTGGCTCAGCACCCAGAATTCAAGGACACTGTGTATGTGCCATATGCACAGTGGCTNCAGAAAATGACCAGTTTGAAGAAGCTCAAAAAGCATTTCACAAGGCTGGCCGGCAAGGTGAGGCAGTCAAGGTTCTGGAACAGCTGACTCATAATGCAGTTTTGGAAAGTCGGTTCAATGACGCTGCCTATTATTATTGGATGTTGTCTATGCAGTGCCTGGATATAGCTCGAGAAAATGCAGAGAAGCAACTCGAGATGCTTAAAATGTTTCATCATTTCCAGCACCTGGCAGAACTCTACCATGCATACCACTCAATCCAGAGATACACGGATGAACCTTTTAGTTCCCACTTACCTGAAGCGCTCTTCAACATTTCCAGATTTTTACTTCACAATCTTACAAAAGAAACTCCTTTGGGCATCTCCAAGGTTAATACTTTATATGTTCTTGCCAAACAAAGTAAGGCGCTGGGTGCGTACAAACTGGCTCGGCATGCCTACGACAAACTACAGGGCCTGCGCATTCCTACCAGGTTTCAGGAGTCCATCGAACTAGGTAGCTTGACGATTCGATCCAAGCCATTCCATGATAGTGAGGACTTTGTACCTATGTGCTATAGGTGTTCAACTAACAACCCACTACTCAACAACCAGGGAAACGTGTGCATCAACTGTCGGCAGCCCTTTGTGTTCTCTGCTTCCTCCTATGAGGTGCTGCCGCTTGTTCAGTTCTATTTGGAAGAAGGGATTACGGATGAGGAAGCAGTGGCCCTGATTGATCGTGAGGTGCCCAGGACAGAACTGAAAAAGGACGGGTGGCAAGAAAAGAACATTGGCGATGCACAGACTCTACAGCTTGAAGACAGTATGGCCAAGATTGAGGCAGATCCATTCACTGCAAAACTGAGCTTTGAGCAAGGAGGCTCAAATTTTGTCCCTGTGATTGTGAATAGGGAAGTTCTGCAATCAATGAGCAGGAGGGATGTTCTGATTAAACGCTGGCCAAAGCCGTTAAGGTGGCACTACTATCGATCACTGTTACCTGATGTCTCCATTACCATGTGCCCTATATGTTTCCAGATGTTTCACAGTGAAGACTATGAATTGCTCGTTCTTCAGCACAACTGCTGTCCATACTGTCGCCGGCCAATAGATGAACCCAGCCTATGATCAACATGGCACAACTAAAGATTAATCATTAAACCATTCCTTTAGCATGGGAATCTCTGCCCTAAGAATTTTGCAGCAGTTGTTAATTGTATTTAAGGCAGCAACTGTTGTACCTTGGTCTGCTGCACACTGACCCTCCAGAACAGNNCTGCATATGTGTCCGTGGGACATTCAGGTTTTGTGTTCAGCTTTCTAAAATCATAGTGGCAGCCTGTAAGTGAAAAATTCATTCCCATAATCTGAAATGTTACTGTTCTGCTATTGATTGAATATGAAATGAAACCGATGAGGATTGTACCTTACATGATAAATGTGGATTTAACCGAAAAACACACA
>UN000326 
NTGGCTTCGGTGCAAGATGGCAACGAATAAGGAGCAAACTACGGAGGATGAGCCACACCTGAATAACTCACTCAGGTCTCCAGAGTCAGAAGACTTTCCACGCTTGACTGTTCCTTTTGGTGGTGCAATAAAAGGAGGAATGAGACCTGGGAAGAAGATCATCGTGATGGGAATAGTGGACACCAACCCTACAAGCTTTGAAATTAGCCTGTGCTGTGGAGACTCCGATGTATCGCCAGCTGATGTTGCTATGGAGCTCCAGGCAAGATTTCCCGATCAGCAATTTGTCAGAAATGCTTTCGTCTCTGGAGAATGGGGAGAAGGGGAAACATCTATTCCTTACTTCCCCTTCATCCCAGACCAACCATTTCGGCTTGAGATGCACTGCGAATATCAACGATTCCGCATATTCATCGATGGGCACCAGCTTTTCGATTTTCACCATCGTGTCCTAGATTTATCA
>UN000327 
NNNNNNNTTTTTTAACGATTTTGTATCATTTTATTACAGGCCGGTCAAGTATCCTTTGTCCATAAATTCGAAAACCCTAACATATTCAAAAACTGCAATTTTTTTGAACCTTGTCAACCTTTAGCACGAGAGGTCTGTAACCCGAGCCAACACAACCTGAGCAGACACAAACCTCACTGAGCACACCCAACCTTTAGCACAGGATGTCTAGTTGTTTGTCTGCAATGTTCACCTTGCAAACCCTCTCCGACATGCAGAGTTGCAGATGGCGCCACAGGTGGGAACTTATTACCAGTACCCCGTATTTATAATTCAGTGGTACATCTTACTTTTCTAGCCATTTTATTTACTTTAGACTACAGCTAGTCTAGGCTTCAGCCATTGTAATGTAAGTAGGCCTAGTCCTATTTACGGTATCTGCAGCCAAAATTATATGAGATCTGAAACACAATTGGTCCCAAGGGTTTCGGATAAAGGATACTCAAAGCGTATCAATTGAATATTCATCG
>UN000328 
NNNNNNNNNNNNATTGTAACAAGGCATCTCCCTCATTTTCAGCATCATCGGGCATCATTGGAGACTTCTTCGATCCTGAAGATACCATGCCAAAAGTTCACCATCGTCAACTCCAAACTCAGTAGCATCTTCAAAATCATCTCCCTCACTGTCACTGACCATGTGAACATCAGTGCACTCTTCAGAATGTTCTCGGGTTTGAGCAGGTGAAGGTCTTTTACTAACTGTTAGTCGATGGCATGGATAATTGAGCCCAGCAGCAGCCAAAGCAACCTCTTGTACAGTTCTGGTGCCCGGAAAGTTCAGGCTATAATCCCGTTGGGCTTCTCGATGCGTAATGATCAACATGAAGTTTTGATTTAATGACTCCTGTAGGGCACTAGACTGACTTGTTGCTGGTCCATCTGATCCTGGTTGAGCTATGTCAGGTGTGAGAACATAAAGGCTATTATTCTTAGGCAAATGAAGAGACCTCAGAATAGTACTGTCGCTTACATCAGCTGACTTCCAACCTTTCAACTGCATTTGAGATATAGGAATTTGTAGCTCATTTTCTAAAATTTGCTTGATAGCACCAACTGTGTTGGTATCTTCAACTACCACTTCCACGTTTCTGTCACGGTATTCCACTCTGA
>UN000329 
NNNNNGAAACAGCACAGAGTGCTGCATATTATGAGCTATATCACAGTTGTTAAAGATCAGTAATTAGCTAAATTAATGAGTTAGGATACACGGGCTACCCCTCCACAAGTATTTTGGCCCAGTGCCAGAAACAGAATTTAGAGAAAATGATCAGTTTTTATATAACTCTCCAACCAGCAGGAGGCTGAGTGTCAGGAGATTGGAACTTCTGTTTGACTGGTATCCTCTTGTCCCAGCACATACCATTGGCCAGACACTGGACTAGACACCAAAACCGCCCTCAGTACCCAAAGGGAGAGACAGGTTTCATAAGATTCTGATTATATTAACTAGTTGGGATTACCATGCCTTGTTTTCTTCTTCACCTAGAGAAGTGTCTTCTGTTTGCNTAAATCATTGTCTCTGATCTTCATTTTAATATTGGCTTGTTGNTAAAGAGAAAATATTCACACAATTATATTTTGTTATGTATCTAGACAATATTTTCTTGTAATGTTGACGGATGTTATTTTTGGGTGAGTGCTGTCATGGCTGTTTTGTACAGAGTCGTGTTAATGAGGTGTCCTGTTGATATGATGCAATTTTGGTGGCTTCTGTTGCAAGCTTTGTTTGTAC
>UN000330 
NNATCAGCTGATCGCTGCCTGGGCTTGGGAAGGAGGAGGGCGCCATCTTAAAATGTTCTGTCGCAATTTGCCCACAGCCAGCTGAAGAAGCAAGGTCCCGTAGGGTGGTGAATTGCAGCGGGTCAACACCGGGAGAAAAGTAACGATTGGAGGGGGGGANNNNNNNNNNNNNNNNNNNNNNNNNNNNNNNNNNNNNNNNNNNNNNNNNNNNNNNNNNNNNNNNNNNNNNNNNCGGCAGCCGCTACGAGCTACTGTTTCAAAGTAGTGCTACTGGGGGAAGGTTGCGTGGGTAAAACCTCCCTGGTGTTGAGATACTGTGAGAACAAATTCAGCGACAAACACATCACCACGTTACAGTTTCAGCCGTGTTCAGGACTGTGGGGAGGTGTGTCAGCCATCGCCCACTCGGTGCAAGGGACAATCCTTGACCGGTGTGTGAAATTTGAAGTTCCAGTTTACGAACTG
>UN000331 
NNTTCCCTGTTGCTGAGCAGAGGTTAATCCACACTGGTTCCTGTCCCTGTTTCAAATGTTGCTCTATTTACAGTTGCTGTCACTCTGTTTATTGCCCGGAGGCCGGGGGGATTTCTCTCCTCCGCGTTTCAATGTGAGTTTAGAGATGCCGCCTTACCAGCGTTGGGAGCCGGTGCTGAGACATTACGATGCGACGCAGTTACGGCGGATCGTGCACCAGGTTATCGGTTCTGTTGCCCCCAAGTGGGTGATTCCCATTGTTGAACAGCTAGCAACCCAACTAGGCCACATGTTACCACAACCCTACGAAGCAGAAATTCAAGGAATAAGTAAAGCCCTAGGTATAAGCCTTGGAGATGGACTTCTTATCAATCTTGTTTATGAAATTTCTGGCTTTTGCACTAGCATTGTTGCTCAAGATTCAAGAGGAAATATTTACCACGGTAGAAATTTGGATTTTGAATTCAGCAATATTTTAAGATCTCTCACAGTTGACCTACAATTTGTTAAGAATGGTCAGATCATCTACAAAGGGA
>UN000332 
CAGGTTTTAAGCGATGGCATGAACTGTAATGGATGCAATGTTTTGNNACGTTTACTTCCCAGATCTGATTCCTGTATCATTTGCATGGACGGAGGGAAAAATATTTCNNCAAATACATTTTGGATGGTATTGTAATGCGAATACTAAAAAACGNCTGGAAANNNNNNNNNNNNNNNNNNACAGCATCCGTGGAAACCAACATAGTTAATCTTTCGGGTCTGACCATTCATGAGAATTGTAAGATCATTGTCTGGTACTCAGTTAGCAGCTGTGTTGTTGAACACAGCCTTAACTTCCTAGCACTTTCGACCAACAAAAATTTCCTTTGGCTTGGAAGTCCACAGCATGCTCGCGGTTTGTTGTGTCATATCCCTTGTTGCTGGATGCTGCTGCAGGAAATGAGTTGTTTATTCTAGCAGTACTCAGCAAGGAAAGTATAGTGTGCCATTTTGTAGTGTGTTCCTTAGAACTAAGATACTTATAGAATCTTAGGACATTACAGCACAGAAACAGGTAATTTGGGCTATCTAGTTTATGTTTAGCTATGTGCCAGTTGCTTACTCCACGTCAGGTTTGGCACATGGGTTTAAGCCCCNNNNNNNAGAGATCTGAGTACTTATCCTGGACTATCAGTTCTGAGGGAGTGCTGCACTGCCAAAGGTGCAATCTTTTGGCTGAGATATTAAAGTTCTCAAGTGAATATAAAGTATCCTATGGCAATATTCAAGGATGAGCAGAGGATTTAATCCCTTAACCAATATCTAAAAGAGATCATTTATTTCATTGTAGTGTGTGGCTCCTTGTTGTATGCAAATTATTTGCCACATTTCTTGCATTACAACAGTAATGCACTTCAAGAAGTTCTTTG
>UN000333 
NNNNNNNNNNNTGGTCGCTCATTGCTTTGATTCCCTCAAACTACCTGAAACTGAAAGTGAAACTTCATGTACTTCGTTTGCAATTGACTTCGAGAACTACGGAGGAGAAACAGCAGCTTGCGGATTCCCGAAGACGTTACAATGGGGAAAATCTTTCAAGTATTTGTAGTCGGGTTGAAAGGGGAAAAGCTTACTGTTGATGTTTCCGAATCCGAGGCAAAATTTAACGCGATGACAATCTCCAAGTTCAAGGAAAAACTGCTGCAGAAACTGCCAGGACAAGCAGGAATAGCTAGCGGCGAAGATCTCCGACTTCTTTTTGCCAACTTTGGATTGGAAAAGGATAAGAAATTCTCTGATTACAATATAACGGATAAATCAACAATTCTGATGGTGTTACGTCTGCCTGGAGGAATGGAACAGTGAAGAACCTTCGGAAACTCAACTCACCTCCGAAAAAAATGCAAAGACCTTAAGTCTCTGTCCAATCGAACTCTGATAATGCTTGACTCGATGTAGTATTGCGGATGAATAAATACCCAAGGCACCATCTTAACATGCTTACAAGTTATTT
>UN000334 
NNGAGGGCCCAGGGCTGTGACGGAGAACGATGGCGGCTCGGGACGGAAAGAAAGTCTGATTGAATGTTTTCAGCTCACGGAGAGCAACAGTTCTCTGCTATTTGGAAGTGATCAGCAGAATTTTTTCAATAGACGATGTCTCCTTGCTTGGTGCTACTGGATTAGATTCACGTGCTGAATGTCTCTTTTTCGTATGGAACAAGGTTCTTTTAATACCACAGGCACTTTCTGCACCAATTGATAGGGGCAGACACTGGTGGAATGGAAACAGAGACTTGCACAGACATAACTGTTCAGAAAGAGAAACCAAGCTGTGGGACTGCTGGTGAAGGGGACGCTCGAACCTTACTGACCGAGCAAATGGAGAATGAGAATGCACTCCCTCAAACTTCAGTCAGCAATGGTGGGGAGTCAGATGTGGGGAAGGAAATGGTAG
>UN000335 
NNNNNNNNNNNNNNNNNNNNNNNNNNNNNNNNNNNNNNNNNNNNNNNNNNNNNNNNNNNNNNNNNNNNNNNNNNNNNNNNNNNNNNNNNNNNNNNNNNNNNNNNNNNNNNNNNNNNNNNNNNNNNNNNNNNNNNNNNNNNNNNGAGNTTTTAGCATGCTGCCGTACCGAAGGTTCAGGGTTTGAGGTGCTGTGATGCTGAGTTGAATCCGAAAGCTGATTGCTTTTGTCCTGGGATCCTGCAGTAGAATTACTACATTCCTGTGTCTCAGAGTCGGTTTCTTGTTTTGACGTCATGCTGCTGGAGCGGCTTAAGTGCCACTCGTCTTCCACTTGTATTCCAATAGACTGGAATTTGTTGATAAGTTGGGAATCTTGTTCCTTAATTAAGTTCTGGGAACAGTCAACCTGTATCCCTATAGAAGAGAGCTTCCTTTTCGGAGGAGGTTCCACCTTTGGGTCCTCAGTAACGAGTGGTCCCTTCTCAGTTGTCACTGTAGCATTTCTGTGTTGGTTTTGGTTGTCTAACTGTTCACGAACTGGAGCACTGATGCTTCCTGTTTTAGTAGTATTCAGAGCCCTGGCACTATCCAAGCTATCCGAAGAATTGCTGAGACCGGACTGACTGTTTAGATCACTCTTGTGGTCCTGATTGTCGAGGTATGTGTCTTGTGCCGATTCTGTGCTGCTCTGGACTGTAACTGAAATAAATGGTTTAGATGTGGTTCTTGGTGGAACTGGTGGAGGAGTCTTCTTATAAGTGGTTATGCACGATGACACTGCCAGCGCCGACCGTCTCCCANNNNNNTTCCGCCGTCTNNN
>UN000336 
NNNNNNNNNNNNNNNNNNNNNNNNNNNNNNNNNNNNNNNNNNNNNNNNNNNNNNNNNNNNNNNNNNNNNNNNNNNNNNNNNNNNNNNNNNNNNNNNNNNNNNNNNNNNNNNNNNNNNNNNNNNNNNNNNNNNNNNNNNNNNNNNNNNTTACAGTTGGAGAATTGCATCACTATTCAGGAAAGCATTTACAGGCAATTGTTTTTTTCATTATTTCTAATGGCCAATGACAAGTCTGCTGATTTTTCTAGTGTGTGTGTGCGCGTGTGTGTGTGAGTGTATATATAGCACTGCATATAAATGTCTACAAAGCAGAATGAAAAGTTTAGTAATTGCCTAAAATTGCCTGTTTTCTGCTGTAACTTCATTGTCACTGTGATTTACATTTTCCGGTGCATTCAGTTGATTGTTTTGTAGGCCTAAAATCTATATGTATTTGAAAGAATATTTTTGTATTTACTGTATATAAAAAAACCTTAAAGAGTAAAAAAAAACNTTNN
>UN000337 
NNNNNNNNNNNNNNNNNNNNNNNNNNNNNNNNNNNNNNNNNNNNNNNNNNNNNNNNNNNNNNNNNNNNNNNNNNNNNNNNNNNNNNNNNNNNNNNNNGCAGAGACGCCCANGCCAACCATCTGGATGCAGTAATGGAGCTCCAACGATGCCATCATTTGTGGAAATTCAAGAGACATGTAGAAGACAGCTTCGTCGGAGACTCGTTAACATTCCACTCTGTGAAAACAGCAAGATGTCAGCGGNNNNNTCTCCAAGGAGTTCATCGGGTGTCAGTNGCTACACAGAAATCACCGCAAAATGACCTCTGGCAAATGTCAACTGCCCCTTGCGAAAAGCCCTCTCAGAATGATGNNNNNNNNNNNNNNNNNNNNNNNNNNNNNNNNNAGAACTGCCCCAGATGAGGTGCACTGAAGCCACAGGAACCGAATCGGAAAAAGTGAGGGAGGCAGAGAANGGCAACTTCGAGGAAACCACAACTTGTCAGAGGAACACAGAAATCGCCACAGAAAGAGACCGCTTTGGCCACTGGTTGCCGAGGGTTAACTCTGGGAAGCTGGATACAAAGGTCAAAGGGAAGCTGGATACAAAAGCCAAAGGCAAGCAAGATGCGGATGTAAAATGCAACGCAAATGAAGAAAACTCACTCGTACAGCAAATTGAAGCACCAGGTATAGAGCCGGAAAGGACAGAGGAACTTCAGAAGCCTACTCGAAGGAAATCATTGCGTGTTGCCAACCAGCAATCCGTGCTAGAGAAGTCATGCTCAACAATCAACACTGAACATATTTGTCCTGAACACAATGGCAGTAAACCAGAGGAGCACGTGGATACAAATTGCGGGCCAGATGTAACTGAGCAGAGTGAATTGCAGACGTCAGGCCTTAACAGAAGAGGTAAAGAGGAGCTTGAAGTCACGAAGGCTAAACAAGATAATATGGAAATGGACAAGAAAGAGGATAAAATTTTTGAGCAATTACCTTGCGACACTGCTTCCTGCGTTGTACTTGAGCAGGGGTCTTTGCTATTGGAAGACACGTGTGGAAGTTCAACACAAA
>UN000338 
NATTTTGTCTGTTCGATCTTTCTGTGACTCTCGGGAACTCCCACCTTGGGTATGGTTCTTTCTGTCAGTGCTTGCAGTTTTGCTTCGTTCGTATCGCTGATATTCATCCTTCTTAAAGGTAGATACATGTCTACCTTTTGAAATGGAAGCCTTTATGTTGTCTCCTGCAGATGGGCAGGAAGACCTTTTGCTAACTTGCCGCATCGAATGGCTTGAGGATTTCTGCCTTTTCCCATCACCACTGTCAGCCCTCTCCTTTTCATTTTTTCTTTTGATGCTTTCTTCTCACTAACGTCTTGTTCACTTTCGGGATTATAAAGCTCATCATCTTGGTCGGGAGCTTCCGTCAAGATATCATCCAAAACATTGACTTCACCATCTTTATCGTCCCGAATTTCGGCCGCCATGGATGATGTGGGGAGGCTCGCCTCGTTCCGCCCCAAGGGCTGTGCTGTCGCCACTGCCGACT
>UN000339 
NNNNNNNNNNNNAGTGAAGGAGGCCGGCGGTGTTTTTCAGGGAAGGGGTGGGCACTAGGCCGGCTTGTTTTTCCTCAACTGTCGTTGCCATTCCGGCAGTGGGGAGGAGCCGTTGACGGTAACGTGTTGGAAGCGGCTGCTTTTTCTTTCAGCTCTTTTCGGCTGGGAGTAGAGGGGCCGTTAGTAACGGTTTGAGGAGCTAAGGAAAAAGGTTTTCTCAGCCTCGACTTTCCGCACGGGATCTCGCCGATGTCTTGGAACCGCTTACTGAGTCTTGGCATCAGTGTACAGCATCTGCTGAGGGCTGGCATTCAAGGACAGCGACCATGGCGATGTCACTCAAGGAAGCTTCTACCTGCGGTAACTGGAAGACGGTGTAAACATGGTGTTCCAGACTCCTTGAACTGTTCATGGTTGATGCATGATAAACACTTGGAATTGAAGTATTCTGACAAGGTGATGCGTTTAGATTATGTTTGGCTACGGGATCATTGCCGTTCTGCATCATGTTACAATTCAAAGACTAATCAGCGAAGCTTGGATACAGCTCAGGTGGATTTGGCCATCAAACCAGC
>UN000341 
GATGGATATTCTTCACACGGAAAGATTTTCACTGCAACAGTTTCATATTGCCCTGAAGCACTATGTTTGAGTTTTGCTCTCCATACTTCTGCAAATCTGCCTTTTCCGACAATGCCATCAAGCTCAATGGGCAGAAGTTCATTATTATGATTGATGTTGTTGGCACATGTTGCACTGATGTCAGACTGACCATCATCAATTGCCACAGTGCATCGCATTGTGGAAAATGTCAATGTCATCATCTCTACCTACGGTGAAGATGAGAATGGCCCAATGGGAAACATTATGGTTGATCCAATTTTTGGAACAGTTGGTTTTGGTTCTGGACTCCATGGTTGGGCCTTCACCCTAAAGCAGTTTGCAGAGATGTATGTTGCCAAATTTTCTGCCAAGGGTGATGCTGCCCTCACAACACAAGAGCGTGCCAAGAAAGTAGAAGATATGATGAAAAAACTATGGGGTGATAGGTATTTTGATCCT
>UN000342 
NNNTGGCGTCACCGTGGGCGAGTGCTGAGAGAAAGCTCCCTAATGGCAGAGAGCAGCCTCAGGGAGCTGCAGACCTGAAAATCATCAGATAAAGTTTCAAAGAGCCGGGAAAAAAACGTCCAAGCATCAGAATCAGGGAAGGAAATCTGCCATCCTTACCTGGTCTGGCCTACTGGTGACTCCACATCCACAGCAATGTATTTGACTCTTAATTGCCCTGTGCAATGACCTAGCAAGTCATTCATTTCAAGGGCGATTAGGGATTTCCAACAAATGCCAGCCTTGTCAGCGACTCCAGTATCCCATGAAAGAACAAAGAAAAGATATGCCACCAAGACCTCGGTAACACTTCTCAGTCACATTTAATGCAATCCTGACAGCAACCTGAAATAAGATTCCTGCATTCATCTGAGCCAGAGTCCAAAACAGACTGCAGTTGACTCCCATGCCTGGATTTTGAGCAGCCTAACCAGTGGTCCTTAATACTTGGTTCCTATGGCTGCCCATTACCAGAATCATACTCGGTTTGGTGAGCTACGGAATTTTGGCATCATTGATCAGAGGTCCAAAATGTAACAGAGAAGAGACAAATATGTTCTCAGACTAAAATTTAGAAATGTGTATTTGCCAGATGTATTGTACTATACCTGTTTATTTTCCAGCCGATATTAGAGAGAATTGGAAGAAACAGCATCCTCACTCTCCCAGTTTATGTTGTTTATGACCCNTAAGG
>UN000343 
NNNNNNNNNNNNNNNNNNNNNNTGACGCGCGACAGTGCGATGACGTCATGGATTACGCAGCCGGGATATTCAACACATTGCAGACACAGTTTGAACGTGATTAAAAATGCCAGAAGTAAAGTCCATGTTTCGAGAAGTCCTTCCTAAACAAGGTCAGCTCTCCTTTGAGGATGTTCCTGCTATGGTGCTCTGCAAACCAAAGCTGCTGCCACTTAAATCAGTAACGTTGGAGAAGATGGAGAAAATGCAGAGGGAAGCACAGGAGACCATTCGGCAACAGGAAATGGCACAAAAAGAACAGAAATAAGATCATTTCCCCAATCTCACTGGATTGATTGTATCCACAAAACCTGTCACAGTTACATTCCAAGTTGTAATGATAACTTACCATCATCAATTACATCAGTATTGTGAAACTTCAAGTTGACATTTTGTAACGCTCGTTTTAACTTTGATTTGGGGTTAGTTGTATTTTTAATCTAAAACAGAAACATATTGTCTGGTTTGTCATTCACACCAATTTTGAAGAAAACAGTCGTGCAAGCTCACATACCACTTGTAACTCTTTTGACTACAAACCAAATAAACTAAATTAACACATTAAGGGGCTGCCTTTTAATTTGCCCCAAAGGGAAACTGCAAAAACAAAAGACAACATTTAA
>UN000344 
NNNNNNNNNNNNNNNNNNNNNNNNNNNNNNNNNNNNNNNNNNNNNNNNNNNNNNNNNNNNNNNNNNNNNNNNNNNNNNNNNNNNNNNNNNNNNNNNNNNNNNNNNNNNNNNNNNNNNNNNNNNNNNNNNNNNNNNNNNNNNNNNNNNNNNNNNNNNNNNNNNNNNNNNNNNNNNNNNNNNNNNNNGACTGCATTGACAATGATTTACTATCATTCTTTATGAGCAGAATTAGATATGTATTTATTAATTGTGCTAATGATGTTTAGTGCTGACTACTGCATTTTTTAACNNNNNNNNNNNNNNNNNNNNNNNNNNNNNNNNNNNNNNNNNNNNNNNNNNNNNNNNNNNNNNNNNNNNNNNNNNNNNNNNNNNNNNNNNNNNNNNNNNNNNNNNNNNNNNNNNNNNNNNNNNNNNTTTCAAATGTNNNCTCCGCCATGTCAAAGGACAGAAGTCACTTCAGTGCGTAAAGTGTTTTGAGGCATTTCAGTGGGAAAAATGCTAGATTAATACAAGT
>UN000345 
NNGCTAGGGAGTGAGTCTTGTCCTGGGAGCACAGTTCAGCTGTGATGTTCAGTCTACATTAGAACAGTGACTACATACATTTACTGTAAAGCATTTTGGGACATCCTAAGTTGTGAAAAGCACTATGGAAATGCAAGTTCGTTCTTCCTTTTAGTGCTGAACTGAGCTGGCTACCAGGAGGCTCGCAGCAATAACCAGGTCAGCCATCCCCTCCAATATTCACTTCAAAACTGGCTTGGGGN
>UN000346 
ATGTATCCGGAAGTTTCCATGGTGTGAAGCCACGCTTCTACAGCAGCTTGTAAGAACCATTGCTCCTGTTGAAATAGGCAATGATCCAACAGCTTTGTCTGTGCTGACCCAGACCATAACTGGCCAAGTTGGCTTCATGGATGCTGAATTTTGTACTGCTTGTGGTGAAAAGGGAGCTGATAAAAGGTGCTCAATCTGCAAAACGGTGATATATTGCAACCAAACCTGTCAGAAGATGCACTGGTTCACTCACAAAAAGGTGTGTCGAAAGCTGAAAGATTCAAGAGAAAAACAAGAAGCCAAAGAAAAATCAAAGCAGAAAGAAGGGAAAAACAACACTTCCGAAACCAGTGTAGATGAAGCTGAAATTGTTCCAGAACCTACAGAGTCCTCCAGCACCCTACTCCCAAGCTCTGAGGGTGGCCCAGATTCTGGGGATGTTGGTACAGGCGTGACAGCAGAAACTAAAACTCCACAGGAAGAGCTCACCACAAAAGGAGAGTCCAGTCCTCCGGCACCCACGCACACAGCTGAAGAATAAAGTAGATGTAATAAAGCCCTGGCTTTCCTCCAATTTTTGTAGTGTATGAAGCATAATCCAACCTACATTTAGCAACAAGGTCATTGCTCCCACCGCATGACAGAAGCAGGGGTATTGCATTCTGTTTATTGTGCACCAAAGGAATTACTTGCTTTAATTATGCCTCCTCGTCTGCATCATAGCCACCTGCTGCCGACAGAGAGCAAACCAAGCAACACTCTTATCTAAGGAGGTCAGTAGGATTTGCTGTCACCCATAGTTAATTCATTAACTGGAACAGGTGGATCATTTACTGCTTAGAGACATCTAAATGATTGAATCTAAAATCCATTCAGATTAATCTAGACAAATTTGCTGAAACATATCAAAATATACACTATATGATTTGAGAAAATAGTGTGGTATGATTTGCTTTACAATGGTTACGCAGTTAAGATCAAAATGAACCAAACCGCCTTCATATGAAAAATTTTAAAGGTTCCCAGTATTGCCAGTCCTAGGGAAAATGTTAGTTAAGCAGTTTTGCTCTATGGTTAACATTGTTGGTGTTTTCATTAGATAGGTTATTTTTCACAAAAATGCATTTTCACTTCTAGTGTATATTGAAGATCAAAATAGATTTTGGAACTGCTAAGTTCAAATGGGTCCAAATGCTTGTTAA
>UN000347 
NNNNCGCAACCCTATTATGCGTATTTTACGTAGAGAGAAACCTTTATGCTTACATTCGTAACCGCTGTAAGTAACTGTTTGCACACCTATTCACTTGTTCTTTAAAGTGGGTACAGTCTTCCCGGAAGCAGCTTTCCTCAGTTCTCCTATAGACCAAAGTTAATTTATTTTTAATCTTTTGCAATTACACGCTCGTTTTCACGTTCAAAGCACGTTTACATTGATAACGTTTATTCGCGTCTAACCGGATTGATTGTAATTATTTTGACAGCCTTTCCATTTTGTAAATCTAAATACAGGCAAAGATAGGGTTATAACTTAGAACCGTAGACTAATGTTGTTAACTACCTGTGGCTTTGACAAACGTATTGGTCTTGTAAATATATTATGTTTTAAAAGATGACCTGTTGACCCGAAGTGAAATCGTTGTTTGCTAACTAGACAAGTTTCTATGTGCATAGTTTGAATATTGGCTGTTTACAGTTAGTTTAAGTAGATTTAACATTCCCTATTTCCATTNGTAAAAAAAAAACATTTTGTTGTACGAGACACACCGAGATTTCCCCAGCAAAGAGTGAAAACATTAGCACTGCAAAGCCTGAGGTCCAGCAACTGGAGTGNNTAATTAACCGACAGGATAA
>UN000348 
GGCCTTATTTCAGACTCCTTTACACCGGGAAGGGGGGAGGGTGAAAGAGAGCAGTAATTTCCATAAGTCAGTTCTCCTCGTGATACAACCTTTCGAACTAAAAGATTCGCTTCTCCTAAAACCAATATCTGTACCATAGTGCAGTTCTTGAAAACATATTTTGTAGGCGAGCGTTTACGAACTTTTACTTTCACAGAGGGCGACTTTCTACCCCCCGAAACAGAAACACATTTCACTCATCGCACATGACCGCGGCCTACTCTGTTCAGGCACAATTATTCAGCAGCTTGTTCTCATTTTCGCTCTTAACGATACTCGTCATCAGCTCCATTTTGTTTGGGCAGATATCTTCGTCGTACAGTACCTCTCTCTCTTAGTTTTAATCCAGGTTTAAAATGTCACATTTAGGGCGGTTTTCGACACACCGCTTGCCAGTGATATATTTTGAGACAAAGCTGAGAGATACGTTTTCTAAAAATACATCCACACACTGAGATAGCTTGCATGCCATATAAGAAAAACAAAAGGTGTTAAAAAAGCAACGTCAATCCTGGGTAAAGAAACAATTTTAGAGTAGAAAAAAGACAAGGCAGAAGCCCCATTTGGAAATATGAAGTTTGGCGGTTTCCTCTTCCACATCCCAC
>UN000350 
NNNNNNNNNNNNNNNNNNNNNNNNNNNNNNNNNNNNNNNNNNNNNNNNNNNNNNNNNNNNNNNNNNNNNNNNNNNNNNNNNNNNNNNNNNNNNNNNNNNNNNNNNNNNNNNNNNNNNNNNNNNNNNNNNNNNNNNNNNNNNNNNNNNNNNNNNNNNNNNNNNNNNNNNNNNNNNNNNNNNNNNNNNNNNNNNNNNNNNNNNNNNNNNNNNNNNNCTTGCCTCTGTTGTTTCCAAATAGGAACAATGTTGGTGAACGTTTTCAGAATGTAGTTACTAAATGTGGAAACTCCCAATATGCTTGATCGTCATAGCATTTTAAATCAGAGGGCTGCTTCCAAATATTTAACTTCAGAATTAAACCTGTGATTATTCCTGTTAGAATGCTCATTTCCATGGTAATAAGCATAGCTGTTTGCCAGTAGTCAGGGTACATTGACTTTCTTTGTGAGTCCTCAATCACGGAAGGCATTGAAAGTAGGGTGATATGTACTATGCCTCCTATGATTCCAGGTAATCCATGGGTATATAAACACCACAAGTGTCGTGCAGGTCTAAATATAATTCCAATAGGTTCTTCATGTANNNN
>UN000351 
NNNNNNNNNNNNNNNTAACGTCACGAGTAACAGCTGGATGGAATGTTGATACAATGGCCGCGGTGTTTTATAGGCTAATGTCTCGGTGTAGCCGCTTGTCCAGGGCTTTCTCCTTGGCTCTGTACCACAGCAGAAGCTCCAGTAGAAGGTGGCAGAGAGTGACCCTGGGACTGGGAGCAACGCTGGCCGCTATTCCCATTTCACAGTCTCAATCAACATCTCTCACTCATGAGGATTTAATCAAACGGGCTGTCTCATTGGTAACTGATGGTGCCAATACCTTTCTGTCACAAACAACACTTGCACTAATTGATGCTTTGACAGAATATACTAAGGTTGTCCACACCCTGATCTCACTTCAGCGGCAGTATACTGGTCTAGTTGGCCATATAAGCGAAAAAGAGGAAGATGCTATTTGGCAAGTCATAATTGAGGCTCGTGTAAAGATGAGCATGTATCGAGAAAAA
>UN000352 
NNNNNNNNNNNNNNNNNNNNNNNNNNNNNNNNNNNNNNNNNNNNNNTATGGNATACAATTTTCCACATTGACATGTAGATGCCAGTGTTGTAGCTGTACTGGAACAGCTTGGCTAGAAACATGGCTAGTTCTGGAGCACAAGCCTTCAGTAATATTGCTGACATGTTGTCAGGGCCCATTGCCTTTGCAGTGTACAGTGCCTTCAGCTATTTCTTGATCATATGGAGTGAATCGAATTGGCTGAAGACTGGTATCTATGATGCTAGGATCTCCAGGGGAGGCTGAGATGCATCATCCACTCGGCCCTTTTGGCTGAAGATGGTTGCAAATGATTTAGCCTTGTCANNNNNNNNNNNNNNNNNGCTAGATCTGTTTGAAATCTATTCCATTTAGCACGGTAGTCGTGCCACACNAACACGATGGAGTGTAACCTCAGTGTGAAGCCAGGACTTCATCTCCACAATGACTGTATAGTTGTCACTCCTACCAATACTATCATGGACAGATGCAGCTGCATTGGTGAGGGCAAAGTTAAGTAGATTTTTCCCATTTGCTGGNNNCTCTCACCATCTGCCGCAGACCCAGTCTAGCAGGTATGTGCTTTGGGACTCGGCCACTCTTGGTGCTGCTGAGCTACTCTGGTGATGGGTGTTTAAGTACCCCACCCAGAGTACATTCTGCATCCTTACCATCCTCAGTTGTGTTCAACACAGAGTACTGATTCATCAGCTTAGCTGTGGTGGGACAATAAGTGGTAATCAGCAGGAGGTTTCCTTGCCAATGTTTGACCTGATGTCATGAGAACTCAGGGGGTCCGGAGTTGATGTTGAGGACTCCCAGGCCAACTCCCTCCTGGCTGTATACCACTGTGTTGTCACCTCTGGTGGGTCTGAGCTGCAATACCCCGAGGTGCAATGGTGTGTTTGGGATTCCGCGAGGATGACTATGTCAGGCTGTTGCTTAACTAGTCTGTGATACATCGCTCCCAATTTAAGCACAAGCTCCCAAATGTTAATGAAGACAATTTTGCAGGGTTAACAGGGCTGAGTTTGCCATTATTGTGTCTGGTGCCTAGGTCGATGCTGGGTGGTCTGTCCGGTTTCATTCCTTTTAGACTTTCTAGCGGTTTGATATAACTGAGTGGCTTGCTAGGCCATTTCAGAGGGCGTTTAATAGTCAACCACATTGCTGTGTTCCTGGAGTCACACATGGGCAAGGCCAGGTAAGGATGGTAGATTTCCTTCCCTATGGAAAATTAATGAACCAGATGG
>UN000353 
CCTCTTTTCTCGGAGTTTTTCCAGTTCATCTGCATCCATCTTTTCAAACTTTTCAATCTCTGTATCTAGATGTTGTTCAACTATTTCAGTTGTCTGCAGCATTTGCTGCTCAAGAACTTTACTGAGCATAGCCGCTGAGGGGTTACTTGCCATTCTTGTGAATCAGGAGTACACTACACAATTCCAAAAATTACCAGGCGACCCCGTGACACAGGCTGCACTTAGTCACGGTCCGAATTTTCGGTTGTTTGTAATCAGATGTTCAACCCCAACATTACCAGTCTCAATCTGTAACCTACTGAATCTTTTAGTGGCTCAGCGAGAGAGACACACCAAACCAAAATAGGTTGTTATTAGAGAGTTTCTATGGGCATCGTGAACCGACNAACTTTCCGACTGCCATCTCCACCCTGAAGCTTCGTCACGCAGCGGCCCTNNNNNNNNNNNNNNNNNNNNNNNNNNNNNNNNNNNNNNNNNNNNNNNNNNNNNNNNNNNNCACACCGGCATCAGCGGCTCTCGGCCCGCCTTCACTCGCTACTTAACCTGCTTAATACCGCCCGAACTCTNNNNNNGACCGTTTCCTGCTTCTATCGA
>UN000354 
NNATACTTCAGTGAGAATCCGTGATGGTGCGAATTACTGAAACTTTGATAAGGCAACGAGCAGAACATAATAACTGTGAGATATTTTCACTCGAAGAAATTTCATTACATCAGCAAGAAATAGAGAGAATTGAACACATTNGACAAATGGTGTAGAGATCTGAAAATTGTCTACTTTCAAAACAATTTGATTCCTAAGATTGAAAATGTTGGCAGACTGAAAAAACTGGAATACCTTAATTTGGCTTTGAACAACATTGAACGAATAGAAAATTTAGACGGTTGTGAGTTTTTGAAGAAACTTGACCTCACAGTTAACTTTGTGGGCGAACTGACTAGTGTGGAGTCACTCAAACATAATGTTCACCTGCATGAGCTTTTTCTGGTTGGAAACCCCTGCTGTGAGTTTGATGGTTACAGGAAGTTTGTGATTGCCACACTACCACAGCTGAAGTCGTTAGATGGAAAAGAATCACTCGTTCTGAGCAGATCCAGGCACTGCAGGATTATCCAGTAGTACAACAACGAGTTGTAGAGCAACAGCAGGCTTACATCTTGAAACGAGCAAAGGAAAA
>UN000355 
AATGGGGTGGGGGCTACCAATTGTGACCGGCAAGAGCGCTGTGAACTTACCTTTTCGGTGACAGCCATTTACGCGTTCCCATCTATGCCAAGAGAACTTGAGCCGAGCAGGCCCAATGCTCAAGGGCTCTGTGCAGCAAAGTTCTAAAACATGCCTTAGGCCCTTCCTCATTGGCACATGCAAAGGANNNNNNNNNNNNNNNNNNNNNNNNNNNNNNNNNNNNNNCAATGTGGCATTTTCCAGGCCTTCAAATTGTACTACAAAATTGGTCAGTTCACCTTCGGAAAAGGTGTTAGGCCCAGAAAATGGTTGTAACAACGGGCAATTTCTATCCTCGTGGTTATTTCTAAGCAATACAAAGGCAGCTCTTTTNNAGTACTAAGTGGAACATGCAGAGAAAACCGCCTTGACTCACCTTAACNNGGGAAAGTATGCTTTTTGCTGGCTGTGCATGGAGCCACAATGAAAAGGCAAGGTCTACCCACACTCCCAGTCAGAAGAGAATAGATGGGGGTATGGGGCCTATAAGGGCAAGAGGAGTACACGTGGGTGAAATCTTGAATGGTAAGTAGACAGTGGTAGGGGATGTAGAATTCTAGAAAGCAAATTCTCTTTGTAAAGTAAA
>UN000356 
NNGATAGATTCTTGGTAAACAAGGGGGTGATAGGTTATTGGGGGGTAGGTAGGATGCNNATTTCAGGCTACTATCAGATCAGCCATGATCTAATTAAACGGCAGAGCAGGCTCGAAGGGCTGAACGGCCTACTCCTGCTCCTTGTTCATATGTAGGAAACTGCCCTGCTCTCTCTGTTCCCCCACTCTCCCTCGCATTTGAACCAGCGTCAACTGGAGAGATATAAAGAGCTCAGCTAAGAATAAGGATGTCGGCAGTCCTTAGTTTGCCTGGTCTTGTATAAGCTATTTTGTGCTGTGTAAAGTGTCTTTCCTCCCTTCAAATCTCTCCTCCCCCTTTCCCAGCTGCTGAAACATTCCATGCTCTGCACTTCTGCCAGTTGCAACCTTATAAGAGCACCAACACGCAGTTCTCAGTCTCCATTTTGCATTCACAGATGTATTCAAGGCAAACTAGGTATGTATATGAACGAGAAAGGAATGGAAGGGCAGAGCATAATTTCTGACAAAGGCCCATTAGGCCGAATGTCTGTTTCTGTTCTGTAAATTCTTCCCCATACTCAGCTAAAGGCAAGGCTGGACGTAGGGACACATCTCGCAGCCAATTGGGAAGGAGCCCAGGCCAAGGGTGCTGCTTTGGAGTACAGCTGTTTGTCAGTATGGTCAAAAGTTGGTTGTGTCAGTTTCACCATGTTACTGATGGAGAGTCCTATGATGGCAGTGATATTGTGAGACCATATTCATTCAGCAGCACAGGTGGTCTGTCCCCTTCAGGTGATGGTATCTAACCCTGAGGCCAGTCAGAGTTGATTTGCTGTTTGATGAGGGAATTTTGAGGATTGGAAAGNCGCTTTCAAGTTTCTTGCTCCATGCTGGGNNNNNNNNNNNNNNNNNNNNNNNNNNNNNNNNNNNNNNNNNNNNNNNNNNNNNGTAGTTGAAATTTAGAAGTCTTGTTAAATAGATACCATTTTATTAGCAATCTGAGCACAATACTCTTAATATTTACAGTGCTTCCAGCACTTCACATGGAGAAAAT
>UN000357 
GAGTTAGGAATTCTCAGTATGAAGTTGGATCATGTGTAGNTTTTTCATTGTGTGCATGAACCAAGTCGTTCCCTTGTGTTAGTTACCCTGAGGCTCTGTGCTATCAGCAGTTGCAGTTTCGGGGGCATTTTCTCTCTCTTTATTCAGCAACAGCTCAATGTCCAATTGGGAGATGGCGACTATGAATCGTAAAGCAGCCTGTCATGTCAACATACCCAGAGATGGGACACGACAGGATCCACCTCATTACAAGAGGAAAGGCAAGAATAACAACCAACAAAATGTGACGTGTTCTTTGGTTCAACCATTGCCAACAAATAGATTTTTTGTTAAACAAGGGCTTTAATCATCCTTCTGCTGCAGAGAAAAAGGACACTGAAGGAATTTGGAGTTCAGCTCCTCAGCAGGGGGAAGTGATGACAATGGACCAATCAAAATCATCCACTTGGGGATGATGGATTAGTTCAATCTCTCAGTTTGGGTGGGGGATTTTCATTATACATGGAATCTGACAGTTACTATAGCTCA
>UN000358 
NNNNNNNNNNNNNNNNNNNNNNNNNNNNNNNNNNNNNNNNNNNNNNNNNNNNNNNNNNNNNNNNNNNNNNNNNNNNNNNNNCACCAGAAATGTCNTGCCATTGGTGTTTATGCAAGACTGAATAAAGCTGGGTCCTTACCGGGTATGAAAGCTATATCTGATAGCATGAGGAAGAACAATAGAAAATTACATTAGGTTTAGGTTGCATTGTGAACCATTCTATCCCATGGAGGTTGTGTCTGTGAAGCACTGCAGTACCACATTTTGTTTTAAACTTAGCAATTTTCAAACCTTGCTGTTTAACTACCAAGCCCTCTGATCAAAAGTCCAGAATGGGAGGAATCACTGTTTAACAAAATGCTAAAAAATGAACCGGGAAGAGGGGGATTACCCGTAGTACAGATCCTGATGTAATTGTTTATCATGCCACTGAAAATACGACAATCACATCAAAAAATAAACCAGGAAATNNNNNNNNNNNNNNNNNNNNTATATAGTAATCTACCGCCTGTATTGCTGGAACATTTCATCCCTGTTCTTCACAGCATTGCTTTTAGTGCAGTAACNAAACCAGAAAGATAACGGAGAAACCATNNATTAGCCCTGCACCAA
>UN000359 
NNNNCTGCCATTCTTCACAATTGGCTCATTATCTTTACTGCNNATTCTCTTCAATCGTCATTTGCTCTGCAAGCTCAGACAGAGACTCATCAATTGTTTGGCTGCCACGCAAAGTCGGAGAAAGCCGTCGCTTAAACTTTTTCATCTTTTCCATGAAATATTCTACTCAGTAAAGCATATTTCAATCACAGTTTCCAGTCCTTAAATTTGGTCATTCTTTTATGCTTTCATTCTTCAGTTTCAGGATTCTGAAGTTCAATGTTTGTTTCCACAATCAAGTTTGCTATCTACTTTTCTATCTTCTACTGAATTACTGAAATACTGACATATGGGAGCCAATAGTTTCTCTATTCTTCTTGTTGATAAGCATGTGCTGTGTGGATAATAAAGGCAGCGTCTGCCCGCTGCAGAGTGTTTGACTCTCTGGGTTGAGCGATGGCCGGTCCCTCCTCTCTCTCCGGTTCACTTCACTCCGGCTCCTCGCCCC
>UN000360 
NNNNNNNNNNNNNNNNNNNNNNNNNNNNNNNNNNNNNNNNNNNATACCTGTTTGCTCAGGGACAATATGATTTGATCAAAGGTCTAGCACCTGTTCGAGATCCTAAGAATGATTATGAATTTCATGAAATAGAGAATGAGTGTCTGGGAATGGCTGTACTGGCCATGACCCATCAGGCTCTTCACCGGAAAATCCCACTGCAAGAGATTTCCAAGGAAATGAGTTATAAGCATTACATTCCTGAAACATTGAACCGAAGCATCAAACAGCGAAACATCCTGACCAGGTGTCGAGTCAATAATGTCTTCAAAAATTTCCTGAAAGAGTTCAACGATAGGACAGTTTGCGATAGCAATGTGTCTCCTCATGACCTCAAGGTCAAGTACCTGGCTACCCTCGAGTCTTTGACGAAGAATTTTGGGGCAGAAATATACAAACCAACAAGCCTGTTGATCTCAGCAGAAAATGAACGGGCAATGCCCAGCTATGAGCCCTTTGAGAAGGAACAAAAAGAGAGAGAACATGAGGTGATGATCACAGGAAGTGTAGGAATAAAATGGAGACGTGCACCAAAAGAGTCTACAGTGAATTTGAAAGAGAAGAATAAATTGAAGAAGAGCAAGAATGGCAGCAAAA
>UN000361 
ATTTCCAGCTTGATGAGTTTTAATGAATTGCTGTTGTGCTCCGACTCCTATGCCTTGTTTCTTTGTGAATAATCTGTTCTTTATGTTTGGCTGTACGAGGCTTACAGCCTGTAGTGTGGATGTGTTAATGTTCTGGGGAGCCTGTGGTGTATTTGCTGGTTGTTGTTGTGATGGTTGTTGTGCAGCAGGCGCCTGCTGCTGCTGTTGTGCAAGTCGTTCAAGCAGTTCTTTCTTTCGGGCACCGGCTTGTTGCTGACGTCGGAGTTCCTTCTGTTTCAGAATTTCTTCGCGGAGTTTCTTCTGCTCCTCAATTTTNNAACGATACACTCTTGTTTCCTCATCTTCGTCTGGAGGCTCTGCTACTGTAGAATCCTGTGAAGTAGGCTTTTGTTTCCTGTTTTTTTGTTGCAAGTTCTTCTGTGGTACCCTCACTCCAGGTGCAGTCTGAACAGTAGGTGCACTTTGAACAGTCTGTTTCATTCGAGAAGAGGTTACAGTTGTGGCCGTGGGCTTTGTCCAAGAAACAGATGTAGTTTGAGCAGCAGGAGCAGACAAAGGGCGGTGATGCCTTACACCACTGTTATGGGNNAGCAATAGGCAATTCACGGAGGTTGCTATCTCGTTGAAGAGATGCCTGAAACTGATTTGGTAGCTTATTCATGTTTTGAATTCCAGGTATATTATGTCGAAGCTTCATTGTATTCTGCCGCTGTGGGCGTTGAAGTCGTTTGTCATTTACAGATGTAGGAAGAATCTGTAGATGTGGCCTAAACTGGTGTGGAGGGTTAGGAATGATCGGCTGAGGGGAACAGTTATTCTGGTGCTGTGGTAGTGGCTGCAGCTGCATGGGTGGCTGCATATTTTGTTGAATGTGGGGTGATGGTGGGAATGGCTGCCCAGGACCTTGTGGGAATTGCTGTCTTGGAGGAATAAATGGTCTTGGATTCAATGGGCCAGGCTGATTAAAGGGAGGCATTCCCATATGACCTTGGGGTTGAAGGCTAGTTCTGATTGGAGCTTCCCTTGGAAACATGTGATGTTGCCCCTGCTGGTTGAAGCCCGGACCTGGATGGCTATACACCATTGGAGGTTGCAAGGACATAGCGTGGCTGTTCATAAGTGGGGGTGGAGGACTGCCCTGCTC
>UN000362 
GGAGTGTGTACCACAGACCTCTTTACAGCAACAAGTGATGAGCCAGTGAATACAACTTGATGTTGCTTTGAGCTACTTGCCAATTGCAGTACAACAGAGGAGCCAAATTTCCACCTTTTCCGTAAGCAGGAAGAACAGATGGAATGAGGTCTCATGGGAGTTAAACACAAATGACAGAACCTGGTTTGAGCAAAGCAGAGGAGTTTTCACTGTCTGTTGAGCGAAGAAGCAAGAACTGCATTACTGTGTGCGCCCAGGAACGTTGAACTAAATTTCACTGGTCATCGAGAATCACATTAAAATTAAAGTTGGCTTTTTATTAAATTATTGACACAGTGCAAGTTTTGTTGTAAAGTCGGCTTCACATTTGTGGAATTGAATGCAAGTTTCTGCTTCATATTCTTAACTGTATTTGACAGATTTTTAACAGGATTTTAATGGGACTATAAATGAAGAGCTGTCCAGCTAAATACAGTCAGTTCAGTAGCTGTGCTTCCCATATACTCACTATTGGGACATTAACCAAGTCTTAAAATAAATCATTAATCAGTGTCATAA
>UN000363 
NNNNNNNNNNNNNNNNNNNNNNNNNNNNNNNNNNNNNNNNNNNNNNNNNNNNNNNNNNNNNNNNNNNNNAAGCAGATTGTCTGTAATGGCTCAATACTTGTGTAATGTNNNNAGCTGCTTTACAATTCCAGGCAGAGCCTTTGTTCCAAAACCTAAGGTGGATGTAGGAGTTGTGCACTTTACTCCCTTGGTGGGACCACAGATTAACCARCCCTTTAAACTGGTGGAAAAAGTAGTGAGATGTATCTTCAGCTTTAGGAGAAAGTACTGCCGAAGAGGAGTTGAAATTTTATTTCCTGAAGCTCAGAGATTACAACTAACAGAACGAATGCTGTGTACTGCAGACGTCGACCCGACACTCCGCCCAGGTGAACTTTCTATACCGCAGTTCAGGGCTCTTTGTGATGCGTATAGCCAACTGTGCAACGNNNNNAAATCTTTTCACTTACAACTTCAGAGAAGAATTGCGACAAAAGAAGCTTTTACGTAAAGAAAAAAAATNCACATTGAGGGATACGCGATAAGTGAAAGCTGAGARGCCCAGGAACTGGATATCTGTGTTGGGGCGAAAGCTACATCACTAACTGCTTTAAAATTGACATTCATTAAAAANNTGTATTTAAG
>UN000364 
NNNNNNNNNNNNNNNNNNNNNNNNNNNNNNNNNNNNNNNNNNNNNNNNNNNNNNNNNNNNNNNNNNNNNNNNNNNNNNNNNNNNNNNNNNNNNNNCATCCTGATGTACTACACAGCAATTTGGTAATGATAGGCGAATTCTATTCGTCAGAGTGGTTTTCCCACCATTTGTCACACCTCCGATACCTATAATGTACTTCATTTCCACACAGTCCGCTCCCAGCTAGTTACCGGTTTCTGCAGCAGAAGCTTTTTT
>UN000365 
NNNNNNNNNNNNNNNNNNNNNNNNNNNNNNNNNNNNNNNNNNNNNNNCAAAAGTCAACTAAAGACACATGTACATTTATGCATTCTCTTTTTGCCTGGATTCTATGTGCCTTTGTCTATCTTAGTGCTGCTGCACAGTGTTACACAGTGGTTGCAGCATGTCTGGCAAAATACTGTGGGCTTTCAGTGAGGGAAACTGCAGGTGGCCTTGCAGGATGACTTCACACAGCTGTCCCTGTAGAAGACTCAACTTCAGACTGCAGCACCTTGCATGGATAGCANNNNNNNNNNNNNNNNNNNNNNNNNNNNNNNNNNNNNNNNNNNNNNNNNNNNNNNNNNNNNNNNNNNNNNNNNNNNNNNNNNNNNNNNNNNNNNNNNNNNNNNNNNNNNNNNNNNNNNNNNNNNNNNNNNNNNNNNNNNNNNNNNNNNNNNNNNNNNNNNNNNNNNNNNNNNNNNNNNNNNNNNNNNNNNNNNNNNNNNNNNNNNNNNNNNNNNNNNNNNNNNNNNNNNNNNNNNNNNNNNNNNNNNNNNNNNNNNNNNNNNNNNNNNNNNNNNNNNNNNNNNNNNNNNNNNNNNNNNNNNNNNNNNNNNNNNNNNNNNNNNNNNNNTGACTTCAGTCTGAGCTCCACTGCAGCACTCTGATGTTGGGTGGTCCCTGTTTGTGCTGTAATGGAAGCTGAGACATTGGTCCTCAGACACTGCACCAAGGTTGGGTCCACAAGTGCTGTTGGTTAC
>UN000366 
NNNNNNNNNNNNNNNNNNNNNNNNNNNNNNNNNNNNNNNATACTTGTGAACACCATTCTGACCCACTATGGTGGTGATTTTGAGTTTTGATATGGTTGAGGTTGTCAGGCATTGAGACGGTAGTTTGAAGAGGCATAATAGTGCTCTGCCATGAGATCAAAACTCAGCTGACAGGCCTTTTTTTTTTCCTGCTGTTATATACCCTCTCATTTGTCAATGTANGGCAGTGATCCAAAGAGATGATAAACTGATTTCCCACATTCAGCTAGGGGGTG
>UN000367 
NNNNNNNNNNNNNNNNNNNNNNNNNNNNNNNNNNNNNNNNNNNNNNNNNNNNNNNNNNNNNNNNNNNNNNNNNNNNNNNNNNNNNNNNNNNTGTACTAATCCANNNAATGTCAGGCAATCTCTATTTCACAAGTGAGTTAAACAAAAGACAATGCAGTATTTATTATCGATATATATTTTATATTACACCATATTTGTTTATTTAGGAACTGTAGTCAGTTTTATATGTGTGCTTATATATGAATATATTATATGAATCTCTAAAATATATGTTATATAGATAGATATATACCCACAAGCCATGAAGCGGTTTTGCAAAATTATTCTCTCAATGTTGATGTGCTAAAAATGTGTAGTGACAAATAATGTGTTACTGTCCTCTAAGCTACTGCCTCACGTTTAGCACTGCAATTGAATGTGACTATGGCAGCTATGTCAGAGTTGCTCTTATTCATTCCAATTACAACTGAATACTAAATGTGAAATGAGTTTATGTTCTGCTTAGAACCATGAAGCATATAACCTAATGAAATGAAATGTAATTTTGAATGAAATCTTCACTAATGGAATAGAATTGAATTATTTATAAAGATTGTCAATTTTAGGTGTGAACAACACTATGGAAACCNNNN
>UN000368 
NNNNNNNNNNNNNNNNNNNNNNNNGCTCAGCTTGTGACCTACTGNNCCTTTACAAAAAACTACAGGAGCCAAAAGGCTTTCCCTGATGCAAAAGGCTGGTGAGTGTGGGTTGGTGGATGGAGCTGGAGAGGATCAGAATAACAGTGCGTCTGATCTTGAGAATGCAGCAGACAGCGATCAAGATTCATTTCCTTTGCNNATCAGGTCCATGTCCAGCTCCAGAAGGCACAGCTGGGAAGGACCTTNNATCCCCTTCAGCACTTGGAGACNNNNNNNNNNNNNNNCCTCGATATGTTANTATCGACAGTGATGGAGAAGGCGATAGAGAGGATGAAGATCAGTCGGACCTGTCACAGGACCGGTCAGCGTATGAATTAACAGAAACGCTCAGCTCCGCCATAGTCAGCACGGAGAATGATCTGCAGGCAACCAGAGCTCAGGGGAAAGCCAGCTCAAGCATGTCTGAGGACGAACTGACCGAGCAGATGAAAGCGGGTACAAAGATGCGGCCACGATTAGAGACAGGCTATTCTGGTTCCTTCAAGGGAGCTCAGTGCTGCACTTCCCGGAGTCGGGCTGCATCCCAATCCAGAGAGACAGAAGCTGAAACCTCCCTGGAGATTCAAGAGGAAAAGGAAAATCAGGAGCCCAACCACTTGCTGGTTCAACAAGTGCTGCATGAACTGAAGACCTTTCATGGTGCAAGAACAGTGTCAGGACCTGGCGAGCTGCTCCGTTCCGCCTCCCCGCACAATCTCACCTGGATGGAATTTCTTGCAGAAAAGGAGGATGTTGAGAAATGTGACAGACCTGAGAAAGGAACTAAAGTGAAAAGAACATTAAGTTCTCTCAAGAACAGAGTGACCGGCTCCTTTAAGGATAAGGTTAGGACTAAAGAAAAACACACACAAAGGCCG
>UN000369 
TTAAGAACAGCTCCATTCTCCAGTAAGTTTCTAAGTTGGTAATAATGTTACTCGCCACTTTTCACTGGGATATCCAAATTCTGTTTTTACATGTTTCAGAAACATTGTCACTTTGGGAAAAAAATTAGACAACTCATTGTAGTACTTAGGTTTGTTTTTTTATCCCCTGCAGATCGGTGGGGAATGTTAGTGGCCTGTGTTTTTTGNATGTGGAGTTGGGTGGACCCTTGCTGCCCCTCTAGGCAATGCATTCAGGTGAGGATATTTTAGTTAGCCTGCCAAATTTCTAGATGCTGATATTTTCGATTATACACATGTGAATACTGTATAGTAATGCCTTGGAGATAATTACTGATTTAATCTGTCTTGATCCAAAAAGATTACTTTTCCAAACATATCTACTGTGGGCAAAGGTGGCTATAAGGTGATAGAAAGTAGGTGCTGGAACACCCTTGCCTCAAATGAAGATGGAGATCCATTTTGCATTTAAAATCCATAACTGGGTAAATAACTGTCTACAAACAGTTGATTTTAGAAGGACATTTAAATCTACGCAATGAGATTGAGAGCAAGAACAGAAAATTCTGGAAAGGCCTAATANNTCCAACAGGTACATGGGAGGANAATGGCCGAATATCTTTTTTTGATCAGCCTTCACCAGAATATTAAGCAAGGCGTTCTCTGGTTAATTGCTTGCTGACCTGATAACATTTCCAAATCAGCACNNNATTTCAGATTT
>UN000370 
NNNNNNNNNNNNNNNNNNNNNNNNNNNNNNNNNNNNNNNNNNNNNNNNNNNNNNNNNNNNNNNNNNNNNNNNNNNNNNNNNNNNNNNNNNNNNNGTAGTGCCTGCAATGTATTCCGTGTCAGTGAGGGCCCTCGGCTTGTGGCAGCTCCACGTCCTGACCGTTTAGTACATCGTCTGAAGAGTATCACATTGGATGACGCAAGCGCTCCAAAACTGGTTGTGCTTCGCCAACCAAAGGGACCTGATAACACAAAGGGATTCACTGCAGAGAGAAAGATTCGTCAAGCTGGAGTCATCGATTGATTTCTTTTCTCTTCCCCAGCAAGCACGTTACCNNNNNNNNNNNNNNNNNNNNNNNNNNNNNTACGCAAGAATAGTCTGCCTCTACTACCCTCTGTGTTTCCCAGCCCAAAATGGAACGCAATTTATCTATTTTCAAGCAAATCTTCAGTTCTACCACTTGTCTGTGCTTTTATCAAAAGCTTAA
>UN000371 
NNNNNNNNNNNNNNNNNNNNNNNNNNNNNNNNNTGGGGGAAAAAAAACTTCTTNNNNNNTGCTAGCGGGTGGGTTAACTGCTTGAAATATTAAGGAGGCACTGCATAGGAATCACAATTATGTTGGCAGGCACTGCAAATGGATGCTCTAGGACTTCGAGGACACTGCAAATGGCTGCTCTAGGACTTCGAGGACACTGCAAATGGATGCTCTAGGACTTCGAGGACACTGCAAATGGCTGCCTGAGTATTCTGAATATTGCCAACAGCTTGCCCCACTCCTATGACACCCTGGTTCATTATAAAAACGACGCTTTTCCATTTGAAGGCATTATAACTGTTACAATTATGGAAGGCACTGCTTCCGATAACTAACGATATATTTTTAAAAATGTCTTAATACTTATAAATAATTTATAGTGATCACTGTCCCTGATAAATTAAACAATCATTAATGACGACCAGAGCTTAGACACAAATATGGATGTCCAAACACACGATATAGCTTCAGTTGCTGTCTATGATATTTTTAACTTGCTTGTCTAAAT
>UN000372 
NTAGCNTGCCAACAGCAGGAAAATAGAAACTCGACTGACACACAGACACAATGCATTTAAACACAGTGAAGGAAAATCAAGGATCTTGATACTTAAAATGTCTTAAAACACAGGCATCCTGAGTTTCTCCAATTGNNNNCTTACTAGACTNNGTGAATTTTATATATAAATAGATTGTAAGTCATAGCTTATTGTTGAATTGAACTGAATCTAACA
>UN000373 
NNNAGTTACNGGGGGACGGAGGCAGGGACTTAGTACGAGCGAAGAGCCAAAAATTCGAATTGCAGGGAATGGAAGAAGGTCAAAGCAGCAGGGTGTAGAACAGGAAGGTGAAAAGGTGTCCTGGTGAAGAGTCATACGGACTCGAGTTTTTCCAGATTAGCAAGATGCCATCAACTTGGGTATGCGCGTTTGGTTTCACTGTATTGCCAAATGCGGGAGCAATTTCTGCTTATATAACCCAGAAAGAAATTCCTGGCTGGTATGCAACTCTCAAAAAGCCATCTTGGTGTCCACCCAACTGGGTGTTTGGTCCTGTTTGGACAACATTATACACGGGCATGGGCTATGGCTCTTACCTGGTGTGGAAGGAATTAGGTGGATTCTCTGATAAAGCATTGATCCCGCTTGGTTTATATGGAATCCAACTTGTTCTAAACTGGGCATGGCCTCCTATTTTCTTTGGGGCACACAAAATGGGATTGGCTTTTGCTGAGTTACTCTGCATTTATGGCACGGCAGCAGCTACAACTGTGATTTGGTATCCCATCAACAGGACAGCTACTTATCTAATGGTTCCTTACATGGCTTGGTTGACCTTGGCTTCTGCTCTCAACTATCGCATTTGGAGGGACAACAAGGATAAGGAAGATTAGAGCAGTTCATTTCTGTGGAACATCTGGAATTCAGCCTGCTTAATAGCTTTGGCAAATGGAAGGATTAACTTTGTACTCCTGTTTCTTAAACGTAGAGGATTTAAAATCCTAATTAAAACCTGTGGCTTATAAAAACACACA
>UN000374 
NNNNNNNNNNNNNNNNNNNNNNTTCCCGCCGTTCAGTGTCCGGCCGCCGCGATGCAGAAATATGAGAAACTGGAGAAAATCGGGGAAGGGACCTATGGGACCGTGTTTAAAGCCAAGAACAGGGAAACCCATGAAATTGTAGCATTGAAGAGAGTTCGTCTGGATGATGATGATGAGGGTGTCCCCAGCTCAGCTCTGCGAGAAATCTGCCTTCTGAAAGAGCTGAAACATAAAAACATTGTGCGGCTACACGATGTTCTACACAGCGATAAGAAGCTGACCCTCGTGTTTGAGTATTGTGACCAGGATTTGAAGAAATATTTCGACAGCTGTAACGGAGATCTGGATCCTGAGATTGTGAAGTCTTTTATGTATCAGTTACTGAAGGGTTTGGCGTTCTGTCACAGCAGGAATGTGCTACACAGGGACTTGAAACCACAGAACCTCCTGATCAACAGGAACGGTGAGCTGAAACTGGCGGACTTCGGGCTGGCTCGAGCGTTTGGTATCCCTGTCCGATGTTACTCTGCAGAGGTGGTGACACTGTGGTATCGCCC
>UN000375 
NNNNNNNGTGTGTTTTTGGCTGACGATACTTTATTGCTGTAGTTTCCAATTTCACACAACCCAAATACACAAATTAGAAATCCAAAATTTCAATATTATGATAAATTACATCTTTAAAAAAAGTNCCACCTTGTGGTTCCAAGGCACACTCAAGGTCAGTACTGT
>UN000376 
NNNNNNNNNNNNNNNNNNNNNNNNNNNNNNNNNNNNNNNNNNNNNNNNNNAGGCCGAGCGGCTGCAATGGCGAATGAGAGCGAGGCCGCGGCGCACAATATCACTGAGCTTAGTGTGGTGGANNNGAAAAGGGATCCGAAAAAGGGAAACACGGAAGGCAACAATAGCAATCTGATTGTGCAGCTACACCAGTCAAAAGAAGAGGCAAGAGGAAACCCTGATGAAATTTCAAGCGCTCCAGAGATTCCTGGCAATAAAATACCAGAGAAGATGGGGAAAGGGAACACCTTGAAGGATGATCAGACACAAGACTGTGGAGATGGGGATTTTAGTGAACAGCAAGAAATTAATGCCATATCAGGAGAAGCAGATGTTGTTGAAGAAAGGAAACTATAGCTGAAGATCCGGGGGNNNGTTCATAGTTCAGTTCCTACAGAGACTCCCTCTGAAGACTTGCAGCTATTGGCACAATATATGATTGTCACAGACACCTATCAGGATGAGGATCATTCCTTAGTCGAGCTGCAAGTGGAGGAAATGCTAACATTGGATGTGGACAATGACATGCAGCTGGATGCACCCAAAGCAGACTCTACACAAGTCACCACAGAAAAGATGGTTGTGACTGGAAATTCAAGTGAGATGAAAAATTGCCAGCAGGAGTGTGAAATGCGAGGGGCAAGCANNNGAGAGTACAAAGAACGAACAGTATCCAGGAATTGAGCAGAACAATGGCAAAACCATGAAAGATGGAGGAGTTGGTAAAGCAGATGAGAATGATCCTTTGATTGTAGTGGGCCATGAACCAGATAAAAGCTCCAATGAGGATGGCAAAAATATTATTGATGAAGCAAATCCAGTGANNNNNCTGTCCAGCAACCATAGCACTTTAGACGCCATGGGCAAAAACCTGTTGGTGGGCGGCCTGTGTTCTACNNNGGAAGGAACTTGCGTAAAGAATCTCTCCAGTAAAAATGACAAGGCTAAAAGTGAACCTGACCACAAAAGTTCTACGTCGGAGGAGGGTAGAAATGTAACAGGTTCCAAATCAAGTTGCAATCCCAAAGCTGAGAATGACCAAGGACAATCTGGAGACAAGTCATCAATTCATGGGAAAAGC
>UN000377 
NNNNNNNNNNNNNNNNNNNNNNCTTTGGNAGTTATTGAATCTGCTTCCACCAGCCTTTCAGCAATACATTCCTGATCGTAACTGACTGCTTAGGCCATAATACTTCATCTCGCATAGTTCCATCGAGTAGACAAGGAAACATGAACAAAGTTAAAATGATTTATTGTATTCACTTTATTCTTTTATTTCACATCTTTTTAAAAAAAAATACACCATGGAGATTTTCTTCCCCATCTGATCCAGTGTTTACAATAGTCGAGTTTTTTTGCCAGGAAGTGAGCATAGGTAAGGACAAGGGATGAACTGATTTGATTTATCCTCACTTGCAGTAAAGCAGCATCTGCCTGAAGGCCTCATTTTACACATTAACACCATAGTCAGCAAAATACCAGCTCTGCCAAGCAGCATAGATTTAAATAGAACACTGAGTTGGTGGGAAAGGGGAATAACAAGGTAAGGCTAAAAAACAGGCTAAACTACAAAGAAGGGAAATCTGAAATAAAAACTGCAGATTCTCGAAAGACACAGTAGACCAGACAACGTGTAAAATATTAAAAATAGGTTTTTAAGATTCACTGGCTGAAAAGCACTTTAGGACGTCCTGAGTTGATGAAAGATGCTATATAAATGCAAATTTGTTCATTAGTGTGTTTGGGGAGAGCTGCTCTGGAAGAATGGGCCTCAAGGAAAATTCAGACCTTAAAAGCACACCCATTTTTCTGTCCTCAGATGTCAACTGGCCTGCTGTGTATTTCCAGAAGGTGGTTCTGTATTGATTCAGACAAGTGACAAGCTAGGGTCTGCTCTCCACAGCAAGATGAATCCTCACTTTGAAGTTTGATTGCAGGCGTTATGACCACGAGATGTGAAACCCTGGTTTGAAGAGTAGGAAAATGAAACAGGCCGCTGATTTACGATAACCTTCAACGGTCGGAACTTGACCCCGTACATGCTTAAGGTGTTCACTTTGATGTAAGTGGCCTCAATGTT
>UN000378 
TTTAGTTTTATTCTAGAAATTGCAAGTGATTGTTGTAACATCTAAAGGTTTGCACCAGATAAAATGTTACTTTGGGGAAAATTTGATTTTCCTGTATTGAAAGATCTTTTGTCGTTGGTGGAGAAATATTAAAACACATCTGTTGGAGCTGAAAGGTGATATCGTGCCCTTCCAGTTGAATGAGACAACTTATCCAATTGACATCCTTCATATACATTTCAGAAAATCTGTCTGCCAAACGGGAAAAAAGNCTGATGGCCAAGTGTCGGATGTTAATTCAGGAAAACCAAGAATTGGGAAGACAGCTGTCCCAGGGACGCATTGCACAGCTGGAGGCTGAATTAGCTTTACAGAAGAAATACAGTGAGGAGCTCAAAAGCAGTCAAGATGAGTTGAATGATTTCATTATCCAGCTTGATGAGGAGGTGGAAGGGATGGCAAAGCACTATCATGGTTCTGCAGCAGCAGCTGAAGGAGGCACGCCAGCAGCTGGCTCAACTTCAAGGACAGCAGCATCATCAGGTGTTACTCTCTGGCACCAGTAGGACTCCAGCCCCTGAGGCTTCTGCA
>UN000379 
NNNNNNNNNNNNNNNNNNNNNNGCATTCCATTTTTATTATTTGCCTCTACATATGGAGGTAAAAAAATCTGAATTTCATAAAATACAACAGCAACAAAAGTCCCATTGAAGTAAAAATTAAAAAAAATGAAATTTTTCAAAAGATTAGTCCAAACTGGCATTAGGAACACAGTAGTTTGGTGTTGCTGCTGTATTGACACTATGACAAATCGAAGAGTGTTATTTTTTTTAAATTCACCATCTCCAATGTATTTAGAGTATCACAAGTTGTGTAAATGTCTGTTCTAAGGCAGGGATTGATTATTCCGCTGTGGATCTTCACTCCTTGGGTTGGATGCTGGAGGGTTAGGCACCTGTAACCAGACCTAGTCCAAACTACCTAGTAGTCGTCCAGGCCATAAAAATCGTCCTCATCTCCCCGGTATTCCATACCTTGAAAGTCCACACGGTACCGCAGGATACCACCAATCCCACCAAAGCCTTTCACAAACTGCGACCCTTCTTGTGACTTGTCTGTGACGATCTCCAGTGTAGCGCCAAATTTTTTGTAGTTGTTGGCAAACCACTCCAGGAGGGGCATGCTTTCTATCAGTTCATGTTCCTGTCCAGTCTCTTTGTCCGTGAAATGGGATTTATCCTTCTCTTGTTCGGGTGTCAGGTACAAGATTTTCTCTTCTTCTGTGCCATGACAGCGGAGTACATATCGCATTATATCCAGATTTTCATAAACTATCAGGATCTCAACTGCACCCATCTCCAGCGCTTTCAGCGTGTCATCCACTCCGAAGCAGTACTTCCC
>UN000380 
NNNNNNNNNNNNNNTCCGTCAGTTGTATCTTCCCCCGGGGCCGGAAAAACAGGAGTCAGGATTGGTTGGATAATTAAGAATGGACTGTCTTGATAATATGTTGACAGACCCCTTGGAACTGGGATCTGCTCCTGAGGTCAATGGTGCTGGTATTATGGAGGAGTGTTTGCTTGGTGGAACCAGGGTCAGTCTCCCGGAAGATCTGCTGGAGGATCCGGATATCTTTTTTGATGTGGTGAGCCGCAGCACCTGGGATGAGGTCCTGTCTCAGTCCCAGAGAGACCACTTGAGGAAGTTTCTTCCACAGTTCACAGAGAATAACCTGGAGCGACAGGACAACATCATCACAGGGCTCTTCGATGGAGATAACGTTCGCTTTGGTAATCCTCTGTACATCGCTCAGAAACTCTTCCGAGATGGTTACTTTAACCCGGAGGTGGTTAAGTACAGAAGGCTGTGTATGAAGTCACAGTATAAACGTTACCTGTACTCCCAGCAGCAGTACTTCCACAAGCTGCTGAAACAGATCCTTATCTCCAGAAAGGAGTTGCTGGAACTGGCGAGAAAGAGTGGTCCTGACATGACCCTGAAGAGGAAGTACCAGGCAATCTCCAGCCAGAAAGAGGAGGAGAGGCGAGTACACAGTCGATATGAAAAGATTCTGCGAGAGGTCAAGGAAGAGTGTGAAGATAACAGCATCTCATCTGATGAGGAAGAGCTGTGCTCCTGGCTCCCAAACTCTCCAACACATCCCACAAGTCCCAGTGTGGCGCTGAGAGCTGTACCCANNTCTGCACACAGGACATGAAGACAGTCAATAAACCTGAACTGGGAGATGAAGAGTTGAAGATAATGTTAAGGAAACATGTTGAAAAGCGAAGACAACAGCCGGACCATCCAGATCTAGCTACTGGTGACCTTACTCTCAATGACATTATCACCCGGATGAATGCTGGCCGTAGGGGCTCTCTAGCAGCTTTATTAGATCTTACATTCCCAAAGAAGCGAGTGAAAGATAAAGAGGAGAGGAAGAAAAAGAAACTCAAAGTGATAAAAACGGAGCCAGAAGATTTGGCAGAATCATCAGGAGCTGAGGGAGCTACTGCAGCAGCACCTGAGCAGCAGATCGTAACCAGGCCAGTCACTGCTCCTGAACAGACTCTGGATGCGACAAAACTCACAGCAATTCCTGGGATAACAGCAAGTTTCTTTGGTTTGCTGCAGGAGATTTTACTGGCAGAGGGAGAGGCAAGTGTGGCCGGGATTGAGGAGAAGGTGCTTGAGTGGCAGATCTCTGCTCCCAGTACGTTAAACTCTTGGTTCTCAGATGCCTCCAACTGGTCAGAACTGGTTCATTCTGCTCTCCGCTTCCTTTCTGGCGAAGGTGGAATGTCTACACTTCCCTCCAACTTTGCACCCTATGTAAACTGCACAGAGCGAGGCCAGCAGTGGAAATGGATTGGTTCTGGACGGGATTCGGAGAAAGAA
>UN000381 
NNGGCCTTTGTGTGTGTTTTTAATTTAAATTATTCAACTGTTTTATTTATAGGCATTTCTGTACAATACAATGATTGAATGTTCTGACAGTACTATTCAGCTGACAGGCATTTATAAGGAACAACCTTATAAATCCAAAGGAGCACAAAACAGTTAATCTTGTAATTAAATTCATGAGTTGATAAAAGTCCTTTGTCACTCACTGATTCTTAATGCTGAAAGCACCACAATTTGTTAAAGTGCTACATTACATAACATAACTTGACCTATTCATCACTGTTTGGGAAGACCGGTGAATATTTATACGTTCCTTAAAAAATGACTTCACTTTCATGACGAGCAAGTGCTGGTGGTAGTGTTGTTCCACAGGGGCCTTGAAAATAAAATCTGAATTTTGTGGTGGCTTCTGTGACAACAGTATTGAACTCTGCTACTGGCACACCCCTCGAAGCTACCTGGGGAGCAAACAATGCTGCGGGATAAACGATCGATGAGGTCCCAACTATAAGGCAGAGGTCACAGATCTCAAGCTCTTTGTTCACTTCCATCAGTATATCAGAATCTAGGGTCTCTCCAAACCACACCACATGTGGACGAAGTAGACCATTGCAACCAAATTTTTCACACCTGGGAAGATTTTCAACTGGAATTTTGGCATCTTCTGTATTGGGATCTGGTGCACCTTTTCCGGCTAACGCTGGACATATTGGACTTCTGTAATTCTCTGCTACGTGCTTACAGTTTGTACAGCGTGTTTTGAATAGACTGCCATGAATTTCATATATATCTTTTGATCCTGCTCTTTTATGAAGTTCATCAATATTTTGAGTGATGACCACAACCTTTCGGCCTTGCTTGCTCAGTCTAGCCTCACATTCAGCAATAGCAATGTGTGCAGAATTTGGGCTTTTACTCAGCATCAGTTCACGGCGGTAGTGATAGAATTCCCATACTCTAGAAGGATTTTCTTGAAAATGCTTCTGGGGTAGCCAAGTCCTGAGCTTGCCATTTCCTCCAGAAGCCACCTGTTCCACGGAAGGTGGGGACTCCGCTCTCTGCACTAGCTCCAGCACCTGTGAGAATGGTTATGTGCTTAGCTTTTGCAAAGACTTCCCGAAATTCGGCCAGATCTGAACTTTGGCGGTTCATTTCAATCTGGGTCACTTGCAATTTGGAAGGTCGCTTAAAGCAATTTCCCACCTGCGAAACAAGCTTCCTGGCGGTGAACTTAAGAAGAATCATTGCAATTACAGGCTGATTCTGCGCTGCTAGAGAAGCGGCGGGAAGAGCAGCAGACGGCAGCAAACTGCTCCCTCNNG
>UN000382 
NNNNNTGTGTGTTTTTCCTGCTCTTTTTTCTTCAGTTCCTCTTGCATACGTTGGTTTCTCTCACGTTTTCTCTTGACCTCAGTCACACGATCTTTGATGGCCTTTGCAACCAATTTGTAGTCAGCCTCACACACAAAACCCAAGGTTACCATTTCCTGTGCCACCTCTTCTGAAACATCCTTATACAGTTCAAAAAGAAACTCTATAGCTTTGTTGTCTTTATATTTTCCATGGAGTTTCTTTGAATCATCCATGCGGAGCCAAAGTTTTAGGGCAGATTTTGCTCCATCATCTTCCTCTGCGAGCTCTACATGGACCCCAGTGTCCTCTTGAAAGAATGAGTGGTCGAGAAGATCCTGAATGGTGTACCTCTCATCTTTGTTTTGGCGTATGCATCCTTCAATAATCTCTTTGAGCTCTGGGACTTTTACTTTGTTAAAGCTGGCTGGCTTAACTCCGCTTGTTACTTTTCGATATATCTGGGC
>UN000383 
NNNNNNNNNNNNNNNNNNNNNNNNNNNNNNNNNNNNNNNNNNNNNNNNNNNNNNNNNNNNNNNNNNNNNNNNNNNNNNNNNNNNNNNCTCGATCCAGATTGGCACTGTCAAAAACAATGAATGGAGCCAGTCCGCCCAGTTCCATAGAGGCTTTCTTCACAGTGTCAGATGCTTGGCGTAGGAGGATCTTTCCAGTAGCTGTGGAGCCAGTAAAAGAGATTGCAGCAACAAGAGGGTCTGTACAAAGTACCTCTCCCACAGAAGGCGTTTTGGATTTGGAAGAGGGGATTACATTGAAAACCCCTGCAGGAATTCCAGCCTGATCGGCAAGCTCTGCCAATGCCAATGCCGACAGGGGAGTATCTTCAGCTGGTTTCACCACCACAGTGCAGCCTACTGCCAAGGCTGCCCCAGCCTTCCGTGTGAGCATGGCACTTGGAAAATTCCAAGGAGTTATAATAGATGCTACTCCTATCGGCTGCTTCAGGATTAAGNNNNNNNNNNNNNNNNNNNNNNNNGGAACAACATCTCCATATACTCGACGAGCTTCTTCTGNNNNNCCATTCCAAGAACGACGCAGCATACAGTATTTCACTCAAGGATTCCTTCAGTGGTTTTCCCTAAANGAAGCCAANNNGCCAAGAGCTAGGATTGCTGATTTNNNNNNNNNNNNNNNNNNNNNNNNNNNNNNNNNNNNNNNNNNNNNNNNNNNNNNNNNNNNNNNNNNNNNNNNNNNNNNNNNTAGCATCAAGTCATACCATTTTCTCAATAAATTGCTTCGCTCCTTTCTGCTGCAGCCATCGCTGTCCTTTGTGCTCCTTCCTTCTACTGAGCTCTGGCCACTACCAGGACTACGCTAG
>UN000384
[truncated: 57,793,449 more chars]
