# Supplementary material for: Characterization of the heart transcriptome of the white shark (Carcharodon carcharias)
Source: BMC Genomics. 2013 Oct 11;14:697. doi: 10.1186/1471-2164-14-697 (PMC3832898; doi:10.1186/1471-2164-14-697)
Supplement: Additional file 4 — (annotation of 454/Illumina consensus ORFs). [file 1471-2164-14-697-S4.xlsx]

## Sheet: blast.hits.seq.descriptions
Seq. Name	Seq. Description	Seq. Length	#Hits	min. eValue	mean Similarity	#GOs	GOs	Enzyme Codes	InterProScan
UN000001	acon_human ame: full=aconitate mitochondrial short=aconitase ame: full=citrate hydro-lyase flags: precursor	501	16	0	0.703125	13	; C:soluble fraction; ; P:tricarboxylic acid cycle; P:induction by symbiont of host defense response; F:4 iron, 4 sulfur cluster binding; F:3 iron, 4 sulfur cluster binding; F:aconitate hydratase activity; C:mitochondrial matrix; P:isocitrate metabolic process; F:iron ion binding; P:citrate metabolic process; C:nucleus	EC:4.2.1.3
UN000002	cndp2_mouse ame: full=cytosolic non-specific dipeptidase ame: full=cndp dipeptidase 2 ame: full=glutamate carboxypeptidase-like protein 1	489	12	2.42921e-163	0.675	7	C:cytosol; P:glutathione biosynthetic process; F:carboxypeptidase activity; P:xenobiotic metabolic process; P:sulfur amino acid metabolic process; P:proteolysis; F:dipeptidase activity	EC:3.4.13.0
UN000003	---NA---	221	0			0	-
UN000004	wrb_bovin ame: full=tail-anchored protein insertion receptor wrb ame: full=tryptophan-rich basic protein short=wrb	170	12	5.23995e-61	0.643333	5	C:nucleolus; C:endoplasmic reticulum membrane; P:retina development in camera-type eye; P:heart development; C:integral to membrane	-
UN000005	rl4a_xenla ame: full=60s ribosomal protein l4-a ame: full=l1a	359	19	5.35908e-159	0.728421	15	P:translational initiation; P:viral transcription; C:cell wall; F:RNA binding; C:nucleolus; C:plasmodesma; F:structural constituent of ribosome; P:translational elongation; P:translational termination; C:chloroplast; P:SRP-dependent cotranslational protein targeting to membrane; C:vacuole; C:cytosolic large ribosomal subunit; P:nuclear-transcribed mRNA catabolic process, nonsense-mediated decay; …	-
UN000006	fa65b_bovin ame: full=protein fam65b	1023	6	0	0.663333	1	C:cytoplasm	-
UN000007	xpot_human ame: full=exportin-t ame: full=exportin ame: full=trna exportin	858	13	0	0.583077	8	F:protein transporter activity; F:receptor activity; C:nuclear pore; P:tRNA export from nucleus; F:tRNA binding; P:intracellular protein transport; C:nucleoplasm; C:cytoplasm	-
UN000008	ablm3_mouse ame: full=actin-binding lim protein 3 short=ablim-3 ame: full=actin-binding lim protein family member 3	316	16	1.38742e-144	0.6075	12	P:visual perception; P:cytoskeleton organization; P:axon guidance; C:intermediate filament cytoskeleton; C:actin cytoskeleton; P:positive regulation of transcription from RNA polymerase II promoter; F:zinc ion binding; P:cell surface receptor linked signaling pathway; C:myofibril; C:nucleolus; P:organ morphogenesis; F:actin binding	-
UN000009	rab5c_mouse ame: full=ras-related protein rab-5c	216	17	3.02935e-114	0.859412	45	P:regulation of endocytosis; C:membrane raft; C:vacuolar membrane; ; C:recycling endosome; F:GTP-dependent protein binding; P:vacuolar transport; P:positive gravitropism; P:endosome organization; C:synaptosome; C:external side of endosome membrane; C:melanosome; F:GTP binding; P:protein transport; P:GTP catabolic process; P:positive regulation of exocytosis; C:dendrite; C:ruffle; P:positive regul…	-
UN000010	smu1_crigr ame: full=wd40 repeat-containing protein smu1 ame: full=smu-1 suppressor of mec-8 and unc-52 protein homolog	410	15	0	0.648	10	P:histone H4 acetylation; F:protein binding; C:Set1C/COMPASS complex; P:mitotic cell cycle G2/M transition DNA damage checkpoint; F:H4 histone acetyltransferase activity; C:cytoplasm; C:Ada2/Gcn5/Ada3 transcription activator complex; C:microtubule associated complex; P:neurogenesis; P:histone lysine methylation	-
UN000011	tba1d_bovin ame: full=tubulin alpha-1d chain	449	19	0	0.952105	19	C:tubulin complex; P:mitotic spindle organization; P:cytoskeleton-dependent intracellular transport; P:mitotic cell cycle spindle assembly checkpoint; F:GTP binding; P:cell division; P:GTP catabolic process; C:cytosol; C:astral microtubule; F:protein heterodimerization activity; F:protein domain specific binding; P:protein polymerization; C:centrosome; P:antimicrobial humoral response; F:GTPase a…	-
UN000012	par15_human ame: full=poly polymerase 15 short=parp-15 ame: full=b-aggressive lymphoma protein 3	992	12	3.87106e-39	0.478333	15	C:intracellular organelle part; C:intracellular non-membrane-bounded organelle; P:nucleic acid metabolic process; P:protein modification process; P:anatomical structure morphogenesis; P:organ development; P:immune system process; P:cell surface receptor linked signaling pathway; P:regulation of response to stimulus; P:regulation of biological quality; P:response to stress; C:cytoplasmic part; C:n…	-
UN000013	---NA---	185	0			0	-
UN000014	nbn_human ame: full=nibrin ame: full=cell cycle regulatory protein p95 ame: full=nijmegen breakage syndrome protein 1	157	6	1.01901e-30	0.633333	24	P:positive regulation of kinase activity; C:nucleoplasm; P:DNA duplex unwinding; P:regulation of cell proliferation; F:damaged DNA binding; P:mitotic cell cycle G2/M transition DNA damage checkpoint; C:nuclear chromosome, telomeric region; C:nuclear inclusion body; P:double-strand break repair via homologous recombination; C:Mre11 complex; F:protein N-terminus binding; P:apoptosis; P:positive reg…	-
UN000015	---NA---	95	0			0	-
UN000016	smc3_xenla ame: full=structural maintenance of chromosomes protein 3 short=smc protein 3 short=smc-3	971	16	0	0.585	23	C:chromatin; C:nucleoplasm; F:dynein binding; C:basement membrane; P:mitotic prometaphase; P:mitotic spindle organization; C:meiotic cohesin complex; P:cell division; P:mitotic metaphase/anaphase transition; C:cytoplasm; F:protein heterodimerization activity; F:microtubule motor activity; P:DNA mediated transformation; C:chromosome, centromeric region; P:meiosis; P:signal transduction; C:lateral …	-
UN000017	hsp71_rat ame: full=heat shock 70 kda protein 1a 1b ame: full=heat shock 70 kda protein 1 2 short=hsp70-1 hsp70-2 short=	642	17	0	0.867059	45	C:cell surface; P:negative regulation of transcription, DNA-dependent; C:ribonucleoprotein complex; C:extracellular vesicular exosome; P:post-Golgi vesicle-mediated transport; P:protein refolding; F:unfolded protein binding; C:neuron projection; P:DNA repair; F:protein N-terminus binding; ; F:ubiquitin protein ligase binding; C:soluble fraction; C:endoplasmic reticulum; F:protein binding involved…	-
UN000018	plst_bovin ame: full=plastin-3 ame: full=t-plastin	628	16	0	0.710625	11	P:microtubule-based process; C:vacuole; C:cytoskeletal part; F:calcium ion binding; C:cytosol; P:pollen germination; P:actin cytoskeleton organization; F:actin filament binding; C:cell junction; C:plasma membrane part; P:pollen tube growth	-
UN000019	spt6h_human ame: full=transcription elongation factor spt6 short=hspt6 ame: full=tat-cotransactivator 2 protein short=tat-ct2 protein	373	18	1.70731e-155	0.574444	14	C:nuclear lumen; P:filamentous growth; C:polytene chromosome; P:regulation of transcription from RNA polymerase II promoter; P:otic vesicle development; P:somitogenesis; C:chromosomal part; P:embryonic heart tube development; P:regulation of RNA elongation; P:nematode larval development; P:chromatin remodeling; F:transcription factor activity; P:RNA elongation from RNA polymerase II promoter; F:b…	-
UN000020	pk3c3_human ame: full=phosphatidylinositol 3-kinase catalytic subunit type 3 short=pi3-kinase type 3 short=pi3k type 3 short= ns-3-kinase type 3 ame: full=phosphatidylinositol 3-kinase p100 subunit ame: full=phosphoinositide-3-kinase class 3 ame: full=hvps34	888	18	0	0.640556	27	P:autophagic vacuole assembly; F:protein kinase activity; P:protein processing; C:midbody; P:response to leucine; P:regulation of protein secretion; C:phosphoinositide 3-kinase complex; P:leukocyte chemotaxis; P:early endosome to late endosome transport; P:phosphoinositide-mediated signaling; P:phosphoinositide phosphorylation; P:innate immune response; P:endosome organization; P:cytokinesis; F:p…	EC:2.7.1.137
UN000021	lanc1_human ame: full= -like protein 1 ame: full=40 kda erythrocyte membrane protein short=p40	250	8	1.76867e-106	0.76	19	P:G-protein coupled receptor protein signaling pathway; F:phosphatidylinositol-3-phosphate binding; F:zinc ion binding; F:G-protein coupled receptor activity; C:microtubule cytoskeleton; F:GTP binding; F:low-density lipoprotein receptor binding; F:phosphatidylinositol-4-phosphate binding; P:negative regulation of transcription, DNA-dependent; C:cytosol; F:glutathione binding; C:cortical actin cyt…	-
UN000022	---NA---	82	0			0	-
UN000023	pex2_rat ame: full=peroxisome biogenesis factor 2 ame: full=peroxin-2 ame: full=peroxisomal membrane protein 3 ame: full=peroxisome assembly factor 1 short=paf-1	269	9	3.08501e-99	0.624444	14	C:Cdc73/Paf1 complex; P:neuron migration; P:regulation of cholesterol biosynthetic process; P:negative regulation of transcription from RNA polymerase II promoter; F:protein binding; F:zinc ion binding; C:membrane fraction; P:protein destabilization; P:peroxisome organization; P:bile acid biosynthetic process; P:negative regulation of epithelial cell proliferation; P:negative regulation of fibrob…	-
UN000024	a4gct_human ame: full=alpha- -n-acetylglucosaminyltransferase short=alpha4	346	7	1.42817e-68	0.61	7	P:plasma membrane organization; C:membrane fraction; F:galactosyltransferase activity; C:Golgi apparatus part; P:protein amino acid O-linked glycosylation; C:membrane; F:acetylglucosaminyltransferase activity	-
UN000025	---NA---	61	0			0	-
UN000026	parp2_maize ame: full=poly synthase 2	437	19	5.51881e-55	0.493158	11	P:transcription, DNA-dependent; C:nucleoplasm; P:response to chemical stimulus; F:protein binding; P:response to DNA damage stimulus; P:regulation of cellular metabolic process; F:transferase activity; P:chromosome organization; P:DNA metabolic process; C:chromosome; P:protein amino acid ADP-ribosylation	-
UN000027	f167a_danre ame: full=protein fam167a	190	3	4.67936e-38	0.58	3	F:molecular_function; P:biological_process; C:cellular_component
UN000028	txd15_rat ame: full=thioredoxin domain-containing protein 15 flags: precursor	359	3	3.32753e-76	0.553333	4	P:cell redox homeostasis; C:integral to membrane; C:membrane; C:cytoplasmic membrane-bounded vesicle
UN000029	gpx2_cebap ame: full=glutathione peroxidase 2 short=gpx-2 short=gshpx-2 ame: full=glutathione peroxidase-gastrointestinal short=gpx-gi short=gshpx-gi	90	19	1.7683e-37	0.808947	22	P:UV protection; P:hydrogen peroxide catabolic process; P:response to selenium ion; P:regulation of mammary gland epithelial cell proliferation; F:electron carrier activity; P:heart contraction; P:purine base metabolic process; P:purine nucleotide catabolic process; C:nucleolus; C:cytosol; F:glutathione peroxidase activity; P:anti-apoptosis; P:cell redox homeostasis; P:negative regulation of casp…	EC:1.11.1.9
UN000030	ticn3_human ame: full=testican-3 ame: full=sparc and kazal-like domains proteoglycan 3 flags: precursor	479	15	6.07969e-127	0.558	36	P:immune response; F:metalloendopeptidase inhibitor activity; P:positive regulation of fibroblast proliferation; P:T cell differentiation; P:peptide cross-linking via chondroitin 4-sulfate glycosaminoglycan; C:receptor complex; P:positive regulation of peptidyl-tyrosine phosphorylation; F:insulin-like growth factor binding; C:vacuole; F:cytokine receptor activity; P:negative regulation of DNA dam…	-
UN000031	gdn_rat ame: full=glia-derived nexin short=gdn ame: full=peptidase inhibitor 7 short=pi-7 ame: full=protease nexin 1 short=pn-1 ame: full=protease nexin i ame: full=serpin e2 flags: precursor	397	18	6.4464e-116	0.595556	62	P:negative regulation of smoothened signaling pathway; P:chronological cell aging; C:extrinsic to external side of plasma membrane; ; P:negative regulation of phosphoinositide 3-kinase cascade; P:secretory granule organization; F:heparin binding; C:soluble fraction; P:cellular response to gravity; P:cerebellar granular layer morphogenesis; F:serine-type endopeptidase inhibitor activity; P:negativ…	-
UN000032	---NA---	92	0			0	-
UN000033	ezri_mouse ame: full=ezrin ame: full=cytovillin ame: full=villin-2 ame: full=p81	584	16	0	0.7575	24	C:focal adhesion; F:cell adhesion molecule binding; F:receptor binding; P:regulation of cell shape; C:actin filament; C:ruffle membrane; F:protein kinase binding; P:actin filament bundle assembly; C:filopodium; C:microvillus membrane; P:establishment or maintenance of epithelial cell apical/basal polarity; C:Golgi apparatus; C:nucleolus; P:membrane to membrane docking; C:cytosol; P:leukocyte cell…	-
UN000034	vps4b_mouse ame: full=vacuolar protein sorting-associated protein 4b ame: full=suppressor of k(+) transport growth defect 1 short=protein skd1	439	15	0	0.726	29	C:vacuolar membrane; F:protein C-terminus binding; P:multidimensional cell growth; P:cellular membrane organization; P:cortical microtubule organization; P:endosome organization; C:ESCRT III complex; C:lysosome; P:protein transport; C:cytosol; C:late endosome membrane; F:protein domain specific binding; C:cytoskeleton; C:early endosome; F:Rho GTPase binding; C:midbody; P:intracellular cholesterol…	-
UN000035	timp2_chick ame: full=metalloproteinase inhibitor 2 ame: full=tissue inhibitor of metalloproteinases 2 short=timp-2 flags: precursor	90	19	1.22459e-38	0.747895	24	F:integrin binding; P:negative regulation of membrane protein ectodomain proteolysis; P:negative regulation of catalytic activity; P:regulation of cAMP metabolic process; P:response to folic acid; C:basement membrane; P:positive regulation of catalytic activity; P:central nervous system development; P:tissue regeneration; P:response to mechanical stimulus; P:aging; P:regulation of MAPKKK cascade;…	-
UN000036	pdia4_human ame: full=protein disulfide-isomerase a4 ame: full=endoplasmic reticulum resident protein 70 short=er protein 70 short=erp70 ame: full=endoplasmic reticulum resident protein 72 short=er protein 72 short=erp-72 short=erp72 flags: precursor	337	20	1.88807e-118	0.6475	46	F:protein disulfide oxidoreductase activity; C:vacuolar membrane; F:cysteine-type endopeptidase activity; F:phospholipase C activity; F:protein binding; P:embryonic development ending in seed dormancy; C:phagocytic vesicle; P:growth; C:plant-type cell wall; C:endoplasmic reticulum lumen; P:protein secretion; P:positive regulation of locomotion; F:protein disulfide isomerase activity; C:spindle en…	EC:3.4.22.0; EC:5.3.4.1; EC:2.3.2.13
UN000037	---NA---	83	0			0	-
UN000038	grn_human ame: full=granulins ame: full=proepithelin short=pepi contains: ame: full=acrogranin contains: ame: full=paragranulin contains: ame: full=granulin-1 ame: full=granulin g contains: ame: full=granulin-2 ame: full=granulin f contains: ame: full=granulin-3 ame: full=granulin b contains: ame: full=granulin-4 ame: full=granulin a contains: ame: full=granulin-5 ame: full=granulin c contains: a…	496	18	9.19593e-126	0.487222	11	F:protein binding; P:multicellular organismal development; C:intracellular membrane-bounded organelle; C:extracellular region; F:cysteine-type peptidase activity; P:anatomical structure development; P:regulation of cellular process; P:response to stress; P:multi-organism process; C:cytoplasmic part; P:protein metabolic process	-
UN000039	dnjb9_mouse ame: full= homolog subfamily b member 9 ame: full=mdj7	123	4	7.4052e-28	0.6975	5	P:activation of signaling protein activity involved in unfolded protein response; P:ER-associated protein catabolic process; C:nucleolus; F:misfolded protein binding; C:endoplasmic reticulum membrane	-
UN000040	nb5r1_human ame: full=nadh-cytochrome b5 reductase 1 short= ame: full=humb5r2 ame: full=nad h:quinone oxidoreductase type 3 polypeptide a2	305	18	2.34591e-125	0.807778	16	P:L-ascorbic acid metabolic process; P:oxidation reduction; F:cytochrome-b5 reductase activity; C:soluble fraction; C:integral to membrane; C:mitochondrial outer membrane; P:unsaturated fatty acid biosynthetic process; P:fatty acid elongation; F:oxidoreductase activity, acting on other nitrogenous compounds as donors, with NAD or NADP as acceptor; ; P:blood circulation; C:endoplasmic reticulum me…	EC:1.6.2.2; EC:1.7.1.0
UN000041	mp2k4_mouse ame: full=dual specificity mitogen-activated protein kinase kinase 4 short=map kinase kinase 4 short=mapkk 4 ame: full=c-jun n-terminal kinase kinase 1 short=jnk kinase 1 short=jnkk 1 ame: full=jnk-activating kinase 1 ame: full=mapk erk kinase 4 short=mek 4 ame: full=sapk erk kinase 1 short=sek1	163	20	8.41254e-87	0.7175	42	F:protein tyrosine kinase activity; F:protein serine/threonine kinase activity; P:positive regulation of muscle cell differentiation; P:toll-like receptor 3 signaling pathway; P:negative regulation of interleukin-8 biosynthetic process; P:negative regulation of heterotypic cell-cell adhesion; F:protein C-terminus binding; P:DNA damage induced protein phosphorylation; P:toll-like receptor 4 signal…	EC:2.7.10.0; EC:2.7.11.0
UN000042	---NA---	106	0			0	-
UN000043	copb_rat ame: full=coatomer subunit beta ame: full=beta-coat protein short=beta-cop	630	16	0	0.724375	14	C:COPI vesicle coat; C:cytosol; P:retrograde vesicle-mediated transport, Golgi to ER; C:ER-Golgi intermediate compartment; P:intra-Golgi vesicle-mediated transport; C:microsome; F:protein binding; P:COPI coating of Golgi vesicle; P:interspecies interaction between organisms; P:notochord development; P:intracellular protein transport; F:structural molecule activity; C:endoplasmic reticulum; C:plas…	-
UN000044	---NA---	90	0			0	-
UN000045	---NA---	35	0			0	-
UN000046	atg13_human ame: full=autophagy-related protein 13	113	3	2.82213e-19	0.563333	3	P:autophagic vacuole assembly; C:ULK1-ATG13-FIP200 complex; F:protein kinase binding	-
UN000047	---NA---	334	0			0	-
UN000048	ctcf_human ame: full=transcriptional repressor ctcf ame: full=11-zinc finger protein ame: full=ccctc-binding factor ame: full=ctcfl paralog	444	13	0	0.667692	22	P:regulation of histone H3-K4 methylation; C:nucleoplasm; F:histone binding; F:transcription corepressor activity; F:zinc ion binding; P:nucleosome positioning; P:maintenance of DNA methylation; P:negative regulation of transcription, DNA-dependent; C:cytoplasm; C:nucleolus; F:DNA regulatory region binding; C:chromosome, centromeric region; F:sequence-specific DNA binding; F:chromatin insulator s…	-
UN000049	puf60_mouse ame: full=poly -binding-splicing factor puf60 ame: full=60 kda poly -binding-splicing factor	550	11	0	0.619091	12	P:RNA processing; P:regulation of primary metabolic process; F:poly(U) RNA binding; C:nucleolus; P:regulation of gene expression; F:poly(C) RNA binding; F:poly(A) RNA binding; F:protein binding; C:cyclin-dependent protein kinase activating kinase holoenzyme complex; C:ribonucleoprotein complex; ; C:cytoplasm	-
UN000050	lgr4_rat ame: full=leucine-rich repeat-containing g-protein coupled receptor 4 ame: full=g-protein coupled receptor 48 flags: precursor	96	1	2.12998e-19	0.7	9	P:metanephric glomerulus development; P:epithelial cell proliferation; P:cell differentiation involved in metanephros development; P:metanephric nephron tubule morphogenesis; P:positive regulation of branching involved in ureteric bud morphogenesis; P:negative regulation of transcription, DNA-dependent; ; P:male genitalia development; P:positive regulation of transcription, DNA-dependent	-
UN000051	vgfr4_danre ame: full=vascular endothelial growth factor receptor kdr-like ame: full=fetal liver kinase 1 short=flk-1 ame: full=kinase insert domain receptor-a ame: full=kinase insert domain receptor-like ame: full=protein-tyrosine kinase receptor flk-1 ame: full=vascular endothelial growth factor receptor 4 short=vegfr-4 flags: precursor	120	16	3.67975e-56	0.89375	93	P:positive regulation of fibroblast proliferation; P:male gonad development; C:neuronal cell body; P:cytokine-mediated signaling pathway; P:positive regulation of long-term neuronal synaptic plasticity; ; P:activation of MAPKK activity; ; P:signal transmission via phosphorylation event; C:early endosome; F:protein phosphatase binding; P:positive regulation of nitric-oxide synthase biosynthetic pr…	-
UN000052	---NA---	213	0			0	-
UN000053	---NA---	82	0			0	-
UN000054	fa50a_mouse ame: full=protein fam50a ame: full=protein xap-5	350	15	2.35911e-95	0.606	7	P:embryonic development ending in birth or egg hatching; P:nematode larval development; P:determination of adult lifespan; P:locomotion; P:growth; C:nucleus; P:neurogenesis	-
UN000055	---NA---	22	0			0	-
UN000056	---NA---	100	0			0	-
UN000057	---NA---	40	0			0	-
UN000058	acbg2_chick ame: full=long-chain-fatty-acid-- ligase acsbg2 ame: full=acyl- synthetase bubblegum family member 2	425	14	0	0.635714	21	P:fatty acid beta-oxidation; P:very-long-chain fatty acid metabolic process; C:microsome; P:mesoderm development; C:cell wall; C:Golgi apparatus; C:peroxisome; C:cytosol; P:response to glucocorticoid stimulus; C:cytoplasmic vesicle; C:organelle membrane; P:regulation of cellular process; C:intracellular organelle part; C:endoplasmic reticulum; P:myelination; F:acyl-CoA hydrolase activity; C:plasm…	EC:3.1.2.20
UN000059	parl_bovin ame: full=presenilins-associated rhomboid-like mitochondrial ame: full=mitochondrial intramembrane cleaving protease parl contains: ame: full=p-beta short=pbeta flags: precursor	126	8	1.57359e-38	0.71	7	C:integral to membrane; C:mitochondrial inner membrane; P:negative regulation of release of cytochrome c from mitochondria; P:proteolysis; ; F:serine-type endopeptidase activity; C:nucleus	EC:3.4.21.0
UN000060	cc075_mouse ame: full=upf0405 protein c3orf75 homolog ame: full=protein tmem103	123	2	1.44187e-31	0.86	3	F:molecular_function; P:biological_process; C:cellular_component
UN000061	---NA---	57	0			0	-
UN000062	---NA---	39	0			0	-
UN000063	---NA---	223	0			0	-
UN000064	nepr1_xentr ame: full=nuclear envelope phosphatase-regulatory subunit 1 ame: full=transmembrane protein 188	78	4	7.45164e-28	0.9075	8	C:nuclear membrane; C:integral to membrane; C:Nem1-Spo7 phosphatase complex; P:positive regulation of triglyceride biosynthetic process; P:protein localization in nucleus; F:protein binding; P:positive regulation of protein amino acid dephosphorylation; C:cytoplasm	-
UN000065	fbxw5_human ame: full=f-box wd repeat-containing protein 5 ame: full=f-box and wd-40 domain-containing protein 5	218	3	2.93041e-64	0.763333	7	C:cytoplasm; P:centrosome duplication; P:protein ubiquitination; C:CUL4 RING ubiquitin ligase complex; F:protein kinase binding; C:SCF ubiquitin ligase complex; P:SCF-dependent proteasomal ubiquitin-dependent protein catabolic process	-
UN000066	nckx6_rat ame: full=sodium potassium calcium exchanger 6 ame: full=na(+) k(+) ca(2+)-exchange protein 6 ame: full=solute carrier family 24 member 6 flags: precursor	164	15	2.35981e-44	0.614667	13	P:transmembrane transport; P:sodium ion transport; C:cytoplasmic vesicle membrane; P:melanocyte differentiation; F:sodium ion transmembrane transporter activity; F:potassium ion transmembrane transporter activity; F:manganese ion transmembrane transporter activity; F:cation:cation antiporter activity; C:vacuolar membrane; P:calcium ion transport; P:cellular cation homeostasis; P:response to catio…	-
UN000067	bcor_human ame: full=bcl-6 corepressor short=b	252	1	5.72308e-20	0.49	6	P:regulation of primary metabolic process; F:protein binding; P:negative regulation of macromolecule metabolic process; P:histone modification; P:organ development; P:negative regulation of cellular metabolic process	-
UN000068	fto_ponab ame: full=alpha-ketoglutarate-dependent dioxygenase fto ame: full=fat mass and obesity-associated protein	338	3	3.16274e-81	0.66	15	; P:temperature homeostasis; P:regulation of lipid storage; ; P:DNA dealkylation; F:metal ion binding; ; F:DNA-N1-methyladenine dioxygenase activity; P:regulation of respiratory system process; P:RNA repair; ; P:adipose tissue development; P:regulation of white fat cell proliferation; P:regulation of multicellular organism growth; C:nucleus	-
UN000069	---NA---	114	0			0	-
UN000070	rpe_human ame: full=ribulose-phosphate 3-epimerase ame: full=ribulose-5-phosphate-3-epimerase	174	20	1.38206e-88	0.6765	8	C:cytosol; F:monosaccharide binding; C:soluble fraction; F:metal ion binding; P:pentose-phosphate shunt, non-oxidative branch; C:microsome; F:protein homodimerization activity; F:ribulose-phosphate 3-epimerase activity	EC:5.1.3.1
UN000071	ndua2_ponab ame: full=nadh dehydrogenase 1 alpha subcomplex subunit 2 ame: full=complex i-b8 short=ci-b8 ame: full=nadh-ubiquinone oxidoreductase b8 subunit	101	7	6.73704e-29	0.754286	5	P:mitochondrial electron transport, NADH to ubiquinone; F:NADH dehydrogenase (ubiquinone) activity; P:small molecule metabolic process; P:transport; C:mitochondrial respiratory chain complex I	EC:1.6.5.3
UN000072	gemi6_bovin ame: full=gem-associated protein 6 short=gemin-6	110	3	3.02937e-34	0.786667	7	P:ncRNA metabolic process; C:Cajal body; P:spliceosomal snRNP assembly; C:spliceosomal complex; F:protein binding; C:cytosol; P:spliceosome assembly	-
UN000073	pex13_mouse ame: full=peroxisomal membrane protein pex13 ame: full=peroxin-13	233	3	1.82179e-46	0.67	11	P:neuron migration; P:microtubule-based peroxisome localization; C:integral to peroxisomal membrane; F:peroxisome targeting sequence binding; P:locomotory behavior; C:membrane fraction; P:fatty acid alpha-oxidation; P:protein import into peroxisome matrix, docking; F:protein binding; P:cerebral cortex cell migration; P:suckling behavior	-
UN000074	---NA---	83	0			0	-
UN000075	---NA---	37	0			0	-
UN000076	---NA---	95	0			0	-
UN000077	---NA---	64	0			0	-
UN000078	cd3z_rabit ame: full=t-cell surface glycoprotein cd3 zeta chain ame: full=t-cell receptor t3 zeta chain ame: cd_antigen=cd247 flags: precursor	103	6	1.07344e-10	0.56	5	P:multi-organism process; F:identical protein binding; C:alpha-beta T cell receptor complex; C:cytoplasm; P:T cell receptor signaling pathway	-
UN000079	---NA---	48	0			0	-
UN000080	---NA---	88	0			0	-
UN000081	rpc9_mouse ame: full=dna-directed rna polymerase iii subunit rpc9 short=rna polymerase iii subunit c9 ame: full=calcitonin gene-related peptide-receptor component protein short=cgrp-rcp short=cgrp-receptor component protein short=cgrprcp	156	4	7.12356e-45	0.715	10	F:DNA-directed RNA polymerase activity; P:inflammatory response; P:transcription from RNA polymerase III promoter; P:acrosome reaction; C:acrosomal vesicle; C:DNA polymerase III complex; F:calcitonin gene-related polypeptide receptor activity; C:membrane; P:neuropeptide signaling pathway; F:calcitonin receptor activity	EC:2.7.7.6
UN000082	adck5_human ame: full=uncharacterized aarf domain-containing protein kinase 5	284	14	5.25954e-76	0.545714	4	F:protein kinase activity; C:cytoplasmic part; C:membrane;	-
UN000083	zn292_mouse ame: full=zinc finger protein 292 ame: full=zinc finger protein 15 short=zfp-15	163	9	5.74849e-19	0.485556	3	F:binding; P:cellular macromolecule metabolic process; P:nucleic acid metabolic process	-
UN000084	---NA---	77	0			0	-
UN000085	rm44_bovin ame: full=39s ribosomal protein mitochondrial short=l44mt short=mrp-l44 flags: precursor	329	4	2.73139e-98	0.7025	5	C:ribosome; F:RNA binding; F:ribonuclease III activity; C:mitochondrion; P:RNA processing	EC:3.1.26.3
UN000086	m4k4_human ame: full=mitogen-activated protein kinase kinase kinase kinase 4 ame: full=hpk gck-like kinase hgk ame: full=mapk erk kinase kinase kinase 4 short=mek kinase kinase 4 short=mekkk 4 ame: full=nck-interacting kinase	44	6	1.80734e-18	0.95	13	C:recycling endosome; F:protein binding; P:Wnt receptor signaling pathway; F:small GTPase regulator activity; C:nucleolus; P:protein amino acid autophosphorylation; F:protein serine/threonine kinase activity; C:cytoskeleton; P:activation of JNKK activity; P:actin cytoskeleton reorganization; P:regulation of dendrite morphogenesis; F:ATP binding; P:regulation of JNK cascade	EC:2.7.11.0
UN000087	---NA---	47	0			0	-
UN000088	---NA---	93	0			0	-
UN000089	wdr92_danre ame: full=wd repeat-containing protein 92	218	6	1.59312e-94	0.801667	3	P:histone lysine methylation; F:methylated histone residue binding; P:apoptosis	-
UN000090	---NA---	78	0			0	-
UN000091	---NA---	68	0			0	-
UN000092	---NA---	69	0			0	-
UN000093	arhl1_mouse ame: full= hydrolase-like protein 1 ame: full=adp-ribosylhydrolase 2	448	11	1.17694e-92	0.595455	2	F:ADP-ribosylarginine hydrolase activity; P:protein modification process	EC:3.2.2.19
UN000094	---NA---	47	0			0	-
UN000095	---NA---	39	0			0	-
UN000096	brd7_human ame: full=bromodomain-containing protein 7 ame: full=75 kda bromodomain protein ame: full=protein celtix-1	386	4	9.2732e-104	0.625	14	F:p53 binding; F:transcription corepressor activity; P:regulation of transcription from RNA polymerase II promoter; P:negative regulation of transcription, DNA-dependent; C:cytoplasm; P:negative regulation of cell proliferation; F:DNA regulatory region binding; ; F:transcription coactivator activity; P:positive regulation of transcription, DNA-dependent; F:transcription factor binding; P:positive…	-
UN000097	---NA---	34	0			0	-
UN000098	5nt1a_human ame: full=cytosolic 5 -nucleotidase 1a short=cn1a ame: full=cytosolic 5 -nucleotidase ia short=cn-i short=cn-ia	198	3	4.14705e-40	0.67	6	F:5'-nucleotidase activity; P:purine base metabolic process; P:purine nucleoside monophosphate catabolic process; P:pyrimidine nucleoside catabolic process; P:pyrimidine base metabolic process; C:cytosol	EC:3.1.3.5
UN000099	lrrn1_human ame: full=leucine-rich repeat neuronal protein 1 ame: full=neuronal leucine-rich repeat protein 1 short=nlrr-1 flags: precursor	272	15	1.58277e-50	0.544	19	; C:PML body; P:cellular macromolecule metabolic process; P:ossification; P:organ development; P:regulation of macromolecule metabolic process; P:axonogenesis; P:signal transduction; P:chemotaxis; C:plasma membrane; C:membrane part; P:regulation of primary metabolic process; P:regulation of cellular metabolic process; P:tissue regeneration; F:protein binding; P:negative regulation of cellular pro…	-
UN000100	pri2_human ame: full=dna primase large subunit ame: full=dna primase 58 kda subunit short=p58	331	10	5.93552e-101	0.595	11	F:DNA-directed RNA polymerase activity; P:S phase of mitotic cell cycle; F:iron-sulfur cluster binding; P:M/G1 transition of mitotic cell cycle; P:DNA strand elongation involved in DNA replication; P:DNA replication initiation; P:RNA biosynthetic process; P:telomere maintenance via semi-conservative replication; P:G1/S transition of mitotic cell cycle; C:nucleoplasm; P:telomere maintenance via re…	EC:2.7.7.6
UN000101	mpri_mouse ame: full=cation-independent mannose-6-phosphate receptor short=ci man-6-p receptor short=ci-mpr short=m6pr ame: full=300 kda mannose 6-phosphate receptor short=mpr 300 ame: full=insulin-like growth factor 2 receptor ame: full=insulin-like growth factor ii receptor short=igf-ii receptor ame: full=m6p igf2 receptor short=m6p igf2r ame: cd_antigen=cd222 flags: precursor	132	3	2.64292e-17	0.533333	11	C:membrane; C:cytoplasmic membrane-bounded vesicle; C:Golgi apparatus part; C:membrane fraction; C:nuclear envelope lumen; F:glycoprotein binding; F:insulin-like growth factor binding; P:signal transduction; C:endosome; F:receptor activity; F:mannose binding	-
UN000102	rmi1_bovin ame: full= -mediated genome instability protein 1	91	2	4.36174e-20	0.715	3	P:DNA replication; C:nucleus; F:molecular_function
UN000103	---NA---	68	0			0	-
UN000104	---NA---	41	0			0	-
UN000105	---NA---	22	0			0	-
UN000106	nmna1_human ame: full=nicotinamide mononucleotide adenylyltransferase 1 short=nmn adenylyltransferase 1 ame: full=nicotinate-nucleotide adenylyltransferase 1 short= adenylyltransferase 1	270	12	5.15383e-78	0.554167	8	C:mitochondrion; P:NAD biosynthetic process; F:nicotinate-nucleotide adenylyltransferase activity; F:protein binding; P:water-soluble vitamin metabolic process; F:nicotinamide-nucleotide adenylyltransferase activity; P:neuroprotection; C:nucleoplasm	EC:2.7.7.18; EC:2.7.7.1
UN000107	ctbp2_xenla ame: full=c-terminal-binding protein 2 short= 2 ame: full=c-terminal-binding protein b ame: full=tcf-3 corepressor ame: full=x	275	18	8.92855e-134	0.747778	25	P:white fat cell differentiation; P:negative regulation of transcription from RNA polymerase II promoter; F:NAD or NADH binding; P:negative regulation of histone H4 acetylation; F:protein C-terminus binding; P:Wnt receptor signaling pathway; P:viral genome replication; C:transcriptional repressor complex; P:regulation of transcription by chromatin organization; C:cytoplasm; C:nucleolus; P:negativ…	EC:1.1.1.0
UN000108	---NA---	61	0			0	-
UN000109	plod2_human ame: full=procollagen- -oxoglutarate 5-dioxygenase 2 ame: full=lysyl hydroxylase 2 short=lh2 flags: precursor	157	13	5.42839e-16	0.721538	31	C:membrane; F:procollagen glucosyltransferase activity; P:endothelial cell morphogenesis; P:receptor-mediated endocytosis; P:epidermis morphogenesis; P:vasodilation; P:morphogenesis of an epithelium; F:procollagen-lysine 5-dioxygenase activity; P:protein amino acid glycosylation; P:response to hypoxia; P:protein localization; P:collagen biosynthetic process; P:collagen fibril organization; F:UDP-…	EC:2.4.1.66; EC:1.14.11.4
UN000110	---NA---	151	0			0	-
UN000111	---NA---	50	0			0	-
UN000112	---NA---	81	0			0	-
UN000113	ap2a2_rat ame: full=ap-2 complex subunit alpha-2 ame: full=100 kda coated vesicle protein c ame: full=adapter-related protein complex 2 alpha-2 subunit ame: full=adaptor protein complex ap-2 subunit alpha-2 ame: full=alpha-adaptin c ame: full=alpha2-adaptin ame: full=clathrin assembly protein complex 2 alpha-c large chain ame: full=plasma membrane adaptor ha2 ap2 adaptin alpha c subunit	306	12	8.06793e-142	0.66	19	P:axon guidance; C:AP-2 adaptor complex; P:negative regulation of epidermal growth factor receptor signaling pathway; P:nerve growth factor receptor signaling pathway; F:protein C-terminus binding; P:viral reproduction; P:neurotransmitter secretion; F:protein transporter activity; C:secretory granule; P:synaptic vesicle coating; C:basolateral plasma membrane; P:intracellular protein transport; P:…	-
UN000114	---NA---	88	0			0	-
UN000115	---NA---	101	0			0	-
UN000116	---NA---	99	0			0	-
UN000117	---NA---	72	0			0	-
UN000118	---NA---	72	0			0	-
UN000119	zn593_xentr ame: full=zinc finger protein 593	131	8	4.06392e-42	0.66125	7	P:embryonic development ending in birth or egg hatching; P:nematode larval development; F:metal ion binding; P:positive regulation of growth rate; P:reproduction; P:receptor-mediated endocytosis; P:neurogenesis	-
UN000120	---NA---	53	0			0	-
UN000121	---NA---	22	0			0	-
UN000122	---NA---	66	0			0	-
UN000124	---NA---	80	0			0	-
UN000125	---NA---	61	0			0	-
UN000126	adpgk_human ame: full=adp-dependent glucokinase short=adp-gk short=adpgk ame: full= -35 flags: precursor	231	2	1.99448e-21	0.49	7	F:metal ion binding; F:ADP-specific glucokinase activity; F:transferase activity; P:carbohydrate metabolic process; F:phosphotransferase activity, alcohol group as acceptor; P:glycolysis; C:extracellular region
UN000127	fbx9_mouse ame: full=f-box only protein 9	135	4	8.68192e-21	0.63	6	F:molecular_function; P:biological_process; C:cellular_component; C:ubiquitin ligase complex; P:protein ubiquitination; F:ubiquitin-protein ligase activity
UN000128	---NA---	58	0			0	-
UN000129	f120a_xentr ame: full=constitutive coactivator of ppar-gamma-like protein 1 homolog ame: full=protein fam120a	277	3	6.39256e-63	0.526667	1	C:cell part	-
UN000130	---NA---	104	0			0	-
UN000131	---NA---	55	0			0	-
UN000132	---NA---	57	0			0	-
UN000133	pdli7_rat ame: full=pdz and lim domain protein 7 ame: full=lim mineralization protein short=lmp ame: full=protein enigma	243	20	3.01676e-39	0.584	23	F:protein kinase C binding; C:focal adhesion; C:postsynaptic density; P:positive regulation of osteoblast differentiation; P:heart development; P:somatic stem cell maintenance; F:metal ion binding; C:cytosol; F:transcription cofactor activity; P:hair follicle development; P:regulation of synaptogenesis; P:positive regulation of transcription from RNA polymerase II promoter; P:positive regulation …	-
UN000134	anr28_human ame: full=serine threonine-protein phosphatase 6 regulatory ankyrin repeat subunit a short=pp6-ars-a short=serine threonine-protein phosphatase 6 regulatory subunit ars-a ame: full=ankyrin repeat domain-containing protein 28 ame: full=phosphatase interactor targeting protein hnrnp k short=pitk	88	6	1.00766e-29	0.79	12	P:detection of mechanical stimulus involved in sensory perception of pain; F:calcium channel activity; P:response to cold; C:stereocilium bundle; P:response to pain; F:protein binding; P:calcium ion transport; P:response to drug; C:nucleoplasm; P:detection of chemical stimulus involved in sensory perception of pain; P:response to hydrogen peroxide; P:thermoception	-
UN000135	---NA---	86	0			0	-
UN000136	f13a_human ame: full=coagulation factor xiii a chain short=coagulation factor xiiia ame: full=protein-glutamine gamma-glutamyltransferase a chain ame: full=transglutaminase a chain flags: precursor	299	17	1.17472e-97	0.627647	15	P:anatomical structure morphogenesis; P:platelet activation; F:protein binding; C:cornified envelope; C:platelet alpha granule lumen; C:extracellular region; C:intrinsic to membrane; P:peptide cross-linking; F:transaminase activity; P:positive regulation of cellular process; P:platelet degranulation; P:cell envelope organization; P:apoptotic cell clearance; P:keratinocyte differentiation; F:prote…	EC:2.6.1.0; EC:2.3.2.13
UN000137	itad_rat ame: full=integrin alpha-d ame: cd_antigen=cd11d flags: precursor	186	16	3.29676e-33	0.58875	25	F:integrin binding; C:membrane raft; C:acrosomal vesicle; C:neuron projection; P:neutrophil chemotaxis; P:response to wounding; P:neuron projection morphogenesis; C:membrane fraction; P:positive regulation of neuron apoptosis; P:immune response; P:cell-cell adhesion; P:defense response to virus; P:substrate-bound cell migration; P:activated T cell proliferation; P:cellular extravasation; P:vasodi…	-
UN000138	---NA---	58	0			0	-
UN000139	ilkap_human ame: full=integrin-linked kinase-associated serine threonine phosphatase 2c short=ilkap	200	8	2.14871e-84	0.6275	9	C:protein serine/threonine phosphatase complex; F:metal ion binding; P:regulation of S phase of mitotic cell cycle; F:protein serine/threonine phosphatase activity; F:protein binding; C:intracellular membrane-bounded organelle; C:cytoplasmic part; P:protein amino acid dephosphorylation; P:negative regulation of cell cycle	-
UN000140	---NA---	62	0			0	-
UN000141	s28a2_human ame: full=sodium nucleoside cotransporter 2 ame: full=concentrative nucleoside transporter 2 short=cnt 2 short=hcnt2 ame: full=na(+) nucleoside cotransporter 2 ame: full=sodium-coupled nucleoside transporter 2 ame: full=sodium purine nucleoside co-transporter short=spnt ame: full=solute carrier family 28 member 2	406	16	3.06287e-145	0.686875	12	P:pyrimidine transport; P:pyrimidine nucleoside transport; P:purine nucleoside transmembrane transport; F:nucleoside binding; F:pyrimidine- and adenine-specific:sodium symporter activity; C:membrane fraction; P:protein localization at cell surface; F:purine-specific nucleoside:sodium symporter activity; P:nucleobase, nucleoside, nucleotide and nucleic acid metabolic process; P:retina homeostasis;…	-
UN000142	---NA---	58	0			0	-
UN000143	---NA---	67	0			0	-
UN000144	pigo_human ame: full=gpi ethanolamine phosphate transferase 3 ame: full=phosphatidylinositol-glycan biosynthesis class o protein short=pig-o	140	2	6.05568e-41	0.7	3	C:endoplasmic reticulum membrane; P:C-terminal protein lipidation; P:preassembly of GPI anchor in ER membrane	-
UN000145	---NA---	225	0			0	-
UN000146	---NA---	84	0			0	-
UN000147	---NA---	117	0			0	-
UN000148	---NA---	200	0			0	-
UN000149	---NA---	31	0			0	-
UN000150	ippk_mouse ame: full=inositol-pentakisphosphate 2-kinase ame: full=inositol- -pentakisphosphate 2-kinase ame: full=ins( )p5 2-kinase short= 5 2-kinase	125	4	1.43166e-31	0.58	3	F:inositol pentakisphosphate 2-kinase activity; C:intracellular;	EC:2.7.1.158
UN000151	---NA---	239	0			0	-
UN000153	---NA---	49	0			0	-
UN000154	---NA---	46	0			0	-
UN000155	---NA---	48	0			0	-
UN000156	---NA---	42	0			0	-
UN000157	dus4_chick ame: full=dual specificity protein phosphatase 4 ame: full=mitogen-activated protein kinase phosphatase 2 short=map kinase phosphatase 2 short=mkp-2	113	9	2.92045e-16	0.617778	27	C:nucleoplasm; F:protein tyrosine/threonine phosphatase activity; P:nerve growth factor receptor signaling pathway; F:protein binding; P:response to hydrogen peroxide; F:protein tyrosine phosphatase activity; P:Toll signaling pathway; P:toll-like receptor 4 signaling pathway; P:response to retinoic acid; P:response to calcium ion; P:toll-like receptor 2 signaling pathway; P:response to testostero…	EC:3.1.3.48
UN000158	twsg1_chick ame: full=twisted gastrulation protein homolog 1 flags: precursor	223	9	2.74346e-105	0.812222	13	P:zygotic determination of anterior/posterior axis, embryo; P:negative regulation of BMP signaling pathway; P:camera-type eye development; P:forebrain development; P:salivary gland morphogenesis; P:negative regulation of osteoblast differentiation; C:extracellular space; P:embryonic hemopoiesis; F:protein binding; P:determination of ventral identity; P:positive regulation of BMP signaling pathway…	-
UN000159	---NA---	24	0			0	-
UN000160	---NA---	37	0			0	-
UN000161	---NA---	45	0			0	-
UN000162	ubp12_mouse ame: full=ubiquitin carboxyl-terminal hydrolase 12 ame: full=deubiquitinating enzyme 12 ame: full=ubiquitin thioesterase 12 ame: full=ubiquitin-hydrolyzing enzyme 1 ame: full=ubiquitin-specific-processing protease 12	162	14	2.30495e-76	0.795	10	P:ubiquitin-dependent protein catabolic process; F:ubiquitin thiolesterase activity; P:negative regulation of transcription by carbon catabolites; F:cysteine-type endopeptidase activity; F:ubiquitin-specific protease activity; F:protein binding; P:regulation of synaptic transmission, GABAergic; P:protein deubiquitination; P:behavior; C:nucleus	EC:3.1.2.15; EC:3.4.22.0
UN000163	apc10_human ame: full=anaphase-promoting complex subunit 10 short=apc10 ame: full=cyclosome subunit 10	185	8	4.76112e-101	0.8025	12	C:nucleoplasm; P:protein K11-linked ubiquitination; P:positive regulation of ubiquitin-protein ligase activity during mitotic cell cycle; C:anaphase-promoting complex; P:mitotic cell cycle spindle assembly checkpoint; P:negative regulation of ubiquitin-protein ligase activity during mitotic cell cycle; P:cell division; C:cytosol; F:ubiquitin-protein ligase activity; P:mitotic anaphase; P:anaphase…	EC:6.3.2.19
UN000164	CG044_HUMANRecName: Full=Uncharacterized protein C7orf44	137	1	2.67898e-22	0.61	2	C:integral to membrane; C:membrane
UN000165	---NA---	131	0			0	-
UN000166	---NA---	75	0			0	-
UN000167	---NA---	74	0			0	-
UN000168	pdpk1_rat ame: full=3-phosphoinositide-dependent protein kinase 1 ame: full=protein kinase b kinase short= kinase	371	16	5.27793e-149	0.6675	35	P:activation of protein kinase B activity; C:focal adhesion; F:phosphoinositide binding; P:negative regulation of transforming growth factor beta receptor signaling pathway; P:positive regulation of establishment of protein localization in plasma membrane; P:synaptic transmission; F:phosphatidic acid binding; P:T cell costimulation; C:cytosol; P:nerve growth factor receptor signaling pathway; C:n…	-
UN000169	---NA---	30	0			0	-
UN000170	---NA---	100	0			0	-
UN000171	---NA---	47	0			0	-
UN000172	visl1_rat ame: full=visinin-like protein 1 short=vilip ame: full=21 kda cabp ame: full=neural visinin-like protein 1 short=nvl-1 short=nvp-1	129	16	1.10531e-68	0.89875	12	P:vesicle-mediated transport; P:central nervous system development; C:cytosol; F:calcium channel regulator activity; F:calcium ion binding; C:clathrin coat of trans-Golgi network vesicle; F:protein C-terminus binding; F:clathrin binding; F:actin binding; P:synaptic transmission; F:protein domain specific binding; F:tubulin binding	-
UN000173	---NA---	46	0			0	-
UN000174	---NA---	55	0			0	-
UN000175	trim8_human ame: full=probable e3 ubiquitin-protein ligase trim8 ame: full=glioblastoma-expressed ring finger protein ame: full=ring finger protein 27 ame: full=tripartite motif-containing protein 8	248	13	4.52504e-38	0.476923	12	F:protein homodimerization activity; P:DNA repair; F:catalytic activity; P:organelle organization; C:PML body; C:protein complex; C:cytoskeletal part; P:positive regulation of cellular process; C:cytoplasmic part; C:nucleolus; P:macromolecule modification; C:microtubule cytoskeleton	-
UN000176	---NA---	56	0			0	-
UN000177	---NA---	39	0			0	-
UN000178	esip1_human ame: full=epithelial-stromal interaction protein 1	241	3	1.71425e-18	0.513333	0	-
UN000179	sias_human ame: full=sialic acid synthase ame: full=n-acetylneuraminate synthase ame: full=n-acetylneuraminate-9-phosphate synthase ame: full=n-acetylneuraminic acid phosphate synthase ame: full=n-acetylneuraminic acid synthase	200	5	1.17904e-82	0.628	5	P:lipopolysaccharide biosynthetic process; F:N-acylneuraminate cytidylyltransferase activity; F:N-acylneuraminate-9-phosphate synthase activity; C:cytosol; F:N-acetylneuraminate synthase activity	EC:2.7.7.43; EC:2.5.1.57; EC:2.5.1.56
UN000180	stxb5_rat ame: full=syntaxin-binding protein 5 ame: full=lethal giant larvae protein homolog 3 ame: full=tomosyn-1	234	6	2.19915e-116	0.898333	8	C:cell junction; C:cytoplasmic vesicle membrane; C:secretory granule; C:nicotinic acetylcholine-gated receptor-channel complex; C:synaptic vesicle; P:positive regulation of exocytosis; F:syntaxin-1 binding; P:protein transport	-
UN000181	---NA---	70	0			0	-
UN000182	---NA---	60	0			0	-
UN000183	rmi1_bovin ame: full= -mediated genome instability protein 1	102	2	2.39378e-18	0.63	3	P:DNA replication; C:nucleus; F:molecular_function
UN000184	---NA---	39	0			0	-
UN000185	osbl9_human ame: full=oxysterol-binding protein 9 short=orp-9 short=osbp-related protein 9	276	17	2.31673e-89	0.567059	7	C:intracellular membrane-bounded organelle; P:lipid transport; F:phosphoinositide binding; P:cellular metabolic process; P:primary metabolic process; C:cytoplasmic part; P:developmental process	-
UN000186	arch_danre ame: full=protein archease ame: full=protein zbtb8os	127	15	2.94337e-53	0.697333	1	P:neurogenesis	-
UN000187	---NA---	117	0			0	-
UN000188	rtf1_ponab ame: full=rna polymerase-associated protein rtf1 homolog	262	2	1.44071e-69	0.575	7	C:intracellular organelle; P:regulation of primary metabolic process; P:regulation of cellular metabolic process; P:regulation of macromolecule metabolic process; P:positive regulation of cellular process; F:single-stranded DNA binding; P:transcription, DNA-dependent	-
UN000189	---NA---	70	0			0	-
UN000190	smo3l_danre ame: full=small ubiquitin-related modifier 3-like ame: full=sumo-3-a flags: precursor	100	12	3.45541e-41	0.800833	22	F:pyrophosphatase activity; P:palate development; P:cellular protein localization; C:PML body; F:SUMO ligase activity; P:regulation of interferon-gamma-mediated signaling pathway; P:negative regulation of transcription, DNA-dependent; P:negative regulation of DNA binding; C:cytoplasm; P:negative regulation of transcription factor activity; C:nuclear pore; P:positive regulation of proteasomal ubiq…	-
UN000191	---NA---	104	0			0	-
UN000192	rhoc_chick ame: full=rho-related gtp-binding protein flags: precursor	131	20	8.39554e-72	0.922	137	C:axon; F:GDP binding; P:posterior midgut invagination; P:1,3-beta-glucan biosynthetic process; P:wing cell fate specification; P:nematode larval development; P:cytokinesis, actomyosin contractile ring assembly; F:protein kinase binding; P:pseudocleavage during syncytial blastoderm formation; P:androgen receptor signaling pathway; P:dorsal closure, leading edge cell differentiation; P:imaginal di…	EC:3.4.21.0
UN000193	---NA---	64	0			0	-
UN000194	---NA---	60	0			0	-
UN000195	adat1_mouse ame: full=trna-specific adenosine deaminase 1 short=madat1 ame: full=trna-specific adenosine-37 deaminase	154	15	1.37996e-37	0.648667	11	P:type I interferon-mediated signaling pathway; P:mRNA modification; F:single-stranded RNA binding; C:mitochondrion; C:nucleolus; F:double-stranded RNA binding; P:adenosine to inosine editing; F:double-stranded RNA adenosine deaminase activity; C:nucleoplasm; F:tRNA-specific adenosine deaminase activity; P:tRNA modification	-
UN000196	mida_xentr ame: full=protein mida mitochondrial flags: precursor	142	6	8.1172e-33	0.818333	5	P:methylation; F:enzyme binding; F:methyltransferase activity; P:mitochondrial respiratory chain complex I assembly; C:mitochondrion	EC:2.1.1.0
UN000197	---NA---	67	0			0	-
UN000198	---NA---	63	0			0	-
UN000199	---NA---	77	0			0	-
UN000200	ndus8_macfa ame: full=nadh dehydrogenase iron-sulfur protein mitochondrial ame: full=complex i-23kd short=ci-23kd ame: full=nadh-ubiquinone oxidoreductase 23 kda subunit flags: precursor	159	17	1.84911e-67	0.843529	18	F:quinone binding; P:response to oxidative stress; P:transport; P:positive regulation of growth rate; P:determination of adult lifespan; P:muscle thick filament assembly; F:NADH dehydrogenase (ubiquinone) activity; C:mitochondrial respiratory chain complex I; F:metal ion binding; F:electron carrier activity; F:4 iron, 4 sulfur cluster binding; P:mitochondrial electron transport, NADH to ubiquinon…	EC:1.6.5.3
UN000201	if4e2_mouse ame: full=eukaryotic translation initiation factor 4e type 2 short=eif-4e type 2 short=eif4e type 2 short=eif4e-2 short=mrna cap-binding protein type 2 ame: full=eukaryotic translation initiation factor 4e-like 3 ame: full=eif4e-like protein 4e-lp	234	18	7.59353e-101	0.598333	25	P:macromolecule localization; P:translational initiation; P:mitotic spindle elongation; P:regulation of cell growth; P:mitotic chromosome condensation; F:eukaryotic initiation factor 4G binding; F:RNA 7-methylguanosine cap binding; F:translation initiation factor activity; C:eukaryotic translation initiation factor 4F complex; C:cytosol; P:cytokine-mediated signaling pathway; P:female meiosis chr…	-
UN000202	---NA---	104	0			0	-
UN000203	hyi_danre ame: full= hydroxypyruvate isomerase	274	10	3.41097e-93	0.63	1	F:isomerase activity	-
UN000204	ptpru_danre ame: full=receptor-type tyrosine-protein phosphatase u short=r-ptp-u ame: full=receptor-type protein-tyrosine phosphatase psi short=r-ptp-psi flags: precursor	201	8	2.65614e-82	0.7175	41	P:transforming growth factor beta receptor signaling pathway; C:cell surface; P:negative regulation of transcription, DNA-dependent; P:somite specification; P:cellular response to reactive oxygen species; C:growth cone; P:transmembrane receptor protein tyrosine phosphatase signaling pathway; P:positive regulation of dendrite morphogenesis; P:negative regulation of cell migration; P:regulation of …	-
UN000205	---NA---	38	0			0	-
UN000207	---NA---	45	0			0	-
UN000208	---NA---	53	0			0	-
UN000209	rl30_chick ame: full=60s ribosomal protein l30	115	20	1.24361e-59	0.873	12	P:translational initiation; P:viral transcription; F:RNA binding; P:response to fungus; C:plasmodesma; F:structural constituent of ribosome; P:translational elongation; P:translational termination; P:SRP-dependent cotranslational protein targeting to membrane; C:cytosolic large ribosomal subunit; P:nuclear-transcribed mRNA catabolic process, nonsense-mediated decay; C:plasma membrane	-
UN000210	---NA---	145	0			0	-
UN000211	abcb8_danre ame: full=atp-binding cassette sub-family b member mitochondrial flags: precursor	143	17	6.81976e-35	0.737059	37	P:response to arsenic; C:cell surface; F:protein homodimerization activity; C:apical plasma membrane; ; P:response to glucocorticoid stimulus; C:intercellular canaliculus; P:response to organic cyclic substance; P:ATP catabolic process; F:TAP2 binding; P:stem cell proliferation; P:cellular response to tumor necrosis factor; F:MHC class I protein binding; P:positive regulation of T cell mediated c…	EC:3.6.3.23
UN000212	cxcr2_pantr ame: full=c-x-c chemokine receptor type 2 short=cxc-r2 short=cxcr-2 ame: full=high affinity interleukin-8 receptor b short=il-8r b ame: cd_antigen=cd182	295	20	4.10579e-79	0.6615	16	P:dendritic cell chemotaxis; P:neutrophil chemotaxis; P:activation of phospholipase C activity by G-protein coupled receptor protein signaling pathway coupled to IP3 second messenger; P:multicellular organismal development; P:neutrophil activation; F:interleukin-8 receptor activity; P:apoptosis; C:cell surface; P:positive regulation of cell proliferation; P:receptor internalization; P:anatomical …	-
UN000213	---NA---	93	0			0	-
UN000214	---NA---	127	0			0	-
UN000215	---NA---	57	0			0	-
UN000216	vap1_strpu ame: full=vesicle-associated protein ame: full=vap-1	399	3	1.29688e-31	0.426667	1	C:intracellular part	-
UN000217	gpt_mouse ame: full=udp-n-acetylglucosamine--dolichyl-phosphate n-acetylglucosaminephosphotransferase ame: full= c-1-p transferase short=g1pt short=gpt ame: full=n-acetylglucosamine-1-phosphate transferase	190	9	2.14858e-75	0.687778	8	P:protein oligomerization; C:integral to endoplasmic reticulum membrane; P:protein amino acid N-linked glycosylation via asparagine; P:post-translational protein modification; P:dolichol biosynthetic process; C:microsome; F:UDP-N-acetylglucosamine-dolichyl-phosphate N-acetylglucosaminephosphotransferase activity; P:dolichol-linked oligosaccharide biosynthetic process	EC:2.7.8.15
UN000218	---NA---	40	0			0	-
UN000219	---NA---	81	0			0	-
UN000220	---NA---	41	0			0	-
UN000221	---NA---	195	0			0	-
UN000223	---NA---	69	0			0	-
UN000224	---NA---	59	0			0	-
UN000225	nipa2_bovin ame: full=magnesium transporter nipa2 ame: full=non-imprinted in prader-willi angelman syndrome region protein 2 homolog	103	6	5.69189e-12	0.866667	6	C:early endosome; C:integral to membrane; F:receptor activity; F:protein binding; C:plasma membrane; P:magnesium ion transport	-
UN000226	---NA---	79	0			0	-
UN000227	---NA---	30	0			0	-
UN000228	---NA---	73	0			0	-
UN000229	cfdp1_chick ame: full=craniofacial development protein 1 ame: full=bucentaur	173	8	3.9158e-11	0.5375	5	P:regulation of cell shape; P:regulation of cell proliferation; P:cell adhesion; P:anti-apoptosis; C:basement membrane	-
UN000230	---NA---	112	0			0	-
UN000231	ppil3_chick ame: full=peptidyl-prolyl cis-trans isomerase-like 3 short=ppiase ame: full=cyclophilin-like protein ppil3 ame: full=rotamase ppil3	161	18	6.58444e-76	0.745556	12	C:Golgi lumen; P:protein peptidyl-prolyl isomerization; P:protein folding; C:nucleolus; P:protein polyubiquitination; P:leukocyte migration; F:peptidyl-prolyl cis-trans isomerase activity; F:protein binding; P:nuclear mRNA splicing, via spliceosome; F:ubiquitin-ubiquitin ligase activity; C:catalytic step 2 spliceosome; P:blood coagulation	EC:5.2.1.8
UN000232	---NA---	171	0			0	-
UN000233	---NA---	90	0			0	-
UN000234	ylat1_mouse ame: full=y+l amino acid transporter 1 ame: full=solute carrier family 7 member 7 ame: full=y(+)l-type amino acid transporter 1 short=y+lat1 short=y+lat-1	113	17	3.91974e-37	0.806471	22	P:neutral amino acid transport; F:peptide antigen binding; P:metal ion homeostasis; P:response to toxin; F:toxin transporter activity; F:neutral amino acid transmembrane transporter activity; P:cellular amino acid metabolic process; P:amino acid transmembrane transport; P:leukocyte migration; P:protein complex assembly; F:protein binding; F:L-amino acid transmembrane transporter activity; F:organ…	-
UN000235	ure1_anavt ame: full=urease subunit alpha ame: full=urea amidohydrolase subunit alpha	151	11	5.92555e-54	0.758182	3	P:nitrogen compound metabolic process; F:metal ion binding; F:hydrolase activity, acting on carbon-nitrogen (but not peptide) bonds	-
UN000236	---NA---	22	0			0	-
UN000238	---NA---	81	0			0	-
UN000239	pan2_rat ame: full=pab-dependent poly -specific ribonuclease subunit 2 ame: full=inactive ubiquitin carboxyl-terminal hydrolase 52	141	3	3.6517e-46	0.743333	8	F:poly(A)-specific ribonuclease activity; P:nuclear-transcribed mRNA catabolic process, nonsense-mediated decay; F:nucleic acid binding; P:ubiquitin-dependent protein catabolic process; F:ubiquitin thiolesterase activity; P:nuclear-transcribed mRNA poly(A) tail shortening; C:nucleus; C:cytosol	EC:3.1.13.4; EC:3.1.2.15
UN000240	---NA---	32	0			0	-
UN000241	rpc2_mouse ame: full=dna-directed rna polymerase iii subunit rpc2 short=rna polymerase iii subunit c2 ame: full=c128 ame: full=dna-directed rna polymerase iii kda polypeptide ame: full=dna-directed rna polymerase iii subunit b	83	20	8.09268e-35	0.706	20	P:RNA elongation from RNA polymerase III promoter; P:response to virus; P:transcription initiation from RNA polymerase II promoter; F:DNA-directed RNA polymerase activity; F:protein binding; F:protein kinase activity; P:transcription-coupled nucleotide-excision repair; F:ribonucleoside binding; P:termination of RNA polymerase III transcription; C:nucleolus; P:positive regulation of interferon-bet…	EC:2.7.7.6
UN000242	---NA---	82	0			0	-
UN000243	---NA---	60	0			0	-
UN000244	---NA---	28	0			0	-
UN000245	rn207_caebr ame: full=probable ring finger protein 207 homolog	144	1	6.17443e-07	0.76	1	F:metal ion binding	-
UN000246	---NA---	41	0			0	-
UN000247	c1qt6_human ame: full=complement c1q tumor necrosis factor-related protein 6 flags: precursor	196	10	1.83568e-08	0.516	7	; P:protein oligomerization; C:extracellular region part; P:positive regulation of MAPKKK cascade; F:binding; P:regulation of glucose metabolic process; P:positive regulation of Wnt receptor signaling pathway	-
UN000248	---NA---	85	0			0	-
UN000249	at5g3_mouse ame: full=atp synthase lipid-binding mitochondrial ame: full=atp synthase proteolipid p3 ame: full=atpase protein 9 ame: full=atpase subunit c flags: precursor	130	1	2.18453e-08	0.64	3	C:mitochondrion; P:ion transport; C:membrane	-
UN000250	zc3ha_human ame: full=zinc finger ccch domain-containing protein 10	87	3	3.60371e-19	0.57	1	F:protein binding	-
UN000251	---NA---	68	0			0	-
UN000252	xpo1_mouse ame: full=exportin-1 short=exp1 ame: full=chromosome region maintenance 1 protein homolog	99	6	9.70685e-49	0.838333	23	P:regulation of protein catabolic process; P:negative regulation of transcription from RNA polymerase II promoter; P:mRNA transport; C:Cajal body; P:centriole replication; P:multicellular organismal development; P:mitotic prometaphase; P:regulation of protein export from nucleus; P:protein localization in nucleus; C:nucleolus; C:cytosol; C:nuclear pore; C:kinetochore; F:protein domain specific bi…	-
UN000253	---NA---	63	0			0	-
UN000254	sugp1_human ame: full=surp and g-patch domain-containing protein 1 ame: full=rna-binding protein rbp ame: full=splicing factor 4	90	2	5.92771e-09	0.6	3	C:nucleolus; C:nucleoplasm; P:nuclear mRNA splicing, via spliceosome	-
UN000255	---NA---	54	0			0	-
UN000256	---NA---	55	0			0	-
UN000257	---NA---	118	0			0	-
UN000258	no66_dicdi ame: full=lysine-specific demethylase no66 ame: full= domain-containing protein g ame: full=nucleolar protein 66	163	2	1.95748e-51	0.725	3	F:molecular_function; P:biological_process; C:cellular_component
UN000259	---NA---	47	0			0	-
UN000260	exos8_human ame: full=exosome complex component rrp43 ame: full=exosome component 8 ame: full=opa-interacting protein 2 short=oip-2 ame: full=ribosomal rna-processing protein 43 ame: full=p9	300	14	4.05011e-106	0.580714	8	C:cytosol; C:exosome (RNase complex); C:nucleolus; P:rRNA processing; F:AU-rich element binding; F:protein binding; F:exoribonuclease activity; P:exonucleolytic nuclear-transcribed mRNA catabolic process involved in deadenylation-dependent decay	-
UN000261	---NA---	48	0			0	-
UN000263	---NA---	35	0			0	-
UN000264	---NA---	50	0			0	-
UN000265	dffb_human ame: full=dna fragmentation factor subunit beta ame: full=caspase-activated deoxyribonuclease short=cad short=caspase-activated dnase ame: full=caspase-activated nuclease short=cpan ame: full=dna fragmentation factor 40 kda subunit short=dff-40	124	4	1.75633e-29	0.715	11	C:cytosol; ; P:apoptotic chromosome condensation; P:induction of apoptosis; P:DNA fragmentation involved in apoptosis; C:nuclear chromatin; F:deoxyribonuclease activity; F:enzyme binding; F:DNA binding; F:nicotinate phosphoribosyltransferase activity; C:nucleoplasm	EC:2.4.2.11
UN000266	---NA---	32	0			0	-
UN000267	---NA---	206	0			0	-
UN000268	---NA---	126	0			0	-
UN000269	plcl1_rat ame: full=inactive phospholipase c-like protein 1 short=plc-l1 ame: full=prip1 ame: full=phospholipase c-related but catalytically inactive protein ame: full=p130	162	14	7.922e-77	0.690714	25	C:membrane raft; P:single fertilization; F:signal transducer activity; F:phosphatidylinositol-4,5-bisphosphate binding; F:protein binding; F:phosphoinositide phospholipase C activity; P:response to organic nitrogen; P:elevation of cytosolic calcium ion concentration during G-protein signaling, coupled to IP3 second messenger (phospholipase C activating); C:membrane fraction; P:blood vessel develo…	EC:3.1.4.11
UN000270	tm45b_xentr ame: full=transmembrane protein 45b	272	8	3.14511e-99	0.6675	1	C:integral to membrane	-
UN000271	chrd1_ponab ame: full=cysteine and histidine-rich domain-containing protein 1 ame: full=chord domain-containing protein 1 short=chp-1 ame: full=protein morgana	148	10	9.11604e-57	0.737	10	; C:Z disc; F:zinc ion binding; F:calcium ion binding; F:Hsp90 protein binding; P:muscle organ development; P:signal transduction; P:regulation of response to stress; P:regulation of centrosome duplication; P:chaperone-mediated protein folding	-
UN000272	---NA---	105	0			0	-
UN000274	tbrg4_rat ame: full=protein tbrg4 ame: full=transforming growth factor beta regulator 4	68	5	2.37882e-26	0.888	6	P:G1 phase of mitotic cell cycle; P:cellular respiration; P:positive regulation of cell proliferation; P:cell cycle arrest; F:protein kinase activity; C:mitochondrion	-
UN000275	---NA---	51	0			0	-
UN000276	noc2l_bovin ame: full=nucleolar complex protein 2 homolog short=protein noc2 homolog ame: full=noc2-like protein ame: full=novel inhat repressor	456	9	9.94935e-180	0.617778	13	C:nucleoplasm; P:negative regulation of transcription from RNA polymerase II promoter; F:histone binding; F:transcription corepressor activity; F:nucleosome binding; P:nucleolus to nucleoplasm transport; C:chromatin assembly complex; C:nucleolus; P:negative regulation of B cell apoptosis; F:transcription repressor binding; P:negative regulation of histone acetylation; P:cellular response to UV; P…	-
UN000277	hda10_human ame: full=histone deacetylase 10 short=hd10	92	3	2.23293e-16	0.66	7	P:histone deacetylation; C:histone deacetylase complex; P:negative regulation of transcription from RNA polymerase II promoter; F:NAD-dependent histone deacetylase activity; C:cytoplasm; P:oligodendrocyte development; F:histone deacetylase binding	-
UN000278	---NA---	60	0			0	-
UN000279	nebu_human ame: full=nebulin	170	3	4.0214e-53	0.613333	9	C:cytosol; C:Z disc; F:structural constituent of muscle; P:somatic muscle development; P:muscle organ development; P:muscle filament sliding; P:regulation of actin filament length; F:actin binding; C:actin cytoskeleton	-
UN000280	---NA---	56	0			0	-
UN000281	cc078_mouse ame: full=upf0640 protein c3orf78 homolog ame: full=small nucleolar rna host gene 8	80	2	4.64934e-22	0.73	0	-
UN000282	---NA---	32	0			0	-
UN000283	---NA---	124	0			0	-
UN000284	---NA---	91	0			0	-
UN000285	baz1b_human ame: full=tyrosine-protein kinase baz1b ame: full=bromodomain adjacent to zinc finger domain protein 1b ame: full=williams syndrome transcription factor ame: full=williams-beuren syndrome chromosomal region 10 protein ame: full=williams-beuren syndrome chromosomal region 9 protein ame: full=hwalp2	221	12	6.74423e-48	0.620833	20	P:ATP-dependent chromatin remodeling; F:vitamin D receptor binding; P:DNA replication-dependent nucleosome disassembly; P:DNA-dependent DNA replication; ; F:histone acetyltransferase activity; P:response to DNA damage stimulus; P:regulation of transcription, DNA-dependent; F:protein tyrosine kinase activity; F:oxidoreductase activity; F:histone kinase activity; C:ACF complex; ; P:histone phosphor…	EC:2.3.1.48; EC:2.7.10.0
UN000286	---NA---	56	0			0	-
UN000287	---NA---	29	0			0	-
UN000288	---NA---	38	0			0	-
UN000289	---NA---	51	0			0	-
UN000290	---NA---	47	0			0	-
UN000292	---NA---	22	0			0	-
UN000293	pten_mouse ame: full=phosphatidylinositol- -trisphosphate 3-phosphatase and dual-specificity protein phosphatase pten ame: full=mutated in multiple advanced cancers 1 ame: full=phosphatase and tensin homolog	174	9	4.76111e-81	0.634444	59	C:synaptosome; P:negative regulation of cyclin-dependent protein kinase activity during G1/S; P:positive regulation of cell proliferation; F:lipid binding; P:negative regulation of epithelial cell proliferation; P:positive regulation of transcription factor activity; C:PML body; P:negative regulation of cell migration; P:phosphoinositide dephosphorylation; C:cytosol; P:nerve growth factor recepto…	EC:3.1.3.64; EC:3.1.3.67; EC:3.1.3.48
UN000294	---NA---	357	0			0	-
UN000296	---NA---	86	0			0	-
UN000297	---NA---	186	0			0	-
UN000298	---NA---	81	0			0	-
UN000299	---NA---	72	0			0	-
UN000301	zfan6_bovin ame: full=an1-type zinc finger protein 6 ame: full=zinc finger a20 domain-containing protein 3	135	7	4.29881e-28	0.701429	10	P:skeletal system morphogenesis; F:metal ion binding; P:face development; P:in utero embryonic development; P:respiratory system process; F:protein binding; P:vasculature development; P:smooth muscle tissue development; P:platelet-derived growth factor receptor signaling pathway; P:fibroblast migration	-
UN000302	rfxk_human ame: full=dna-binding protein rfxank ame: full=ankyrin repeat family a protein 1 ame: full=regulatory factor x subunit b short=rfx-b ame: full=regulatory factor x-associated ankyrin-containing protein	239	19	2.85841e-42	0.575263	21	F:transcription factor activity; C:peroxisome; C:intracellular non-membrane-bounded organelle; C:cytosol; F:transcription cofactor activity; P:sensory perception; P:positive regulation of transcription from RNA polymerase II promoter; F:NAD+ diphosphatase activity; P:Ras protein signal transduction; P:NADP catabolic process; F:low-density lipoprotein binding; F:channel activity; P:response to che…	EC:3.6.1.22
UN000303	---NA---	56	0			0	-
UN000304	p85a_ponab ame: full=phosphatidylinositol 3-kinase regulatory subunit alpha short=pi3-kinase regulatory subunit alpha short=pi3k regulatory subunit alpha short= ns-3-kinase regulatory subunit alpha ame: full=phosphatidylinositol 3-kinase 85 kda regulatory subunit alpha short=pi3-kinase subunit p85-alpha short= ns-3-kinase regulatory subunit p85-alpha	296	14	6.99371e-103	0.679286	70	P:positive regulation of apoptosis; P:negative regulation of smooth muscle cell proliferation; P:glucose metabolic process; C:synaptosome; P:negative regulation of osteoclast differentiation; F:phosphoinositide 3-kinase binding; P:response to dexamethasone stimulus; P:response to nutrient; F:protein C-terminus binding; P:positive regulation of establishment of protein localization in plasma membr…	EC:2.7.1.137
UN000305	---NA---	22	0			0	-
UN000306	---NA---	28	0			0	-
UN000307	---NA---	110	0			0	-
UN000308	---NA---	140	0			0	-
UN000309	---NA---	67	0			0	-
UN000310	lrig3_mouse ame: full=leucine-rich repeats and immunoglobulin-like domains protein 3 short=lig-3 flags: precursor	145	13	1.10239e-51	0.665385	40	P:positive regulation of apoptosis; C:cell surface; P:chemorepulsion involved in postnatal olfactory bulb interneuron migration; P:negative regulation of small GTPase mediated signal transduction; F:protein homodimerization activity; P:negative regulation of axon extension involved in axon guidance; P:negative regulation of vascular permeability; F:heparin binding; P:negative regulation of lamell…	-
UN000311	---NA---	99	0			0	-
UN000312	dpoz_yeast ame: full=dna polymerase zeta catalytic subunit ame: full=protein reversionless 3	141	2	3.32588e-23	0.6	1	F:catalytic activity	-
UN000314	---NA---	35	0			0	-
UN000315	ucri_rat ame: full=cytochrome b-c1 complex subunit mitochondrial ame: full=complex iii subunit 5 ame: full=cytochrome b-c1 complex subunit 5 ame: full=liver regeneration-related protein lrrgt00195 ame: full=rieske iron-sulfur protein short=risp ame: full=ubiquinol-cytochrome c reductase iron-sulfur subunit contains: ame: full=cytochrome b-c1 complex subunit 11 ame: full=complex iii subunit ix ame…	109	15	3.98841e-18	0.54	5	P:cellular process; P:oxidation reduction; C:mitochondrial inner membrane; C:membrane part; F:protein binding	-
UN000316	spta2_mouse ame: full=spectrin alpha brain ame: full=alpha-ii spectrin ame: full=fodrin alpha chain ame: full= non-erythroid alpha chain	77	5	6.74489e-37	0.938	6	F:calmodulin binding; C:cytoskeleton; F:calcium ion binding; C:cell cortex; F:actin binding; P:actin filament capping	-
UN000317	---NA---	91	0			0	-
UN000318	---NA---	31	0			0	-
UN000319	---NA---	59	0			0	-
UN000320	tm206_ponab ame: full=transmembrane protein 206	194	5	2.86713e-54	0.74	1	C:membrane	-
UN000321	tm144_human ame: full=transmembrane protein 144	149	4	1.95966e-30	0.75	1	C:integral to membrane	-
UN000322	---NA---	157	0			0	-
UN000323	---NA---	48	0			0	-
UN000324	---NA---	89	0			0	-
UN000325	if122_danre ame: full=intraflagellar transport protein 122 homolog	323	3	2.89388e-145	0.86	12	P:cilium morphogenesis; F:binding; P:dorsal/ventral pattern formation; P:regulation of smoothened signaling pathway; P:embryonic heart tube development; P:renal system development; C:photoreceptor connecting cilium; P:camera-type eye morphogenesis; P:embryonic body morphogenesis; P:embryonic digit morphogenesis; C:microtubule basal body; P:neural tube closure	-
UN000326	legl_chick ame: full=galectin-related protein ame: full=lectin galactoside-binding-like protein	148	16	3.03469e-52	0.614375	3	F:sugar binding; C:intracellular; P:signal transduction	-
UN000327	---NA---	35	0			0	-
UN000328	faf1_human ame: full=fas-associated factor 1 short=hfaf1 ame: full=ubx domain-containing protein 12 ame: full=ubx domain-containing protein 3a	156	2	4.60666e-52	0.69	16	P:regulation of protein catabolic process; P:cytoplasmic sequestering of NF-kappaB; P:proteasomal ubiquitin-dependent protein catabolic process; F:protein kinase binding; C:CD95 death-inducing signaling complex; F:ubiquitin binding; C:cytosol; F:heat shock protein binding; F:ubiquitin protein ligase binding; P:positive regulation of protein complex assembly; P:positive regulation of apoptosis; C:…	-
UN000329	---NA---	31	0			0	-
UN000330	---NA---	31	0			0	-
UN000331	naaa_mouse ame: full=n-acylethanolamine-hydrolyzing acid amidase ame: full=n-acylsphingosine amidohydrolase-like short=asah-like protein flags: precursor	160	6	6.1051e-42	0.606667	4	C:cytoplasm; P:multicellular organismal development; F:transcription factor binding; F:ceramidase activity	EC:3.5.1.23
UN000332	---NA---	93	0			0	-
UN000333	ubiqp_phyin ame: full=polyubiquitin contains: ame: full=ubiquitin flags: precursor	94	9	4.19373e-07	0.553333	2	C:cytoplasm; C:nucleus
UN000334	---NA---	58	0			0	-
UN000335	---NA---	109	0			0	-
UN000336	---NA---	59	0			0	-
UN000337	---NA---	219	0			0	-
UN000338	ytdc1_rat ame: full=yth domain-containing protein 1 ame: full= splicing factor yt521 ame: full=ra301-binding protein	84	2	6.42181e-16	0.87	3	F:protein binding; C:nuclear body; P:nuclear mRNA splicing, via spliceosome	-
UN000339	tmlh_chick ame: full=trimethyllysine mitochondrial ame: full=epsilon-trimethyllysine 2-oxoglutarate dioxygenase ame: full=tml hydroxylase ame: full=tml-alpha-ketoglutarate dioxygenase short=tml dioxygenase short=tmld flags: precursor	108	4	7.52987e-25	0.755	5	F:trimethyllysine dioxygenase activity; F:metal ion binding; P:carnitine biosynthetic process; C:mitochondrial matrix; P:negative regulation of oxidoreductase activity	EC:1.14.11.8
UN000340	rl39_pluxy ame: full=60s ribosomal protein l39	51	20	6.54725e-24	0.8855	16	P:translational initiation; P:viral transcription; P:positive regulation of growth rate; F:RNA binding; C:mitochondrion; P:apoptosis; F:structural constituent of ribosome; P:translational elongation; P:spermatogenesis; P:nematode larval development; P:translational termination; P:embryonic development ending in birth or egg hatching; P:SRP-dependent cotranslational protein targeting to membrane; …	-
UN000341	tgfr2_chick ame: full=tgf-beta receptor type-2 short=tgfr-2 ame: full=tgf-beta type ii receptor ame: full=transforming growth factor-beta receptor type ii short=tgf-beta receptor type ii short= -ii flags: precursor	80	5	1.70727e-24	0.862	67	P:transforming growth factor beta receptor signaling pathway; F:type I transforming growth factor beta receptor binding; P:smoothened signaling pathway; P:regulation of gene expression; F:protein homodimerization activity; P:positive regulation of mesenchymal cell proliferation; P:apoptosis; P:in utero embryonic development; C:caveola; P:gastrulation; P:response to nutrient; P:response to glucose…	-
UN000342	---NA---	53	0			0	-
UN000343	---NA---	66	0			0	-
UN000346	anky2_human ame: full=ankyrin repeat and mynd domain-containing protein 2	134	2	7.37674e-20	0.86	2	F:zinc ion binding; C:cilium	-
UN000347	---NA---	46	0			0	-
UN000348	---NA---	55	0			0	-
UN000349	mlc2_drome ame: full=myosin-2 essential light chain ame: full=myosin ii essential light chain ame: full=non-muscle myosin essential light chain	59	19	2.13448e-11	0.771579	15	P:axon guidance; C:cytosol; F:structural constituent of muscle; F:microfilament motor activity; C:muscle myosin complex; F:calcium ion binding; P:mycelium development; C:unconventional myosin complex; P:muscle filament sliding; F:myosin heavy chain binding; P:skeletal muscle tissue development; C:cell projection; F:actin-dependent ATPase activity; C:sarcomere; P:cardiac muscle contraction	-
UN000350	---NA---	69	0			0	-
UN000351	dbloh_human ame: full=diablo mitochondrial ame: full=direct iap-binding protein with low pi ame: full=second mitochondria-derived activator of caspase short=smac flags: precursor	137	4	1.62152e-27	0.7775	9	C:cytosol; C:internal side of plasma membrane; P:induction of apoptosis by oxidative stress; ; P:activation of caspase activity by cytochrome c; C:mitochondrial intermembrane space; F:protein binding; ; P:induction of apoptosis via death domain receptors	-
UN000352	---NA---	81	0			0	-
UN000353	---NA---	63	0			0	-
UN000354	---NA---	43	0			0	-
UN000355	---NA---	88	0			0	-
UN000356	---NA---	61	0			0	-
UN000357	---NA---	62	0			0	-
UN000358	---NA---	52	0			0	-
UN000359	cdk17_human ame: full=cyclin-dependent kinase 17 ame: full=cell division protein kinase 17 ame: full=pctaire-motif protein kinase 2 ame: full=serine threonine-protein kinase pctaire-2	39	3	1.83708e-10	0.97	3	F:ATP binding; P:protein amino acid phosphorylation; F:cyclin-dependent protein kinase activity	EC:2.7.11.22
UN000360	jak1_mouse ame: full=tyrosine-protein kinase jak1 ame: full=janus kinase 1 short=jak-1	162	11	1.72532e-39	0.548182	31	P:regulation of localization; P:positive regulation of cellular metabolic process; P:regulation of protein amino acid phosphorylation; P:negative regulation of biological process; P:organelle organization; P:establishment of localization in cell; P:positive regulation of catalytic activity; P:positive regulation of signal transduction; P:cytokine-mediated signaling pathway; P:regulation of defens…	EC:2.7.10.2
UN000361	---NA---	178	0			0	-
UN000362	---NA---	51	0			0	-
UN000363	tfb1m_macfa ame: full=dimethyladenosine transferase mitochondrial ame: full=mitochondrial 12s rrna dimethylase 1 ame: full=mitochondrial transcription factor b1 short=mttfb1 ame: full=s-adenosylmethionine-6-n n -adenosyl dimethyltransferase 1 flags: precursor	134	12	6.20149e-43	0.624167	5	P:rRNA methylation; P:regulation of transcription, DNA-dependent; C:mitochondrial nucleoid; F:DNA binding; F:rRNA (adenine-N6,N6-)-dimethyltransferase activity	-
UN000364	nrk2_mouse ame: full=nicotinamide riboside kinase 2 short=nrk 2 short= -k 2 ame: full=integrin beta-1-binding protein 3 ame: full=muscle integrin-binding protein short=mibp ame: full=nicotinic acid riboside kinase 2 ame: full=ribosylnicotinamide kinase 2 short=rnk 2 ame: full=ribosylnicotinic acid kinase 2	66	2	1.84087e-10	0.88	8	P:pyridine nucleotide biosynthetic process; C:intracellular; F:metal ion binding; P:negative regulation of myoblast differentiation; F:ATP binding; F:protein binding; F:ribosylnicotinamide kinase activity; P:phosphorylation	EC:2.7.1.22
UN000365	---NA---	150	0			0	-
UN000366	---NA---	45	0			0	-
UN000367	---NA---	34	0			0	-
UN000368	---NA---	266	0			0	-
UN000369	---NA---	59	0			0	-
UN000370	---NA---	97	0			0	-
UN000371	---NA---	57	0			0	-
UN000373	tspoa_human ame: full=translocator protein ame: full=mitochondrial benzodiazepine receptor ame: full=pkbs ame: full=peripheral-type benzodiazepine receptor short=pbr	162	8	4.67674e-53	0.6575	35	P:positive regulation of apoptosis; F:benzodiazepine receptor activity; P:axon regeneration in the peripheral nervous system; P:positive regulation of necrotic cell death; P:protein targeting to mitochondrion; P:synaptic transmission; P:negative regulation of tumor necrosis factor production; ; P:contact inhibition; P:glial cell migration; P:positive regulation of calcium ion transport; P:respons…	-
UN000374	cdk5_xenla ame: full=cyclin-dependent kinase 5 ame: full=cell division protein kinase 5 ame: full=neuronal cyclin-dependent kinase 5	168	18	5.93478e-94	0.881667	77	P:axon extension; P:negative regulation of transcription, DNA-dependent; P:hippocampus development; P:embryonic development ending in seed dormancy; P:regulation of cell migration; P:behavioral response to cocaine; P:regulation of cell cycle arrest; P:synaptic vesicle endocytosis; P:positive regulation of cell proliferation; P:G1/S transition of mitotic cell cycle; P:cell-matrix adhesion; C:growt…	EC:2.7.11.23; EC:2.7.11.26; EC:2.7.11.22
UN000375	---NA---	22	0			0	-
UN000376	---NA---	125	0			0	-
UN000377	---NA---	53	0			0	-
UN000378	fl2d_xenla ame: full=pre-mrna-splicing regulator wtap ame: full=female-lethal d homolog ame: full=wt1-associated protein ame: full=wilms tumor 1-associating protein	121	7	5.71009e-28	0.894286	8	P:cell cycle; C:nuclear membrane; C:nucleolus; C:plasmodesma; P:regulation of alternative nuclear mRNA splicing, via spliceosome; F:protein binding; P:multicellular organismal development; C:nucleoplasm	-
UN000379	erf1_ponab ame: full=eukaryotic peptide chain release factor subunit 1 short=eukaryotic release factor 1 short=erf1	124	20	3.74605e-64	0.7695	17	P:cell migration; C:cytosol; C:integral to membrane; F:translation release factor activity, codon specific; P:growth; P:protein amino acid methylation; F:serine-type peptidase activity; F:ribosome binding; P:nematode larval development; P:regulation of translational termination; F:protein binding; C:translation release factor complex; P:receptor-mediated endocytosis; P:embryonic development endin…	-
UN000380	nfrkb_mouse ame: full=nuclear factor related to kappa-b-binding protein ame: full=dna-binding protein r kappa-b	242	1	6.01774e-88	0.8	6	C:Ino80 complex; P:DNA recombination; P:DNA repair; P:regulation of transcription, DNA-dependent; F:DNA binding; F:protease binding	-
UN000381	sir5a_xenla ame: full=nad-dependent lysine demalonylase and desuccinylase sirtuin- mitochondrial flags: precursor	202	15	5.05318e-89	0.645333	13	; P:protein amino acid deacetylation; F:zinc ion binding; F:NAD binding; C:mitochondrial intermembrane space; P:chromatin silencing; ; P:protein amino acid ADP-ribosylation; ; ; F:protein binding; C:mitochondrial matrix; F:NAD+ ADP-ribosyltransferase activity	EC:2.4.2.30
UN000382	wnk4_mouse ame: full=serine threonine-protein kinase wnk4 ame: full=protein kinase lysine-deficient 4 ame: full=protein kinase with no lysine 4	84	6	1.09539e-15	0.793333	13	P:negative regulation of ERK1 and ERK2 cascade; P:chloride transport; P:negative regulation of pancreatic juice secretion; C:cytoplasm; ; P:protein amino acid autophosphorylation; P:negative regulation of cell proliferation; F:protein serine/threonine kinase activity; P:protein localization; P:cellular chloride ion homeostasis; C:tight junction; ; F:ATP binding	EC:2.7.11.0
UN000383	ssdh_mouse ame: full=succinate-semialdehyde mitochondrial ame: full=aldehyde dehydrogenase family 5 member a1 ame: full=nad(+)-dependent succinic semialdehyde dehydrogenase flags: precursor	194	16	2.1902e-62	0.758125	23	P:glutamine metabolic process; P:gamma-aminobutyric acid catabolic process; F:NAD or NADH binding; P:protein homotetramerization; P:acetate metabolic process; P:central nervous system development; P:short-chain fatty acid metabolic process; C:mitochondrial matrix; P:neurotransmitter secretion; P:neurotransmitter catabolic process; P:post-embryonic development; P:succinate metabolic process; F:car…	EC:1.2.1.24
UN000384	plcg1_human ame: full=1-phosphatidylinositol- -bisphosphate phosphodiesterase gamma-1 ame: full=plc-148 ame: full=phosphoinositide phospholipase c-gamma-1 ame: full=phospholipase c-ii short=plc-ii ame: full=phospholipase c-gamma-1 short=plc-gamma-1	337	16	2.52823e-147	0.583125	51	P:response to gravity; P:regulation of gene expression; C:neuron projection; P:in utero embryonic development; F:phosphoinositide phospholipase C activity; P:axon guidance; P:response to hydrogen peroxide; F:transmembrane receptor protein tyrosine kinase activity; P:cellular response to epidermal growth factor stimulus; P:phosphatidylinositol biosynthetic process; P:response to organic nitrogen; …	EC:3.1.4.11; EC:2.7.10.1
UN000385	arl9_human ame: full=adp-ribosylation factor-like protein 9	94	1	1.38962e-18	0.83	3	C:intracellular; F:GTP binding; P:small GTPase mediated signal transduction	-
UN000386	---NA---	52	0			0	-
UN000387	---NA---	114	0			0	-
UN000388	sptb1_human ame: full=spectrin beta erythrocyte ame: full=beta-i spectrin	130	7	6.7594e-26	0.605714	11	P:axon guidance; C:spectrin-associated cytoskeleton; C:intrinsic to internal side of plasma membrane; C:spectrin; C:cytosol; C:cell surface; P:vesicle-mediated transport; C:protein complex; F:actin filament binding; P:biological regulation; F:structural constituent of cytoskeleton	-
UN000389	---NA---	227	0			0	-
UN000390	obcam_chick ame: full=opioid-binding protein cell adhesion molecule homolog ame: full=neurite inhibitor gp55-a ame: full=obcam protein gamma isoform flags: precursor	147	18	6.1914e-42	0.641111	16	P:neuron recognition; ; C:axon; C:dendrite; F:opioid receptor activity; C:excitatory synapse; C:extracellular space; C:cell surface; P:cerebellum development; F:oligosaccharide binding; F:protein binding; C:neuronal cell body; C:perinuclear region of cytoplasm; P:response to estradiol stimulus; P:negative regulation of neuron projection development; C:integral to plasma membrane	-
UN000392	---NA---	43	0			0	-
UN000393	---NA---	53	0			0	-
UN000394	---NA---	259	0			0	-
UN000395	---NA---	83	0			0	-
UN000396	cahz_danre ame: full=carbonic anhydrase ame: full=carbonate dehydratase	177	17	1.20493e-26	0.547647	6	F:zinc ion binding; C:membrane; C:intracellular membrane-bounded organelle; C:cytoplasm; P:response to stimulus; C:apical part of cell	-
UN000397	---NA---	47	0			0	-
UN000398	exoc7_human ame: full=exocyst complex component 7 ame: full=exocyst complex component exo70	193	5	1.89587e-58	0.76	7	C:plasma membrane; F:protein binding; P:exocytosis; C:exocyst; C:centriolar satellite; C:cytosol; P:protein transport	-
UN000399	---NA---	40	0			0	-
UN000400	---NA---	103	0			0	-
UN000401	---NA---	113	0			0	-
UN000402	vat1_danre ame: full=synaptic vesicle membrane protein vat-1 homolog	116	17	1.67887e-48	0.628235	22	; F:zinc ion binding; P:protein homotetramerization; P:lipid biosynthetic process; F:mRNA 3'-UTR binding; P:xenobiotic catabolic process; P:NADP metabolic process; C:integral to membrane; C:Golgi apparatus; C:cytosol; P:fatty acid metabolic process; F:NADPH:quinone reductase activity; C:cytoplasmic vesicle; F:NADPH binding; F:NADH binding; P:oxidation reduction; F:quinone binding; F:protein homod…	EC:1.6.5.5
UN000403	cno_human ame: full=protein cappuccino homolog	96	3	7.8033e-30	0.776667	5	P:cellular membrane organization; C:cytosol; P:melanosome organization; F:protein binding; P:post-Golgi vesicle-mediated transport	-
UN000405	---NA---	92	0			0	-
UN000406	nostn_rat ame: full=nostrin ame: full=bm247 ame: full=nitric oxide synthase trafficker ame: full=enos-trafficking inducer	254	4	1.04591e-61	0.5925	2	P:cellular process; C:intracellular membrane-bounded organelle	-
UN000407	---NA---	83	0			0	-
UN000408	---NA---	162	0			0	-
UN000409	---NA---	88	0			0	-
UN000411	---NA---	166	0			0	-
UN000412	---NA---	215	0			0	-
UN000413	titin_mouse ame: full=titin ame: full=connectin	91	2	6.94749e-26	0.805	41	P:cardiac muscle fiber development; P:forward locomotion; P:striated muscle contraction; F:ankyrin binding; P:platelet activation; P:regulation of Rho protein signal transduction; P:regulation of protein kinase activity; P:sarcomerogenesis; P:cardiac myofibril assembly; F:protein self-association; F:telethonin binding; P:mitotic chromosome condensation; P:muscle filament sliding; P:response to ca…	EC:2.7.10.0; EC:2.7.11.0
UN000414	---NA---	81	0			0	-
UN000415	---NA---	41	0			0	-
UN000416	ptn11_rat ame: full=tyrosine-protein phosphatase non-receptor type 11 ame: full=protein-tyrosine phosphatase 1d short=ptp-1d ame: full=protein-tyrosine phosphatase syp ame: full=sh-ptp2 short=shp-2 short=shp2	176	19	4.9076e-81	0.704211	75	P:mesoderm development; C:alpha-beta T cell receptor complex; F:protein kinase binding; P:organ growth; P:regulation of ERK1 and ERK2 cascade; F:non-membrane spanning protein tyrosine phosphatase activity; P:leukocyte migration; F:phosphotyrosine binding; ; P:positive regulation of T cell proliferation; P:regulation of protein export from nucleus; P:negative regulation of T cell receptor signalin…	-
UN000417	---NA---	70	0			0	-
UN000418	nebu_human ame: full=nebulin	68	1	6.28915e-11	0.68	6	C:Z disc; F:structural constituent of muscle; P:muscle organ development; P:muscle filament sliding; C:cytosol; C:actin cytoskeleton	-
UN000419	---NA---	48	0			0	-
UN000420	---NA---	57	0			0	-
UN000421	hip1_human ame: full=huntingtin-interacting protein 1 short=hip-1 ame: full=huntingtin-interacting protein i short=hip-i	213	3	7.13349e-52	0.62	15	P:clathrin coat assembly; F:phosphoinositide binding; C:membrane fraction; P:regulation of transcription, DNA-dependent; P:activation of caspase activity; C:Golgi apparatus; F:actin binding; F:clathrin binding; P:induction of apoptosis; P:positive regulation of receptor-mediated endocytosis; C:cytoskeleton; P:cell differentiation; C:clathrin coated vesicle membrane; C:nucleus; F:structural consti…	-
UN000422	---NA---	71	0			0	-
UN000423	---NA---	64	0			0	-
UN000424	ube2f_chick ame: full=nedd8-conjugating enzyme ube2f ame: full=nedd8 carrier protein ube2f ame: full=nedd8 protein ligase ube2f ame: full=nedd8-conjugating enzyme 2 ame: full=ubiquitin-conjugating enzyme e2 f	172	17	1.69452e-83	0.704118	24	F:endopeptidase activity; P:determination of adult lifespan; P:RNA interference; F:protein binding; P:cellular protein localization; P:CAAX-box protein maturation; P:pronuclear migration; P:positive regulation of growth rate; P:locomotion; P:protein processing; P:embryonic development ending in birth or egg hatching; P:morphogenesis of an epithelium; P:protein neddylation; F:ubiquitin-protein lig…	EC:6.3.2.19
UN000425	---NA---	106	0			0	-
UN000426	caf1b_chick ame: full=chromatin assembly factor 1 subunit b short=caf-1 subunit b ame: full=chromatin assembly factor i p60 subunit short=caf-i 60 kda subunit short=caf-i p60	291	16	2.02365e-139	0.573125	14	C:cytosol; P:DNA repair; C:CAF-1 complex; F:histone binding; P:cell cycle; C:nucleolus; P:regulation of transcription, DNA-dependent; P:DNA replication; C:centrosome; P:protein complex assembly; P:DNA replication-dependent nucleosome assembly; F:unfolded protein binding; C:nucleoplasm; F:chromatin binding	-
UN000427	---NA---	42	0			0	-
UN000428	---NA---	153	0			0	-
UN000429	ip6k2_rat ame: full=inositol hexakisphosphate kinase 2 short= 6 kinase 2 ame: full=p -uptake stimulator short=	85	3	1.57677e-14	0.98	11	P:type I interferon-mediated signaling pathway; P:negative regulation of cell growth; ; P:positive regulation of apoptosis; C:intermediate filament cytoskeleton; F:inositol trisphosphate 3-kinase activity; F:ATP binding; F:inositol hexakisphosphate 5-kinase activity; P:phosphoinositide phosphorylation; C:nucleoplasm;	EC:2.7.1.127; EC:2.7.4.21
UN000430	st17a_rabit ame: full=serine threonine-protein kinase 17a ame: full=dap kinase-related apoptosis-inducing protein kinase 1 short=rdrak1	261	18	1.42435e-85	0.708889	40	P:anoikis; C:intracellular organelle part; F:protein homodimerization activity; C:neuron projection; F:leucine zipper domain binding; C:sarcomere; P:synaptic transmission; P:cardiac muscle contraction; F:myosin light chain kinase activity; P:cardiac muscle tissue morphogenesis; ; P:intracellular protein kinase cascade; C:cell projection part; P:imaginal disc-derived leg morphogenesis; C:actin cyt…	EC:2.7.11.18; EC:2.7.11.17
UN000431	serc3_bovin ame: full=serine incorporator 3	164	14	1.09872e-33	0.565714	9	P:positive regulation of transferase activity; P:L-serine transport; F:protein binding; P:sphingolipid metabolic process; P:phosphatidylserine metabolic process; C:endoplasmic reticulum membrane; C:Golgi apparatus; F:L-serine transmembrane transporter activity; C:plasma membrane	-
UN000432	---NA---	61	0			0	-
UN000433	---NA---	119	0			0	-
UN000434	---NA---	40	0			0	-
UN000435	---NA---	40	0			0	-
UN000436	glbl2_mouse ame: full=beta-galactosidase-1-like protein 2 flags: precursor	150	14	9.57232e-49	0.519286	3	F:hydrolase activity, hydrolyzing O-glycosyl compounds; F:binding; P:metabolic process	EC:3.2.1.0
UN000437	---NA---	65	0			0	-
UN000438	---NA---	67	0			0	-
UN000439	---NA---	51	0			0	-
UN000440	esm1_mouse ame: full=endothelial cell-specific molecule 1 short=esm-1 flags: precursor	187	3	9.69582e-41	0.693333	2	P:angiogenesis; F:protein binding	-
UN000441	rm03_bovin ame: full=39s ribosomal protein mitochondrial short=l3mt short=mrp-l3	166	4	6.43183e-45	0.665	4	C:mitochondrial large ribosomal subunit; F:structural constituent of ribosome; F:RNA binding; P:translation	-
UN000442	---NA---	39	0			0	-
UN000443	arf3_rat ame: full=adp-ribosylation factor 3 ame: full=liver regeneration-related protein lrrg202	157	19	3.24778e-61	0.915789	22	F:receptor signaling protein activity; C:Golgi membrane; F:protein binding; P:viral reproduction; F:GTP binding; P:cellular copper ion homeostasis; P:GTP catabolic process; P:intracellular protein transport; C:cytosol; P:regulation of defense response to virus by virus; P:small GTPase mediated signal transduction; P:embryonic development ending in birth or egg hatching; F:transporter activity; P:…	-
UN000444	---NA---	25	0			0	-
UN000445	---NA---	47	0			0	-
UN000446	---NA---	59	0			0	-
UN000447	---NA---	59	0			0	-
UN000448	---NA---	35	0			0	-
UN000449	---NA---	44	0			0	-
UN000450	lmbl3_human ame: full=lethal malignant brain tumor-like protein 3 short=h-l mbt-like protein 3 short=l mbt-like protein 3 ame: full=mbt-1	139	15	1.60331e-38	0.730667	20	C:chromatin; C:nucleoplasm; P:negative regulation of transcription from RNA polymerase II promoter; F:zinc ion binding; F:SAM domain binding; P:regulation of megakaryocyte differentiation; C:actin cytoskeleton; F:protein self-association; P:spermatogenesis; F:nucleosomal histone binding; C:nucleolus; P:regulation of mitosis; F:identical protein binding; C:condensed chromosome; C:PRC1 complex; F:t…	-
UN000451	cata_ranru ame: full=catalase	51	1	1.12198e-07	0.71	1	F:oxidoreductase activity	-
UN000452	---NA---	54	0			0	-
UN000453	spt20_human ame: full=spermatogenesis-associated protein 20 ame: full=sperm-specific protein 411 short=ssp411 flags: precursor	243	3	1.34166e-71	0.596667	4	P:multicellular organismal process; P:cellular process; F:catalytic activity; P:developmental process	-
UN000454	---NA---	81	0			0	-
UN000455	---NA---	55	0			0	-
UN000456	n6mt2_chick ame: full=n -adenine-specific dna methyltransferase 2	214	7	3.00574e-74	0.721429	3	F:nucleic acid binding; F:methyltransferase activity; P:methylation	EC:2.1.1.0
UN000457	---NA---	33	0			0	-
UN000458	---NA---	73	0			0	-
UN000459	---NA---	68	0			0	-
UN000460	goga4_rat ame: full=golgin subfamily a member 4	83	1	3.20457e-07	0.65	0	-
UN000461	---NA---	48	0			0	-
UN000462	tolip_rat ame: full=toll-interacting protein	81	11	1.10318e-23	0.717273	18	C:cytosol; ; F:SUMO binding; P:cell-cell signaling; P:inflammatory response; C:interleukin-1 receptor complex; F:kinase binding; F:signal transducer activity; C:nuclear body; F:ubiquitin conjugating enzyme binding; F:ubiquitin protein ligase binding; F:interleukin-1, Type I receptor binding; P:positive regulation of protein sumoylation; C:interleukin-18 receptor complex; P:phosphorylation; C:peri…	-
UN000463	---NA---	75	0			0	-
UN000464	---NA---	86	0			0	-
UN000465	narf_rat ame: full=nuclear prelamin a recognition factor ame: full=iron-only hydrogenase-like protein 2 short=iop2	204	10	4.55568e-61	0.708	12	F:lamin binding; P:response to hypoxia; F:zinc ion binding; P:iron-sulfur cluster assembly; P:regulation of transcription, DNA-dependent; C:lamin filament; P:oxygen homeostasis; F:ubiquitin-protein ligase activity; F:protein kinase binding; P:neuroprotection; F:myosin binding; C:cytoplasm	EC:6.3.2.19
UN000466	---NA---	36	0			0	-
UN000467	---NA---	68	0			0	-
UN000468	fr1op_bovin ame: full=fgfr1 oncogene partner	259	3	5.99946e-28	0.803333	13	C:cytosol; P:G2/M transition of mitotic cell cycle; P:microtubule anchoring; C:centrosome; P:positive regulation of cell migration; P:positive regulation of cell growth; F:protein kinase binding; C:perinuclear region of cytoplasm; P:negative regulation of protein tyrosine kinase activity; P:positive regulation of cell proliferation; F:protein homodimerization activity; F:protein tyrosine kinase i…	-
UN000469	---NA---	87	0			0	-
UN000470	---NA---	164	0			0	-
UN000472	---NA---	98	0			0	-
UN000473	---NA---	100	0			0	-
UN000474	---NA---	30	0			0	-
UN000475	---NA---	45	0			0	-
UN000476	---NA---	172	0			0	-
UN000477	---NA---	39	0			0	-
UN000478	---NA---	97	0			0	-
UN000479	---NA---	66	0			0	-
UN000481	---NA---	81	0			0	-
UN000482	---NA---	31	0			0	-
UN000483	---NA---	46	0			0	-
UN000484	ubp32_human ame: full=ubiquitin carboxyl-terminal hydrolase 32 ame: full=deubiquitinating enzyme 32 ame: full=renal carcinoma antigen ny-ren-60 ame: full=ubiquitin thioesterase 32 ame: full=ubiquitin-specific-processing protease 32 flags: precursor	92	2	3.66355e-35	0.92	14	F:Rab GTPase activator activity; C:lysosome; P:ubiquitin-dependent protein catabolic process; F:ubiquitin thiolesterase activity; F:calmodulin binding; F:nucleic acid binding; F:calcium ion binding; P:regulation of vesicle-mediated transport; F:cysteine-type endopeptidase activity; F:ubiquitin-specific protease activity; C:recycling endosome; P:protein deubiquitination; C:Golgi apparatus; C:plasm…	EC:3.1.2.15; EC:3.4.22.0
UN000485	---NA---	77	0			0	-
UN000486	at5f1_ponab ame: full=atp synthase subunit mitochondrial short=atpase subunit b flags: precursor	122	6	8.77845e-29	0.658333	8	F:hydrogen ion transporting ATP synthase activity, rotational mechanism; C:mitochondrial proton-transporting ATP synthase complex, coupling factor F(o); P:ATP catabolic process; P:respiratory electron transport chain; P:mitochondrial ATP synthesis coupled proton transport; F:ATPase activity; F:protein binding; C:mitochondrial matrix	EC:3.6.1.3
UN000487	---NA---	27	0			0	-
UN000488	---NA---	93	0			0	-
UN000489	---NA---	54	0			0	-
UN000490	---NA---	88	0			0	-
UN000491	---NA---	22	0			0	-
UN000492	---NA---	43	0			0	-
UN000493	---NA---	24	0			0	-
UN000494	---NA---	32	0			0	-
UN000495	---NA---	32	0			0	-
UN000496	---NA---	68	0			0	-
UN000497	---NA---	77	0			0	-
UN000498	meg10_human ame: full=multiple epidermal growth factor-like domains protein 10 short=multiple egf-like domains protein 10 flags: precursor	96	2	9.23916e-23	0.735	2	C:membrane part; C:plasma membrane	-
UN000499	tf3c1_mouse ame: full=general transcription factor 3c polypeptide 1 ame: full=tf3c-alpha ame: full=tfiiic box b-binding subunit ame: full=transcription factor iiic 220 kda subunit short=tfiiic 220 kda subunit short=tfiiic220 ame: full=transcription factor iiic subunit alpha	134	2	9.90083e-41	0.91	4	C:transcription factor TFIIIC2 complex; P:transcription, DNA-dependent; F:DNA binding; C:ribonucleoprotein complex	-
UN000500	---NA---	26	0			0	-
UN000502	---NA---	55	0			0	-
UN000503	---NA---	81	0			0	-
UN000504	co1a1_bovin ame: full=collagen alpha-1 chain ame: full=alpha-1 type i collagen flags: precursor	566	14	3.0086e-59	0.368571	9	P:cellular response to stimulus; P:tissue development; P:skeletal system development; P:localization; P:cellular component organization; P:response to chemical stimulus; P:positive regulation of cellular process; P:organ morphogenesis; C:extracellular matrix	-
UN000505	---NA---	38	0			0	-
UN000506	---NA---	139	0			0	-
UN000507	---NA---	53	0			0	-
UN000508	---NA---	49	0			0	-
UN000509	---NA---	62	0			0	-
UN000510	---NA---	48	0			0	-
UN000511	---NA---	108	0			0	-
UN000512	---NA---	82	0			0	-
UN000513	---NA---	61	0			0	-
UN000514	---NA---	152	0			0	-
UN000515	zn711_mouse ame: full=zinc finger protein 711	76	1	2.93683e-21	0.79	3	P:positive regulation of transcription, DNA-dependent; F:sequence-specific DNA binding; C:nucleus	-
UN000516	---NA---	34	0			0	-
UN000517	---NA---	41	0			0	-
UN000519	---NA---	53	0			0	-
UN000520	ks6c1_human ame: full=ribosomal protein s6 kinase delta-1 short=s6k-delta-1 ame: full=52 kda ribosomal protein s6 kinase ame: full=ribosomal s6 kinase-like protein with two psk domains 118 kda protein ame: full=sphk1-binding protein	350	9	3.75766e-101	0.62	9	F:protein kinase activity; C:intracellular non-membrane-bounded organelle; C:early endosome; C:intracellular organelle part; F:protein binding; F:nucleotide binding; P:phosphorylation; P:signal transduction; C:ribonucleoprotein complex	-
UN000521	---NA---	74	0			0	-
UN000522	---NA---	46	0			0	-
UN000523	---NA---	47	0			0	-
UN000524	---NA---	58	0			0	-
UN000525	---NA---	123	0			0	-
UN000526	ylpm1_rat ame: full=ylp motif-containing protein 1 ame: full=nuclear protein zap3	122	3	1.95564e-28	0.756667	2	F:protein binding; C:nucleus	-
UN000527	---NA---	53	0			0	-
UN000528	---NA---	77	0			0	-
UN000529	kc1g3_rat ame: full=casein kinase i isoform gamma-3 short=cki-gamma 3	99	12	6.12243e-27	0.609167	12	C:cytosol; P:protein amino acid autophosphorylation; F:peptide binding; F:protein serine/threonine kinase activity; C:soluble fraction; F:glycoprotein binding; F:ATP binding; P:sphingolipid biosynthetic process; F:magnesium ion binding; F:phosphoprotein binding; P:signal transduction; P:small molecule metabolic process	EC:2.7.11.0
UN000530	---NA---	215	0			0	-
UN000531	---NA---	62	0			0	-
UN000532	myh11_rabit ame: full=myosin-11 ame: full=myosin heavy chain 11 ame: full=myosin heavy smooth muscle isoform ame: full=smmhc	141	16	6.83906e-69	0.90125	74	P:substrate-bound cell migration, cell extension; P:platelet formation; F:protein homodimerization activity; P:uropod organization; P:ventricular cardiac muscle cell development; P:meiotic spindle organization; P:neuromuscular process controlling balance; C:actomyosin contractile ring; F:microfilament motor activity; P:lateral ventricle development; P:actin filament-based movement; P:in utero emb…	-
UN000533	---NA---	110	0			0	-
UN000534	aplp2_human ame: full=amyloid-like protein 2 short=aplp-2 ame: full=apph ame: full=amyloid protein homolog ame: full=cdei box-binding protein short=cdebp flags: precursor	212	14	2.21089e-29	0.500714	26	P:gene expression; C:intracellular organelle part; P:apoptosis; P:regulation of cellular biosynthetic process; F:receptor binding; P:neuron projection development; C:cell projection part; P:cellular macromolecule metabolic process; P:anatomical structure morphogenesis; P:organ development; P:regulation of macromolecule metabolic process; C:plasma membrane; C:membrane part; P:regulation of primary…	-
UN000535	---NA---	62	0			0	-
UN000536	mp2k5_human ame: full=dual specificity mitogen-activated protein kinase kinase 5 short=map kinase kinase 5 short=mapkk 5 ame: full=mapk erk kinase 5 short=mek 5	124	4	3.75475e-56	0.81	29	F:protein tyrosine kinase activity; P:negative regulation of heterotypic cell-cell adhesion; P:negative regulation of interleukin-8 biosynthetic process; P:heart development; F:MAP kinase kinase activity; P:negative regulation of cell migration involved in sprouting angiogenesis; P:negative regulation of NF-kappaB transcription factor activity; F:metal ion binding; C:cytosol; P:nerve growth facto…	EC:2.7.10.0; EC:2.7.11.24
UN000537	---NA---	39	0			0	-
UN000538	---NA---	53	0			0	-
UN000539	elf1_bovin ame: full=ets-related transcription factor elf-1 ame: full=e74-like factor 1	181	2	2.32507e-28	0.675	9	F:protein binding; P:common-partner SMAD protein phosphorylation; P:negative regulation of T cell receptor signaling pathway; P:regulation of cytokine production; C:cuticular plate; P:positive regulation of transcription, DNA-dependent; P:SMAD protein nuclear translocation; C:plasma membrane; C:nucleus	-
UN000540	---NA---	84	0			0	-
UN000541	zf112_human ame: full=zinc finger protein 112 homolog short=zfp-112 ame: full=zinc finger protein 228	239	14	2.32212e-68	0.646429	6	F:nucleic acid binding; C:nucleolus; F:metal ion binding; P:transcription, DNA-dependent; P:multicellular organismal development; C:cytoplasm	-
UN000542	rg9d2_rat ame: full=rna (guanine-9-)-methyltransferase domain-containing protein 2	252	16	1.26027e-59	0.5575	1	F:transferase activity	-
UN000543	---NA---	58	0			0	-
UN000544	---NA---	147	0			0	-
UN000545	---NA---	76	0			0	-
UN000546	---NA---	85	0			0	-
UN000547	---NA---	61	0			0	-
UN000548	arp6_human ame: full=actin-related protein 6 short=harp6 ame: full=harpx	143	17	3.47018e-63	0.595294	9	P:cytoskeleton organization; P:transport; C:cytoskeletal part; C:actin cytoskeleton; C:cytoplasm; C:protein complex; P:embryonic development; P:cell cycle process; P:regulation of biological process	-
UN000549	---NA---	111	0			0	-
UN000550	parva_human ame: full=alpha-parvin ame: full=actopaxin ame: full=ch-ilkbp ame: full=calponin-like integrin-linked kinase-binding protein ame: full=matrix-remodeling-associated protein 2	142	7	6.38705e-54	0.811429	20	C:cytosol; P:cilium morphogenesis; C:M band; P:protein heterooligomerization; P:determination of adult lifespan; P:muscle thick filament assembly; C:protein complex; C:striated muscle dense body; P:cell-matrix adhesion; P:reproduction; ; C:focal adhesion; P:nematode larval development; F:actin binding; C:actin cytoskeleton; P:locomotion; P:cell junction assembly; P:embryonic development ending in…	-
UN000551	---NA---	111	0			0	-
UN000552	---NA---	49	0			0	-
UN000553	rad17_cerae ame: full=cell cycle checkpoint protein rad17	149	4	1.36341e-15	0.4975	8	F:binding; P:regulation of cellular metabolic process; C:nuclear lumen; P:DNA replication; C:intracellular non-membrane-bounded organelle; P:DNA integrity checkpoint; P:regulation of mitotic cell cycle; P:response to DNA damage stimulus	-
UN000554	par3_human ame: full=proteinase-activated receptor 3 short=par-3 ame: full=coagulation factor ii receptor-like 2 ame: full=thrombin receptor-like 2 flags: precursor	130	17	1.50933e-17	0.605294	71	P:positive regulation of eosinophil degranulation; P:activation of MAPKK activity; ; C:pseudopodium; P:positive regulation of JNK cascade; P:T cell activation during immune response; P:positive regulation of release of sequestered calcium ion into cytosol; ; P:connective tissue replacement during inflammatory response; P:positive regulation of toll-like receptor 3 signaling pathway; P:positive re…	EC:3.1.4.11
UN000555	---NA---	90	0			0	-
UN000556	irf2_chick ame: full=interferon regulatory factor 2 short=irf-2	62	16	1.97106e-25	0.8025	44	P:positive regulation of interleukin-10 biosynthetic process; C:focal adhesion; P:mammary gland epithelial cell differentiation; P:positive regulation of interleukin-12 production; P:positive regulation of interferon-gamma production; P:positive regulation of interleukin-13 biosynthetic process; C:cytosol; P:CD8-positive, alpha-beta T cell differentiation; P:positive regulation of interleukin-4 b…	-
UN000557	---NA---	57	0			0	-
UN000558	---NA---	45	0			0	-
UN000559	klp1_chlre ame: full=kinesin-like protein klp1	116	15	2.44121e-23	0.608	17	C:cilium; F:plus-end-directed microtubule motor activity; P:cell proliferation; C:nucleolus; C:cytosol; C:microtubule; F:microtubule binding; P:blood coagulation; C:centrosome; F:DNA binding; C:plus-end kinesin complex; P:cilium assembly; C:midbody; P:spindle assembly involved in mitosis; P:microtubule-based movement; P:centrosome separation; C:spindle pole	EC:3.6.4.4
UN000560	---NA---	64	0			0	-
UN000561	---NA---	148	0			0	-
UN000562	---NA---	32	0			0	-
UN000563	---NA---	99	0			0	-
UN000564	---NA---	46	0			0	-
UN000565	---NA---	63	0			0	-
UN000566	cds1_human ame: full=phosphatidate cytidylyltransferase 1 ame: full=cdp-dag synthase 1 ame: full=cdp-dg synthase 1 ame: full=cdp-diacylglycerol synthase 1 short=cds 1 ame: full=cdp-diglyceride pyrophosphorylase 1 ame: full=cdp-diglyceride synthase 1 ame: full=ctp:phosphatidate cytidylyltransferase 1	176	11	5.82413e-66	0.7	16	P:CDP-diacylglycerol biosynthetic process; P:determination of adult lifespan; C:integral to membrane; C:mitochondrial inner membrane; P:growth; P:glycosylation; F:diacylglycerol cholinephosphotransferase activity; P:phototransduction; P:reproduction; P:phosphatidylinositol biosynthetic process; P:nematode larval development; P:locomotion; P:CDP-choline pathway; F:phosphatidate cytidylyltransferas…	EC:2.7.8.2; EC:2.7.7.41
UN000567	ctbp2_rat ame: full=c-terminal-binding protein 2 short= 2	208	17	5.26574e-52	0.707647	24	P:white fat cell differentiation; P:negative regulation of transcription from RNA polymerase II promoter; F:NAD or NADH binding; P:negative regulation of histone H4 acetylation; F:protein C-terminus binding; P:viral genome replication; C:transcriptional repressor complex; P:regulation of transcription by chromatin organization; C:cytoplasm; C:nucleolus; P:negative regulation of cell proliferation…	EC:1.1.1.0
UN000568	ergi3_mouse ame: full=endoplasmic reticulum-golgi intermediate compartment protein 3 ame: full=serologically defined breast cancer antigen ny-br-84 homolog	254	15	4.62999e-110	0.637333	5	C:endoplasmic reticulum membrane; C:Golgi apparatus; C:ER-Golgi intermediate compartment membrane; P:vesicle-mediated transport; C:integral to membrane	-
UN000569	dcp1b_ponab ame: full=mrna-decapping enzyme 1b	114	6	6.66313e-37	0.798333	10	C:cytosol; C:cytoplasmic mRNA processing body; C:transcription factor complex; F:identical protein binding; P:transforming growth factor beta receptor signaling pathway; F:transcription factor binding; P:positive regulation of transcription, DNA-dependent; F:hydrolase activity; P:nuclear-transcribed mRNA catabolic process, nonsense-mediated decay; P:exonucleolytic nuclear-transcribed mRNA catabol…	-
UN000570	mpdz_human ame: full=multiple pdz domain protein ame: full=multi-pdz domain protein 1	139	17	6.73613e-37	0.661765	77	C:cytoplasmic vesicle; P:embryonic skeletal system morphogenesis; C:dendritic shaft; P:synaptic vesicle maturation; P:positive regulation of actin filament polymerization; P:reproductive structure development; C:synaptosome; ; P:regulation of long-term neuronal synaptic plasticity; P:membrane raft organization; C:tight junction; P:neuromuscular process controlling balance; C:apical plasma membran…	-
UN000571	---NA---	78	0			0	-
UN000572	---NA---	55	0			0	-
UN000573	---NA---	70	0			0	-
UN000574	---NA---	51	0			0	-
UN000575	gcp3_mouse ame: full=gamma-tubulin complex component 3 short=gcp-3	171	4	2.91486e-67	0.7775	8	F:structural constituent of cytoskeleton; P:G2/M transition of mitotic cell cycle; P:single fertilization; C:cytosol; P:microtubule nucleation; F:gamma-tubulin binding; C:polar microtubule; C:centriole	-
UN000576	lyst_human ame: full=lysosomal-trafficking regulator ame: full=beige homolog	116	3	1.21156e-22	0.626667	21	P:microtubule-based process; F:protein binding; P:mast cell secretory granule organization; P:natural killer cell mediated cytotoxicity; P:defense response to protozoan; P:lysosome organization; C:microtubule cytoskeleton; P:neutrophil mediated immunity; P:melanosome organization; P:defense response to virus; P:defense response to bacterium; P:phospholipid homeostasis; C:cytosol; P:secretion of l…	-
UN000577	nek4_mouse ame: full=serine threonine-protein kinase nek4 ame: full=never in mitosis a-related kinase 4 short= -related protein kinase 4 ame: full=serine threonine-protein kinase 2	131	1	2.09201e-30	0.71	4	F:binding; F:kinase activity; P:cellular process; C:nucleus	-
UN000578	---NA---	56	0			0	-
UN000579	---NA---	51	0			0	-
UN000581	---NA---	38	0			0	-
UN000582	pdrg1_mouse ame: full=p53 and dna damage-regulated protein 1	132	4	9.66009e-36	0.72	1	C:cytoplasm	-
UN000583	---NA---	110	0			0	-
UN000584	zdh16_mouse ame: full=probable palmitoyltransferase zdhhc16 ame: full=ablphilin-2 ame: full=zinc finger dhhc domain-containing protein 16 short=dhhc-16	162	17	2.83071e-58	0.523529	5	P:cellular process; C:intracellular membrane-bounded organelle; F:transferase activity; C:cytoplasmic part; C:membrane	-
UN000585	---NA---	45	0			0	-
UN000586	rl34_aedtr ame: full=60s ribosomal protein l34	109	20	2.74291e-43	0.707	13	P:translational initiation; P:viral transcription; F:RNA binding; C:nucleolus; F:structural constituent of ribosome; P:translational elongation; C:vacuolar membrane; P:ribosome biogenesis; P:translational termination; C:chloroplast; P:SRP-dependent cotranslational protein targeting to membrane; C:cytosolic large ribosomal subunit; P:nuclear-transcribed mRNA catabolic process, nonsense-mediated de…	-
UN000587	---NA---	52	0			0	-
UN000588	adtrp_mouse ame: full=androgen-dependent tpf1-regulating protein	103	6	1.07096e-18	0.566667	7	C:integral to membrane; C:membrane; C:plasma membrane; F:protein binding; F:molecular_function; P:biological_process; C:cellular_component
UN000589	---NA---	35	0			0	-
UN000590	glci1_mouse ame: full=glucocorticoid-induced transcript 1 protein ame: full=glucocorticoid-induced gene 18 protein ame: full=testhymin ame: full=thymocyte spermatocyte selection protein 1	139	4	1.61076e-22	0.5875	2	F:protein binding; C:cytoplasm	-
UN000591	---NA---	51	0			0	-
UN000592	cy24a_rat ame: full=cytochrome b-245 light chain ame: full=cytochrome b alpha chain ame: full=cytochrome b558 subunit alpha ame: full=neutrophil cytochrome b 22 kda polypeptide ame: full=superoxide-generating nadph oxidase light chain subunit ame: full=p22 phagocyte b-cytochrome ame: full=p22-phox short=p22phox	145	7	3.43483e-45	0.661429	3	F:binding; C:cell part; P:cellular metabolic process	-
UN000593	---NA---	35	0			0	-
UN000594	---NA---	44	0			0	-
UN000595	u513_xentr ame: full=transmembrane protein 205	115	5	8.41938e-24	0.606	5	C:integral to membrane; C:membrane; F:molecular_function; P:biological_process; C:cellular_component
UN000596	---NA---	148	0			0	-
UN000597	---NA---	87	0			0	-
UN000598	---NA---	90	0			0	-
UN000599	---NA---	81	0			0	-
UN000600	msl1_human ame: full=male-specific lethal 1 homolog short=msl-1 ame: full=male-specific lethal 1-like 1 short=msl1-like 1 ame: full=male-specific lethal-1 homolog 1	342	1	7.87612e-104	0.68	3	C:nucleolus; ; P:histone H4-K16 acetylation	-
UN000601	---NA---	112	0			0	-
UN000602	dcup_danre ame: full=uroporphyrinogen decarboxylase short=upd short=uro-d	105	14	1.21155e-30	0.66	17	P:response to mercury ion; C:cytosol; F:ferrous iron binding; P:heme biosynthetic process; C:microtubule cytoskeleton; C:nucleolus; P:response to ethanol; P:liver development; P:response to iron ion; P:response to fungicide; F:uroporphyrinogen decarboxylase activity; P:response to organic cyclic substance; P:cellular response to arsenic; P:response to estradiol stimulus; P:uroporphyrinogen III me…	EC:4.1.1.37
UN000603	clh_rat ame: full=clathrin heavy chain 1	79	5	7.46315e-12	0.768	21	P:axon guidance; F:signal transducer activity; P:negative regulation of epidermal growth factor receptor signaling pathway; P:transferrin transport; C:trans-Golgi network; F:structural molecule activity; P:nerve growth factor receptor signaling pathway; C:cytoplasmic vesicle membrane; F:protein binding; P:intracellular protein transport; C:cytosol; C:coated pit; C:spindle; P:receptor internalizat…	-
UN000604	---NA---	52	0			0	-
UN000606	lrc59_rat ame: full=leucine-rich repeat-containing protein 59 ame: full=protein p34	243	14	1.13842e-62	0.650714	7	C:integral to membrane; C:mitochondrial nucleoid; C:microsome; P:nuclear-transcribed mRNA catabolic process, deadenylation-dependent decay; P:mRNA processing; C:endoplasmic reticulum membrane; F:hydrolase activity	-
UN000607	---NA---	66	0			0	-
UN000608	nenf_bovin ame: full=neudesin ame: full=neuron-derived neurotrophic factor ame: full=scirp10-related protein ame: full=spinal cord injury-related protein 10 flags: precursor	84	4	9.59612e-12	0.725	4	C:extracellular space; F:growth factor activity; F:heme binding; P:positive regulation of MAPKKK cascade	-
UN000609	a33_plewa ame: full=zinc-binding protein a33	249	16	2.41729e-39	0.60375	7	C:cytoplasm; F:actin binding; F:identical protein binding; P:inflammatory response; C:microtubule associated complex; P:regulation of cellular process; C:nucleus	-
UN000610	---NA---	61	0			0	-
UN000611	---NA---	120	0			0	-
UN000612	---NA---	106	0			0	-
UN000613	---NA---	38	0			0	-
UN000614	scub1_mouse ame: full=signal cub and egf-like domain-containing protein 1 flags: precursor	106	16	1.91887e-44	0.67875	23	C:microfibril; P:skeletal system development; P:protein heterooligomerization; F:extracellular matrix binding; C:basement membrane; P:negative regulation of BMP signaling pathway; P:regulation of biological quality; P:heart development; C:secretory granule; P:somitogenesis; P:blood circulation; F:extracellular matrix structural constituent; C:extracellular space; P:muscle organ development; F:cal…	-
UN000615	---NA---	99	0			0	-
UN000616	---NA---	80	0			0	-
UN000617	---NA---	52	0			0	-
UN000618	---NA---	84	0			0	-
UN000619	sesn3_mouse ame: full=sestrin-3	160	9	5.1923e-25	0.733333	5	P:negative regulation of cell proliferation; C:cytoplasm; P:response to DNA damage stimulus; C:nucleus; P:cell cycle arrest	-
UN000620	sec_arath ame: full=probable udp-n-acetylglucosamine--peptide n-acetylglucosaminyltransferase sec ame: full=protein secret agent	191	7	8.42148e-11	0.431429	9	P:response to chemical stimulus; P:histone modification; F:transferase activity; P:signal transduction; P:positive regulation of cellular process; C:intracellular organelle part; F:binding; C:cytoplasmic part; C:nucleus	-
UN000621	---NA---	56	0			0	-
UN000622	rpa1_mouse ame: full=dna-directed rna polymerase i subunit rpa1 short=rna polymerase i subunit a1 ame: full=dna-directed rna polymerase i largest subunit ame: full=dna-directed rna polymerase i subunit a ame: full=rna polymerase i 194 kda subunit short=rpa194	81	6	2.36939e-34	0.8	5	F:DNA-directed RNA polymerase activity; P:rRNA transcription; F:DNA binding; C:DNA-directed RNA polymerase I complex; F:zinc ion binding	EC:2.7.7.6
UN000623	wdr37_ponab ame: full=wd repeat-containing protein 37	128	2	1.41308e-39	0.73	3	F:molecular_function; P:biological_process; C:cellular_component
UN000624	nog1_human ame: full=nucleolar gtp-binding protein 1 ame: full=chronic renal failure gene protein ame: full=gtp-binding protein ngb	85	14	4.58769e-14	0.914286	24	P:negative regulation of DNA replication; P:reproduction; P:negative regulation of cell migration; F:protein binding; F:ferrous iron transmembrane transporter activity; P:ferrous iron transport; P:positive regulation of growth rate; C:nuclear membrane; P:protein stabilization; F:GTP binding; C:integral to membrane; P:GTP catabolic process; C:Golgi apparatus; P:regulation of cyclin-dependent prote…	-
UN000625	---NA---	60	0			0	-
UN000626	ddx58_human ame: full=probable atp-dependent rna helicase ddx58 ame: full=dead box protein 58 ame: full=retinoic acid-inducible gene 1 protein short=rig-1 ame: full=retinoic acid-inducible gene i protein short=rig-i	177	3	1.68134e-28	0.576667	14	P:positive regulation of defense response to virus by host; F:zinc ion binding; P:positive regulation of transcription factor activity; F:hydrolase activity; C:cytosol; P:positive regulation of interferon-beta production; P:detection of virus; F:identical protein binding; P:negative regulation of type I interferon production; P:positive regulation of interferon-alpha production; P:positive regula…	-
UN000627	ndus1_ponpy ame: full=nadh-ubiquinone oxidoreductase 75 kda mitochondrial ame: full=complex i-75kd short=ci-75kd flags: precursor	234	6	5.58251e-11	0.97	14	P:transport; P:ATP metabolic process; F:2 iron, 2 sulfur cluster binding; F:NADH dehydrogenase (ubiquinone) activity; C:mitochondrial respiratory chain complex I; P:apoptosis; F:metal ion binding; ; F:electron carrier activity; P:regulation of mitochondrial membrane potential; C:mitochondrial intermembrane space; F:4 iron, 4 sulfur cluster binding; P:mitochondrial electron transport, NADH to ubiq…	EC:1.6.5.3
UN000628	tm216_bovin ame: full=transmembrane protein 216	107	6	2.6872e-22	0.711667	4	P:cilium morphogenesis; C:integral to membrane; C:microtubule basal body;	-
UN000629	vgfr1_chick ame: full=vascular endothelial growth factor receptor 1 short=vegfr-1 flags: precursor	171	15	3.15059e-29	0.516667	44	P:positive regulation of fibroblast proliferation; P:male gonad development; P:activation of MAPKK activity; ; P:signal transmission via phosphorylation event; P:positive regulation of multicellular organismal process; P:lymph vessel development; P:positive regulation of cell migration; ; P:calcium ion homeostasis; F:identical protein binding; P:negative regulation of apoptosis; P:chemotaxis; P:c…	-
UN000630	---NA---	47	0			0	-
UN000631	narf_rat ame: full=nuclear prelamin a recognition factor ame: full=iron-only hydrogenase-like protein 2 short=iop2	102	10	1.26342e-35	0.681	12	F:lamin binding; P:response to hypoxia; F:zinc ion binding; P:iron-sulfur cluster assembly; P:regulation of transcription, DNA-dependent; C:lamin filament; P:oxygen homeostasis; F:ubiquitin-protein ligase activity; F:protein kinase binding; P:neuroprotection; F:myosin binding; C:cytoplasm	EC:6.3.2.19
UN000632	---NA---	164	0			0	-
UN000633	---NA---	172	0			0	-
UN000634	---NA---	24	0			0	-
UN000635	my18a_human ame: full=unconventional myosin-xviiia ame: full=molecule associated with jak3 n-terminus short=majn ame: full=myosin containing a pdz domain	318	17	6.97103e-136	0.593529	47	C:unconventional myosin complex; P:platelet formation; F:protein homodimerization activity; C:actomyosin contractile ring; F:microfilament motor activity; P:actin filament-based movement; C:growth cone; C:immunological synapse; P:brain development; P:actin cytoskeleton reorganization; F:actin-dependent ATPase activity; C:cytosol; P:protein transport; P:cell cycle process; F:protein anchor; P:card…	-
UN000636	---NA---	24	0			0	-
UN000637	---NA---	28	0			0	-
UN000638	rb18b_danre ame: full=ras-related protein rab-18-b flags: precursor	180	17	4.29401e-51	0.696471	26	C:transport vesicle membrane; F:phosphatidylinositol-4,5-bisphosphate binding; P:regulation of cell proliferation; P:response to organic substance; C:cell projection membrane; F:GTP binding; P:protein transport; P:GTP catabolic process; P:exocytosis; C:coated pit; P:brain development; P:small GTPase mediated signal transduction; P:embryonic development ending in birth or egg hatching; P:eye devel…	-
UN000639	zn618_human ame: full=zinc finger protein 618	133	2	5.83923e-33	0.645	1	F:binding	-
UN000640	rhg44_mouse ame: full=rho gtpase-activating protein 44 ame: full=rho-type gtpase-activating protein rich2 ame: full= interacting with cip4 homologs protein 2 short=rich-2	152	3	7.98472e-22	0.673333	8	C:insoluble fraction; C:cytosol; C:cell junction; P:actin filament organization; P:calcium ion-dependent exocytosis; F:protein binding; P:regulation of small GTPase mediated signal transduction; C:membrane	-
UN000641	---NA---	121	0			0	-
UN000642	---NA---	95	0			0	-
UN000643	arrd3_human ame: full=arrestin domain-containing protein 3 ame: full=tbp-2-like inducible membrane protein short=tlimp	172	6	9.80225e-15	0.833333	9	P:transcription, DNA-dependent; P:response to organic substance; ; C:cytosol; F:ubiquitin protein ligase binding; P:negative regulation of cell division; P:keratinocyte differentiation; P:cellular response to tumor cell; P:innate immune response	-
UN000644	---NA---	49	0			0	-
UN000645	---NA---	77	0			0	-
UN000646	at11a_human ame: full=probable phospholipid-transporting atpase ih ame: full=atpase is ame: full=atpase class vi type 11a	137	19	5.75387e-33	0.641053	19	P:phospholipid translocation; C:chloroplast envelope; C:recycling endosome; F:protein binding; P:aminophospholipid transport; C:integral to membrane; P:cation transport; C:organelle membrane; F:magnesium ion binding; P:ion transmembrane transport; F:phospholipid-translocating ATPase activity; C:plasmodesma; C:endomembrane system; C:endoplasmic reticulum; P:ATP catabolic process; C:plasma membrane…	EC:3.6.3.1
UN000647	aim1_human ame: full=absent in melanoma 1 protein ame: full=beta gamma crystallin domain-containing protein 1	104	18	1.75533e-29	0.592222	2	F:identical protein binding; P:eye development	-
UN000648	---NA---	175	0			0	-
UN000649	---NA---	137	0			0	-
UN000651	---NA---	63	0			0	-
UN000652	---NA---	57	0			0	-
UN000654	---NA---	29	0			0	-
UN000655	---NA---	45	0			0	-
UN000656	pigh_human ame: full=phosphatidylinositol n-acetylglucosaminyltransferase subunit h ame: full=phosphatidylinositol-glycan biosynthesis class h protein short=pig-h	110	3	2.02728e-38	0.823333	7	P:C-terminal protein lipidation; C:mitochondrion; C:nucleolus; F:phosphatidylinositol N-acetylglucosaminyltransferase activity; P:preassembly of GPI anchor in ER membrane; C:glycosylphosphatidylinositol-N-acetylglucosaminyltransferase (GPI-GnT) complex; C:endoplasmic reticulum membrane	EC:2.4.1.198
UN000657	rm23_danre ame: full=39s ribosomal protein mitochondrial short=l23mt short=mrp-l23	153	9	2.86155e-67	0.714444	11	P:translation; C:mitochondrial large ribosomal subunit; P:positive regulation of growth rate; F:RNA binding; F:structural constituent of ribosome; P:hermaphrodite genitalia development; P:nematode larval development; F:nucleotide binding; P:receptor-mediated endocytosis; P:morphogenesis of an epithelium; P:embryonic development ending in birth or egg hatching	-
UN000659	---NA---	87	0			0	-
UN000660	---NA---	29	0			0	-
UN000661	---NA---	75	0			0	-
UN000662	---NA---	26	0			0	-
UN000663	wdr41_mouse ame: full=wd repeat-containing protein 41	89	1	4.53214e-25	0.77	3	F:molecular_function; P:biological_process; C:cellular_component
UN000664	---NA---	55	0			0	-
UN000665	---NA---	64	0			0	-
UN000666	---NA---	24	0			0	-
UN000667	ipyr_mouse ame: full=inorganic pyrophosphatase ame: full=pyrophosphate phospho-hydrolase short=ppase	127	18	4.68829e-59	0.822222	8	C:soluble fraction; C:hyphal cell wall; F:magnesium ion binding; F:inorganic diphosphatase activity; P:tRNA aminoacylation for protein translation; C:cytosol; C:mitochondrion; P:diphosphate metabolic process	EC:3.6.1.1
UN000670	grpe1_rat ame: full= protein homolog mitochondrial ame: full=mt- #1 flags: precursor	179	16	3.68304e-71	0.7175	12	P:positive regulation of growth rate; F:adenyl-nucleotide exchange factor activity; P:protein folding; P:protein import into mitochondrial matrix; F:chaperone binding; P:nematode larval development; C:mitochondrial matrix; F:unfolded protein binding; P:receptor-mediated endocytosis; F:protein homodimerization activity; P:regulation of catalytic activity; P:embryonic development ending in birth or…	-
UN000671	---NA---	140	0			0	-
UN000672	hbp1_ponab ame: full=hmg box-containing protein 1 ame: full=hmg box transcription factor 1 ame: full=high mobility group box transcription factor 1	58	5	2.2872e-13	0.772	7	P:cell cycle arrest; P:Wnt receptor signaling pathway; P:positive regulation of potassium ion transport; P:regulation of transcription, DNA-dependent; F:DNA binding; F:protein binding; C:nucleus	-
UN000673	---NA---	43	0			0	-
UN000674	kprb_bovin ame: full=phosphoribosyl pyrophosphate synthase-associated protein 2 short=prpp synthase-associated protein 2	328	17	4.46022e-117	0.791765	16	P:ribonucleoside monophosphate biosynthetic process; C:cytosol; P:urate biosynthetic process; ; P:purine nucleotide biosynthetic process; C:soluble fraction; F:kinase binding; P:hypoxanthine biosynthetic process; P:5-phosphoribose 1-diphosphate biosynthetic process; F:enzyme inhibitor activity; F:ATP binding; P:nervous system development; P:negative regulation of kinase activity; F:magnesium ion …	EC:2.7.6.1
UN000675	---NA---	78	0			0	-
UN000676	---NA---	38	0			0	-
UN000677	---NA---	49	0			0	-
UN000678	angp2_bovin ame: full=angiopoietin-2 short=ang-2 flags: precursor	76	16	2.74243e-27	0.79875	51	P:positive regulation of peptidyl-serine phosphorylation; P:negative regulation of angiogenesis; P:hemopoiesis; P:negative regulation of cell-substrate adhesion; P:in utero embryonic development; P:negative regulation of vascular permeability; P:positive regulation of ERK1 and ERK2 cascade; P:activation of transmembrane receptor protein tyrosine kinase activity; P:response to glucose stimulus; P:…	-
UN000679	---NA---	52	0			0	-
UN000680	---NA---	65	0			0	-
UN000681	cdk14_calja ame: full=cyclin-dependent kinase 14 ame: full=cell division protein kinase 14	75	4	5.18792e-26	0.94	11	C:cytosol; P:protein amino acid phosphorylation; P:G2/M transition of mitotic cell cycle; C:cytoplasmic cyclin-dependent protein kinase holoenzyme complex; P:cell division; F:ATP binding; P:regulation of Wnt receptor signaling pathway through beta-catenin; F:cyclin-dependent protein kinase activity; F:cyclin binding; C:nucleus; C:plasma membrane	EC:2.7.11.22
UN000682	---NA---	144	0			0	-
UN000683	pmp22_human ame: full=peripheral myelin protein 22 short=pmp-22 ame: full=growth arrest-specific protein 3 short=gas-3	83	11	8.9891e-18	0.575455	10	P:myelination; C:tight junction; C:integral to membrane; C:peroxisomal membrane; P:negative regulation of cell proliferation; C:compact myelin; P:peripheral nervous system development; P:synaptic transmission; F:protein binding; P:negative regulation of neuron projection development	-
UN000684	---NA---	72	0			0	-
UN000685	---NA---	42	0			0	-
UN000686	gale_mouse ame: full=udp-glucose 4-epimerase ame: full=galactowaldenase ame: full=udp-galactose 4-epimerase	288	19	9.89402e-131	0.768421	7	P:galactose catabolic process; P:cell wall biogenesis; F:UDP-glucose 4-epimerase activity; F:coenzyme binding; C:cytosol; F:protein homodimerization activity; F:nucleotide binding	EC:5.1.3.2
UN000687	---NA---	34	0			0	-
UN000688	mast4_mouse ame: full=microtubule-associated serine threonine-protein kinase 4	136	9	5.56786e-44	0.716667	13	F:microtubule binding; P:protein amino acid phosphorylation; C:microtubule cytoskeleton; P:intracellular protein kinase cascade; F:protein serine/threonine kinase activity; P:spermatid differentiation; P:cytoskeleton organization; F:phosphatase binding; F:ATP binding; F:magnesium ion binding; C:cytoplasm; P:regulation of interleukin-12 biosynthetic process; C:membrane	EC:2.7.11.0
UN000689	---NA---	50	0			0	-
UN000690	ncf1_bovin ame: full=neutrophil cytosol factor 1 short=ncf-1 ame: full=47 kda neutrophil oxidase factor ame: full=ncf-47k ame: full=neutrophil nadph oxidase factor 1 ame: full=p47-phox	187	9	6.91633e-55	0.61	17	P:skeletal system development; P:response to fungus; F:phosphoinositide binding; P:protein targeting to membrane; P:neutrophil mediated killing of symbiont cell; C:cytoplasm; P:organ development; P:cell communication; F:protein domain specific binding; C:protein complex; P:cellular component organization; P:cell differentiation; P:regulation of cellular process; C:intracellular organelle; P:super…	-
UN000691	athl1_mouse ame: full=acid trehalase-like protein 1	162	1	5.19478e-36	0.66	1	F:catalytic activity	-
UN000692	ferm1_ponab ame: full=fermitin family homolog 1 ame: full=kindlin-1 ame: full=unc-112-related protein 1	150	10	2.89554e-29	0.64	28	C:focal adhesion; F:integrin binding; F:cell adhesion molecule binding; P:integrin activation; P:determination of adult lifespan; P:reproduction; F:structural molecule activity; P:cell-matrix adhesion; P:keratinocyte migration; C:filamentous actin; P:receptor-mediated endocytosis; P:keratinocyte proliferation; P:platelet aggregation; P:muscle organ development; P:regulation of cell-cell adhesion …	-
UN000693	---NA---	81	0			0	-
UN000694	---NA---	121	0			0	-
UN000695	K0753_MOUSERecName: Full=Uncharacterized protein KIAA0753	135	1	5.64052e-12	0.63	0	-
UN000696	---NA---	51	0			0	-
UN000697	---NA---	38	0			0	-
UN000698	---NA---	154	0			0	-
UN000699	---NA---	45	0			0	-
UN000700	ndua1_crigr ame: full=nadh dehydrogenase 1 alpha subcomplex subunit 1 ame: full=complex i-mwfe short=ci-mwfe ame: full=nadh-ubiquinone oxidoreductase mwfe subunit	70	6	3.775e-24	0.795	6	P:mitochondrial electron transport, NADH to ubiquinone; F:NADH dehydrogenase (ubiquinone) activity; P:small molecule metabolic process; P:transport; C:mitochondrial respiratory chain complex I; C:integral to membrane	EC:1.6.5.3
UN000701	tbc12_mouse ame: full=tbc1 domain family member 12	230	11	1.29008e-113	0.625455	3	P:cellular process; F:Rab GTPase activator activity; C:intracellular	-
UN000702	---NA---	61	0			0	-
UN000703	---NA---	78	0			0	-
UN000704	---NA---	48	0			0	-
UN000705	---NA---	67	0			0	-
UN000706	---NA---	123	0			0	-
UN000707	---NA---	116	0			0	-
UN000708	wdr75_human ame: full=wd repeat-containing protein 75	238	3	6.14729e-21	0.853333	3	C:nucleolus; P:metabolic process; F:catalytic activity	-
UN000709	---NA---	161	0			0	-
UN000710	---NA---	73	0			0	-
UN000711	dph2_rat ame: full=diphthamide biosynthesis protein 2 ame: full=dph2 homolog	219	12	7.82054e-49	0.5775	2	C:cytoplasm; P:peptidyl-diphthamide biosynthetic process from peptidyl-histidine
UN000712	---NA---	41	0			0	-
UN000713	---NA---	35	0			0	-
UN000714	hif1a_chick ame: full=hypoxia-inducible factor 1-alpha short=hif-1-alpha short=hif1-alpha	66	17	4.21447e-31	0.851176	91	F:protein kinase binding; P:epithelial to mesenchymal transition; P:hypothalamus cell differentiation; P:connective tissue replacement during inflammatory response; F:histone acetyltransferase binding; P:B-1 B cell homeostasis; F:RNA polymerase II transcription factor activity, enhancer binding; P:positive regulation of glycolysis; F:protein complex binding; P:collagen metabolic process; P:hemogl…	-
UN000716	ccd80_chick ame: full=coiled-coil domain-containing protein 80 ame: full=equarin flags: precursor	122	3	2.71623e-46	0.94	6	F:heparin binding; P:positive regulation of cell-substrate adhesion; C:interstitial matrix; P:extracellular matrix organization; C:basement membrane; F:fibronectin binding	-
UN000718	s6a11_rat ame: full=sodium- and chloride-dependent gaba transporter 3 short=gat-3 ame: full=solute carrier family 6 member 11	82	17	1.94122e-20	0.771176	27	F:taurine binding; P:sodium ion export; P:dopamine transport; F:taurine:sodium symporter activity; P:cellular hyperosmotic response; P:neurotransmitter secretion; C:membrane fraction; P:response to organic substance; F:neurotransmitter binding; C:cytoplasm; F:gamma-aminobutyric acid:sodium symporter activity; F:beta-alanine transmembrane transporter activity; P:L-amino acid transport; P:beta-alan…	-
UN000721	---NA---	28	0			0	-
UN000722	---NA---	30	0			0	-
UN000723	---NA---	74	0			0	-
UN000724	vatb_manse ame: full=v-type proton atpase subunit b short=v-atpase subunit b ame: full=vacuolar proton pump subunit b	307	19	9.36597e-106	0.968421	40	F:hydrogen-exporting ATPase activity, phosphorylative mechanism; P:ATP hydrolysis coupled proton transport; P:apoptosis; P:nematode larval development; C:apical plasma membrane; P:cell-cell adhesion; C:cytosol; P:calcium ion homeostasis; C:basolateral plasma membrane; P:sensory perception of sound; C:endomembrane system; P:ATP catabolic process; P:ossification; C:chloroplast envelope; F:proton-tr…	EC:3.6.3.6
UN000725	---NA---	95	0			0	-
UN000726	defi6_mouse ame: full=differentially expressed in fdcp 6 short=def-6 ame: full=irf4-binding protein ame: full=swap-70-like adapter of t-cells	327	9	4.87395e-140	0.648889	14	P:cell activation; C:cell leading edge; P:immune system development; F:phospholipid binding; C:cell projection; C:plasma membrane; P:positive regulation of biological process; C:cytoplasm; F:protein binding; P:cell surface receptor linked signaling pathway; P:regulation of biological quality; P:somatic cell DNA recombination; P:actin cytoskeleton organization; C:nucleus	-
UN000727	---NA---	67	0			0	-
UN000728	xkr8_gasac ame: full=xk-related protein 8	400	20	2.51076e-67	0.517	5	C:integral to membrane; C:membrane; F:molecular_function; P:biological_process; C:cellular_component
UN000729	---NA---	59	0			0	-
UN000730	kat2a_human ame: full=histone acetyltransferase kat2a ame: full=general control of amino acid synthesis protein 5-like 2 ame: full=histone acetyltransferase gcn5 short= 5 ame: full=lysine acetyltransferase 2a ame: full=staf97	211	12	1.69451e-106	0.730833	49	C:A band; P:root morphogenesis; P:neural tube closure; P:histone deubiquitination; P:in utero embryonic development; P:response to salicylic acid stimulus; P:metencephalon development; C:chromatin remodeling complex; P:regulation of glucosinolate biosynthetic process; P:midbrain development; F:cyclin-dependent protein kinase inhibitor activity; P:defense response to fungus; F:lysine N-acetyltrans…	EC:2.3.1.32
UN000731	zn644_human ame: full=zinc finger protein 644 ame: full=zinc finger motif enhancer-binding protein 2 short=zep-2	138	1	6.16745e-11	0.44	6	F:metal ion binding; P:regulation of transcription, DNA-dependent; F:zinc ion binding; C:nucleus; C:intracellular; F:DNA binding
UN000732	ddx6_mouse ame: full=probable atp-dependent rna helicase ddx6 ame: full=atp-dependent rna helicase p54 ame: full=dead box protein 6 ame: full=oncogene rck homolog	293	11	3.71285e-157	0.904545	13	C:stress granule; F:RNA binding; F:ATP-dependent RNA helicase activity; P:regulation of translation; C:RNA-induced silencing complex; C:cytoplasmic mRNA processing body; P:ATP catabolic process; F:ATP binding; F:protein binding; P:multicellular organismal development; P:mRNA processing; C:nucleoplasm; P:mRNA transport	-
UN000733	---NA---	51	0			0	-
UN000734	---NA---	91	0			0	-
UN000735	---NA---	75	0			0	-
UN000736	---NA---	44	0			0	-
UN000737	---NA---	69	0			0	-
UN000738	---NA---	36	0			0	-
UN000739	psde_human ame: full=26s proteasome non-atpase regulatory subunit 14 ame: full=26s proteasome regulatory subunit rpn11 ame: full=26s proteasome-associated pad1 homolog 1	132	20	5.86057e-33	0.8345	53	P:viral reproduction; P:negative regulation of ubiquitin-protein ligase activity during mitotic cell cycle; P:nematode larval development; P:antigen processing and presentation of exogenous peptide antigen via MHC class I, TAP-dependent; P:oocyte anterior/posterior axis specification; P:M/G1 transition of mitotic cell cycle; P:compound eye photoreceptor cell differentiation; F:translation initiat…	EC:3.1.2.15
UN000740	---NA---	53	0			0	-
UN000741	---NA---	129	0			0	-
UN000742	---NA---	61	0			0	-
UN000743	---NA---	141	0			0	-
UN000744	---NA---	70	0			0	-
UN000745	trm2a_human ame: full=trna (uracil-5-)-methyltransferase homolog a ame: full= tiny fragments locus 9c protein	157	2	1.28905e-25	0.625	5	F:RNA binding; F:nucleotide binding; P:RNA processing; F:RNA methyltransferase activity; F:nucleic acid binding
UN000746	---NA---	98	0			0	-
UN000747	---NA---	49	0			0	-
UN000748	---NA---	32	0			0	-
UN000749	ccnd1_danre ame: full=g1 s-specific cyclin-d1	56	9	5.66654e-12	0.722222	39	P:positive regulation of protein amino acid phosphorylation; P:camera-type eye morphogenesis; P:Wnt receptor signaling pathway through beta-catenin; C:nucleoplasm; P:lactation; P:response to X-ray; P:G1 phase of mitotic cell cycle; C:membrane; P:negative regulation of epithelial cell differentiation; P:response to magnesium ion; F:protein kinase binding; P:response to organic nitrogen; P:response…	-
UN000750	tnr1b_human ame: full=tumor necrosis factor receptor superfamily member 1b ame: full=tumor necrosis factor receptor 2 short=tnf-r2 ame: full=tumor necrosis factor receptor type ii short=tnf-rii short=tnfr-ii ame: full=p75 ame: full=p80 tnf-alpha receptor ame: cd_antigen=cd120b ame: inn=etanercept contains: ame: full=tumor necrosis factor receptor superfamily member membrane form contains: ame: fu…	176	20	8.52787e-17	0.45	33	P:hemopoietic or lymphoid organ development; P:cellular response to hyperoxia; P:protein complex assembly; F:kinase binding; P:cellular nitrogen compound metabolic process; F:identical protein binding; P:cellular response to mechanical stimulus; P:response to organic substance; P:coenzyme metabolic process; C:Golgi apparatus; P:negative regulation of cellular process; P:water-soluble vitamin meta…	EC:2.3.1.85
UN000751	---NA---	116	0			0	-
UN000752	---NA---	66	0			0	-
UN000753	---NA---	20	0			0	-
UN000754	crem_canfa ame: full=camp-responsive element modulator	118	7	3.05963e-26	0.611429	29	P:transforming growth factor beta receptor signaling pathway; P:MyD88-independent toll-like receptor signaling pathway; P:positive regulation of RNA polymerase II transcriptional preinitiation complex assembly; F:cAMP response element binding; P:positive regulation of transforming growth factor-beta3 production; F:double-stranded DNA binding; ; P:transmembrane receptor protein tyrosine kinase sig…	-
UN000755	---NA---	56	0			0	-
UN000756	---NA---	43	0			0	-
UN000757	---NA---	71	0			0	-
UN000758	pth2_bovin ame: full=peptidyl-trna hydrolase mitochondrial short=pth 2 ame: full=bcl-2 inhibitor of transcription flags: precursor	122	12	3.31268e-52	0.721667	3	P:apoptosis; F:aminoacyl-tRNA hydrolase activity; C:mitochondrion	EC:3.1.1.29
UN000759	---NA---	53	0			0	-
UN000760	---NA---	171	0			0	-
UN000761	---NA---	130	0			0	-
UN000762	mcm3a_human ame: full=80 kda mcm3-associated protein ame: full=protein ganp	182	1	8.1398e-13	0.44	7	P:DNA replication; C:cytoplasm; F:nucleotide binding; C:cytosol; P:protein import into nucleus; C:nucleus; F:DNA binding
UN000763	sept5_mouse ame: full=septin-5 ame: full=cell division control-related protein 1 short=cdcrel-1 ame: full=peanut-like protein 1	64	15	3.84351e-24	0.742	29	P:positive regulation of apoptosis; F:GTP binding; P:cell morphogenesis; C:synaptosome; P:sperm mitochondrion organization; P:brain development; F:structural molecule activity; ; P:positive regulation of protein ubiquitination; P:synaptic vesicle targeting; C:plasma membrane; P:sperm capacitation; C:septin complex; P:cytokinesis; C:mitochondrion; F:protein binding; C:stress fiber; C:cilium; P:cel…	-
UN000764	flot1_ponab ame: full=flotillin-1	107	13	4.55189e-46	0.858462	17	C:acrosomal membrane; P:axon guidance; C:integral to membrane; F:ionotropic glutamate receptor binding; C:signalosome; C:endocytic vesicle; C:cell surface; C:endosome; C:membrane fraction; C:centriolar satellite; C:melanosome; C:flotillin complex; P:endocytosis; P:regulation of Rho protein signal transduction; C:sarcolemma; F:structural molecule activity;	-
UN000765	cetn1_bovin ame: full=centrin-1	137	20	5.71398e-57	0.853	25	P:centriole replication; C:centriole; F:ATP-dependent helicase activity; P:spermatogenesis; F:calcium ion binding; P:regulation of cytokinesis; C:cytosol; C:intermediate filament cytoskeleton; F:nucleic acid binding; F:microtubule binding; P:nucleotide-excision repair; F:G-protein beta/gamma-subunit binding; ; P:mitosis; C:photoreceptor connecting cilium; F:heterotrimeric G-protein binding; P:cel…	-
UN000766	---NA---	64	0			0	-
UN000767	gcp4_human ame: full=gamma-tubulin complex component 4 short=gcp-4 short=hgcp4 ame: full=gamma-ring complex protein 76 kda short=h76p short=hgrip76	292	5	5.72222e-142	0.66	9	F:structural constituent of cytoskeleton; P:protein complex assembly; P:G2/M transition of mitotic cell cycle; C:centrosome; C:spindle pole; C:cytosol; P:microtubule nucleation; C:gamma-tubulin ring complex; C:microtubule	-
UN000768	vato_bovin ame: full=v-type proton atpase 21 kda proteolipid subunit short=v-atpase 21 kda proteolipid subunit ame: full=vacuolar proton pump 21 kda proteolipid subunit	121	5	6.07247e-46	0.636	10	P:insulin receptor signaling pathway; F:hydrogen ion transmembrane transporter activity; C:integral to membrane; P:cellular iron ion homeostasis; C:vacuolar membrane; C:proton-transporting V-type ATPase complex; P:transferrin transport; C:endosome membrane; P:ion transmembrane transport; P:proton transport	-
UN000770	rab5c_bovin ame: full=ras-related protein rab-5c	70	17	9.27662e-31	0.861176	43	P:regulation of endocytosis; C:membrane raft; C:vacuolar membrane; ; C:recycling endosome; F:GTP-dependent protein binding; P:vacuolar transport; P:positive gravitropism; P:endosome organization; C:synaptosome; C:melanosome; F:GTP binding; P:protein transport; P:GTP catabolic process; P:positive regulation of exocytosis; C:dendrite; C:ruffle; P:positive regulation of smooth muscle cell proliferat…	-
UN000771	---NA---	65	0			0	-
UN000772	---NA---	223	0			0	-
UN000773	ret4_xenla ame: full=retinol-binding protein 4 ame: full=plasma retinol-binding protein short=prbp flags: precursor	120	12	3.15143e-15	0.720833	36	P:positive regulation of insulin secretion; P:embryonic retina morphogenesis in camera-type eye; P:protein complex assembly; P:positive regulation of immunoglobulin secretion; P:response to insulin stimulus; P:uterus development; P:embryonic organ morphogenesis; P:urinary bladder development; P:heart trabecula formation; F:receptor binding; F:retinol binding; P:retinol transport; C:extracellular …	-
UN000774	---NA---	68	0			0	-
UN000775	---NA---	79	0			0	-
UN000776	---NA---	56	0			0	-
UN000777	CG044_HUMANRecName: Full=Uncharacterized protein C7orf44	137	1	1.67801e-24	0.64	2	C:integral to membrane; C:membrane
UN000778	---NA---	30	0			0	-
UN000779	tt39b_xenla ame: full=tetratricopeptide repeat protein 39b short=tpr repeat protein 39b	325	14	1.95995e-141	0.592143	2	F:binding; P:response to DNA damage stimulus	-
UN000780	---NA---	99	0			0	-
UN000781	aph1a_mouse ame: full=gamma-secretase subunit aph-1a short=aph-1a ame: full=aph-1alpha	140	10	2.14883e-46	0.729	17	P:Notch signaling pathway; C:transport vesicle; P:nerve growth factor receptor signaling pathway; F:alkaline phosphatase activity; F:protein binding; P:metanephros development; P:positive regulation of catalytic activity; C:endoplasmic reticulum membrane; P:membrane protein intracellular domain proteolysis; P:induction of apoptosis by extracellular signals; P:membrane protein ectodomain proteolys…	EC:3.1.3.1; EC:3.4.23.0
UN000782	---NA---	55	0			0	-
UN000783	---NA---	60	0			0	-
UN000784	aplf_human ame: full=aprataxin and pnk-like factor ame: full=apurinic-apyrimidinic endonuclease aplf ame: full=pnk and aptx-like fha domain-containing protein ame: full=xrcc1-interacting protein 1	132	2	1.44351e-31	0.67	8	P:single strand break repair; F:protein binding; F:3'-5' exonuclease activity; P:double-strand break repair; C:nucleus; F:DNA-(apurinic or apyrimidinic site) lyase activity; F:endodeoxyribonuclease activity; F:nucleotide binding	EC:4.2.99.18
UN000785	---NA---	29	0			0	-
UN000786	ilf3_human ame: full=interleukin enhancer-binding factor 3 ame: full=double-stranded rna-binding protein 76 short=drbp76 ame: full=m-phase phosphoprotein 4 short=mpp4 ame: full=nuclear factor associated with dsrna short=nfar ame: full=nuclear factor of activated t-cells 90 kda short=nf-at-90 ame: full=translational control protein 80 short=tcp80	377	14	3.29319e-130	0.69	14	F:mRNA 5'-UTR binding; F:protein binding; P:regulation of transcription from RNA polymerase II promoter; C:polysome; P:spermatogenesis; P:negative regulation of transcription, DNA-dependent; C:nucleolus; P:M phase; F:DNA regulatory region binding; F:sequence-specific DNA binding; P:cell differentiation; F:double-stranded RNA binding; P:positive regulation of transcription, DNA-dependent; C:mitoch…	-
UN000787	dyst_human ame: full=dystonin ame: full=230 kda bullous pemphigoid antigen ame: full=230 240 kda bullous pemphigoid antigen ame: full=bullous pemphigoid antigen 1 short=bpa short=bullous pemphigoid antigen ame: full=dystonia musculorum protein ame: full=hemidesmosomal plaque protein	187	11	8.51367e-29	0.572727	38	P:maintenance of cell polarity; C:hemidesmosome; C:focal adhesion; F:protein homodimerization activity; P:retrograde axon cargo transport; P:apoptosis; P:tissue development; C:axon part; P:intermediate filament cytoskeleton organization; F:protein C-terminus binding; P:regulation of microtubule polymerization or depolymerization; P:cell motility; C:H zone; F:integrin binding; C:basement membrane;…	-
UN000788	---NA---	106	0			0	-
UN000789	---NA---	61	0			0	-
UN000790	---NA---	42	0			0	-
UN000791	---NA---	31	0			0	-
UN000792	---NA---	70	0			0	-
UN000793	cno_human ame: full=protein cappuccino homolog	126	3	2.96767e-37	0.753333	5	P:cellular membrane organization; C:cytosol; P:melanosome organization; F:protein binding; P:post-Golgi vesicle-mediated transport	-
UN000794	---NA---	29	0			0	-
UN000795	pgfrl_macfa ame: full=platelet-derived growth factor receptor-like protein short=pdgfr-like protein flags: precursor	145	6	4.65309e-34	0.721667	9	P:anatomical structure morphogenesis; F:platelet activating factor receptor activity; F:protein binding; ; P:vasculature development; C:cell part; P:positive regulation of intracellular protein kinase cascade; ; F:platelet-derived growth factor beta-receptor activity	-
UN000796	---NA---	42	0			0	-
UN000797	---NA---	55	0			0	-
UN000799	kif3b_human ame: full=kinesin-like protein kif3b ame: full=hh0048 ame: full=microtubule plus end-directed kinesin motor 3b	161	17	2.3692e-33	0.711765	27	P:protein complex localization; P:endoderm development; F:phosphatidylinositol-3-phosphate binding; F:plus-end-directed microtubule motor activity; ; F:phosphatidylinositol-3,4,5-trisphosphate binding; ; F:Rab GTPase binding; P:protein transport; P:epidermal growth factor receptor signaling pathway; ; C:microtubule; P:receptor catabolic process; P:flagellum assembly; C:early endosome; F:Rho GTPas…	EC:3.6.4.4
UN000800	---NA---	51	0			0	-
UN000801	---NA---	42	0			0	-
UN000802	rent2_human ame: full=regulator of nonsense transcripts 2 ame: full=nonsense mrna reducing factor 2 ame: full=up-frameshift suppressor 2 homolog short=hupf2	208	2	2.0611e-64	0.695	6	P:nuclear-transcribed mRNA catabolic process, nonsense-mediated decay; C:exon-exon junction complex; P:mRNA export from nucleus; F:protein binding; P:gene expression; C:cytosol	-
UN000803	---NA---	65	0			0	-
UN000804	---NA---	78	0			0	-
UN000805	rab8a_canfa ame: full=ras-related protein rab-8a ame: full=oncogene c-mel flags: precursor	180	15	7.24002e-91	0.934667	26	C:nonmotile primary cilium; C:recycling endosome; C:trans-Golgi network; C:cytoplasmic vesicle membrane; P:Golgi vesicle fusion to target membrane; P:cell adhesion; P:adherens junction organization; C:membrane fraction; P:vesicle docking during exocytosis; P:positive regulation of cell projection organization; F:TPR domain binding; F:GTP binding; P:GTP catabolic process; C:extrinsic to plasma mem…	-
UN000806	---NA---	53	0			0	-
UN000808	---NA---	45	0			0	-
UN000809	---NA---	83	0			0	-
UN000810	---NA---	122	0			0	-
UN000811	---NA---	32	0			0	-
UN000812	---NA---	58	0			0	-
UN000813	---NA---	36	0			0	-
UN000814	psd11_mouse ame: full=26s proteasome non-atpase regulatory subunit 11 ame: full=26s proteasome regulatory subunit rpn6 ame: full=26s proteasome regulatory subunit s9 ame: full=26s proteasome regulatory subunit	89	2	1.41541e-10	1	16	P:protein polyubiquitination; C:nucleoplasm; P:regulation of cellular amino acid metabolic process; P:positive regulation of ubiquitin-protein ligase activity during mitotic cell cycle; P:regulation of apoptosis; P:gene expression; P:viral reproduction; P:negative regulation of ubiquitin-protein ligase activity during mitotic cell cycle; C:cytosol; P:antigen processing and presentation of exogeno…	-
UN000815	cln5_human ame: full=ceroid-lipofuscinosis neuronal protein 5 short=protein cln5 flags: precursor	117	2	2.26645e-37	0.77	10	C:lysosomal membrane; C:integral to membrane; P:brain development; P:lysosomal lumen acidification; P:neuron maturation; F:protein binding; C:perinuclear region of cytoplasm; P:protein catabolic process; C:endoplasmic reticulum; C:Golgi apparatus	-
UN000816	---NA---	73	0			0	-
UN000817	---NA---	93	0			0	-
UN000818	ndrg3_human ame: full=protein ndrg3	96	14	1.01914e-29	0.753571	22	C:recycling endosome membrane; P:pronephros development; F:Rab GTPase binding; F:gamma-tubulin binding; F:cadherin binding; C:cell-cell adherens junction; P:spermatogenesis; P:myelin maintenance in the peripheral nervous system; C:microtubule; P:heart looping; F:microtubule binding; P:cellular response to hypoxia; C:centrosome; P:negative regulation of cell growth; P:response to metal ion; P:mast…	-
UN000819	stc2_mouse ame: full=stanniocalcin-2 short=stc-2 flags: precursor	182	14	3.85874e-55	0.656429	17	P:cellular response to hypoxia; P:ossification; P:cell-cell signaling; P:embryo implantation; P:cellular response to cAMP; P:cellular response to glucocorticoid stimulus; P:cellular calcium ion homeostasis; C:extracellular space; P:response to peptide hormone stimulus; P:response to organic cyclic substance; P:cell surface receptor linked signaling pathway; P:decidualization; C:apical plasma memb…	-
UN000821	---NA---	48	0			0	-
UN000822	dcam_xenla ame: full=s-adenosylmethionine decarboxylase proenzyme short= etdc short=samdc contains: ame: full=s-adenosylmethionine decarboxylase alpha chain contains: ame: full=s-adenosylmethionine decarboxylase beta chain flags: precursor	215	18	6.9488e-95	0.613889	7	P:spermine biosynthetic process; P:dendrite development; P:in utero embryonic development; F:adenosylmethionine decarboxylase activity; P:spermidine biosynthetic process; P:locomotion; P:axonal fasciculation	EC:4.1.1.50
UN000823	gbf1_crigr ame: full=golgi-specific brefeldin a-resistance guanine nucleotide exchange factor 1 short=bfa-resistant gef 1	249	3	1.00622e-69	0.656667	18	C:Golgi membrane; P:cell adhesion; P:cytokinesis by cell plate formation; P:cellular cell wall organization; P:basipetal auxin transport; P:unidimensional cell growth; P:establishment of planar polarity; F:GTP:GDP antiporter activity; P:root hair cell differentiation; P:post-Golgi vesicle-mediated transport; P:regulation of cellular process; P:retrograde vesicle-mediated transport, Golgi to ER; F…	-
UN000824	tti1_human ame: full=telo2-interacting protein 1 homolog ame: full=protein smg10	186	2	1.6286e-48	0.695	1	F:protein binding	-
UN000825	---NA---	36	0			0	-
UN000826	sep11_macfa ame: full=septin-11	123	14	1.0938e-63	0.949286	16	C:cell junction; P:protein heterooligomerization; P:cytokinesis; P:cell cycle; C:midbody; C:synaptic vesicle; C:dendritic spine; C:septin complex; C:stress fiber; C:cleavage furrow; F:protein binding; C:spindle; P:interspecies interaction between organisms; C:condensed chromosome kinetochore; C:axon terminus; F:GTP binding	-
UN000827	nipbl_mouse ame: full=nipped-b-like protein ame: full=delangin homolog ame: full=scc2 homolog	198	2	6.60553e-46	0.73	31	P:negative regulation of transcription from RNA polymerase II promoter; P:regulation of developmental growth; P:sensory perception of sound; F:histone deacetylase binding; P:metanephros development; P:cellular protein localization; P:outflow tract morphogenesis; P:response to DNA damage stimulus; F:protein C-terminus binding; P:positive regulation of multicellular organism growth; F:chromo shadow…	-
UN000828	---NA---	26	0			0	-
UN000829	rae1l_danre ame: full=mrna export factor ame: full=rae1 protein homolog ame: full=mrna-associated protein mrnp 41	68	8	1.14085e-28	0.925	14	P:transmembrane transport; F:microtubule binding; F:RNA binding; C:nuclear outer membrane; C:cytoskeleton; P:cellular response to organic cyclic substance; P:carbohydrate metabolic process; C:nuclear pore; P:cytokine-mediated signaling pathway; P:mRNA export from nucleus; P:viral reproduction; P:small molecule metabolic process; P:regulation of glucose transport; C:cytoplasm	-
UN000830	---NA---	41	0			0	-
UN000831	---NA---	33	0			0	-
UN000832	---NA---	37	0			0	-
UN000833	2aba_rat ame: full=serine threonine-protein phosphatase 2a 55 kda regulatory subunit b alpha isoform ame: full=pp2a subunit b isoform b55-alpha ame: full=pp2a subunit b isoform bra ame: full=pp2a subunit b isoform pr55-alpha ame: full=pp2a subunit b isoform r2-alpha ame: full=pp2a subunit b isoform alpha	92	19	1.48738e-36	0.877895	28	P:nuclear-transcribed mRNA catabolic process, nonsense-mediated decay; P:sensory organ development; C:nucleoplasm; F:phosphatidate phosphatase activity; P:maintenance of neuroblast polarity; P:gene expression; P:Wnt receptor signaling pathway; C:protein phosphatase type 2A complex; C:membrane fraction; P:positive regulation of neuron apoptosis; P:cell division; C:cytosol; C:mitochondrial outer me…	EC:3.1.3.4
UN000834	---NA---	46	0			0	-
UN000835	---NA---	156	0			0	-
UN000836	bmp7_mouse ame: full=bone morphogenetic protein 7 short=bmp-7 ame: full=osteogenic protein 1 short=op-1 flags: precursor	169	15	3.35719e-44	0.646667	59	P:immune response; ; P:epithelial to mesenchymal transition; P:embryonic organ morphogenesis; F:BMP receptor binding; P:negative regulation of mitosis; P:negative regulation of phosphorylation; P:embryonic development ending in birth or egg hatching; P:appendage morphogenesis; P:ureteric bud development; F:protein heterodimerization activity; P:positive regulation of bone mineralization; P:metane…	-
UN000837	---NA---	30	0			0	-
UN000838	peli1_human ame: full=e3 ubiquitin-protein ligase pellino homolog 1 short=pellino-1 ame: full=pellino-related intracellular-signaling molecule	183	7	1.14674e-83	0.831429	20	P:positive regulation of protein amino acid phosphorylation; P:response to lipopolysaccharide; F:kinase regulator activity; F:protein binding; C:membrane; P:Toll signaling pathway; P:positive regulation of toll-like receptor 3 signaling pathway; P:positive regulation of protein ubiquitination; P:toll-like receptor 2 signaling pathway; C:cytosol; P:positive regulation of cytokine production; P:pos…	EC:6.3.2.19
UN000839	---NA---	71	0			0	-
UN000840	---NA---	131	0			0	-
UN000841	---NA---	82	0			0	-
UN000842	---NA---	48	0			0	-
UN000843	---NA---	56	0			0	-
UN000844	---NA---	60	0			0	-
UN000845	---NA---	42	0			0	-
UN000846	alg11_mouse ame: full=gdp-man:man c -pp-dol alpha- -mannosyltransferase ame: full=asparagine-linked glycosylation protein 11 homolog ame: full=glycolipid 2-alpha-mannosyltransferase	163	17	1.7069e-63	0.684118	4	C:endoplasmic reticulum membrane; F:glycolipid 2-alpha-mannosyltransferase activity; P:biosynthetic process; C:integral to membrane	EC:2.4.1.131
UN000847	---NA---	69	0			0	-
UN000848	---NA---	73	0			0	-
UN000849	---NA---	90	0			0	-
UN000850	---NA---	150	0			0	-
UN000851	titin_mouse ame: full=titin ame: full=connectin	149	12	3.93942e-39	0.603333	43	F:protein tyrosine kinase activity; P:regulation of Rho protein signal transduction; F:ankyrin binding; F:protein serine/threonine kinase activity; P:in utero embryonic development; F:Rho guanyl-nucleotide exchange factor activity; C:striated muscle thin filament; P:positive regulation of ATPase activity; P:skeletal muscle thin filament assembly; P:cardiac muscle tissue morphogenesis; P:forward l…	EC:2.7.10.0; EC:2.7.11.0
UN000853	---NA---	69	0			0	-
UN000855	---NA---	75	0			0	-
UN000856	---NA---	74	0			0	-
UN000858	rir2_danre ame: full=ribonucleoside-diphosphate reductase subunit m2 ame: full=ribonucleotide reductase protein r2 class i ame: full=ribonucleotide reductase small chain ame: full=ribonucleotide reductase small subunit	154	15	5.61557e-31	0.771333	24	F:transition metal ion binding; C:nucleoplasm; F:protein binding; P:pyrimidine base metabolic process; P:negative regulation of apoptosis; P:kidney development; P:deoxyribonucleoside triphosphate metabolic process; P:renal system process; P:protein heterotetramerization; C:nucleolus; F:ribonucleoside-diphosphate reductase activity; C:cytosol; P:positive regulation of cell proliferation; C:nuclear…	EC:1.17.4.1
UN000859	---NA---	48	0			0	-
UN000860	---NA---	94	0			0	-
UN000861	---NA---	24	0			0	-
UN000862	tnni1_rat ame: full=troponin slow skeletal muscle ame: full=troponin slow-twitch isoform	175	20	3.08475e-19	0.5945	17	P:regulation of muscle contraction; P:ventricular cardiac muscle tissue morphogenesis; F:protein kinase binding; F:troponin T binding; P:cardiac muscle contraction; P:skeletal muscle contraction; P:muscle filament sliding; F:calcium-dependent protein binding; C:cytosol; F:actin binding; F:protein domain specific binding; C:troponin complex; F:troponin C binding; P:positive regulation of transcrip…	-
UN000863	---NA---	42	0			0	-
UN000864	---NA---	32	0			0	-
UN000865	---NA---	81	0			0	-
UN000866	gpat3_human ame: full=glycerol-3-phosphate acyltransferase 3 short=gpat-3 ame: full=1-acylglycerol-3-phosphate o-acyltransferase 9 short=1-agp acyltransferase 9 short=1-agpat 9 ame: full=acyl- :glycerol-3-phosphate acyltransferase 3 short=hgpat3 ame: full=lung cancer metastasis-associated protein 1 ame: full=lysophosphatidic acid acyltransferase theta short=lpaat-theta ame: full=mag-1	299	4	3.30285e-100	0.7725	14	P:fatty acid metabolic process; P:lactation; C:integral to endoplasmic reticulum membrane; P:phosphatidylcholine biosynthetic process; P:acyl-CoA metabolic process; C:membrane fraction; P:glandular epithelial cell maturation; F:acyl-[acyl-carrier-protein]-UDP-N-acetylglucosamine O-acyltransferase activity; F:1-acylglycerol-3-phosphate O-acyltransferase activity; P:triglyceride biosynthetic proces…	EC:2.3.1.129; EC:2.3.1.51; EC:2.3.1.15
UN000867	---NA---	49	0			0	-
UN000868	---NA---	58	0			0	-
UN000869	---NA---	61	0			0	-
UN000870	---NA---	88	0			0	-
UN000871	rl5_bommo ame: full=60s ribosomal protein l5	90	18	3.80675e-40	0.832778	18	P:nuclear-transcribed mRNA catabolic process, nonsense-mediated decay; P:translational termination; P:translational initiation; F:protein binding; P:positive regulation of growth rate; F:5S rRNA binding; P:translational elongation; P:ribosomal large subunit biogenesis; C:cytosolic large ribosomal subunit; C:nucleolus; P:embryonic development ending in birth or egg hatching; P:nematode larval deve…	-
UN000872	---NA---	52	0			0	-
UN000873	---NA---	103	0			0	-
UN000874	---NA---	128	0			0	-
UN000875	---NA---	69	0			0	-
UN000876	antr1_rat ame: full=anthrax toxin receptor 1 flags: precursor	138	6	3.83626e-37	0.751667	10	F:metal ion binding; C:lamellipodium membrane; P:substrate adhesion-dependent cell spreading; F:transmembrane receptor activity; F:collagen binding; P:reproductive process; P:actin cytoskeleton reorganization; F:actin filament binding; C:integral to membrane; C:filopodium membrane	-
UN000877	---NA---	39	0			0	-
UN000878	---NA---	38	0			0	-
UN000879	sytl2_mouse ame: full=synaptotagmin-like protein 2 ame: full=exophilin-4	132	1	7.21408e-07	0.61	0	-
UN000880	---NA---	62	0			0	-
UN000881	---NA---	81	0			0	-
UN000882	brd7_ponab ame: full=bromodomain-containing protein 7	149	4	3.71293e-13	0.8925	15	F:p53 binding; F:transcription corepressor activity; P:regulation of transcription from RNA polymerase II promoter; P:Wnt receptor signaling pathway; P:negative regulation of transcription, DNA-dependent; C:cytoplasm; P:negative regulation of cell proliferation; F:DNA regulatory region binding; ; F:transcription coactivator activity; P:positive regulation of transcription, DNA-dependent; F:transc…	-
UN000883	---NA---	105	0			0	-
UN000884	dhx57_human ame: full= atp-dependent rna helicase dhx57 ame: full=deah box protein 57	124	14	6.85865e-50	0.582143	12	P:cellular macromolecule metabolic process; F:zinc ion binding; F:ATP-dependent helicase activity; P:nucleic acid metabolic process; P:regulation of gene expression; F:nucleic acid binding; P:meiosis; P:small molecule metabolic process; P:gamete generation; C:intracellular non-membrane-bounded organelle; F:ATP binding; C:mitochondrion	-
UN000885	ine_drome ame: full=sodium- and chloride-dependent gaba transporter ine ame: full=protein inebriated ame: full=protein receptor oscillation a	311	15	4.48317e-71	0.640667	40	C:cell surface; F:neurotransmitter binding; P:perineurial glial growth; C:synaptosome; P:response to lead ion; P:negative regulation of synaptic transmission, GABAergic; P:gland development; P:dopamine metabolic process; F:receptor binding; F:gamma-aminobutyric acid:sodium symporter activity; P:response to organic nitrogen; P:positive regulation of gamma-aminobutyric acid secretion; P:neurotransm…	-
UN000886	---NA---	24	0			0	-
UN000887	clk2_human ame: full=dual specificity protein kinase clk2 ame: full=cdc-like kinase 2	117	4	5.62143e-12	0.6225	8	P:regulation of RNA splicing; P:protein amino acid autophosphorylation; P:peptidyl-tyrosine phosphorylation; F:protein serine/threonine kinase activity; P:response to ionizing radiation; F:protein tyrosine kinase activity; F:protein binding; C:nucleus	EC:2.7.11.0; EC:2.7.10.0
UN000888	---NA---	97	0			0	-
UN000889	b3gt2_ponab ame: full=beta- -galactosyltransferase 2 short=beta- - ase 2 short=beta3gal-t2 short=beta3 2 ame: full=udp-galactose:2-acetamido-2-deoxy-d-glucose 3beta-galactosyltransferase 2	81	3	3.80038e-16	0.693333	2	F:transferase activity, transferring glycosyl groups; C:membrane	-
UN000890	---NA---	65	0			0	-
UN000891	---NA---	39	0			0	-
UN000892	cp13a_danre ame: full=upf0585 protein c16orf13 homolog a	206	6	7.6707e-64	0.728333	3	F:molecular_function; P:biological_process; C:cellular_component
UN000893	---NA---	49	0			0	-
UN000895	fxr1_xentr ame: full=fragile x mental retardation syndrome-related protein 1 homolog ame: full= xr1p	191	8	8.11912e-22	0.51625	8	P:cellular process; F:RNA binding; C:intracellular non-membrane-bounded organelle; C:organelle part; P:organ development; C:cytoplasm; C:nucleus; P:muscle structure development	-
UN000896	---NA---	57	0			0	-
UN000897	---NA---	67	0			0	-
UN000898	---NA---	63	0			0	-
UN000899	---NA---	88	0			0	-
UN000900	---NA---	98	0			0	-
UN000902	---NA---	77	0			0	-
UN000903	---NA---	107	0			0	-
UN000904	---NA---	51	0			0	-
UN000905	---NA---	71	0			0	-
UN000906	---NA---	34	0			0	-
UN000907	---NA---	105	0			0	-
UN000908	---NA---	59	0			0	-
UN000909	---NA---	130	0			0	-
UN000910	---NA---	49	0			0	-
UN000911	hvcm_hetfr ame: full=ig heavy chain c membrane-bound form ame: full=clone 3050	85	7	1.42282e-23	0.815714	2	F:antigen binding; C:membrane	-
UN000912	---NA---	38	0			0	-
UN000913	plcg1_human ame: full=1-phosphatidylinositol- -bisphosphate phosphodiesterase gamma-1 ame: full=plc-148 ame: full=phosphoinositide phospholipase c-gamma-1 ame: full=phospholipase c-ii short=plc-ii ame: full=phospholipase c-gamma-1 short=plc-gamma-1	169	6	9.43909e-47	0.713333	45	P:response to gravity; P:regulation of gene expression; C:neuron projection; P:in utero embryonic development; F:phosphoinositide phospholipase C activity; P:lipid catabolic process; P:axon guidance; P:response to hydrogen peroxide; F:transmembrane receptor protein tyrosine kinase activity; P:cellular response to epidermal growth factor stimulus; P:response to organic nitrogen; P:negative regulat…	EC:3.1.4.11; EC:2.7.10.1
UN000914	---NA---	71	0			0	-
UN000915	al1a2_human ame: full=retinal dehydrogenase 2 short=raldh 2 short= 2 ame: full=aldehyde dehydrogenase family 1 member a2 ame: full=retinaldehyde-specific dehydrogenase type 2 short=raldh	171	18	1.10508e-74	0.823889	50	P:positive regulation of apoptosis; F:thyroid hormone binding; P:retinoic acid biosynthetic process; F:protein homodimerization activity; P:pancreas development; P:xenobiotic metabolic process; F:benzaldehyde dehydrogenase (NAD+) activity; P:ethanol oxidation; P:positive regulation of cell proliferation; P:protein homotetramerization; P:midgut development; P:face development; P:anterior/posterior…	EC:1.2.1.28; EC:1.2.1.36; EC:1.2.1.5
UN000917	tfb1m_rat ame: full=dimethyladenosine transferase mitochondrial ame: full=mitochondrial 12s rrna dimethylase 1 ame: full=mitochondrial transcription factor b1 short=mttfb1 ame: full=s-adenosylmethionine-6-n n -adenosyl dimethyltransferase 1 flags: precursor	117	11	1.12222e-44	0.714545	5	P:rRNA methylation; P:regulation of transcription, DNA-dependent; C:mitochondrial nucleoid; F:DNA binding; F:rRNA (adenine-N6,N6-)-dimethyltransferase activity	-
UN000918	cdkn3_rat ame: full=cyclin-dependent kinase inhibitor 3 ame: full=cdk2-associated dual-specificity phosphatase ame: full=kinase-associated phosphatase	110	3	5.52081e-36	0.8	15	P:cell cycle arrest; P:peptidyl-tyrosine dephosphorylation; P:G0 to G1 transition; P:cell division; P:negative regulation of cell proliferation; F:ATP binding; F:protein serine/threonine phosphatase activity; F:protein tyrosine phosphatase activity; F:protein tyrosine/serine/threonine phosphatase activity; F:protein binding; P:mitosis; C:perinuclear region of cytoplasm; P:G1/S transition of mitot…	EC:3.1.3.48; EC:2.7.11.22
UN000919	---NA---	47	0			0	-
UN000920	---NA---	49	0			0	-
UN000921	---NA---	76	0			0	-
UN000922	osbl5_human ame: full=oxysterol-binding protein 5 short=orp-5 short=osbp-related protein 5 ame: full=oxysterol-binding protein homolog 1	159	3	9.2411e-43	0.7	5	F:oxysterol binding; P:cholesterol transport; P:Golgi to plasma membrane transport; P:cholesterol metabolic process; C:cytosol	-
UN000923	syde1_mouse ame: full=rho gtpase-activating protein syde1 ame: full=synapse defective protein 1 homolog 1 short=protein syd-1 homolog 1	165	8	4.86227e-29	0.59625	6	P:positive regulation of Rac GTPase activity; F:protein binding; P:multicellular organismal development; P:acrosome assembly; F:Rac GTPase activator activity; C:intracellular	-
UN000924	cyr61_chick ame: full=protein cyr61 ame: full=ccn family member 1 ame: full=protein cef-10 flags: precursor	181	19	2.10782e-21	0.621053	65	; P:positive regulation of apoptosis; P:semaphorin-plexin signaling pathway; F:semaphorin receptor activity; P:chorio-allantoic fusion; P:response to peptide hormone stimulus; P:cytosolic calcium ion transport; F:heparin binding; P:positive regulation of ERK1 and ERK2 cascade; P:positive regulation of osteoblast differentiation; C:soluble fraction; P:response to glucose stimulus; P:extracellular …	-
UN000925	---NA---	52	0			0	-
UN000926	eri2_xenla ame: full=eri1 exoribonuclease 2 ame: full=exonuclease domain-containing protein 1	154	7	5.41395e-42	0.622857	6	F:nucleic acid binding; C:nucleolus; F:metal ion binding; F:3'-5' exonuclease activity; P:histone mRNA catabolic process; C:cytoplasm	-
UN000927	---NA---	40	0			0	-
UN000928	---NA---	54	0			0	-
UN000929	trib2_bovin ame: full=tribbles homolog 2 short=trb-2	247	16	1.5223e-86	0.69	40	P:negative regulation of smooth muscle cell proliferation; C:organelle membrane; P:negative regulation of lipopolysaccharide-mediated signaling pathway; P:apoptosis; P:regulation of system process; P:regulation of MAP kinase activity; P:positive regulation of protein binding; F:ubiquitin protein ligase binding; P:ionotropic glutamate receptor signaling pathway; P:synaptic transmission; C:cytosol;…	EC:2.7.11.17
UN000930	---NA---	82	0			0	-
UN000931	---NA---	73	0			0	-
UN000932	lman2_canfa ame: full=vesicular integral-membrane protein vip36 ame: full=lectin mannose-binding 2 ame: full=vesicular integral-membrane protein 36 short=vip36 flags: precursor	311	14	1.78254e-144	0.642143	16	P:protein folding; C:integral to membrane; C:Golgi membrane; F:metal ion binding; F:mannose binding; F:identical protein binding; C:ER to Golgi transport vesicle; C:ER-Golgi intermediate compartment membrane; C:microsome; P:Golgi organization; P:ER to Golgi vesicle-mediated transport; P:protein exit from endoplasmic reticulum; P:early endosome to Golgi transport; C:endoplasmic reticulum membrane;…	-
UN000933	---NA---	109	0			0	-
UN000934	---NA---	120	0			0	-
UN000935	---NA---	137	0			0	-
UN000936	---NA---	52	0			0	-
UN000937	---NA---	48	0			0	-
UN000938	---NA---	45	0			0	-
UN000939	---NA---	98	0			0	-
UN000940	atla2_mouse ame: full=atlastin-2 ame: full=adp-ribosylation factor-like protein 6-interacting protein 2 short=arl-6-interacting protein 2 short=aip-2	121	9	6.71391e-45	0.775556	20	P:regulation of microtubule depolymerization; C:Golgi membrane; P:axonogenesis; C:microsome; F:GTP binding; C:integral to membrane; P:GTP catabolic process; P:endoplasmic reticulum organization; P:Golgi organization; P:endoplasmic reticulum membrane fusion; C:axon; P:ER to Golgi vesicle-mediated transport; P:cell death; P:regulation of synaptic growth at neuromuscular junction; C:intrinsic to end…	-
UN000941	nom1_human ame: full=nucleolar mif4g domain-containing protein 1 ame: full=sgd1 homolog	164	3	5.24494e-52	0.636667	4	C:nucleolus; F:protein binding; P:RNA metabolic process; P:neurogenesis	-
UN000942	---NA---	111	0			0	-
UN000943	mocs3_xenla ame: full=adenylyltransferase and sulfurtransferase mocs3 ame: full=molybdenum cofactor synthesis protein 3 includes: ame: full=molybdopterin-synthase adenylyltransferase ame: full=adenylyltransferase mocs3 ame: full=sulfur carrier protein mocs2a adenylyltransferase includes: ame: full=molybdopterin-synthase sulfurtransferase ame: full=sulfur carrier protein mocs2a sulfurtransferase a…	87	7	8.28868e-24	0.677143	12	P:enzyme active site formation via L-cysteine persulfide; F:nucleotidyltransferase activity; C:cytosol; P:tRNA thio-modification; P:Mo-molybdopterin cofactor biosynthetic process; F:thiosulfate sulfurtransferase activity; F:Mo-molybdopterin cofactor sulfurase activity; F:URM1 activating enzyme activity; F:protein binding; P:water-soluble vitamin metabolic process; F:nucleotide binding; P:tRNA wob…	EC:2.7.7.0; EC:2.8.1.1
UN000944	---NA---	49	0			0	-
UN000945	---NA---	66	0			0	-
UN000946	---NA---	35	0			0	-
UN000947	---NA---	66	0			0	-
UN000948	---NA---	46	0			0	-
UN000949	pcda2_human ame: full=protocadherin alpha-2 short=pcdh-alpha-2 flags: precursor	43	13	1.43942e-07	0.732308	6	P:odontogenesis; C:integral to plasma membrane; C:membrane fraction; F:protein binding; P:cell adhesion; P:nervous system development	-
UN000950	---NA---	42	0			0	-
UN000951	---NA---	74	0			0	-
UN000952	---NA---	27	0			0	-
UN000953	---NA---	62	0			0	-
UN000955	---NA---	44	0			0	-
UN000956	---NA---	43	0			0	-
UN000957	---NA---	192	0			0	-
UN000958	s1pr1_human ame: full=sphingosine 1-phosphate receptor 1 short=s1p receptor 1 short=s1p1 ame: full=endothelial differentiation g-protein coupled receptor 1 ame: full=sphingosine 1-phosphate receptor edg-1 short=s1p receptor edg-1 ame: cd_antigen=cd363	229	19	2.45166e-56	0.623158	24	P:inflammatory response; F:sphingolipid binding; P:convergent extension involved in gastrulation; P:negative regulation of cell migration; F:G-protein coupled receptor activity; P:activation of adenylate cyclase activity by G-protein signaling pathway; P:transmission of nerve impulse; P:regulation of interleukin-1 beta production; P:regulation of neuron differentiation; P:positive regulation of t…	-
UN000959	---NA---	159	0			0	-
UN000960	---NA---	79	0			0	-
UN000961	---NA---	79	0			0	-
UN000962	---NA---	81	0			0	-
UN000963	pknx2_ponab ame: full=homeobox protein pknox2 ame: full=pbx knotted homeobox 2	227	16	1.226e-84	0.6825	30	F:actin monomer binding; P:compound eye photoreceptor fate commitment; P:specification of organ identity; P:negative regulation of neuron differentiation; P:leg disc proximal/distal pattern formation; P:salivary gland boundary specification; P:definitive hemopoiesis; P:anterior/posterior pattern formation; P:imaginal disc-derived leg morphogenesis; C:actin cytoskeleton; P:haltere morphogenesis; P…	-
UN000964	---NA---	24	0			0	-
UN000965	cq108_bovin ame: full=upf0631 protein c17orf108 homolog	76	3	1.11859e-12	0.846667	3	F:molecular_function; P:biological_process; C:cellular_component
UN000966	---NA---	115	0			0	-
UN000967	---NA---	132	0			0	-
UN000968	---NA---	82	0			0	-
UN000969	---NA---	52	0			0	-
UN000970	---NA---	131	0			0	-
UN000971	---NA---	62	0			0	-
UN000972	---NA---	49	0			0	-
UN000973	---NA---	75	0			0	-
UN000974	---NA---	37	0			0	-
UN000975	---NA---	60	0			0	-
UN000976	---NA---	91	0			0	-
UN000977	---NA---	63	0			0	-
UN000978	---NA---	84	0			0	-
UN000980	etv7_human ame: full=transcription factor etv7 ame: full=ets translocation variant 7 ame: full=ets-related protein tel2 ame: full=tel-related ets factor ame: full=transcription factor tel-2	190	15	2.39212e-50	0.706	29	F:transcription factor activity; P:negative regulation of transcription, DNA-dependent; P:SMAD protein nuclear translocation; P:toll-like receptor 3 signaling pathway; P:toll-like receptor 4 signaling pathway; P:Toll signaling pathway; F:purine-rich negative regulatory element binding; C:PML body; P:common-partner SMAD protein phosphorylation; C:protein complex; P:lymphocyte proliferation; P:nerv…	-
UN000981	---NA---	39	0			0	-
UN000982	chic2_human ame: full=cysteine-rich hydrophobic domain 2 protein ame: full= -like translocated in leukemia	119	4	1.36545e-34	0.73	4	P:Golgi to plasma membrane transport; C:plasma membrane; F:protein binding; C:Golgi-associated vesicle	-
UN000983	vti1b_bovin ame: full=vesicle transport through interaction with t-snares homolog 1b	96	4	1.20947e-14	0.66	5	P:cellular membrane fusion; P:cell proliferation; C:Golgi apparatus; F:protein binding; P:vesicle docking during exocytosis	-
UN000984	---NA---	122	0			0	-
UN000985	ncoat_human ame: full=bifunctional protein ncoat ame: full=meningioma-expressed antigen 5 ame: full=nuclear cytoplasmic o- case and acetyltransferase includes: ame: full=protein o- case ame: full=glycoside hydrolase o- case ame: full=hexosaminidase c ame: full=n-acetyl-beta-d-glucosaminidase ame: full=n-acetyl-beta-glucosaminidase ame: full=o- case short=oga includes: ame: full=histone acetyltran…	97	2	1.19717e-38	0.9	22	P:positive regulation of calcium ion transport into cytosol; F:histone acetyltransferase activity; P:glycoprotein catabolic process; P:necrotic cell death; P:aging; P:protein targeting to membrane; P:N-acetylglucosamine metabolic process; P:response to steroid hormone stimulus; C:cytoplasm; F:hyalurononglucosaminidase activity; P:positive regulation of DNA metabolic process; P:dATP metabolic proc…	EC:2.3.1.48; EC:3.2.1.35
UN000986	---NA---	37	0			0	-
UN000987	---NA---	31	0			0	-
UN000988	---NA---	66	0			0	-
UN000989	zep1_mouse ame: full=zinc finger protein 40 ame: full=alpha a-crystallin-binding protein 1 short=alpha a-crybp1 ame: full=alpha a-crystallin-binding protein i ame: full=transcription factor alphaa-crybp1	73	1	1.80236e-10	0.6	3	F:DNA binding; C:nucleus; P:negative regulation of transcription from RNA polymerase II promoter	-
UN000990	---NA---	53	0			0	-
UN000991	---NA---	129	0			0	-
UN000992	---NA---	38	0			0	-
UN000993	---NA---	43	0			0	-
UN000994	---NA---	75	0			0	-
UN000995	---NA---	62	0			0	-
UN000996	tlr5_human ame: full=toll-like receptor 5 ame: full=toll interleukin-1 receptor-like protein 3 flags: precursor	262	17	1.14154e-66	0.533529	21	P:positive regulation of cytokine biosynthetic process; C:intrinsic to membrane; F:interleukin-1 receptor binding; P:cellular response to bacterial lipopeptide; P:response to triacylated bacterial lipopeptide; P:regulation of type I interferon production; C:intracellular membrane-bounded organelle; C:plasma membrane part; P:response to diacylated bacterial lipopeptide; P:MyD88-dependent toll-like…	-
UN000997	---NA---	44	0			0	-
UN000998	---NA---	49	0			0	-
UN000999	sc31a_rat ame: full=protein transport protein sec31a ame: full=sec31-like protein 1 ame: full=sec31-related protein a ame: full=vesicle-associated protein 1	127	3	3.87999e-21	0.673333	11	P:antigen processing and presentation of peptide antigen via MHC class I; F:calcium-dependent protein binding; P:response to calcium ion; C:COPII vesicle coat; C:endoplasmic reticulum membrane; C:cytosol; P:activation of signaling protein activity involved in unfolded protein response; P:COPII vesicle coating; C:perinuclear region of cytoplasm; P:post-translational protein modification; P:protein…	-
UN001001	rab31_human ame: full=ras-related protein rab-31 ame: full=ras-related protein rab-22b	154	17	4.4084e-60	0.755294	34	C:membrane raft; ; C:recycling endosome; C:trans-Golgi network; P:endosome organization; C:synaptosome; F:GTP binding; P:protein transport; P:GTP catabolic process; P:positive regulation of exocytosis; C:late endosome; C:dendrite; C:ruffle; P:positive regulation of smooth muscle cell proliferation; C:endocytic vesicle; P:small GTPase mediated signal transduction; C:neuronal cell body; F:GDP-disso…	-
UN001002	---NA---	66	0			0	-
UN001003	s2548_danre ame: full=solute carrier family 25 member 48	144	12	1.19112e-42	0.523333	3	P:transport; C:membrane; C:mitochondrion	-
UN001004	---NA---	57	0			0	-
UN001005	---NA---	61	0			0	-
UN001006	---NA---	54	0			0	-
UN001007	---NA---	102	0			0	-
UN001008	---NA---	104	0			0	-
UN001009	---NA---	39	0			0	-
UN001010	---NA---	25	0			0	-
UN001011	oat_bovin ame: full=ornithine mitochondrial ame: full=ornithine--oxo-acid aminotransferase flags: precursor	124	17	1.17262e-41	0.772353	9	P:neurogenesis; F:N2-acetyl-L-ornithine:2-oxoglutarate 5-aminotransferase activity; P:glutamine family amino acid metabolic process; F:ornithine-oxo-acid transaminase activity; P:cellular amino acid biosynthetic process; P:ornithine metabolic process; P:visual perception; C:mitochondrial matrix; F:pyridoxal phosphate binding	EC:2.6.1.11; EC:2.6.1.13
UN001012	---NA---	43	0			0	-
UN001013	---NA---	44	0			0	-
UN001014	---NA---	54	0			0	-
UN001015	---NA---	74	0			0	-
UN001016	popd1_chick ame: full=blood vessel epicardial substance ame: full=popeye domain-containing protein 1 short=popeye protein 1	170	5	5.67685e-15	0.754	14	P:regulation of Rac GTPase activity; F:structural molecule activity; P:regulation of cell shape; F:protein binding; P:regulation of Cdc42 GTPase activity; P:substrate adhesion-dependent cell spreading; P:positive regulation of locomotion; P:muscle organ development; P:epithelial cell-cell adhesion; C:integral to membrane; P:positive regulation of receptor recycling; P:vesicle-mediated transport; …	-
UN001017	---NA---	137	0			0	-
UN001018	---NA---	43	0			0	-
UN001019	dcp1b_ponab ame: full=mrna-decapping enzyme 1b	103	3	4.64548e-22	0.723333	2	C:cytoplasm; C:intracellular membrane-bounded organelle	-
UN001020	---NA---	77	0			0	-
UN001021	---NA---	31	0			0	-
UN001022	---NA---	65	0			0	-
UN001023	---NA---	37	0			0	-
UN001024	---NA---	65	0			0	-
UN001025	---NA---	64	0			0	-
UN001026	---NA---	113	0			0	-
UN001027	---NA---	31	0			0	-
UN001028	---NA---	66	0			0	-
UN001029	---NA---	39	0			0	-
UN001030	---NA---	55	0			0	-
UN001032	pabp_ustma ame: full=polyadenylate-binding cytoplasmic and nuclear short=pabp short=poly -binding protein ame: full=polyadenylate tail-binding protein	169	1	7.31156e-07	0.66	1	F:binding	-
UN001033	---NA---	161	0			0	-
UN001034	---NA---	67	0			0	-
UN001035	---NA---	25	0			0	-
UN001036	---NA---	56	0			0	-
UN001037	ttc3_mouse ame: full=e3 ubiquitin-protein ligase ttc3 ame: full=tpr repeat protein d short=mtprd	278	1	4.21774e-22	0.56	0	-
UN001038	---NA---	47	0			0	-
UN001039	---NA---	49	0			0	-
UN001040	---NA---	40	0			0	-
UN001041	---NA---	41	0			0	-
UN001042	tm128_human ame: full=transmembrane protein 128	79	1	3.2448e-07	0.54	5	F:molecular_function; C:integral to membrane; C:membrane; P:biological_process; C:cellular_component
UN001043	cpas1_dicdi ame: full=circularly permutated ras protein 1 short= as1	360	1	9.52615e-31	0.44	0	-
UN001044	---NA---	74	0			0	-
UN001045	---NA---	45	0			0	-
UN001046	mecr_xentr ame: full=trans-2-enoyl- mitochondrial flags: precursor	134	19	1.75172e-29	0.691579	12	F:copper ion binding; P:fatty acid biosynthetic process; P:oxidation reduction; P:determination of adult lifespan; F:zinc ion binding; C:mitochondrion; ; F:receptor binding; F:ATP binding; F:trans-2-enoyl-CoA reductase (NADPH) activity; C:chloroplast; C:nucleus	EC:1.3.1.38
UN001047	---NA---	47	0			0	-
UN001048	enob_chick ame: full=beta-enolase ame: full=2-phospho-d-glycerate hydro-lyase ame: full=phosphopyruvate hydratase	128	17	2.10179e-51	0.872353	18	P:response to virus; C:phosphopyruvate hydratase complex; P:gluconeogenesis; P:negative regulation of transcription from RNA polymerase II promoter; F:transcription corepressor activity; F:protein binding; C:M band; F:phosphopyruvate hydratase activity; P:glycolysis; F:DNA binding; P:negative regulation of cell growth; F:magnesium ion binding; F:transcription factor activity; C:plasma membrane; C…	EC:4.2.1.11
UN001049	mald3_mouse ame: full=marvel domain-containing protein 3	352	1	3.7484e-24	0.41	7	F:molecular_function; C:cell junction; C:integral to membrane; C:membrane; P:biological_process; C:tight junction; C:cellular_component
UN001050	---NA---	37	0			0	-
UN001051	---NA---	58	0			0	-
UN001052	---NA---	73	0			0	-
UN001053	---NA---	55	0			0	-
UN001054	---NA---	77	0			0	-
UN001055	---NA---	64	0			0	-
UN001056	---NA---	41	0			0	-
UN001057	akib1_mouse ame: full=ankyrin repeat and ibr domain-containing protein 1	222	17	1.22322e-97	0.457647	7	C:intracellular organelle; P:gamete generation; F:binding; P:regulation of biological process; P:reproductive cellular process; P:macromolecule metabolic process; C:cytoplasmic part	-
UN001058	fuco2_mouse ame: full=plasma alpha-l-fucosidase ame: full=alpha-l-fucoside fucohydrolase 2 short=alpha-l-fucosidase 2 flags: precursor	114	13	7.11895e-39	0.720769	8	C:soluble fraction; F:sugar binding; F:cation binding; P:glycosaminoglycan catabolic process; P:fucose metabolic process; C:lysosome; C:extracellular region; F:alpha-L-fucosidase activity	EC:3.2.1.51
UN001059	---NA---	49	0			0	-
UN001060	ank2_human ame: full=ankyrin-2 short=ank-2 ame: full=ankyrin-b ame: full=brain ankyrin ame: full=non-erythroid ankyrin	148	3	9.78494e-43	0.773333	8	P:axon guidance; C:cytosol; C:M band; C:cytoskeleton; F:protein binding; P:signal transduction; C:apical plasma membrane; C:basolateral plasma membrane	-
UN001061	---NA---	81	0			0	-
UN001062	---NA---	41	0			0	-
UN001063	---NA---	41	0			0	-
UN001064	---NA---	65	0			0	-
UN001065	---NA---	77	0			0	-
UN001066	---NA---	40	0			0	-
UN001067	---NA---	46	0			0	-
UN001068	rgp1_human ame: full=retrograde golgi transport protein rgp1 homolog	243	3	3.5062e-96	0.85	2	P:protein targeting to Golgi; F:binding	-
UN001069	---NA---	50	0			0	-
UN001070	---NA---	94	0			0	-
UN001071	pcd10_human ame: full=protocadherin-10 flags: precursor	158	19	4.49811e-42	0.666316	5	C:integral to plasma membrane; P:calcium-dependent cell-cell adhesion; C:membrane fraction; F:protein binding; P:nervous system development	-
UN001072	pi3r4_mouse ame: full=phosphoinositide 3-kinase regulatory subunit 4 short=pi3-kinase regulatory subunit 4	96	4	9.8712e-25	0.98	8	C:cytosol; P:insulin receptor signaling pathway; P:protein amino acid phosphorylation; F:protein serine/threonine kinase activity; P:innate immune response; C:late endosome; F:ATP binding; F:protein binding	EC:2.7.11.0
UN001073	---NA---	78	0			0	-
UN001074	---NA---	94	0			0	-
UN001075	---NA---	47	0			0	-
UN001076	---NA---	46	0			0	-
UN001077	dbf4a_crigr ame: full=protein dbf4 homolog a ame: full= 4	302	3	2.08924e-09	0.706667	11	P:cell cycle checkpoint; F:enzyme activator activity; F:binding; F:protein serine/threonine kinase activity; P:M/G1 transition of mitotic cell cycle; P:traversing start control point of mitotic cell cycle; P:DNA replication; P:regulation of S phase of mitotic cell cycle; P:G1/S transition of mitotic cell cycle; C:nucleoplasm; P:positive regulation of catalytic activity	EC:2.7.11.0
UN001078	---NA---	44	0			0	-
UN001079	---NA---	59	0			0	-
UN001080	---NA---	55	0			0	-
UN001081	---NA---	44	0			0	-
UN001082	grak_rat ame: full=granzyme k ame: full=nk-tryptase-2 short=nk-tryp-2 flags: precursor	177	16	2.67808e-34	0.578125	27	P:positive regulation of apoptosis; C:cell surface; C:intracellular organelle part; F:protein homodimerization activity; F:fucose binding; C:endoplasmic reticulum; F:amidase activity; P:negative regulation of endodeoxyribonuclease activity; C:protein complex; P:negative regulation of DNA binding; C:extracellular space; P:regulation of receptor activity; F:drug binding; P:binding of sperm to zona …	EC:3.5.1.4; EC:3.4.21.0
UN001084	---NA---	36	0			0	-
UN001085	---NA---	48	0			0	-
UN001086	kif2a_chick ame: full=kinesin-like protein kif2a	60	5	4.57095e-22	0.84	17	F:microtubule motor activity; C:microtubule organizing center; P:microtubule depolymerization; P:mitotic sister chromatid segregation; P:mitotic anaphase A; C:spindle pole; P:centrosome duplication; P:mitotic spindle organization; P:cell division; C:chromosome, centromeric region; F:ATP binding; P:microtubule-based movement; P:nervous system development; P:cell differentiation; C:kinesin complex;…	-
UN001087	---NA---	35	0			0	-
UN001088	tdh_human ame: full=inactive l-threonine 3- mitochondrial flags: precursor	178	7	2.90336e-36	0.907143	10	P:response to oxidative stress; F:L-threonine 3-dehydrogenase activity; P:cellular metabolic process; C:integral to membrane; C:extracellular region; F:coenzyme binding; F:glutathione peroxidase activity; C:mitochondrion; P:oxidation reduction; F:nucleotide binding	EC:1.1.1.103; EC:1.11.1.9
UN001089	ubp8_mouse ame: full=ubiquitin carboxyl-terminal hydrolase 8 ame: full=deubiquitinating enzyme 8 ame: full=ubiquitin isopeptidase y short=mubpy ame: full=ubiquitin thioesterase 8 ame: full=ubiquitin-specific-processing protease 8	123	2	1.69534e-48	0.87	16	C:cytosol; P:Ras protein signal transduction; P:ubiquitin-dependent protein catabolic process; F:ubiquitin thiolesterase activity; P:cell cycle; C:extrinsic to endosome membrane; P:protein K63-linked deubiquitination; F:cysteine-type endopeptidase activity; C:early endosome; F:ubiquitin-specific protease activity; P:protein K48-linked deubiquitination; P:cell proliferation; C:extrinsic to plasma …	EC:3.1.2.15; EC:3.4.22.0
UN001090	ucp5_human ame: full=brain mitochondrial carrier protein 1 short=bmcp-1 ame: full=mitochondrial uncoupling protein 5 short=ucp 5 ame: full=solute carrier family 25 member 14	167	9	1.91249e-28	0.784444	6	P:aerobic respiration; C:integral to plasma membrane; F:binding; C:mitochondrial inner membrane; P:transmembrane transport; P:mitochondrial transport	-
UN001091	---NA---	49	0			0	-
UN001092	lmod2_mouse ame: full=leiomodin-2 ame: full=cardiac leiomodin short=c-lmod	83	12	8.1303e-19	0.610833	11	C:growth cone; P:muscle filament sliding; C:cytosol; F:actin binding; P:actin cytoskeleton organization; P:anatomical structure development; C:signalosome; C:cytoskeleton; F:tropomyosin binding; P:regulation of cellular process;	-
UN001093	---NA---	38	0			0	-
UN001094	---NA---	147	0			0	-
UN001095	---NA---	88	0			0	-
UN001096	---NA---	146	0			0	-
UN001097	---NA---	64	0			0	-
UN001098	---NA---	78	0			0	-
UN001099	coxam_bovin ame: full=cox assembly mitochondrial protein homolog short=cmc1p	107	2	2.67476e-38	0.835	2	F:metal ion binding; C:mitochondrion	-
UN001100	---NA---	59	0			0	-
UN001101	---NA---	54	0			0	-
UN001102	---NA---	152	0			0	-
UN001103	henmt_chick ame: full=small rna 2 -o-methyltransferase ame: full=hen1 methyltransferase homolog 1	303	6	2.52631e-63	0.563333	9	P:specification of floral organ identity; P:production of siRNA involved in RNA interference; C:cytoplasm; P:mRNA cleavage involved in gene silencing by miRNA; P:production of miRNAs involved in gene silencing by miRNA; P:regulation of flower development; C:nucleus; P:virus induced gene silencing; F:RNA methyltransferase activity	-
UN001104	---NA---	81	0			0	-
UN001105	---NA---	38	0			0	-
UN001106	akib1_mouse ame: full=ankyrin repeat and ibr domain-containing protein 1	144	13	3.10559e-75	0.576154	10	P:hemopoietic stem cell proliferation; F:metal ion binding; P:protein K48-linked ubiquitination; P:developmental cell growth; F:ubiquitin-protein ligase activity; P:protein ubiquitination during ubiquitin-dependent protein catabolic process; F:protein binding; P:protein K63-linked ubiquitination; C:cytoplasm; C:nucleus	EC:6.3.2.19
UN001107	---NA---	95	0			0	-
UN001108	tsr3_mouse ame: full=probable ribosome biogenesis protein c16orf42 homolog	111	2	1.15631e-12	0.62	5	F:molecular_function; P:rRNA processing; P:biological_process; P:ribosome biogenesis; C:cellular_component
UN001109	---NA---	21	0			0	-
UN001110	---NA---	51	0			0	-
UN001111	---NA---	40	0			0	-
UN001112	---NA---	47	0			0	-
UN001113	---NA---	93	0			0	-
UN001114	---NA---	30	0			0	-
UN001115	---NA---	116	0			0	-
UN001116	---NA---	100	0			0	-
UN001117	---NA---	91	0			0	-
UN001118	mime_cotja ame: full=mimecan ame: full=osteoglycin flags: precursor	72	12	6.63858e-13	0.794167	5	F:extracellular matrix structural constituent; C:extracellular space; F:growth factor activity; C:proteinaceous extracellular matrix; P:negative regulation of smooth muscle cell proliferation	-
UN001119	---NA---	39	0			0	-
UN001120	---NA---	100	0			0	-
UN001121	---NA---	43	0			0	-
UN001122	cp4v2_ponab ame: full=cytochrome p450 4v2	156	17	8.68779e-51	0.614118	15	P:renal system process; F:heme binding; F:electron carrier activity; P:fat-soluble vitamin metabolic process; C:integral to membrane; C:endoplasmic reticulum membrane; P:chemical homeostasis; P:biosynthetic process; F:oxidoreductase activity, acting on paired donors, with incorporation or reduction of molecular oxygen, reduced iron-sulfur protein as one donor, and incorporation of one atom of oxy…	EC:1.14.15.0; EC:1.14.13.0
UN001123	rnf38_human ame: full=ring finger protein 38	163	5	8.57008e-23	0.696	1	F:metal ion binding	-
UN001124	---NA---	52	0			0	-
UN001125	rab5c_bovin ame: full=ras-related protein rab-5c	149	17	3.20774e-57	0.897647	45	P:regulation of endocytosis; C:membrane raft; C:vacuolar membrane; ; C:recycling endosome; F:GTP-dependent protein binding; P:vacuolar transport; P:positive gravitropism; P:endosome organization; C:synaptosome; C:external side of endosome membrane; C:melanosome; F:GTP binding; P:protein transport; P:GTP catabolic process; P:positive regulation of exocytosis; C:dendrite; C:ruffle; P:positive regul…	-
UN001126	gcfc2_mouse ame: full=gc-rich sequence dna-binding factor 2 ame: full=gc-rich sequence dna-binding factor ame: full=transcription factor 9 short=tcf-9	203	4	1.15405e-40	0.645	2	C:cytosol; P:regulation of transcription, DNA-dependent	-
UN001127	itch_human ame: full=e3 ubiquitin-protein ligase itchy homolog short=itch ame: full=atrophin-1-interacting protein 4 short=aip4 ame: full=nfe2-associated polypeptide 1 short=napp1	282	16	3.94269e-108	0.606875	35	F:Notch binding; P:inflammatory response; P:negative regulation of JNK cascade; P:negative regulation of protein transport; P:regulation of cell growth; F:CXCR chemokine receptor binding; P:negative regulation of NF-kappaB transcription factor activity; C:cytosol; ; P:protein K63-linked ubiquitination; P:imaginal disc-derived leg joint morphogenesis; C:plasma membrane; F:ubiquitin-protein ligase …	EC:6.3.2.19
UN001128	can7_human ame: full=calpain-7 ame: full= homolog short=	351	8	7.9749e-168	0.5425	3	P:proteolysis; C:nucleus; F:calcium-dependent cysteine-type endopeptidase activity	-
UN001129	---NA---	57	0			0	-
UN001130	---NA---	82	0			0	-
UN001131	my18a_human ame: full=unconventional myosin-xviiia ame: full=molecule associated with jak3 n-terminus short=majn ame: full=myosin containing a pdz domain	86	3	3.98778e-26	0.833333	14	P:cell migration; P:actomyosin structure organization; P:DNA metabolic process; C:nucleolus; C:unconventional myosin complex; C:ER-Golgi intermediate compartment; P:anti-apoptosis; F:DNA binding; F:ATP binding; F:motor activity; F:protein binding; F:DNA-dependent ATPase activity; P:multicellular organismal development; C:actomyosin	-
UN001132	---NA---	32	0			0	-
UN001133	---NA---	85	0			0	-
UN001134	---NA---	23	0			0	-
UN001135	---NA---	119	0			0	-
UN001136	---NA---	98	0			0	-
UN001137	---NA---	96	0			0	-
UN001138	gpat3_human ame: full=glycerol-3-phosphate acyltransferase 3 short=gpat-3 ame: full=1-acylglycerol-3-phosphate o-acyltransferase 9 short=1-agp acyltransferase 9 short=1-agpat 9 ame: full=acyl- :glycerol-3-phosphate acyltransferase 3 short=hgpat3 ame: full=lung cancer metastasis-associated protein 1 ame: full=lysophosphatidic acid acyltransferase theta short=lpaat-theta ame: full=mag-1	58	4	4.76909e-11	0.7175	14	P:fatty acid metabolic process; P:lactation; P:phosphatidylcholine biosynthetic process; C:integral to membrane; P:acyl-CoA metabolic process; C:membrane fraction; P:glandular epithelial cell maturation; F:1-acylglycerol-3-phosphate O-acyltransferase activity; P:triglyceride biosynthetic process; P:diacylglycerol metabolic process; F:glycerol-3-phosphate O-acyltransferase activity; C:endoplasmic …	EC:2.3.1.51; EC:2.3.1.15
UN001139	pebp4_mouse ame: full=phosphatidylethanolamine-binding protein 4 short=pebp-4 flags: precursor	205	18	5.29291e-41	0.578889	11	P:signaling; F:lipid binding; C:intracellular membrane-bounded organelle; P:response to organic substance; P:positive regulation of biological process; P:developmental process; P:regulation of cellular process; P:cell communication; P:regulation of multicellular organismal process; C:cytoplasmic part; P:response to endogenous stimulus	-
UN001140	sen1_yeast ame: full=helicase sen1 ame: full=trna-splicing endonuclease positive effector	219	16	1.59047e-17	0.645625	14	P:nuclear-transcribed mRNA catabolic process, nonsense-mediated decay; C:chromatin; F:protein binding; P:mRNA export from nucleus; P:regulation of translational termination; C:exon-exon junction complex; C:cytosol; F:nucleic acid binding; F:chromatin binding; F:ATP-dependent RNA helicase activity; P:histone mRNA catabolic process; P:DNA replication; P:cell cycle; P:DNA repair	-
UN001141	---NA---	122	0			0	-
UN001143	---NA---	116	0			0	-
UN001144	tm208_danre ame: full=transmembrane protein 208	196	2	1.21711e-44	0.765	1	C:integral to membrane	-
UN001145	ptn21_mouse ame: full=tyrosine-protein phosphatase non-receptor type 21 ame: full=protein-tyrosine phosphatase ptp-rl10	238	4	4.67418e-45	0.5825	4	F:protein tyrosine phosphatase activity; F:receptor tyrosine kinase binding; P:lymphangiogenesis; P:peptidyl-tyrosine dephosphorylation	EC:3.1.3.48
UN001147	---NA---	51	0			0	-
UN001148	---NA---	53	0			0	-
UN001149	---NA---	37	0			0	-
UN001151	---NA---	59	0			0	-
UN001152	---NA---	30	0			0	-
UN001153	tmm70_chick ame: full=transmembrane protein mitochondrial flags: precursor	157	2	7.31969e-21	0.62	2	C:integral to membrane; C:mitochondrial membrane	-
UN001154	---NA---	52	0			0	-
UN001155	---NA---	137	0			0	-
UN001156	---NA---	91	0			0	-
UN001157	---NA---	89	0			0	-
UN001158	---NA---	52	0			0	-
UN001159	---NA---	39	0			0	-
UN001160	ntpcr_human ame: full=cancer-related nucleoside-triphosphatase short=ntpase ame: full=nucleoside triphosphate phosphohydrolase	137	14	1.27886e-40	0.579286	2	F:hydrolase activity; F:nucleotide binding	-
UN001161	---NA---	26	0			0	-
UN001162	---NA---	91	0			0	-
UN001163	zn451_mouse ame: full=zinc finger protein 451	144	2	1.28446e-12	0.46	8	F:metal ion binding; P:regulation of transcription, DNA-dependent; P:transcription, DNA-dependent; P:biological_process; F:zinc ion binding; C:intracellular; F:DNA binding; C:nucleus
UN001164	mfn2_human ame: full=mitofusin-2 ame: full=transmembrane gtpase mfn2	191	9	2.09733e-86	0.78	22	P:camera-type eye morphogenesis; F:GTPase binding; P:negative regulation of smooth muscle cell proliferation; P:positive regulation of growth rate; P:positive regulation of multicellular organism growth; C:microtubule cytoskeleton; P:mitochondrion localization; F:GTP binding; C:integral to membrane; P:GTP catabolic process; P:negative regulation of Ras protein signal transduction; C:cytosol; P:ce…	-
UN001165	phop1_chick ame: full=phosphoethanolamine phosphocholine phosphatase ame: full=3x11a	161	11	4.76271e-42	0.609091	5	; ; F:pyrophosphatase activity; P:cell communication; P:cellular response to stimulus	-
UN001166	---NA---	58	0			0	-
UN001167	---NA---	130	0			0	-
UN001168	---NA---	49	0			0	-
UN001169	plpl4_human ame: full=patatin-like phospholipase domain-containing protein 4 ame: full=protein gs2	102	1	3.23529e-15	0.77	2	P:metabolic process;	EC:3.1.1.0
UN001170	---NA---	62	0			0	-
UN001171	---NA---	73	0			0	-
UN001172	---NA---	97	0			0	-
UN001173	---NA---	60	0			0	-
UN001174	---NA---	27	0			0	-
UN001175	ap2b1_bovin ame: full=ap-2 complex subunit beta ame: full=ap105b ame: full=adapter-related protein complex 2 beta subunit ame: full=adaptor protein complex ap-2 subunit beta ame: full=beta-2-adaptin ame: full=beta-adaptin ame: full=clathrin assembly protein complex 2 beta large chain ame: full=plasma membrane adaptor ha2 ap2 adaptin beta subunit	141	15	2.52888e-47	0.862667	24	P:axon guidance; P:negative regulation of epidermal growth factor receptor signaling pathway; C:trans-Golgi network; P:antigen processing and presentation; P:nerve growth factor receptor signaling pathway; C:Golgi membrane; C:clathrin adaptor complex; C:endocytic vesicle membrane; F:protein histidine kinase binding; P:clathrin coat assembly; P:viral reproduction; P:neurotransmitter secretion; F:p…	-
UN001176	---NA---	73	0			0	-
UN001177	---NA---	51	0			0	-
UN001179	---NA---	120	0			0	-
UN001180	ireb2_pig ame: full=iron-responsive element-binding protein 2 short=ire-bp 2	152	12	3.4395e-49	0.7625	25	F:mRNA 5'-UTR binding; P:citrate metabolic process; P:osteoclast differentiation; F:protein binding; P:cellular iron ion homeostasis; ; P:erythrocyte homeostasis; F:4 iron, 4 sulfur cluster binding; C:microsome; ; P:protoporphyrinogen IX biosynthetic process; P:post-embryonic development; P:iron ion transport; P:intestinal absorption; C:Golgi apparatus; C:cytosol; P:tricarboxylic acid cycle; F:me…	EC:4.2.1.3
UN001181	---NA---	87	0			0	-
UN001182	---NA---	62	0			0	-
UN001183	iqcb1_mouse ame: full=iq calmodulin-binding motif-containing protein 1	292	2	3.553e-59	0.66	5	F:calmodulin binding; P:photoreceptor cell maintenance; C:centrosome; C:photoreceptor connecting cilium; P:maintenance of organ identity	-
UN001185	---NA---	122	0			0	-
UN001186	---NA---	63	0			0	-
UN001187	---NA---	52	0			0	-
UN001188	---NA---	51	0			0	-
UN001189	---NA---	33	0			0	-
UN001190	---NA---	49	0			0	-
UN001191	---NA---	39	0			0	-
UN001192	---NA---	41	0			0	-
UN001193	---NA---	57	0			0	-
UN001194	tab1_mouse ame: full=tgf-beta-activated kinase 1 and map3k7-binding protein 1 ame: full=mitogen-activated protein kinase kinase kinase 7-interacting protein 1 ame: full=tgf-beta-activated kinase 1-binding protein 1 short=tak1-binding protein 1	141	2	2.44942e-42	0.72	17	F:protein binding; P:Toll signaling pathway; P:toll-like receptor 4 signaling pathway; P:toll-like receptor 2 signaling pathway; F:enzyme activator activity; ; C:cytosol; P:organ development; P:JNK cascade; P:I-kappaB kinase/NF-kappaB cascade; P:nucleotide-binding oligomerization domain containing signaling pathway; P:toll-like receptor 3 signaling pathway; P:positive regulation of NF-kappaB tran…	-
UN001195	cdca4_mouse ame: full=cell division cycle-associated protein 4 ame: full=hematopoietic progenitor protein	104	4	1.3048e-16	0.6775	3	P:negative regulation of cell growth; C:cytoplasm; C:nucleus	-
UN001196	rmi1_bovin ame: full= -mediated genome instability protein 1	153	2	6.40452e-51	0.81	2	C:nucleus; P:DNA replication	-
UN001197	mpzl2_mouse ame: full=myelin protein zero-like protein 2 ame: full=epithelial v-like antigen 1 flags: precursor	104	8	1.3973e-10	0.51	3	P:cell-cell adhesion; P:anatomical structure development; C:plasma membrane	-
UN001198	slik4_mouse ame: full=slit and ntrk-like protein 4 flags: precursor	48	2	5.39288e-07	0.73	1	C:membrane	-
UN001199	ppal_macfa ame: full=lysosomal acid phosphatase short=lap flags: precursor	133	13	3.90766e-37	0.75	26	C:filopodium; P:purine base metabolic process; C:secretory granule; C:lysosomal membrane; C:multivesicular body; C:integral to membrane; P:dephosphorylation; P:nucleotide metabolic process; F:5'-nucleotidase activity; F:phosphotyrosine binding; C:lysosomal lumen; P:skeletal system development; P:adenosine metabolic process; C:Golgi cisterna; F:acid phosphatase activity; P:synaptic transmission; C…	EC:3.1.3.5; EC:3.1.3.2; EC:3.1.3.16
UN001200	---NA---	66	0			0	-
UN001201	---NA---	57	0			0	-
UN001202	---NA---	90	0			0	-
UN001203	---NA---	42	0			0	-
UN001204	pyr1_squac ame: full=cad protein includes: ame: full=glutamine-dependent carbamoyl-phosphate synthase includes: ame: full=aspartate carbamoyltransferase includes: ame: full=dihydroorotase	94	14	1.24814e-43	0.787143	31	P:response to amine stimulus; F:aspartate binding; F:aspartate carbamoyltransferase activity; P:peptidyl-threonine phosphorylation; P:organ regeneration; F:protein kinase activity; P:response to testosterone stimulus; C:cytosol; P:drug metabolic process; P:protein amino acid autophosphorylation; F:UTP binding; F:metal ion binding; P:female pregnancy; F:dihydroorotase activity; C:neuronal cell bod…	EC:2.1.3.2; EC:3.5.2.3; EC:6.3.5.5
UN001205	---NA---	149	0			0	-
UN001206	---NA---	47	0			0	-
UN001207	---NA---	147	0			0	-
UN001208	nnrd_bovin ame: full=atp-dependent -nad h-hydrate dehydratase ame: full=atp-dependent nad hx dehydratase ame: full=carbohydrate kinase domain-containing protein flags: precursor	154	12	3.8799e-40	0.634167	1	C:mitochondrion	-
UN001209	---NA---	107	0			0	-
UN001210	---NA---	41	0			0	-
UN001211	sylc_ponab ame: full=leucine--trna cytoplasmic ame: full=leucyl-trna synthetase short=	136	5	2.27103e-29	0.742	5	F:leucine-tRNA ligase activity; P:leucyl-tRNA aminoacylation; F:protein binding; F:ATP binding; C:cytosol	EC:6.1.1.4
UN001212	hs90a_bovin ame: full=heat shock protein hsp 90-alpha	69	15	7.66485e-09	0.658	22	F:protein serine/threonine kinase activity; F:protein homodimerization activity; P:chaperone-mediated protein complex assembly; P:protein refolding; P:axon guidance; C:soluble fraction; C:cytosol; P:ATP catabolic process; P:regulation of interferon-gamma-mediated signaling pathway; P:regulation of type I interferon-mediated signaling pathway; ; P:protein import into mitochondrial outer membrane; …	EC:2.7.11.0; EC:3.6.1.3
UN001213	mll3_mouse ame: full=histone-lysine n-methyltransferase mll3 ame: full=myeloid lymphoid or mixed-lineage leukemia protein 3 homolog	173	2	3.16639e-53	0.62	0	-
UN001214	rgs4_ponab ame: full=regulator of g-protein signaling 4 short=rgs4	177	18	6.14542e-47	0.667222	9	C:membrane raft; C:membrane fraction; C:cytosol; F:GTPase activator activity; P:regulation of G-protein coupled receptor protein signaling pathway; P:inactivation of MAPK activity; P:positive regulation of GTPase activity; C:plasma membrane; F:calmodulin binding	-
UN001215	---NA---	104	0			0	-
UN001216	---NA---	48	0			0	-
UN001217	---NA---	89	0			0	-
UN001218	---NA---	43	0			0	-
UN001219	gpix_mouse ame: full=platelet glycoprotein ix short=gp-ix short=gpix ame: full=glycoprotein 9 ame: cd_antigen=cd42a flags: precursor	191	17	5.26266e-21	0.555882	41	P:positive regulation of apoptosis; C:cell surface; P:chemorepulsion involved in postnatal olfactory bulb interneuron migration; P:regulation of gene expression; P:negative regulation of small GTPase mediated signal transduction; F:protein homodimerization activity; P:negative regulation of axon extension involved in axon guidance; P:negative regulation of vascular permeability; F:heparin binding…	-
UN001220	ktn1_vulvu ame: full=kinectin	266	7	2.69333e-39	0.542857	3	P:cellular process; C:integral to membrane; C:endoplasmic reticulum membrane	-
UN001221	---NA---	75	0			0	-
UN001222	---NA---	56	0			0	-
UN001223	---NA---	166	0			0	-
UN001224	tm141_human ame: full=transmembrane protein 141	131	3	1.6576e-27	0.683333	1	C:membrane	-
UN001225	s17a5_human ame: full=sialin ame: full=membrane glycoprotein hp59 ame: full=sodium sialic acid cotransporter short=ast ame: full=solute carrier family 17 member 5	170	13	1.487e-31	0.576154	16	F:inorganic phosphate transmembrane transporter activity; C:membrane fraction; P:neurotransmitter transport; C:synaptic vesicle membrane; C:lysosomal membrane; P:L-glutamate transport; P:sialic acid transport; ; C:excitatory synapse; F:L-glutamate transmembrane transporter activity; F:sugar:hydrogen symporter activity; F:sialic acid transmembrane transporter activity; P:regulation of neurotransmi…	-
UN001226	dtx3_mouse ame: full=protein deltex-3 short=deltex3 short=mdtx3	201	9	3.88019e-41	0.564444	10	P:system development; P:histone monoubiquitination; P:Notch signaling pathway; F:histone binding; P:response to DNA damage stimulus; C:cytoplasm; F:metal ion binding; F:ubiquitin-protein ligase activity; P:cell differentiation; C:nucleus	EC:6.3.2.19
UN001227	---NA---	87	0			0	-
UN001228	---NA---	48	0			0	-
UN001229	camp2_mouse ame: full=calmodulin-regulated spectrin-associated protein 2 ame: full=calmodulin-regulated spectrin-associated protein 1-like protein 1	213	4	4.9401e-53	0.6525	5	F:microtubule binding; C:cytoskeleton; C:adherens junction; P:microtubule cytoskeleton organization; P:regulation of cellular process	-
UN001230	ccd41_rat ame: full=coiled-coil domain-containing protein 41	93	3	8.75247e-13	0.56	3	F:molecular_function; P:biological_process; C:cellular_component
UN001231	---NA---	44	0			0	-
UN001232	---NA---	67	0			0	-
UN001233	gsk3b_human ame: full=glycogen synthase kinase-3 beta short=gsk-3 beta ame: full=serine threonine-protein kinase gsk3b	358	18	0	0.882222	96	P:hyperosmotic response; P:epidermal growth factor receptor signaling pathway; P:hippocampus development; P:male gonad development; C:neuronal cell body; P:nematode larval development; F:tau protein binding; ; P:negative regulation of glycogen biosynthetic process; P:epithelial to mesenchymal transition; P:negative regulation of protein complex assembly; P:protein amino acid autophosphorylation; …	EC:6.3.2.19; EC:2.7.11.0; EC:2.7.11.26; EC:2.7.10.0
UN001234	---NA---	51	0			0	-
UN001235	---NA---	124	0			0	-
UN001236	---NA---	83	0			0	-
UN001237	---NA---	82	0			0	-
UN001238	---NA---	74	0			0	-
UN001239	---NA---	55	0			0	-
UN001240	---NA---	50	0			0	-
UN001241	ctbp1_xenla ame: full=c-terminal-binding protein 1 short= 1 ame: full=c-terminal-binding protein a	153	11	4.1225e-74	0.9	25	P:white fat cell differentiation; P:negative regulation of transcription from RNA polymerase II promoter; F:NAD or NADH binding; P:negative regulation of histone H4 acetylation; F:protein C-terminus binding; P:Wnt receptor signaling pathway; P:viral genome replication; C:transcriptional repressor complex; P:regulation of transcription by chromatin organization; C:cytoplasm; C:nucleolus; P:negativ…	EC:1.1.1.0
UN001242	---NA---	57	0			0	-
UN001244	goga4_human ame: full=golgin subfamily a member 4 ame: full=256 kda golgin ame: full=golgin-245 ame: full=protein ame: full=trans-golgi p230	260	3	7.08634e-53	0.763333	4	P:Golgi to plasma membrane protein transport; F:GTPase binding; C:membrane; C:trans-Golgi network	-
UN001245	chd1l_bovin ame: full=chromodomain-helicase-dna-binding protein 1-like	142	13	4.93597e-22	0.591538	15	C:polytene chromosome; F:protein binding; F:nucleotide binding; C:chromosomal part; P:sexual reproduction; C:cytoplasm; C:nucleolus; F:nucleic acid binding; P:chromatin remodeling; F:ATP-dependent DNA helicase activity; P:ATP catabolic process; C:plasma membrane; P:reproductive process; P:multicellular organismal process; P:DNA repair	-
UN001246	tvc_human ame: full=t-cell receptor gamma chain v region pt-gamma-1 2 flags: precursor	157	20	1.47829e-13	0.5085	1	P:regulation of immune response	-
UN001247	jard2_human ame: full=protein jumonji ame: full=jumonji arid domain-containing protein 2	155	2	6.79034e-24	0.54	7	P:regulation of cell proliferation; P:regulation of histone methylation; P:hemopoietic or lymphoid organ development; P:negative regulation of transcription, DNA-dependent; C:histone methyltransferase complex; P:cell differentiation; F:binding	-
UN001248	rask_rivma ame: full=gtpase kras ame: full=ki-ras short=k-ras flags: precursor	77	16	2.24535e-32	0.88	51	F:GTP binding; P:regulation of long-term neuronal synaptic plasticity; P:positive regulation of Rac protein signal transduction; F:protein C-terminus binding; P:axon guidance; P:positive regulation of ERK1 and ERK2 cascade; C:soluble fraction; P:activation of MAPKK activity; P:response to glucocorticoid stimulus; F:GDP binding; P:positive regulation of MAP kinase activity; P:G1/S transition check…	-
UN001249	---NA---	71	0			0	-
UN001250	---NA---	50	0			0	-
UN001251	---NA---	167	0			0	-
UN001252	---NA---	142	0			0	-
UN001253	CD029_HUMANRecName: Full=Uncharacterized protein C4orf29; Flags: Precursor	107	2	3.59832e-51	0.94	1	C:extracellular region	-
UN001254	rpab5_chila ame: full=dna-directed rna polymerases and iii subunit rpabc5 short=rna polymerases and iii subunit abc5 ame: full=dna-directed rna polymerase iii subunit l	67	17	1.54296e-33	0.845294	16	P:RNA elongation from RNA polymerase III promoter; P:transcription initiation from RNA polymerase II promoter; F:DNA-directed RNA polymerase activity; F:zinc ion binding; F:protein kinase activity; P:transcription-coupled nucleotide-excision repair; P:termination of RNA polymerase III transcription; P:nuclear mRNA splicing, via spliceosome; P:embryonic development ending in birth or egg hatching;…	EC:2.7.7.6
UN001255	wdr85_mouse ame: full=wd repeat-containing protein 85	104	2	4.33357e-20	0.685	1	P:peptidyl-diphthamide biosynthetic process from peptidyl-histidine	-
UN001256	---NA---	126	0			0	-
UN001257	---NA---	79	0			0	-
UN001258	ston1_human ame: full=stonin-1 ame: full=stoned b-like factor	151	5	8.24927e-64	0.728	7	C:nucleolus; C:synaptic vesicle; C:clathrin adaptor complex; P:synaptic transmission; F:protein binding; P:regulation of endocytosis; P:intracellular protein transport	-
UN001259	---NA---	54	0			0	-
UN001260	---NA---	38	0			0	-
UN001261	phs2_mouse ame: full=pterin-4-alpha-carbinolamine dehydratase 2 short=phs 2 ame: full=4-alpha-hydroxy-tetrahydropterin dehydratase 2 ame: full= -like protein d m ame: full=dimerization cofactor of hepatocyte nuclear factor 1 from muscle ame: full=hnf-1-alpha dimerization cofactor	84	15	8.61915e-37	0.826	14	P:protein heterooligomerization; P:L-phenylalanine catabolic process; P:protein homotetramerization; P:regulation of protein homodimerization activity; C:nucleolus; C:cytosol; F:phenylalanine 4-monooxygenase activity; F:transcription coactivator activity; F:identical protein binding; F:4-alpha-hydroxytetrahydrobiopterin dehydratase activity; P:tetrahydrobiopterin biosynthetic process; P:oxidation…	EC:1.14.16.1; EC:4.2.1.96
UN001262	---NA---	57	0			0	-
UN001263	---NA---	47	0			0	-
UN001264	---NA---	186	0			0	-
UN001265	sap_human ame: full=proactivator polypeptide contains: ame: full=saposin-a ame: full=protein a contains: ame: full=saposin-b-val contains: ame: full=saposin-b ame: full=cerebroside sulfate activator short=csact ame: full=dispersin ame: full=sphingolipid activator protein 1 short=sap-1 ame: full=sulfatide gm1 activator contains: ame: full=saposin-c ame: full=a1 activator ame: full=co-beta-glucosid…	196	12	1.93865e-50	0.643333	28	P:response to glucose stimulus; P:response to lipopolysaccharide; P:developmental growth; P:platelet activation; P:cellular response to nitric oxide; P:positive regulation of catalytic activity; ; P:lipid transport; P:response to vitamin A; C:extracellular space; F:enzyme activator activity; C:integral to membrane; C:lysosomal membrane; P:prostate gland development; P:response to hyperoxia; C:Gol…	-
UN001266	ptpre_rat ame: full=receptor-type tyrosine-protein phosphatase epsilon short=protein-tyrosine phosphatase epsilon short=r-ptp-epsilon flags: precursor	123	11	2.62161e-41	0.728182	44	F:protein homodimerization activity; C:growth cone; P:axon guidance; P:transmembrane receptor protein tyrosine phosphatase signaling pathway; P:positive regulation of dendrite morphogenesis; C:intermediate filament cytoskeleton; ; P:regulation of synapse structure and activity; F:receptor tyrosine kinase binding; P:homophilic cell adhesion; P:regulation of S phase; P:positive regulation of neuron…	-
UN001268	cy24b_bovin ame: full=cytochrome b-245 heavy chain ame: full=cgd91-phox ame: full=cytochrome b subunit beta short=cytochrome b558 subunit beta ame: full=heme-binding membrane glycoprotein gp91phox ame: full=neutrophil cytochrome b 91 kda polypeptide ame: full=gp91-1 ame: full=gp91-phox ame: full=p22 phagocyte b-cytochrome	103	13	8.18104e-27	0.660769	39	P:angiogenesis; F:FAD binding; P:proton transport; P:respiratory burst; P:response to pH; F:NADP or NADPH binding; P:response to gravity; F:heme binding; P:superoxide anion generation; P:NADP metabolic process; C:invadopodium membrane; F:electron carrier activity; F:voltage-gated proton channel activity; P:intracellular pH elevation; P:response to reactive oxygen species; C:Golgi apparatus; F:pro…	-
UN001270	---NA---	44	0			0	-
UN001271	prune_bovin ame: full=protein prune homolog	110	2	1.72418e-21	0.705	2	C:cytoplasm; F:hydrolase activity	-
UN001272	---NA---	73	0			0	-
UN001273	---NA---	33	0			0	-
UN001276	---NA---	40	0			0	-
UN001277	smca2_mouse ame: full=probable global transcription activator snf2l2 ame: full=atp-dependent helicase smarca2 ame: full=brg1-associated factor 190b short=baf190b ame: full=protein brahma homolog ame: full=snf2-alpha ame: full=swi snf-related matrix-associated actin-dependent regulator of chromatin subfamily a member 2	317	16	2.44426e-165	0.7725	85	; C:SWI/SNF complex; P:chromatin silencing at rDNA; C:NURF complex; P:methylation-dependent chromatin silencing; P:DNA methylation on cytosine within a CG sequence; P:dendrite morphogenesis; C:ACF complex; F:protein N-terminus binding; F:ATP-dependent DNA helicase activity; P:maintenance of chromatin silencing; C:polytene chromosome; P:embryonic organ morphogenesis; C:soluble fraction; P:positive…	-
UN001278	clip3_xenla ame: full=cap-gly domain-containing linker protein 3 ame: full=cytoplasmic linker protein 170-related 59 kda protein short=clip-170-related 59 kda protein short=clipr-59	116	17	1.16265e-49	0.715294	34	P:positive regulation of apoptosis; C:Golgi stack; P:peptidyl-S-palmitoyl-L-cysteine biosynthetic process from peptidyl-cysteine; P:microtubule-based movement; P:positive regulation of establishment of protein localization in plasma membrane; P:regulation of axonogenesis; P:positive regulation of glucose transport; P:positive regulation of endocytosis; C:lamellar body; C:cytoplasmic microtubule; …	-
UN001279	---NA---	47	0			0	-
UN001280	alg12_mouse ame: full=dol-p-man:man c -pp-dol alpha- -mannosyltransferase ame: full=asparagine-linked glycosylation protein 12 homolog ame: full=dolichyl-p-man:man c -pp-dolichyl-alpha- -mannosyltransferase ame: full=mannosyltransferase alg12 homolog	187	6	1.8328e-31	0.653333	6	P:protein amino acid N-linked glycosylation via asparagine; P:protein folding; P:post-translational protein modification; P:dolichol-linked oligosaccharide biosynthetic process; C:endoplasmic reticulum membrane; F:alpha-1,6-mannosyltransferase activity	-
UN001281	---NA---	41	0			0	-
UN001282	---NA---	53	0			0	-
UN001283	---NA---	85	0			0	-
UN001284	---NA---	88	0			0	-
UN001286	---NA---	109	0			0	-
UN001287	---NA---	86	0			0	-
UN001288	---NA---	50	0			0	-
UN001289	pgfrl_human ame: full=platelet-derived growth factor receptor-like protein short=pdgfr-like protein ame: full=pdgf receptor beta-like tumor suppressor flags: precursor	119	5	1.56953e-14	0.82	4	F:platelet-derived growth factor beta-receptor activity; F:platelet activating factor receptor activity; ; C:extracellular region	-
UN001290	spy2_cerae ame: full=protein sprouty homolog 2 short=spry-2	62	12	4.26296e-12	0.605	27	P:positive regulation of peptidyl-serine phosphorylation; P:positive regulation of ERK1 and ERK2 cascade; P:metanephros development; P:negative regulation of Ras protein signal transduction; F:protein serine/threonine kinase activator activity; P:sensory perception of sound; P:negative regulation of ERK1 and ERK2 cascade; C:cell projection; C:plasma membrane; C:cytoplasm; ; P:negative regulation …	-
UN001291	hhat_human ame: full=protein-cysteine n-palmitoyltransferase hhat ame: full=hedgehog acyltransferase ame: full=melanoma antigen recognized by t-cells 2 short=mart-2 ame: full=skinny hedgehog protein 1	202	6	6.03876e-50	0.501667	8	P:protein palmitoylation; C:membrane; P:multicellular organismal development; C:intracellular membrane-bounded organelle; F:palmitoyltransferase activity; P:smoothened signaling pathway; F:binding; C:cytoplasmic part	-
UN001292	---NA---	123	0			0	-
UN001293	---NA---	76	0			0	-
UN001294	---NA---	183	0			0	-
UN001295	so2a1_human ame: full=solute carrier organic anion transporter family member 2a1 ame: full=prostaglandin transporter short=pgt ame: full=solute carrier family 21 member 2	103	3	2.16292e-11	0.853333	6	C:integral to plasma membrane; F:prostaglandin transmembrane transporter activity; C:membrane fraction; P:sodium-independent organic anion transport; P:transmembrane transport; P:lipid transport	-
UN001296	---NA---	61	0			0	-
UN001297	alat2_xentr ame: full=alanine aminotransferase 2 short=alt2 ame: full=glutamate pyruvate transaminase 2 short=gpt 2 ame: full=glutamic--alanine transaminase 2 ame: full=glutamic--pyruvic transaminase 2	147	19	4.71865e-58	0.671579	24	P:photorespiration; P:gluconeogenesis; C:apoplast; F:L-alanine:2-oxoglutarate aminotransferase activity; C:membrane; C:plant-type cell wall; C:vacuole; C:mitochondrial matrix; P:glutathione catabolic process; C:peroxisome; C:cytosol; F:alanine-glyoxylate transaminase activity; P:L-alanine metabolic process; P:cellular amino acid biosynthetic process; C:chloroplast stroma; P:response to hypoxia; F…	EC:2.6.1.2; EC:2.6.1.44; EC:2.6.1.4; EC:2.3.2.15
UN001298	---NA---	40	0			0	-
UN001299	---NA---	80	0			0	-
UN001300	sept9_mouse ame: full=septin-9 ame: full=sl3-3 integration site 1 protein	133	2	2.14919e-27	0.65	2	C:cytoplasm; C:cytoskeletal part	-
UN001301	---NA---	84	0			0	-
UN001302	---NA---	102	0			0	-
UN001303	---NA---	67	0			0	-
UN001304	nbas_human ame: full=neuroblastoma-amplified sequence ame: full=neuroblastoma-amplified gene protein	154	1	3.16661e-50	0.82	0	-
UN001306	---NA---	30	0			0	-
UN001308	---NA---	111	0			0	-
UN001309	---NA---	58	0			0	-
UN001310	---NA---	34	0			0	-
UN001311	---NA---	70	0			0	-
UN001312	---NA---	80	0			0	-
UN001313	---NA---	61	0			0	-
UN001314	fez2_human ame: full=fasciculation and elongation protein zeta-2 ame: full=zygin ii ame: full=zygin-2	176	6	1.53979e-50	0.668333	22	P:axon guidance; P:RNA elongation from RNA polymerase III promoter; F:protein kinase C binding; P:cellular response to growth factor stimulus; C:nucleoplasm; P:cell adhesion; C:cytoskeletal part; P:regulation of transcription, DNA-dependent; C:microtubule cytoskeleton; F:protein N-terminus binding; P:termination of RNA polymerase III transcription; C:Golgi apparatus; C:nucleolus; C:dendrite; C:ax…	-
UN001315	mid51_human ame: full=mitochondrial dynamic protein mid51 ame: full=mitochondrial dynamic protein of 51 kda ame: full=mitochondrial elongation factor 1 ame: full=smith-magenis syndrome chromosomal region candidate gene 7	307	5	3.55082e-113	0.684	3	P:mitochondrial fusion; F:protein binding; C:mitochondrial outer membrane	-
UN001316	---NA---	40	0			0	-
UN001317	---NA---	50	0			0	-
UN001318	---NA---	41	0			0	-
UN001319	ma2c1_human ame: full=alpha-mannosidase 2c1 ame: full=alpha mannosidase 6a8b ame: full=alpha-d-mannoside mannohydrolase ame: full=mannosidase alpha class 2c member 1	253	5	4.47318e-89	0.662	4	F:metal ion binding; P:carbohydrate metabolic process; F:alpha-mannosidase activity; C:endoplasmic reticulum	EC:3.2.1.24
UN001320	glt10_human ame: full=polypeptide n-acetylgalactosaminyltransferase 10 ame: full=polypeptide c transferase 10 short= c-t10 short=pp- ase 10 ame: full=protein-udp acetylgalactosaminyltransferase 10 ame: full=udp- c:polypeptide n-acetylgalactosaminyltransferase 10	207	20	8.55037e-71	0.707	13	P:protein amino acid O-linked glycosylation via serine; P:protein amino acid O-linked glycosylation via threonine; P:oligosaccharide biosynthetic process; F:manganese ion binding; P:regulation of cell adhesion mediated by integrin; C:Golgi membrane; F:polypeptide N-acetylgalactosaminyltransferase activity; C:Golgi stack; P:post-translational protein modification; P:extracellular matrix constituen…	EC:2.4.1.41
UN001321	pdzd2_rat ame: full=pdz domain-containing protein 2 ame: full=pdz domain-containing protein 3 ame: full=plakophilin-related armadillo repeat protein-interacting pdz protein contains: ame: full=processed pdz domain-containing protein 2	110	2	3.97488e-18	0.58	9	C:cell-cell junction; C:synaptosome; F:protein binding; C:apical part of cell; P:cellular process; C:extracellular region; C:postsynaptic density; C:nucleus; C:endoplasmic reticulum	-
UN001322	---NA---	64	0			0	-
UN001323	---NA---	56	0			0	-
UN001324	---NA---	78	0			0	-
UN001325	---NA---	104	0			0	-
UN001326	---NA---	58	0			0	-
UN001327	nol8_human ame: full=nucleolar protein 8 ame: full=nucleolar protein nop132	65	2	3.9748e-13	0.72	7	F:nucleic acid binding; C:nucleolus; P:rRNA processing; P:DNA replication; F:protein binding; P:positive regulation of cell growth; C:cytoplasm	-
UN001328	---NA---	29	0			0	-
UN001329	---NA---	28	0			0	-
UN001330	---NA---	49	0			0	-
UN001331	---NA---	73	0			0	-
UN001332	---NA---	45	0			0	-
UN001333	---NA---	40	0			0	-
UN001334	---NA---	106	0			0	-
UN001335	---NA---	71	0			0	-
UN001336	cav2_gorgo ame: full=caveolin-2	160	18	3.95721e-41	0.751667	28	P:skeletal muscle fiber development; C:transport vesicle; F:phosphoprotein binding; C:membrane fraction; P:caveola assembly; F:D1 dopamine receptor binding; C:extrinsic to internal side of plasma membrane; P:vesicle fusion; C:Golgi apparatus; P:endoplasmic reticulum organization; C:cytosol; C:cell surface; P:regulation of mitosis; P:protein oligomerization; P:negative regulation of endothelial ce…	-
UN001337	---NA---	76	0			0	-
UN001338	fa49b_mouse ame: full=protein fam49b	216	6	1.72817e-93	0.808333	1	C:intracellular	-
UN001339	---NA---	60	0			0	-
UN001340	---NA---	45	0			0	-
UN001341	prp4b_ponab ame: full=serine threonine-protein kinase prp4 homolog ame: full=prp4 pre-mrna-processing factor 4 homolog	160	2	1.91551e-11	0.405	16	F:transferase activity; P:phosphorylation; P:mRNA processing; F:protein serine/threonine kinase activity; F:protein kinase activity; P:RNA splicing; C:nucleus; P:protein amino acid phosphorylation; F:nucleotide binding; F:ATP binding; F:kinase activity; C:spliceosomal complex; F:transferase activity, transferring phosphorus-containing groups; C:catalytic step 2 spliceosome; C:chromosome; C:nucleo…
UN001342	---NA---	30	0			0	-
UN001344	sytl2_mouse ame: full=synaptotagmin-like protein 2 ame: full=exophilin-4	228	9	2.99881e-22	0.546667	7	F:protein binding; P:regulation of secretion; P:regulation of cellular localization; P:exocytosis; C:secretory granule membrane; C:extrinsic to membrane; C:apical plasma membrane	-
UN001345	---NA---	21	0			0	-
UN001346	---NA---	81	0			0	-
UN001347	pwp2a_mouse ame: full=pwwp domain-containing protein 2a	119	6	4.54551e-30	0.583333	17	F:protein binding; P:C-5 methylation of cytosine; P:S-adenosylmethioninamine metabolic process; F:unmethylated CpG binding; P:regulation of histone methylation; P:DNA methylation on cytosine within a CG sequence; C:euchromatin; P:positive regulation of macromolecule metabolic process; P:negative regulation of transcription, DNA-dependent; C:cytoplasm; C:nucleolus; P:positive regulation of cellula…	-
UN001348	---NA---	44	0			0	-
UN001349	---NA---	49	0			0	-
UN001350	---NA---	44	0			0	-
UN001351	---NA---	65	0			0	-
UN001352	---NA---	77	0			0	-
UN001353	---NA---	102	0			0	-
UN001354	---NA---	73	0			0	-
UN001355	inceb_xenla ame: full=inner centromere protein b	325	4	7.4002e-48	0.63	5	C:chromosome passenger complex; P:spindle assembly; F:protein kinase binding; C:chromosome, centromeric region; P:cell division	-
UN001356	---NA---	50	0			0	-
UN001357	---NA---	31	0			0	-
UN001358	---NA---	73	0			0	-
UN001359	hs3s1_human ame: full=heparan sulfate glucosamine 3-o-sulfotransferase 1 ame: full=heparan sulfate d-glucosaminyl 3-o-sulfotransferase 1 short=3-ost-1 short=heparan sulfate 3-o-sulfotransferase 1 short=h3-ost-1 flags: precursor	197	19	4.32932e-82	0.628947	10	C:Golgi lumen; F:3'-phosphoadenosine 5'-phosphosulfate binding; P:negative regulation of coagulation; C:integral to membrane; P:regulation of virion penetration into host cell; P:circadian rhythm; F:protein binding; F:[heparan sulfate]-glucosamine 3-sulfotransferase 1 activity; P:heparan sulfate proteoglycan biosynthetic process, enzymatic modification; P:protein amino acid sulfation	EC:2.8.2.23
UN001360	med23_danre ame: full=mediator of rna polymerase ii transcription subunit 23 ame: full=cofactor required for sp1 transcriptional activation subunit 3 short=crsp complex subunit 3 ame: full=mediator complex subunit 23	114	4	8.72253e-29	0.905	6	F:transcription coactivator activity; C:mediator complex; P:regulation of transcription from RNA polymerase II promoter; F:protein binding; C:transcription factor complex; P:transcription initiation from RNA polymerase II promoter	-
UN001361	---NA---	77	0			0	-
UN001362	rs14_human ame: full=40s ribosomal protein s14	151	19	6.08947e-75	0.92	25	C:vacuolar membrane; P:nuclear-transcribed mRNA catabolic process, nonsense-mediated decay; F:mRNA 5'-UTR binding; P:translational termination; P:translational initiation; P:negative regulation of transcription from RNA polymerase II promoter; P:positive regulation of growth rate; P:ribosomal small subunit assembly; P:translational elongation; C:chloroplast; P:molting cycle, collagen and cuticuli…	-
UN001363	---NA---	69	0			0	-
UN001365	---NA---	86	0			0	-
UN001366	---NA---	93	0			0	-
UN001367	noxin_mouse ame: full=nitric oxide-inducible gene protein	75	1	4.7141e-11	0.68	7	P:hemopoiesis; C:cytoplasm; P:cellular response to stress; P:spermatid development; ; C:nucleus;	-
UN001368	---NA---	77	0			0	-
UN001369	mdfic_xenla ame: full= family inhibitor domain-containing protein ame: full=i-mfa domain-containing protein ame: full=xic	170	2	7.39703e-23	0.55	9	P:negative regulation of transcription from RNA polymerase II promoter; P:positive regulation of cellular biosynthetic process; P:negative regulation of DNA binding; C:cytoplasm; P:negative regulation of Wnt receptor signaling pathway; P:positive regulation of RNA metabolic process; P:dorsal/ventral axis specification; F:transcription factor binding; C:nucleus	-
UN001370	pms1_human ame: full=pms1 protein homolog 1 ame: full=dna mismatch repair protein pms1	132	14	1.93743e-52	0.672143	11	P:somatic hypermutation of immunoglobulin genes; F:single base insertion or deletion binding; P:somatic recombination of immunoglobulin gene segments; P:ATP catabolic process; C:MutLalpha complex; F:MutSalpha complex binding; F:ATP binding; P:mismatch repair; F:ATPase activity; P:reciprocal meiotic recombination; F:single-stranded DNA binding	EC:3.6.1.3
UN001371	schi1_human ame: full=schwannomin-interacting protein 1 short=schip-1	350	2	5.13787e-58	0.44	2	F:protein binding; P:organ development	-
UN001372	---NA---	159	0			0	-
UN001373	---NA---	64	0			0	-
UN001374	---NA---	62	0			0	-
UN001375	---NA---	69	0			0	-
UN001377	---NA---	117	0			0	-
UN001378	---NA---	84	0			0	-
UN001379	---NA---	43	0			0	-
UN001380	prdx1_myolu ame: full=peroxiredoxin-1	199	18	2.11965e-92	0.862222	33	P:hydrogen peroxide catabolic process; F:thioredoxin peroxidase activity; F:protein homodimerization activity; P:natural killer cell mediated cytotoxicity; P:negative regulation of lipopolysaccharide-mediated signaling pathway; P:skeletal system development; P:positive regulation of blood coagulation; P:negative regulation of NF-kappaB transcription factor activity; C:cytosol; F:heme binding; C:m…	EC:1.11.1.9
UN001381	---NA---	147	0			0	-
UN001382	---NA---	54	0			0	-
UN001383	---NA---	60	0			0	-
UN001384	atpo_rhife ame: full=atp synthase subunit mitochondrial ame: full=oligomycin sensitivity conferral protein short=oscp flags: precursor	185	16	2.1039e-40	0.535625	9	F:drug binding; C:mitochondrial proton-transporting ATP synthase complex, coupling factor F(o); F:transmembrane transporter activity; P:ATP catabolic process; F:protein complex binding; F:steroid binding; P:mitochondrial ATP synthesis coupled proton transport; F:ATPase activity; C:plasma membrane	EC:3.6.1.3
UN001385	---NA---	41	0			0	-
UN001386	---NA---	206	0			0	-
UN001387	ccd56_danre ame: full=coiled-coil domain-containing protein 56	99	4	2.57227e-25	0.79	1	C:integral to membrane	-
UN001388	---NA---	65	0			0	-
UN001389	nop58_human ame: full=nucleolar protein 58 ame: full=nucleolar protein 5	66	4	1.27189e-19	0.795	13	F:rRNA methyltransferase activity; P:snRNP protein import into nucleus; C:Cajal body; P:cell growth; P:rRNA methylation; F:DNA binding; F:snoRNA binding; F:unfolded protein binding; F:snoRNP binding; C:pre-snoRNP complex; C:box C/D snoRNP complex; C:cytoplasm; C:membrane	-
UN001390	---NA---	45	0			0	-
UN001391	---NA---	74	0			0	-
UN001392	ctbl1_bovin ame: full=beta-catenin-like protein 1 ame: full=nuclear-associated protein short=nap ame: full=p14	107	3	3.28488e-20	0.9	4	C:nucleolus; P:induction of apoptosis; P:somatic diversification of immunoglobulins; F:enzyme binding	-
UN001393	rcan1_sheep ame: full=calcipressin-1 ame: full=down syndrome critical region protein 1 ame: full=regulator of calcineurin 1	68	14	3.3348e-12	0.79	29	P:axon guidance; P:egg activation; P:skeletal muscle fiber development; P:sleep; P:meiosis I; P:regulation of cell shape; P:central nervous system development; F:nucleotide binding; P:olfactory learning; P:male pronucleus assembly; P:female meiosis; F:protein phosphatase 2B binding; P:response to estrogen stimulus; P:phagocytosis, engulfment; P:long-term memory; C:cytoplasm; P:negative regulation…	-
UN001394	mab21_anoga ame: full=protein mab-21	114	10	2.63849e-09	0.528	4	P:organ development; P:regulation of cellular process; P:anatomical structure morphogenesis; P:embryonic development	-
UN001395	---NA---	45	0			0	-
UN001396	---NA---	59	0			0	-
UN001398	---NA---	66	0			0	-
UN001399	---NA---	56	0			0	-
UN001400	anln_xenla ame: full=actin-binding protein anillin	104	1	1.25796e-27	0.78	4	C:cytoplasm; F:binding; P:cell cycle; C:intracellular organelle	-
UN001401	stmn3_chick ame: full=stathmin-3 ame: full=neuroplasticin-2 ame: full=scg10-like protein	146	17	1.86684e-46	0.761176	24	P:response to virus; P:regulation of Rac GTPase activity; F:signal transducer activity; P:negative regulation of microtubule depolymerization; C:growth cone; C:vesicle; P:axonogenesis; P:mitotic spindle organization; C:membrane fraction; P:positive regulation of cellular component movement; P:cytoplasmic microtubule organization; C:Golgi apparatus; C:cytosol; C:microtubule; P:positive regulation …	-
UN001402	---NA---	65	0			0	-
UN001403	---NA---	20	0			0	-
UN001404	---NA---	186	0			0	-
UN001405	---NA---	58	0			0	-
UN001406	---NA---	53	0			0	-
UN001407	---NA---	62	0			0	-
UN001408	---NA---	28	0			0	-
UN001409	up44b_xenla ame: full=ubiquitin carboxyl-terminal hydrolase 44-b ame: full=deubiquitinating enzyme 44-b ame: full=ubiquitin thioesterase 44-b ame: full=ubiquitin-specific-processing protease 44-b	117	2	7.34182e-12	0.585	8	P:negative regulation of anaphase-promoting complex activity during mitotic cell cycle; P:protein deubiquitination; P:regulation of spindle checkpoint; F:ubiquitin-specific protease activity; P:central nervous system morphogenesis; F:ubiquitin thiolesterase activity; P:anaphase; C:nucleus	EC:3.1.2.15
UN001410	---NA---	102	0			0	-
UN001412	---NA---	111	0			0	-
UN001413	---NA---	63	0			0	-
UN001415	---NA---	64	0			0	-
UN001416	obscn_human ame: full=obscurin ame: full=obscurin- ame: full=obscurin-myosin light chain kinase short=obscurin-mlck	112	11	9.13077e-10	0.505455	20	C:A band; F:protein kinase activity; P:regulation of signal transduction; F:structural molecule activity; F:metal ion binding; C:actin cytoskeleton; C:cytoskeletal part; P:cardiac muscle tissue development; P:regulation of protein kinase activity; P:muscle contraction; P:heart morphogenesis; P:response to chemical stimulus; P:skeletal myofibril assembly; ; P:locomotion; F:enzyme binding; C:I band…	-
UN001417	---NA---	52	0			0	-
UN001419	---NA---	56	0			0	-
UN001420	---NA---	51	0			0	-
UN001421	rfox1_macfa ame: full=rna binding protein fox-1 homolog 1 ame: full=ataxin-2-binding protein 1 ame: full=fox-1 homolog a	176	11	1.64513e-52	0.676364	14	P:cardiac muscle fiber development; C:trans-Golgi network; P:skeletal muscle fiber development; P:regulation of cell proliferation; F:transcription corepressor activity; F:protein C-terminus binding; P:mRNA processing; P:regulation of RNA splicing; P:negative regulation of transcription, DNA-dependent; C:nucleolus; P:hypothalamus development; P:estrogen receptor signaling pathway; F:RNA binding; …	-
UN001422	phlb2_human ame: full=pleckstrin homology-like domain family b member 2 ame: full=protein ll5-beta	136	7	1.55822e-62	0.8	4	C:cytoplasm; F:phospholipid binding; C:plasma membrane; C:intermediate filament cytoskeleton	-
UN001423	---NA---	32	0			0	-
UN001424	---NA---	64	0			0	-
UN001427	---NA---	46	0			0	-
UN001428	---NA---	44	0			0	-
UN001429	---NA---	54	0			0	-
UN001430	---NA---	58	0			0	-
UN001431	ascc1_mouse ame: full=activating signal cointegrator 1 complex subunit 1 ame: full=asc-1 complex subunit p50 ame: full=trip4 complex subunit p50	257	2	2.21214e-83	0.775	5	C:cytoplasm; F:transcription coactivator activity; F:RNA binding; C:transcription factor complex; P:regulation of transcription, DNA-dependent	-
UN001432	41_canfa ame: full=protein short= ame: full= ame: full=band	385	11	2.54522e-61	0.675455	27	F:spectrin binding; F:structural molecule activity; P:regulation of cell shape; F:neuropeptide hormone activity; P:maintenance of imaginal disc-derived wing hair orientation; P:neuropeptide signaling pathway; P:chitin-based embryonic cuticle biosynthetic process; P:adult somatic muscle development; P:septate junction assembly; C:paranode region of axon; P:protein targeting to membrane; C:spectrin…	-
UN001433	sytl2_mouse ame: full=synaptotagmin-like protein 2 ame: full=exophilin-4	288	3	6.82383e-31	0.556667	4	C:plasma membrane; F:protein binding; P:vesicle-mediated transport; P:establishment of localization in cell	-
UN001434	snx31_mouse ame: full=sorting nexin-31	416	12	9.37302e-89	0.55	9	P:vesicle-mediated transport; C:cytosol; P:cholesterol catabolic process; F:protein C-terminus binding; F:phosphoinositide binding; C:cytoplasmic membrane-bounded vesicle; C:early endosome; F:low-density lipoprotein receptor binding; C:Golgi apparatus	-
UN001435	ttc23_rat ame: full=tetratricopeptide repeat protein 23 short=tpr repeat protein 23	358	4	1.55003e-49	0.555	4	F:binding; F:molecular_function; P:biological_process; C:cellular_component
UN001436	CA112_RATRecName: Full=Uncharacterized protein C1orf112 homolog	402	2	7.82411e-85	0.58	2	F:molecular_function; C:cellular_component
UN001437	---NA---	62	0			0	-
UN001438	---NA---	127	0			0	-
UN001439	---NA---	116	0			0	-
UN001440	---NA---	90	0			0	-
UN001441	cad13_chick ame: full=cadherin-13 ame: full=truncated cadherin short=t-cad short=t-cadherin flags: precursor	223	17	5.0816e-51	0.535882	34	P:regulation of epidermal growth factor receptor signaling pathway; C:intrinsic to membrane; P:positive regulation of survival gene product expression; C:neuron projection; C:caveola; P:negative regulation of cell adhesion; P:homophilic cell adhesion; C:extracellular space; C:adherens junction; P:positive regulation of calcium-mediated signaling; P:axonogenesis; P:endothelial cell migration; P:Ra…	-
UN001442	---NA---	50	0			0	-
UN001443	cad13_bovin ame: full=cadherin-13 flags: precursor	218	17	1.40213e-74	0.636471	46	C:fascia adherens; P:regulation of epidermal growth factor receptor signaling pathway; P:regulation of Rho protein signal transduction; P:positive regulation of survival gene product expression; C:neuron projection; C:caveola; P:axon guidance; P:negative regulation of cell adhesion; P:regulation of protein localization; P:synapse assembly; P:regulation of myelination; C:protein complex; F:adipone…	-
UN001444	---NA---	66	0			0	-
UN001445	---NA---	44	0			0	-
UN001446	---NA---	54	0			0	-
UN001447	---NA---	65	0			0	-
UN001448	ra1l3_human ame: full= heterogeneous nuclear ribonucleoprotein a1-like 3 short=hnrnp a1-like 3 ame: full=hnrnp core protein a1-like 3	235	18	1.309e-92	0.922778	20	P:transmembrane transport; C:polytene chromosome puff; F:mRNA binding; C:neuron projection; F:single-stranded RNA binding; C:nucleolus; P:regulation of alternative nuclear mRNA splicing, via spliceosome; F:single-stranded telomeric DNA binding; P:negative regulation of RNA splicing; P:RNA export from nucleus; C:heterogeneous nuclear ribonucleoprotein complex; F:protein binding; P:nuclear import; …	-
UN001449	tigar_mouse ame: full=probable fructose- -bisphosphatase tigar ame: full=tp53-induced glycolysis and apoptosis regulator	132	9	1.30258e-40	0.635556	3	C:intracellular; P:cellular metabolic process; F:hydrolase activity	-
UN001450	fancl_human ame: full=e3 ubiquitin-protein ligase fancl ame: full=fanconi anemia group l protein ame: full=fanconi anemia-associated polypeptide of 43 kda short=faap43	172	2	2.89712e-75	0.84	10	C:Fanconi anaemia nuclear complex; P:gamete generation; P:DNA repair; F:zinc ion binding; F:ubiquitin-protein ligase activity; P:protein ubiquitination; F:protein binding; P:regulation of cell proliferation; C:nuclear envelope; C:cytoplasm	EC:6.3.2.19
UN001451	---NA---	34	0			0	-
UN001452	---NA---	61	0			0	-
UN001453	---NA---	29	0			0	-
UN001454	---NA---	56	0			0	-
UN001455	---NA---	64	0			0	-
UN001456	---NA---	57	0			0	-
UN001458	---NA---	54	0			0	-
UN001459	sesn1_human ame: full=sestrin-1 ame: full=p53-regulated protein pa26	117	10	7.56243e-25	0.672	3	P:negative regulation of cell proliferation; C:cytoplasm; P:response to DNA damage stimulus	-
UN001461	---NA---	71	0			0	-
UN001462	---NA---	63	0			0	-
UN001463	---NA---	42	0			0	-
UN001464	---NA---	209	0			0	-
UN001465	---NA---	84	0			0	-
UN001466	---NA---	30	0			0	-
UN001467	---NA---	49	0			0	-
UN001468	---NA---	41	0			0	-
UN001469	---NA---	36	0			0	-
UN001470	---NA---	47	0			0	-
UN001471	---NA---	37	0			0	-
UN001474	---NA---	48	0			0	-
UN001476	---NA---	93	0			0	-
UN001477	---NA---	83	0			0	-
UN001478	---NA---	31	0			0	-
UN001479	rere_human ame: full=arginine-glutamic acid dipeptide repeats protein ame: full=atrophin-1-like protein ame: full=atrophin-1-related protein	154	6	2.97763e-32	0.696667	23	F:poly-glutamine tract binding; P:negative regulation of transcription from RNA polymerase II promoter; F:transcription corepressor activity; F:zinc ion binding; P:central nervous system development; F:toxin receptor binding; P:neuron apoptosis; C:nucleolus; F:JUN kinase binding; C:cell leading edge; P:NLS-bearing substrate import into nucleus; F:protein domain specific binding; P:regulation of n…	-
UN001480	---NA---	52	0			0	-
UN001481	---NA---	111	0			0	-
UN001482	---NA---	75	0			0	-
UN001483	---NA---	69	0			0	-
UN001485	---NA---	45	0			0	-
UN001486	---NA---	82	0			0	-
UN001487	---NA---	32	0			0	-
UN001488	---NA---	86	0			0	-
UN001489	---NA---	53	0			0	-
UN001490	---NA---	49	0			0	-
UN001491	---NA---	94	0			0	-
UN001492	---NA---	30	0			0	-
UN001493	---NA---	30	0			0	-
UN001494	---NA---	112	0			0	-
UN001495	exoc4_mouse ame: full=exocyst complex component 4 ame: full=exocyst complex component sec8	116	3	4.44893e-25	0.716667	21	F:protein N-terminus binding; P:vesicle targeting; P:membrane biogenesis; C:exocyst; ; F:protein complex binding; P:regulation of protein transport; P:oligodendrocyte differentiation; C:endosome; P:Golgi to transport vesicle transport; P:positive regulation of calcium-mediated signaling; F:PDZ domain binding; P:protein targeting to membrane; P:synaptic transmission; P:establishment of cell polari…	-
UN001496	---NA---	24	0			0	-
UN001497	---NA---	35	0			0	-
UN001498	lipb2_mouse ame: full=liprin-beta-2 ame: full=coiled-coil-like protein 1 ame: full=protein tyrosine phosphatase receptor type f polypeptide-interacting protein-binding protein 2 short=ptprf-interacting protein-binding protein 2	75	4	3.15471e-15	0.7075	3	P:cell adhesion; C:intracellular; C:plasma membrane	-
UN001499	---NA---	34	0			0	-
UN001500	---NA---	61	0			0	-
UN001501	arch_ictpu ame: full=protein archease	126	14	2.20598e-24	0.734286	1	P:neurogenesis	-
UN001502	---NA---	70	0			0	-
UN001503	---NA---	72	0			0	-
UN001504	---NA---	63	0			0	-
UN001505	---NA---	57	0			0	-
UN001506	aakg2_human ame: full=5 -amp-activated protein kinase subunit gamma-2 short=ampk gamma2 short=ampk subunit gamma-2 ame: full=h91620p	61	11	1.36904e-26	0.915455	29	F:AMP binding; P:glycogen biosynthetic process; F:phosphorylase kinase regulator activity; P:intracellular protein kinase cascade; C:cytosol; F:cAMP-dependent protein kinase inhibitor activity; P:sterol biosynthetic process; C:nucleoplasm; P:spermatogenesis; P:ATP biosynthetic process; F:cAMP-dependent protein kinase activity; P:negative regulation of protein kinase activity; P:regulation of gluc…	EC:2.7.11.11
UN001507	---NA---	36	0			0	-
UN001508	---NA---	84	0			0	-
UN001509	---NA---	44	0			0	-
UN001510	---NA---	28	0			0	-
UN001513	cv039_danre ame: full=upf0545 protein c22orf39 homolog	105	5	3.4064e-33	0.726	3	F:molecular_function; P:biological_process; C:cellular_component
UN001514	---NA---	46	0			0	-
UN001515	---NA---	74	0			0	-
UN001516	---NA---	90	0			0	-
UN001517	---NA---	30	0			0	-
UN001519	---NA---	48	0			0	-
UN001520	---NA---	111	0			0	-
UN001521	---NA---	148	0			0	-
UN001522	---NA---	79	0			0	-
UN001523	---NA---	72	0			0	-
UN001524	---NA---	50	0			0	-
UN001525	gys1_ponab ame: full=glycogen muscle	228	11	1.45755e-93	0.816364	13	C:cytosol; C:soluble fraction; P:heart development; F:glucose binding; C:inclusion body; P:body morphogenesis; F:glycogen (starch) synthase activity; P:nematode larval development; P:locomotion; F:protein kinase binding; P:glucose metabolic process; P:embryonic development ending in birth or egg hatching; P:glycogen biosynthetic process	EC:2.4.1.11
UN001526	---NA---	80	0			0	-
UN001527	ubp44_danre ame: full=ubiquitin carboxyl-terminal hydrolase 44 ame: full=deubiquitinating enzyme 44 ame: full=ubiquitin thioesterase 44 ame: full=ubiquitin-specific-processing protease 44	89	4	3.83668e-24	0.795	11	P:negative regulation of anaphase-promoting complex activity during mitotic cell cycle; F:zinc ion binding; P:protein deubiquitination; P:cell division; P:regulation of spindle checkpoint; C:cytoplasm; F:ubiquitin-specific protease activity; P:central nervous system morphogenesis; F:ubiquitin thiolesterase activity; P:anaphase; C:nucleus	EC:3.1.2.15
UN001528	---NA---	82	0			0	-
UN001529	---NA---	82	0			0	-
UN001530	---NA---	45	0			0	-
UN001533	---NA---	54	0			0	-
UN001534	---NA---	56	0			0	-
UN001535	---NA---	29	0			0	-
UN001536	---NA---	24	0			0	-
UN001537	---NA---	45	0			0	-
UN001538	---NA---	42	0			0	-
UN001539	---NA---	47	0			0	-
UN001540	---NA---	104	0			0	-
UN001541	---NA---	115	0			0	-
UN001542	---NA---	59	0			0	-
UN001543	---NA---	58	0			0	-
UN001544	---NA---	77	0			0	-
UN001546	---NA---	31	0			0	-
UN001547	phf10_bovin ame: full=phd finger protein 10 ame: full=brg1-associated factor 45a short=baf45a	216	4	4.14204e-71	0.88	4	C:npBAF complex; P:nervous system development; F:zinc ion binding; P:regulation of transcription, DNA-dependent	-
UN001549	---NA---	53	0			0	-
UN001554	---NA---	67	0			0	-
UN001556	---NA---	42	0			0	-
UN001557	---NA---	30	0			0	-
UN001558	---NA---	69	0			0	-
UN001560	---NA---	70	0			0	-
UN001561	---NA---	30	0			0	-
UN001562	---NA---	47	0			0	-
UN001564	---NA---	85	0			0	-
UN001566	---NA---	29	0			0	-
UN001567	---NA---	36	0			0	-
UN001568	---NA---	71	0			0	-
UN001569	itf2_rat ame: full=transcription factor 4 short=tcf-4 ame: full=immunoglobulin transcription factor 2 short=itf-2 short=ritf-2 ame: full=r8f dna-binding protein ame: full=sl3-3 enhancer factor 2 short=sef-2	58	17	3.29505e-20	0.862941	130	P:immune response; F:ligand-dependent nuclear receptor activity; P:catenin protein nuclear translocation; P:immunoglobulin V(D)J recombination; F:vitamin D response element binding; P:positive regulation of gluconeogenesis; C:rhabdomere; P:blood vessel development; P:positive regulation of heparan sulfate proteoglycan biosynthetic process; P:sex determination, primary response to X:A ratio; F:nuc…	EC:3.1.2.2
UN001570	nol12_xentr ame: full=nucleolar protein 12	148	7	6.8236e-20	0.525714	2	F:RNA binding; C:nucleus	-
UN001571	---NA---	141	0			0	-
UN001572	---NA---	56	0			0	-
UN001573	---NA---	26	0			0	-
UN001574	ubr1_human ame: full=e3 ubiquitin-protein ligase ubr1 ame: full=n-recognin-1 ame: full=ubiquitin-protein ligase e3-alpha-1 ame: full=ubiquitin-protein ligase e3-alpha-i	136	6	2.84634e-56	0.671667	14	F:zinc ion binding; F:leucine binding; P:histone H2A ubiquitination; P:chromatin silencing; C:nucleolus; C:cytosol; P:cellular response to leucine; P:ubiquitin-dependent protein catabolic process; C:ubiquitin ligase complex; F:ubiquitin-protein ligase activity; P:negative regulation of TOR signaling pathway; C:proteasome complex; C:plasma membrane; P:reproductive process	EC:6.3.2.19
UN001575	---NA---	53	0			0	-
UN001576	---NA---	63	0			0	-
UN001577	---NA---	25	0			0	-
UN001580	---NA---	21	0			0	-
UN001581	---NA---	45	0			0	-
UN001583	---NA---	91	0			0	-
UN001584	gnaq_canfa ame: full=guanine nucleotide-binding protein g subunit alpha ame: full=guanine nucleotide-binding protein alpha-q	92	19	9.99997e-25	0.945263	30	F:signal transducer activity; F:GTP binding; P:regulation of melanocyte differentiation; P:protein amino acid ADP-ribosylation; P:skeletal system development; P:heart development; P:glutamate signaling pathway; P:positive regulation of GTPase activity; F:metal ion binding; C:cytosol; P:regulation of catenin protein nuclear translocation; P:activation of adenylate cyclase activity by G-protein sig…	-
UN001586	---NA---	36	0			0	-
UN001587	---NA---	22	0			0	-
UN001588	---NA---	60	0			0	-
UN001589	---NA---	194	0			0	-
UN001590	---NA---	21	0			0	-
UN001591	imp2l_danre ame: full=mitochondrial inner membrane protease subunit 2 ame: full=imp2-like protein	161	10	5.76825e-72	0.703	9	C:nucleolus; C:integral to membrane; P:mitochondrial protein processing during import; C:mitochondrial inner membrane peptidase complex; F:serine-type peptidase activity; P:spermatogenesis; P:ovarian follicle development; P:proteolysis; P:ovulation	-
UN001592	---NA---	63	0			0	-
UN001593	---NA---	89	0			0	-
UN001594	---NA---	78	0			0	-
UN001595	m3k4_human ame: full=mitogen-activated protein kinase kinase kinase 4 ame: full=map three kinase 1 ame: full=mapk erk kinase kinase 4 short=mek kinase 4 short=mekk 4	155	1	2.25002e-35	0.62	4	P:JNK cascade; F:protein kinase activity; P:activation of MAPKK activity; F:protein binding	-
UN001596	---NA---	45	0			0	-
UN001597	---NA---	133	0			0	-
UN001598	tm87a_human ame: full=transmembrane protein 87a flags: precursor	123	2	4.36152e-12	0.575	5	C:integral to membrane; C:membrane; F:molecular_function; P:biological_process; C:cellular_component
UN001599	---NA---	69	0			0	-
UN001600	---NA---	68	0			0	-
UN001601	---NA---	102	0			0	-
UN001602	gpaa1_human ame: full=glycosylphosphatidylinositol anchor attachment 1 protein short=gpi anchor attachment protein 1 ame: full=gaa1 protein homolog short=hgaa1	141	2	2.02243e-12	0.54	4	C:membrane part; F:protein binding; C:endoplasmic reticulum; P:protein modification process	-
UN001604	---NA---	42	0			0	-
UN001605	---NA---	102	0			0	-
UN001606	---NA---	80	0			0	-
UN001607	---NA---	59	0			0	-
UN001608	---NA---	126	0			0	-
UN001609	---NA---	58	0			0	-
UN001610	clus_cotja ame: full=clusterin ame: full= kda protein contains: ame: full=clusterin beta chain contains: ame: full=clusterin alpha chain flags: precursor	82	2	2.37849e-10	0.695	18	P:system development; P:regulation of protein catabolic process; P:positive regulation of cellular protein metabolic process; C:neuron projection; F:protein binding; C:membrane; P:negative regulation of apoptosis; P:regulation of proteolysis; P:regulation of gene expression; C:extracellular space; P:response to stimulus; P:ubiquitin-dependent protein catabolic process; P:positive regulation of ap…	-
UN001611	---NA---	53	0			0	-
UN001612	---NA---	78	0			0	-
UN001613	afg32_bovin ame: full=afg3-like protein 2	164	12	1.32147e-87	0.875	17	F:zinc ion binding; P:righting reflex; F:ATP-dependent peptidase activity; P:axonogenesis; C:mitochondrial inner membrane; C:integral to membrane; P:neuromuscular junction development; F:metalloendopeptidase activity; P:death; P:nerve development; P:protein catabolic process; P:proteolysis; P:myelination; C:chloroplast thylakoid membrane; C:plasma membrane; P:regulation of multicellular organism …	EC:3.4.24.0
UN001614	goga3_human ame: full=golgin subfamily a member 3 ame: full=golgi complex-associated protein of 170 kda short=gcp170 ame: full=golgin-160	336	12	1.06971e-105	0.463333	19	C:Golgi transport complex; P:cytoskeleton organization; F:transporter activity; P:cellular component morphogenesis; P:intra-Golgi vesicle-mediated transport; C:actin cytoskeleton; P:actin filament-based process; P:organ development; P:muscle cell development; C:cell projection; P:nervous system development; C:Golgi cisterna membrane; F:protein binding; C:microtubule organizing center; P:striated …	-
UN001615	---NA---	178	0			0	-
UN001616	---NA---	25	0			0	-
UN001617	---NA---	59	0			0	-
UN001618	lrc8d_human ame: full=leucine-rich repeat-containing protein 8d ame: full=leucine-rich repeat-containing protein 5	112	17	2.91015e-40	0.739412	29	P:cell morphogenesis; P:negative regulation of imaginal disc growth; P:zonula adherens assembly; P:negative regulation of epithelial cell proliferation; C:endoplasmic reticulum; P:establishment or maintenance of polarity of larval imaginal disc epithelium; P:establishment of epithelial cell apical/basal polarity; P:regulation of synapse structure and activity; C:neuromuscular junction; P:cell cyc…	-
UN001621	U88_HHV6URecName: Full=Uncharacterized protein U88	202	1	1.22526e-26	0.54	2	C:integral to membrane; C:membrane
UN001622	---NA---	141	0			0	-
UN001623	---NA---	63	0			0	-
UN001625	---NA---	108	0			0	-
UN001626	---NA---	47	0			0	-
UN001627	---NA---	48	0			0	-
UN001628	tysd1_mouse ame: full=peroxisomal leader peptide-processing protease ame: full=trypsin domain-containing protein 1 contains: ame: full=peroxisomal leader peptide-processing 10 kda form contains: ame: full=peroxisomal leader peptide-processing 49 kda form	118	1	2.05705e-14	0.53	1	F:hydrolase activity	-
UN001629	---NA---	31	0			0	-
UN001630	---NA---	54	0			0	-
UN001631	---NA---	42	0			0	-
UN001633	---NA---	26	0			0	-
UN001634	---NA---	51	0			0	-
UN001635	---NA---	30	0			0	-
UN001637	---NA---	73	0			0	-
UN001638	---NA---	56	0			0	-
UN001639	---NA---	40	0			0	-
UN001640	---NA---	95	0			0	-
UN001641	---NA---	121	0			0	-
UN001643	rn213_mouse ame: full=e3 ubiquitin-protein ligase rnf213	136	1	3.06939e-26	0.6	2	P:primary metabolic process; P:cellular metabolic process	-
UN001644	---NA---	44	0			0	-
UN001645	---NA---	107	0			0	-
UN001646	---NA---	30	0			0	-
UN001647	---NA---	22	0			0	-
UN001648	---NA---	46	0			0	-
UN001649	---NA---	40	0			0	-
UN001650	---NA---	53	0			0	-
UN001651	---NA---	104	0			0	-
UN001653	---NA---	71	0			0	-
UN001654	---NA---	61	0			0	-
UN001655	---NA---	38	0			0	-
UN001656	gbg1_canfa ame: full=guanine nucleotide-binding protein g subunit gamma-t1 ame: full=transducin gamma chain flags: precursor	68	18	5.29945e-26	0.759444	17	F:signal transducer activity; P:phototransduction; C:heterotrimeric G-protein complex; P:energy reserve metabolic process; C:rhabdomere; P:cellular response to carbon dioxide; P:cardiac muscle cell apoptosis; P:GTP catabolic process; C:extracellular region; C:cytoplasm; P:cellular response to glucagon stimulus; P:cellular response to hypoxia; P:eye photoreceptor cell development; P:protein locali…	-
UN001657	---NA---	128	0			0	-
UN001658	---NA---	64	0			0	-
UN001659	---NA---	21	0			0	-
UN001660	---NA---	45	0			0	-
UN001661	---NA---	51	0			0	-
UN001662	ptpm1_rat ame: full=protein-tyrosine phosphatase mitochondrial 1 flags: precursor	199	4	7.87428e-55	0.705	8	P:inositol phosphate dephosphorylation; P:protein amino acid dephosphorylation; P:phosphatidylinositol metabolic process; C:mitochondrial inner membrane; F:phosphatidylinositol-4,5-bisphosphate 5-phosphatase activity; P:neurogenesis; P:ATP catabolic process; F:protein tyrosine/serine/threonine phosphatase activity	EC:3.1.3.36
UN001663	---NA---	30	0			0	-
UN001664	---NA---	42	0			0	-
UN001665	---NA---	38	0			0	-
UN001666	---NA---	30	0			0	-
UN001667	---NA---	72	0			0	-
UN001668	---NA---	104	0			0	-
UN001669	---NA---	40	0			0	-
UN001671	mtmr9_mouse ame: full=myotubularin-related protein 9	184	12	5.61387e-62	0.565833	3	C:intracellular membrane-bounded organelle; F:phosphatase activity; C:cytoplasm	EC:3.1.3.0
UN001672	dom3z_bovin ame: full=protein dom3z ame: full=dom-3 homolog z	168	5	9.67488e-20	0.668	2	F:metal ion binding; F:nucleotide binding
UN001674	---NA---	51	0			0	-
UN001675	---NA---	43	0			0	-
UN001676	---NA---	92	0			0	-
UN001677	---NA---	53	0			0	-
UN001678	---NA---	37	0			0	-
UN001679	---NA---	82	0			0	-
UN001680	---NA---	36	0			0	-
UN001681	---NA---	202	0			0	-
UN001682	---NA---	153	0			0	-
UN001683	---NA---	93	0			0	-
UN001684	---NA---	40	0			0	-
UN001685	---NA---	24	0			0	-
UN001686	---NA---	71	0			0	-
UN001687	---NA---	32	0			0	-
UN001688	---NA---	47	0			0	-
UN001689	---NA---	29	0			0	-
UN001690	---NA---	45	0			0	-
UN001692	hs74l_mouse ame: full=heat shock 70 kda protein 4l ame: full=heat shock 70-related protein apg-1 ame: full=osmotic stress protein 94	269	20	1.4761e-109	0.7195	23	P:positive regulation of gene expression; P:positive regulation of protein binding; F:transcription activator binding; P:negative regulation of apoptosis; P:kidney development; P:positive regulation of angiogenesis; P:positive regulation of NK T cell activation; P:chaperone-mediated protein complex assembly; P:neuroprotection; C:extracellular region; C:nucleolus; C:cytosol; C:microtubule; F:alpha…	-
UN001693	---NA---	47	0			0	-
UN001695	---NA---	81	0			0	-
UN001697	smca4_human ame: full=transcription activator brg1 ame: full=atp-dependent helicase smarca4 ame: full=brg1-associated factor 190a short=baf190a ame: full=mitotic growth and transcription activator ame: full=protein brg-1 ame: full=protein brahma homolog 1 ame: full=snf2-beta ame: full=swi snf-related matrix-associated actin-dependent regulator of chromatin subfamily a member 4	118	5	1.24508e-19	0.53	29	P:negative regulation of transcription, DNA-dependent; C:nuclear chromatin; P:regulation of transcription from RNA polymerase II promoter; P:blastocyst development; C:SWI/SNF-type complex; P:positive regulation of molecular function; P:heart development; P:brain development; P:chromatin assembly or disassembly; F:transcription factor binding; P:DNA metabolic process; P:epidermis development; F:DN…	EC:3.6.1.3
UN001698	---NA---	63	0			0	-
UN001699	---NA---	20	0			0	-
UN001700	rhg21_human ame: full=rho gtpase-activating protein 21 ame: full=rho gtpase-activating protein 10 ame: full=rho-type gtpase-activating protein 21	72	12	9.54173e-28	0.721667	11	P:regulation of cell morphogenesis; C:cytoplasmic vesicle membrane; C:Golgi membrane; P:axonogenesis; F:phospholipid binding; C:cytosol; F:Rho GTPase activator activity; C:cytoskeleton; C:cell junction; F:SH3/SH2 adaptor activity; P:positive regulation of Rho GTPase activity	-
UN001701	stxb1_rat ame: full=syntaxin-binding protein 1 ame: full=n-sec1 ame: full=protein unc-18 homolog 1 short=unc18-1 ame: full=protein unc-18 homolog a short=unc-18a ame: full=p67 ame: full=rbsec1	121	8	1.22925e-30	0.70875	45	P:synaptic vesicle maturation; P:response to insulin stimulus; C:apical plasma membrane; F:protein N-terminus binding; P:negative regulation of synaptic transmission, GABAergic; P:brain development; F:syntaxin-1 binding; P:platelet aggregation; P:regulation of synaptic vesicle priming; P:axon target recognition; C:lamellipodium; C:cytosol; P:protein transport; P:glucose transport; C:basolateral p…	-
UN001702	---NA---	59	0			0	-
UN001703	---NA---	210	0			0	-
UN001705	antr2_mouse ame: full=anthrax toxin receptor 2 flags: precursor	124	1	1.4468e-07	0.72	2	P:reproductive process; C:integral to membrane	-
UN001706	---NA---	141	0			0	-
UN001707	---NA---	148	0			0	-
UN001708	---NA---	82	0			0	-
UN001709	---NA---	64	0			0	-
UN001710	---NA---	28	0			0	-
UN001711	---NA---	50	0			0	-
UN001712	---NA---	30	0			0	-
UN001713	---NA---	26	0			0	-
UN001714	---NA---	46	0			0	-
UN001715	---NA---	25	0			0	-
UN001716	---NA---	53	0			0	-
UN001717	---NA---	88	0			0	-
UN001718	---NA---	44	0			0	-
UN001719	---NA---	56	0			0	-
UN001720	---NA---	66	0			0	-
UN001721	---NA---	70	0			0	-
UN001722	---NA---	62	0			0	-
UN001723	pus10_mouse ame: full= trna pseudouridine synthase pus10 ame: full=coiled-coil domain-containing protein 139 ame: full=trna pseudouridine 55 synthase short=psi55 synthase ame: full=trna pseudouridylate synthase ame: full=trna-uridine isomerase	127	10	1.50817e-57	0.632	3	F:RNA binding; P:tRNA pseudouridine synthesis; F:pseudouridine synthase activity	EC:5.4.99.12
UN001724	---NA---	91	0			0	-
UN001725	tspo_mouse ame: full=translocator protein ame: full=mitochondrial benzodiazepine receptor ame: full=pkbs ame: full=peripheral-type benzodiazepine receptor short=pbr	163	7	2.64562e-48	0.66	35	P:positive regulation of apoptosis; F:benzodiazepine receptor activity; P:axon regeneration in the peripheral nervous system; P:positive regulation of necrotic cell death; P:protein targeting to mitochondrion; P:synaptic transmission; P:negative regulation of tumor necrosis factor production; ; P:contact inhibition; P:glial cell migration; P:positive regulation of calcium ion transport; P:respons…	-
UN001726	---NA---	30	0			0	-
UN001727	---NA---	57	0			0	-
UN001728	---NA---	64	0			0	-
UN001730	---NA---	116	0			0	-
UN001731	---NA---	63	0			0	-
UN001732	---NA---	53	0			0	-
UN001733	---NA---	147	0			0	-
UN001735	---NA---	54	0			0	-
UN001736	---NA---	67	0			0	-
UN001737	---NA---	52	0			0	-
UN001738	---NA---	127	0			0	-
UN001739	---NA---	21	0			0	-
UN001740	---NA---	22	0			0	-
UN001741	---NA---	55	0			0	-
UN001742	---NA---	27	0			0	-
UN001743	---NA---	72	0			0	-
UN001744	---NA---	28	0			0	-
UN001745	---NA---	78	0			0	-
UN001746	---NA---	105	0			0	-
UN001747	lrif1_mouse ame: full=ligand-dependent nuclear receptor-interacting factor 1	238	1	7.04974e-09	0.45	0	-
UN001748	---NA---	46	0			0	-
UN001749	---NA---	126	0			0	-
UN001750	---NA---	85	0			0	-
UN001751	---NA---	57	0			0	-
UN001753	xpr1_xentr ame: full=xenotropic and polytropic retrovirus receptor 1 homolog	207	12	2.55067e-99	0.766667	4	F:G-protein coupled receptor activity; C:integral to plasma membrane; P:G-protein coupled receptor protein signaling pathway; P:response to virus	-
UN001754	---NA---	70	0			0	-
UN001755	---NA---	115	0			0	-
UN001756	---NA---	67	0			0	-
UN001757	---NA---	43	0			0	-
UN001760	epc1_human ame: full=enhancer of polycomb homolog 1	150	2	2.71015e-27	0.775	11	P:histone H4 acetylation; P:negative regulation of transcription from RNA polymerase II promoter; F:histone acetyltransferase activity; C:nuclear membrane; P:regulation of growth; P:negative regulation of gene expression, epigenetic; C:NuA4 histone acetyltransferase complex; P:positive regulation of transcription from RNA polymerase II promoter; C:Piccolo NuA4 histone acetyltransferase complex; P…	EC:2.3.1.48
UN001762	opi10_drome ame: full=protein opi10 homolog	115	6	1.16939e-41	0.78	3	P:lung development; P:Golgi organization; C:cytoplasm	-
UN001763	---NA---	58	0			0	-
UN001764	---NA---	68	0			0	-
UN001765	tcea1_bovin ame: full=transcription elongation factor a protein 1 ame: full=transcription elongation factor s-ii protein 1	104	11	7.64947e-17	0.868182	12	F:translation elongation factor activity; P:transcription-coupled nucleotide-excision repair; F:zinc ion binding; C:nucleolus; P:positive regulation of transcription from RNA polymerase II promoter; P:positive regulation of viral transcription; P:regulation of RNA elongation; C:transcription elongation factor complex; F:DNA binding; P:erythrocyte differentiation; P:RNA elongation from RNA polymer…	-
UN001766	vrk1_bovin ame: full=serine threonine-protein kinase vrk1 ame: full=vaccinia-related kinase 1	434	17	3.49437e-102	0.608235	13	F:protein binding; P:peptidyl-threonine phosphorylation; F:nucleotide binding; P:female meiosis; F:histone threonine kinase activity; P:Golgi disassembly; C:nucleolus; P:protein amino acid autophosphorylation; C:cytoskeleton; C:Golgi stack; P:histone phosphorylation; P:neurogenesis; P:karyosome formation	-
UN001767	---NA---	99	0			0	-
UN001768	---NA---	48	0			0	-
UN001769	---NA---	60	0			0	-
UN001770	---NA---	53	0			0	-
UN001771	---NA---	36	0			0	-
UN001772	---NA---	95	0			0	-
UN001775	---NA---	64	0			0	-
UN001776	---NA---	27	0			0	-
UN001777	---NA---	70	0			0	-
UN001779	---NA---	42	0			0	-
UN001780	---NA---	60	0			0	-
UN001781	---NA---	58	0			0	-
UN001782	---NA---	21	0			0	-
UN001783	---NA---	80	0			0	-
UN001784	---NA---	96	0			0	-
UN001785	aim1_human ame: full=absent in melanoma 1 protein ame: full=beta gamma crystallin domain-containing protein 1	83	1	6.45698e-08	0.58	4	F:molecular_function; P:biological_process; F:sugar binding; C:cellular_component
UN001786	---NA---	108	0			0	-
UN001787	sh3l1_bovin ame: full=sh3 domain-binding glutamic acid-rich-like protein	124	7	3.67919e-11	0.744286	5	C:cytosol; F:SH3 domain binding; C:nucleus; P:protein complex assembly; F:SH3/SH2 adaptor activity	-
UN001788	zmym2_mouse ame: full=zinc finger mym-type protein 2 ame: full=zinc finger protein 198	81	9	4.06035e-18	0.72	8	F:zinc ion binding; P:regulation of cell morphogenesis; F:ubiquitin conjugating enzyme binding; P:cytoskeleton organization; F:DNA binding; C:PML body; P:transcription, DNA-dependent; P:multicellular organismal development	-
UN001789	---NA---	72	0			0	-
UN001790	---NA---	59	0			0	-
UN001791	snx4_bovin ame: full=sorting nexin-4	72	4	8.97231e-10	0.795	8	F:phosphoinositide binding; F:protein binding; C:early endosome membrane; P:endocytic recycling; C:cytoplasmic dynein complex; P:cell communication; P:endocytosis; P:protein transport	-
UN001792	---NA---	80	0			0	-
UN001795	---NA---	90	0			0	-
UN001796	---NA---	119	0			0	-
UN001797	zc3h1_human ame: full=zinc finger c3h1 domain-containing protein ame: full=coiled-coil domain-containing protein 131 ame: full=proline serine-rich coiled-coil protein 2	125	1	2.60306e-41	0.86	4	F:metal ion binding; C:intracellular; P:RNA processing; F:protein binding	-
UN001799	---NA---	62	0			0	-
UN001801	---NA---	33	0			0	-
UN001804	---NA---	23	0			0	-
UN001805	---NA---	105	0			0	-
UN001806	---NA---	51	0			0	-
UN001807	---NA---	28	0			0	-
UN001808	---NA---	28	0			0	-
UN001809	---NA---	65	0			0	-
UN001810	lims1_mouse ame: full=lim and senescent cell antigen-like-containing domain protein 1 ame: full=particularly interesting new cys-his protein 1 short=pinch-1	170	4	7.93979e-09	0.675	9	C:cytosol; F:zinc ion binding; P:cell aging; P:cellular response to transforming growth factor beta stimulus; C:focal adhesion; F:protein binding; P:cell junction assembly; C:perinuclear region of cytoplasm; P:negative regulation of transcription, DNA-dependent	-
UN001811	---NA---	115	0			0	-
UN001812	---NA---	43	0			0	-
UN001813	---NA---	65	0			0	-
UN001814	---NA---	21	0			0	-
UN001815	---NA---	53	0			0	-
UN001816	---NA---	35	0			0	-
UN001817	---NA---	46	0			0	-
UN001818	---NA---	23	0			0	-
UN001819	---NA---	20	0			0	-
UN001820	---NA---	53	0			0	-
UN001821	cstn1_mouse ame: full=calsyntenin-1 ame: full=alcadein-alpha short=alc-alpha contains: ame: full=soluble alc-alpha short=salc-alpha contains: ame: full=ctf1-alpha ame: full=c-terminal fragment 1-alpha flags: precursor	65	2	3.36487e-12	0.97	13	C:cell junction; F:calcium ion binding; C:integral to membrane; P:homophilic cell adhesion; C:Golgi membrane; P:cellular calcium ion homeostasis; C:cell projection; P:synaptic transmission; C:postsynaptic membrane; C:extracellular region; C:endoplasmic reticulum membrane; C:nucleus; C:plasma membrane	-
UN001823	---NA---	28	0			0	-
UN001824	---NA---	56	0			0	-
UN001825	tln1_chick ame: full=talin-1	46	3	5.78124e-17	0.866667	24	C:focal adhesion; P:axon guidance; C:cell-cell junction; P:platelet activation; C:ruffle membrane; P:cell adhesion; P:cell-cell junction assembly; C:intracellular membrane-bounded organelle; C:actin cytoskeleton; P:cellular component movement; P:cytoskeletal anchoring at plasma membrane; P:muscle contraction; C:extracellular region; C:cytosol; F:LIM domain binding; F:actin binding; P:cell-substra…	-
UN001826	---NA---	39	0			0	-
UN001827	---NA---	32	0			0	-
UN001829	---NA---	20	0			0	-
UN001830	---NA---	76	0			0	-
UN001831	---NA---	96	0			0	-
UN001833	---NA---	54	0			0	-
UN001835	ezh2_xentr ame: full=histone-lysine n-methyltransferase ezh2 ame: full=enhancer of zeste homolog 2	137	8	1.72043e-53	0.8325	10	P:anatomical structure morphogenesis; P:negative regulation of transcription from RNA polymerase II promoter; F:protein binding; C:ESC/E(Z) complex; P:negative regulation of retinoic acid receptor signaling pathway; C:nucleolus; F:DNA binding; F:histone methyltransferase activity (H3-K27 specific); F:chromatin binding; P:histone lysine methylation	-
UN001836	---NA---	45	0			0	-
UN001838	---NA---	46	0			0	-
UN001840	---NA---	33	0			0	-
UN001841	---NA---	96	0			0	-
UN001842	---NA---	93	0			0	-
UN001843	---NA---	52	0			0	-
UN001844	---NA---	37	0			0	-
UN001845	---NA---	74	0			0	-
UN001846	---NA---	42	0			0	-
UN001847	---NA---	100	0			0	-
UN001848	---NA---	59	0			0	-
UN001849	srca_mouse ame: full=sarcalumenin flags: precursor	124	4	6.03641e-30	0.8675	4	C:sarcoplasmic reticulum lumen; P:GTP catabolic process; F:GTPase activity; F:GTP binding	-
UN001850	palm_chick ame: full=paralemmin-1 ame: full=paralemmin flags: precursor	137	11	2.85562e-32	0.572727	19	P:cytoskeleton organization; P:negative regulation of adenylate cyclase activity; P:regulation of cell shape; F:D3 dopamine receptor binding; P:positive regulation of dendritic spine development; ; C:dendrite membrane; C:synaptosome; P:cellular response to electrical stimulus; C:basolateral plasma membrane; C:cytoplasm; C:axon; C:filopodium membrane; C:apicolateral plasma membrane; P:synapse matu…	-
UN001851	---NA---	63	0			0	-
UN001852	---NA---	31	0			0	-
UN001853	---NA---	104	0			0	-
UN001855	---NA---	53	0			0	-
UN001856	---NA---	141	0			0	-
UN001857	---NA---	35	0			0	-
UN001858	---NA---	46	0			0	-
UN001859	mdhc_rat ame: full=malate cytoplasmic ame: full=cytosolic malate dehydrogenase	127	14	5.42665e-15	0.86	9	C:cytosol; F:L-malate dehydrogenase activity; C:mitochondrion; P:malate metabolic process; C:centrosome; P:tricarboxylic acid cycle; F:malic enzyme activity; F:nucleotide binding; P:gluconeogenesis	EC:1.1.1.37
UN001860	---NA---	52	0			0	-
UN001861	---NA---	57	0			0	-
UN001862	---NA---	30	0			0	-
UN001863	---NA---	134	0			0	-
UN001864	pk3cg_pig ame: full=phosphatidylinositol- -bisphosphate 3-kinase catalytic subunit gamma isoform short=pi3-kinase subunit gamma short=pi3k-gamma short=pi3kgamma short= ns-3-kinase subunit gamma ame: full=phosphatidylinositol- -bisphosphate 3-kinase 110 kda catalytic subunit gamma short= ns-3-kinase subunit p110-gamma short=p110gamma ame: full=phosphoinositide-3-kinase catalytic gamma polypeptide …	104	2	1.09692e-39	0.83	30	; P:G-protein coupled receptor protein signaling pathway; P:dendritic cell chemotaxis; ; P:neutrophil chemotaxis; C:phosphoinositide 3-kinase complex; F:1-phosphatidylinositol-3-kinase activity; F:phosphatidylinositol-4,5-bisphosphate 3-kinase activity; P:positive regulation of acute inflammatory response; P:negative regulation of apoptosis; ; P:respiratory burst involved in defense response; P:T…	EC:2.7.1.137; EC:2.7.1.153; EC:2.7.11.0
UN001865	pknx2_mouse ame: full=homeobox protein pknox2 ame: full=homeobox protein prep-2 ame: full=pbx knotted homeobox 2	240	17	2.40529e-89	0.811765	32	F:actin monomer binding; P:compound eye photoreceptor fate commitment; P:specification of organ identity; P:negative regulation of neuron differentiation; P:leg disc proximal/distal pattern formation; P:salivary gland boundary specification; P:definitive hemopoiesis; P:anterior/posterior pattern formation; P:imaginal disc-derived leg morphogenesis; C:actin cytoskeleton; P:haltere morphogenesis; P…	-
UN001866	---NA---	97	0			0	-
UN001868	---NA---	86	0			0	-
UN001869	---NA---	93	0			0	-
UN001870	---NA---	37	0			0	-
UN001871	---NA---	23	0			0	-
UN001872	---NA---	127	0			0	-
UN001873	arfp1_human ame: full=arfaptin-1 ame: full=adp-ribosylation factor-interacting protein 1	231	5	1.56936e-42	0.596	7	C:cytosol; C:Golgi membrane; P:regulation of protein secretion; ; F:protein binding; P:intracellular protein transport;	-
UN001875	---NA---	34	0			0	-
UN001876	---NA---	31	0			0	-
UN001877	odp2_rat ame: full=dihydrolipoyllysine-residue acetyltransferase component of pyruvate dehydrogenase mitochondrial ame: full=70 kda mitochondrial autoantigen of primary biliary cirrhosis short=pbc ame: full=dihydrolipoamide acetyltransferase component of pyruvate dehydrogenase complex ame: full=pyruvate dehydrogenase complex component e2 short=pdc-e2 short=pdce2 flags: precursor	198	15	5.96061e-55	0.702667	4	F:transferase activity, transferring acyl groups; P:small molecule metabolic process; P:cellular metabolic process; C:mitochondrion	-
UN001878	---NA---	43	0			0	-
UN001879	---NA---	40	0			0	-
UN001881	---NA---	79	0			0	-
UN001884	---NA---	125	0			0	-
UN001885	---NA---	22	0			0	-
UN001886	---NA---	47	0			0	-
UN001888	hnrh2_human ame: full=heterogeneous nuclear ribonucleoprotein h2 short=hnrnp h2 ame: full=ftp-3 ame: full=heterogeneous nuclear ribonucleoprotein h short=hnrnp h	159	17	2.97966e-33	0.571765	10	P:regulation of RNA splicing; F:poly(U) RNA binding; C:mitochondrion; C:nucleolus; C:heterogeneous nuclear ribonucleoprotein complex; F:protein binding; C:actin cytoskeleton; P:nuclear mRNA splicing, via spliceosome; C:catalytic step 2 spliceosome; C:nucleoplasm	-
UN001889	scai_mouse ame: full=protein scai ame: full=suppressor of cancer cell invasion protein	50	1	2.76505e-14	0.87	0	-
UN001890	ubr2_human ame: full=e3 ubiquitin-protein ligase ubr2 ame: full=n-recognin-2 ame: full=ubiquitin-protein ligase e3-alpha-2 ame: full=ubiquitin-protein ligase e3-alpha-ii	62	3	4.54403e-22	0.83	15	C:chromatin; F:zinc ion binding; F:leucine binding; P:histone H2A ubiquitination; P:spermatogenesis; P:male meiosis I; P:chromatin silencing; C:cytoplasm; C:nucleolus; P:cellular response to leucine; P:ubiquitin-dependent protein catabolic process; C:ubiquitin ligase complex; F:ubiquitin-protein ligase activity; P:negative regulation of TOR signaling pathway; C:plasma membrane	EC:6.3.2.19
UN001891	---NA---	28	0			0	-
UN001892	---NA---	48	0			0	-
UN001893	---NA---	62	0			0	-
UN001894	fl2d_human ame: full=pre-mrna-splicing regulator wtap ame: full=female-lethal d homolog short=hfl d ame: full=wt1-associated protein ame: full=wilms tumor 1-associating protein	84	4	3.08697e-10	0.545	2	C:nucleolus; C:nuclear membrane	-
UN001895	---NA---	29	0			0	-
UN001897	---NA---	38	0			0	-
UN001899	bi1_pig ame: full=bax inhibitor 1 short=bi-1 ame: full=testis-enhanced gene transcript protein ame: full=transmembrane bax inhibitor motif-containing protein 6	231	10	4.70336e-55	0.545	6	C:insoluble fraction; C:integral to membrane; P:apoptosis; P:negative regulation of programmed cell death; C:cytoplasm; C:nucleus	-
UN001900	rnd3_human ame: full=rho-related gtp-binding protein ame: full=protein ame: full=rho family gtpase 3 ame: full=rho-related gtp-binding protein rho8 ame: full=rnd3 flags: precursor	96	20	1.16065e-41	0.7845	139	C:axon; F:GDP binding; P:posterior midgut invagination; P:wing cell fate specification; P:neuron remodeling; P:nematode larval development; P:cytokinesis, actomyosin contractile ring assembly; F:protein kinase binding; C:early endosome; P:pseudocleavage during syncytial blastoderm formation; P:androgen receptor signaling pathway; P:dorsal closure, leading edge cell differentiation; P:imaginal dis…	EC:3.4.21.0
UN001901	ce044_mouse ame: full=upf0533 protein c5orf44 homolog	110	4	6.74874e-34	0.8675	3	F:molecular_function; P:biological_process; C:cellular_component
UN001903	---NA---	62	0			0	-
UN001905	---NA---	57	0			0	-
UN001906	---NA---	96	0			0	-
UN001908	lsm12_ponab ame: full=protein lsm12 homolog	84	3	2.68556e-30	0.853333	3	F:molecular_function; P:biological_process; C:cellular_component
UN001909	---NA---	49	0			0	-
UN001910	at11b_human ame: full=probable phospholipid-transporting atpase if ame: full=atpase ir ame: full=atpase class vi type 11b	128	4	6.38731e-16	0.745	14	P:aminophospholipid transport; C:integral to membrane; F:ATPase activity, coupled to transmembrane movement of ions, phosphorylative mechanism; F:ATP binding; C:recycling endosome; F:protein binding; P:phospholipid translocation; F:magnesium ion binding; F:phospholipid-translocating ATPase activity; P:ion transmembrane transport; P:cation transport; C:nuclear inner membrane; C:endoplasmic reticul…	EC:3.6.3.1
UN001911	---NA---	46	0			0	-
UN001912	anxa3_human ame: full=annexin a3 ame: full=35-alpha calcimedin ame: full=annexin iii ame: full=annexin-3 ame: full=inositol -cyclic phosphate 2-phosphohydrolase ame: full=lipocortin iii ame: full=placental anticoagulant protein iii short=pap-iii	160	15	8.23217e-47	0.745333	31	P:response to growth factor stimulus; P:phagocytosis; C:phagocytic vesicle membrane; C:nucleoplasm; C:specific granule; P:organ regeneration; P:positive regulation of angiogenesis; P:hippocampus development; F:calcium-dependent protein binding; P:response to calcium ion; P:positive regulation of transcription factor activity; F:calcium ion binding; P:defense response to bacterium; C:azurophil gra…	-
UN001914	---NA---	134	0			0	-
UN001915	---NA---	36	0			0	-
UN001917	fong_human ame: full=formiminotransferase n-terminal subdomain-containing protein flags: precursor	122	6	1.1892e-17	0.573333	7	C:intracellular organelle; F:lyase activity; P:heterocycle metabolic process; P:cellular nitrogen compound metabolic process; F:transferase activity; C:cytoplasmic part; P:small molecule metabolic process	-
UN001918	---NA---	43	0			0	-
UN001919	---NA---	62	0			0	-
UN001920	---NA---	81	0			0	-
UN001921	---NA---	32	0			0	-
UN001922	ubql1_ponab ame: full=ubiquilin-1	119	12	7.71759e-46	0.886667	14	P:response to hypoxia; F:polyubiquitin binding; F:kinase binding; P:apoptosis; C:nuclear proteasome complex; C:cytosolic proteasome complex; F:receptor binding; F:intermediate filament binding; F:protein domain specific binding; C:perinuclear region of cytoplasm; C:endoplasmic reticulum membrane; P:regulation of proteasomal ubiquitin-dependent protein catabolic process; P:regulation of protein ub…	-
UN001923	---NA---	170	0			0	-
UN001924	---NA---	29	0			0	-
UN001925	---NA---	43	0			0	-
UN001926	---NA---	70	0			0	-
UN001928	---NA---	53	0			0	-
UN001929	---NA---	35	0			0	-
UN001930	---NA---	45	0			0	-
UN001931	pacn2_mouse ame: full=protein kinase c and casein kinase substrate in neurons protein 2	107	10	4.44995e-09	0.522	7	P:cytoskeleton organization; C:cytoplasmic membrane-bounded vesicle; F:protein binding; P:regulation of cellular process; P:endocytosis; C:Golgi apparatus part; P:cellular metabolic process	-
UN001932	---NA---	74	0			0	-
UN001933	---NA---	66	0			0	-
UN001934	ksr1_human ame: full=kinase suppressor of ras 1	155	4	4.24335e-34	0.605	8	P:protein amino acid phosphorylation; ; F:protein serine/threonine kinase activity; F:metal ion binding; F:mitogen-activated protein kinase kinase binding; F:ATP binding; C:membrane; C:endoplasmic reticulum	EC:2.7.11.0
UN001935	---NA---	103	0			0	-
UN001936	---NA---	34	0			0	-
UN001937	---NA---	70	0			0	-
UN001938	---NA---	44	0			0	-
UN001939	---NA---	83	0			0	-
UN001941	itbp1_ponab ame: full=integrin beta-1-binding protein 1	79	4	1.40423e-18	0.66	7	P:cell-matrix adhesion; C:lamellipodium; P:cell migration; F:protein binding; C:ruffle; P:intracellular protein kinase cascade; C:cytosol	-
UN001942	---NA---	48	0			0	-
UN001944	---NA---	46	0			0	-
UN001945	---NA---	106	0			0	-
UN001946	nmna1_bovin ame: full=nicotinamide mononucleotide adenylyltransferase 1 short=nmn adenylyltransferase 1 ame: full=nicotinate-nucleotide adenylyltransferase 1 short= adenylyltransferase 1	65	5	1.15649e-12	0.796	10	C:cytosol; C:mitochondrion; P:NAD biosynthetic process; F:nicotinate-nucleotide adenylyltransferase activity; F:ATP binding; F:protein binding; P:water-soluble vitamin metabolic process; F:nicotinamide-nucleotide adenylyltransferase activity; P:neuroprotection; C:nucleoplasm	EC:2.7.7.18; EC:2.7.7.1
UN001947	---NA---	77	0			0	-
UN001949	---NA---	28	0			0	-
UN001950	---NA---	45	0			0	-
UN001951	---NA---	42	0			0	-
UN001952	---NA---	29	0			0	-
UN001953	---NA---	28	0			0	-
UN001954	---NA---	71	0			0	-
UN001955	atpf1_human ame: full=atp synthase mitochondrial f1 complex assembly factor 1 ame: full=atp11 homolog flags: precursor	95	2	8.4227e-08	0.615	2	C:mitochondrion; F:protein binding	-
UN001956	htr5b_mouse ame: full=heat repeat-containing protein 5b	137	4	2.2574e-37	0.7625	1	F:binding	-
UN001958	---NA---	34	0			0	-
UN001959	---NA---	65	0			0	-
UN001960	---NA---	70	0			0	-
UN001961	tfg_human ame: full=protein tfg ame: full=trk-fused gene protein	125	1	5.05667e-53	0.88	4	C:cytoplasm; F:identical protein binding; F:signal transducer activity; P:positive regulation of I-kappaB kinase/NF-kappaB cascade	-
UN001962	---NA---	104	0			0	-
UN001965	---NA---	28	0			0	-
UN001966	---NA---	106	0			0	-
UN001967	ptk7_chick ame: full=inactive tyrosine-protein kinase 7 ame: full=kinase-like protein ame: full=protein-tyrosine kinase 7 ame: full=pseudo tyrosine kinase receptor 7 ame: full=tyrosine-protein kinase-like 7 flags: precursor	146	13	2.70197e-37	0.522308	37	C:intracellular organelle part; P:apoptosis; P:regulation of signal transduction; F:transmembrane receptor protein tyrosine kinase activity; C:sarcomere; P:myofibril assembly; P:establishment of epithelial cell apical/basal polarity; P:transmembrane receptor protein tyrosine kinase signaling pathway; P:actin cytoskeleton reorganization; P:cardiac muscle tissue development; P:axis elongation; P:pl…	EC:2.7.10.1
UN001968	---NA---	31	0			0	-
UN001969	---NA---	31	0			0	-
UN001970	---NA---	38	0			0	-
UN001971	CC038_MOUSERecName: Full=Uncharacterized protein C3orf38 homolog	165	2	3.25387e-33	0.59	4	P:apoptosis; F:molecular_function; P:biological_process; C:cellular_component
UN001972	---NA---	39	0			0	-
UN001973	---NA---	47	0			0	-
UN001974	---NA---	97	0			0	-
UN001975	gapd1_mouse ame: full=gtpase-activating protein and vps9 domain-containing protein 1 ame: full=gapex-5 ame: full=rab5-activating protein 6	102	2	7.91355e-38	0.87	9	F:guanyl-nucleotide exchange factor activity; F:GTPase activator activity; C:endosome; P:regulation of small GTPase mediated signal transduction; P:regulation of protein transport; F:GTPase activating protein binding; C:membrane; C:cytosol; P:endocytosis	-
UN001976	---NA---	122	0			0	-
UN001977	star8_mouse ame: full= -related lipid transfer protein 8 ame: full=start domain-containing protein 8 short= 8	147	9	1.08531e-62	0.633333	12	P:regulation of Rho protein signal transduction; F:small GTPase regulator activity; P:exocytosis; C:cytoplasm; P:organ development; P:actin cytoskeleton organization; P:regulation of vesicle-mediated transport; F:GTPase activator activity; P:positive regulation of GTPase activity; P:negative regulation of cellular process; C:plasma membrane; F:binding	-
UN001978	---NA---	68	0			0	-
UN001979	---NA---	31	0			0	-
UN001980	---NA---	21	0			0	-
UN001981	---NA---	84	0			0	-
UN001982	---NA---	42	0			0	-
UN001983	---NA---	29	0			0	-
UN001984	---NA---	41	0			0	-
UN001986	---NA---	66	0			0	-
UN001987	---NA---	78	0			0	-
UN001988	habp4_chick ame: full=intracellular hyaluronan-binding protein 4 short=ihabp4	85	3	2.27684e-13	0.59	5	P:cellular process; P:negative regulation of DNA binding; F:protein binding; C:cytoplasmic part; P:blood coagulation	-
UN001989	mre11_macfa ame: full=double-strand break repair protein mre11a ame: full=meiotic recombination 11 homolog a short=mre11 homolog a	98	13	5.54287e-36	0.788462	30	C:chromosome, telomeric region; P:positive regulation of kinase activity; F:manganese ion binding; C:nucleoplasm; P:DNA duplex unwinding; P:cell cycle checkpoint; P:reciprocal meiotic recombination; P:regulation of mitotic recombination; F:protein C-terminus binding; P:heart development; P:double-strand break repair via homologous recombination; P:double-strand break repair via nonhomologous end …	-
UN001990	---NA---	23	0			0	-
UN001991	---NA---	41	0			0	-
UN001992	rhag_mouse ame: full=ammonium transporter rh type a ame: full=erythrocyte membrane glycoprotein rh50 ame: full=rhesus blood group family type a glycoprotein short=rh family type a glycoprotein short=rh type a glycoprotein ame: cd_antigen=cd241	76	11	4.39871e-09	0.680909	11	P:carbon dioxide transport; P:transepithelial ammonium transport; F:ammonium transmembrane transporter activity; F:ankyrin binding; F:ammonia transmembrane transporter activity; C:cytoplasmic vesicle; ; P:cellular ion homeostasis; C:apical plasma membrane; C:basolateral plasma membrane; C:integral to plasma membrane	-
UN001993	---NA---	26	0			0	-
UN001994	---NA---	39	0			0	-
UN001995	---NA---	63	0			0	-
UN001996	---NA---	48	0			0	-
UN001997	---NA---	98	0			0	-
UN001998	---NA---	90	0			0	-
UN002000	---NA---	34	0			0	-
UN002002	---NA---	39	0			0	-
UN002003	---NA---	53	0			0	-
UN002004	---NA---	81	0			0	-
UN002005	---NA---	79	0			0	-
UN002006	kith_mouse ame: full=thymidine cytosolic	91	18	1.31024e-24	0.738889	20	C:cytosol; P:gut development; P:response to cortisol stimulus; F:zinc ion binding; F:thymidine kinase activity; C:soluble fraction; P:response to nutrient levels; P:liver development; P:response to toxin; P:skeletal muscle cell proliferation; P:DNA replication; P:deoxyribonucleoside monophosphate biosynthetic process; F:ATP binding; P:pyrimidine base metabolic process; P:response to copper ion; P…	EC:2.7.1.21
UN002008	---NA---	59	0			0	-
UN002009	---NA---	46	0			0	-
UN002010	---NA---	89	0			0	-
UN002011	---NA---	57	0			0	-
UN002012	---NA---	66	0			0	-
UN002013	---NA---	68	0			0	-
UN002014	---NA---	130	0			0	-
UN002015	---NA---	73	0			0	-
UN002016	---NA---	37	0			0	-
UN002017	---NA---	105	0			0	-
UN002018	---NA---	65	0			0	-
UN002019	---NA---	123	0			0	-
UN002021	---NA---	51	0			0	-
UN002022	---NA---	43	0			0	-
UN002023	axn1_mouse ame: full=axin-1 ame: full=axis inhibition protein 1 ame: full=protein fused	287	11	4.23154e-81	0.541818	47	F:protein kinase binding; P:Wnt receptor signaling pathway through beta-catenin; P:cell death; P:embryonic organ morphogenesis; C:beta-catenin destruction complex; P:regulation of JNK cascade; P:positive regulation of peptidyl-serine phosphorylation; P:regulation of cellular catabolic process; C:APC-Axin-1-beta-catenin complex; F:ubiquitin protein ligase binding; F:beta-catenin binding; F:identic…	-
UN002025	chd1_chick ame: full=chromodomain-helicase-dna-binding protein 1 short=chd-1 ame: full=atp-dependent helicase chd1	84	2	2.98304e-13	0.58	7	P:cellular process; F:binding; C:chromosomal part; C:polytene chromosome; P:sexual reproduction; P:multicellular organismal process; P:reproductive process	-
UN002026	---NA---	49	0			0	-
UN002029	nsa2_human ame: full=ribosome biogenesis protein nsa2 homolog ame: full=hairy cell leukemia protein 1 ame: full=tgf-beta-inducible nuclear protein 1	67	7	5.69218e-20	0.86	3	C:nucleolus; P:rRNA processing; C:ribonucleoprotein complex	-
UN002031	---NA---	28	0			0	-
UN002032	---NA---	53	0			0	-
UN002034	hells_human ame: full=lymphoid-specific helicase ame: full=proliferation-associated snf2-like protein ame: full=swi snf2-related matrix-associated actin-dependent regulator of chromatin subfamily a member 6	190	16	9.00612e-82	0.66625	64	; C:SWI/SNF complex; C:centromeric heterochromatin; C:nuclear chromatin; P:chromatin silencing at rDNA; C:NURF complex; P:methylation-dependent chromatin silencing; P:dendrite morphogenesis; C:ACF complex; P:maintenance of DNA methylation; F:protein N-terminus binding; F:ATP-dependent DNA helicase activity; P:maintenance of chromatin silencing; C:polytene chromosome; P:cell division; P:positive r…	-
UN002035	---NA---	29	0			0	-
UN002036	---NA---	87	0			0	-
UN002037	---NA---	90	0			0	-
UN002038	---NA---	96	0			0	-
UN002039	wahs7_dicdi ame: full=wash complex subunit 7 homolog	237	1	5.87917e-32	0.52	0	-
UN002040	---NA---	110	0			0	-
UN002041	---NA---	71	0			0	-
UN002042	---NA---	47	0			0	-
UN002043	cenpf_human ame: full=centromere protein f short=cenp-f ame: full=ah antigen ame: full=kinetochore protein cenpf ame: full=mitosin flags: precursor	155	2	2.2396e-51	0.7	27	P:G2 phase of mitotic cell cycle; C:chromatin; C:outer kinetochore of condensed chromosome; F:dynein binding; F:protein C-terminus binding; P:mitotic prometaphase; P:mitotic cell cycle spindle assembly checkpoint; P:regulation of G2/M transition of mitotic cell cycle; P:cell proliferation; P:protein transport; P:cell division; P:negative regulation of transcription, DNA-dependent; C:cytosol; C:nu…	-
UN002044	---NA---	121	0			0	-
UN002045	---NA---	23	0			0	-
UN002046	---NA---	38	0			0	-
UN002047	---NA---	57	0			0	-
UN002048	---NA---	29	0			0	-
UN002049	---NA---	109	0			0	-
UN002050	---NA---	36	0			0	-
UN002051	---NA---	87	0			0	-
UN002052	---NA---	57	0			0	-
UN002053	phf3_human ame: full=phd finger protein 3	173	2	1.20882e-36	0.545	7	F:metal ion binding; F:molecular_function; P:transcription, DNA-dependent; P:multicellular organismal development; F:zinc ion binding; C:nucleus; C:cellular_component
UN002055	---NA---	23	0			0	-
UN002056	---NA---	54	0			0	-
UN002057	---NA---	73	0			0	-
UN002058	chd1l_human ame: full=chromodomain-helicase-dna-binding protein 1-like ame: full=amplified in liver cancer protein 1	247	14	1.16019e-102	0.709286	33	P:chromatin silencing at rDNA; C:NURF complex; P:dendrite morphogenesis; C:ACF complex; F:ATP-dependent DNA helicase activity; C:polytene chromosome; C:chromatin silencing complex; C:brahma complex; P:ecdysone receptor-mediated signaling pathway; C:RSF complex; P:embryonic development; P:nuclear speck organization; P:nucleosome positioning; F:transcription factor binding; P:ATP catabolic process;…	-
UN002059	---NA---	42	0			0	-
UN002060	---NA---	122	0			0	-
UN002061	---NA---	110	0			0	-
UN002062	dpoe1_human ame: full=dna polymerase epsilon catalytic subunit a ame: full=dna polymerase ii subunit a	82	1	2.37298e-18	0.84	17	P:S phase of mitotic cell cycle; P:transcription-coupled nucleotide-excision repair; F:zinc ion binding; F:DNA-directed DNA polymerase activity; P:M/G1 transition of mitotic cell cycle; P:nucleotide-excision repair, DNA gap filling; F:DNA binding; P:DNA synthesis involved in DNA repair; P:base-excision repair, gap-filling; P:DNA replication initiation; F:nucleotide binding; P:telomere maintenance…	EC:2.7.7.7
UN002063	---NA---	39	0			0	-
UN002064	---NA---	36	0			0	-
UN002065	---NA---	69	0			0	-
UN002066	---NA---	57	0			0	-
UN002067	---NA---	44	0			0	-
UN002068	---NA---	74	0			0	-
UN002069	opa1_ponab ame: full=dynamin-like 120 kda mitochondrial ame: full=optic atrophy protein 1 homolog contains: ame: full=dynamin-like 120 kda form s1 flags: precursor	197	4	1.4648e-21	0.505	7	P:regulation of apoptosis; C:mitochondrial inner membrane; P:response to stimulus; P:mitochondrion organization; P:negative regulation of cellular process; F:binding; P:multicellular organismal process	-
UN002070	odr4_human ame: full=protein odr-4 homolog short=hodr-4 ame: full=lag1-interacting protein ame: full=transactivated by transforming growth factor beta protein 1	263	3	5.55017e-45	0.61	5	F:oxidoreductase activity; C:integral to membrane; C:membrane; F:zinc ion binding; P:oxidation reduction
UN002071	---NA---	57	0			0	-
UN002073	topb1_mouse ame: full=dna topoisomerase 2-binding protein 1 ame: full=dna topoisomerase ii-beta-binding protein 1 short= 1 ame: full=dna topoisomerase ii-binding protein 1	230	3	1.3727e-14	0.463333	8	P:regulation of primary metabolic process; P:DNA-dependent DNA replication; P:regulation of cellular metabolic process; C:intracellular organelle part; C:intracellular non-membrane-bounded organelle; P:cellular macromolecular complex assembly; F:binding; P:regulation of macromolecule metabolic process	-
UN002075	---NA---	57	0			0	-
UN002076	---NA---	150	0			0	-
UN002078	---NA---	64	0			0	-
UN002079	---NA---	108	0			0	-
UN002080	apaf_human ame: full=apoptotic protease-activating factor 1 short=apaf-1	156	3	1.74243e-67	0.863333	27	F:caspase activator activity; P:induction of apoptosis by intracellular signals; P:DNA fragmentation involved in apoptosis; P:aging; F:ADP binding; P:neuron apoptosis; P:cardiac muscle cell apoptosis; P:forebrain development; C:Golgi apparatus; C:nucleolus; ; P:cellular response to transforming growth factor beta stimulus; F:heat shock protein binding; F:identical protein binding; P:response to h…	-
UN002081	flot2_danre ame: full=flotillin-2a ame: full=reggie-1a short=reg-1	65	4	2.33025e-13	0.8675	8	C:endosome; C:cell surface; C:membrane fraction; C:endocytic vesicle; P:cell adhesion; C:acrosomal membrane; F:ionotropic glutamate receptor binding; C:flotillin complex	-
UN002082	---NA---	57	0			0	-
UN002083	---NA---	72	0			0	-
UN002084	---NA---	97	0			0	-
UN002085	---NA---	71	0			0	-
UN002086	flip1_human ame: full=filamin-a-interacting protein 1 short=filip	115	3	2.3782e-10	0.5	2	C:cytoplasm; C:cytoskeleton
UN002087	---NA---	34	0			0	-
UN002088	rhog_human ame: full=rho-related gtp-binding protein flags: precursor	137	20	1.67801e-24	0.8855	103	P:hyperosmotic response; P:1,3-beta-glucan biosynthetic process; F:GTP-dependent protein binding; F:estrogen receptor binding; C:neuronal cell body; F:protein kinase binding; P:defense response to bacterium; P:adherens junction maintenance; P:androgen receptor signaling pathway; P:multicellular organism growth; P:regulation of hydrogen peroxide metabolic process; F:GTP binding; P:mast cell chemot…	EC:2.3.1.48
UN002091	---NA---	38	0			0	-
UN002092	---NA---	107	0			0	-
UN002093	---NA---	79	0			0	-
UN002094	---NA---	126	0			0	-
UN002095	---NA---	74	0			0	-
UN002096	---NA---	44	0			0	-
UN002097	---NA---	62	0			0	-
UN002098	---NA---	45	0			0	-
UN002099	---NA---	71	0			0	-
UN002100	---NA---	63	0			0	-
UN002102	---NA---	59	0			0	-
UN002103	pkha8_danre ame: full=pleckstrin homology domain-containing family a member 8 short=ph domain-containing family a member 8	98	12	1.67667e-16	0.798333	32	P:mitochondrion morphogenesis; P:heart morphogenesis; C:Golgi membrane; F:protein binding; F:glycolipid binding; P:ceramide metabolic process; P:lipid homeostasis; ; F:protein kinase activity; P:immune response; P:cell morphogenesis; P:cell proliferation; P:protein transport; P:muscle contraction; C:endoplasmic reticulum membrane; F:phosphatidylinositol-4-phosphate binding; P:endoplasmic reticulu…	-
UN002104	klhl9_bovin ame: full=kelch-like protein 9	108	13	3.58619e-51	0.776923	8	P:anaphase; P:mitosis; P:protein ubiquitination; P:cytokinesis; C:midbody; F:ubiquitin-protein ligase activity; C:Cul3-RING ubiquitin ligase complex; C:polar microtubule	EC:6.3.2.19
UN002106	cnot1_mouse ame: full=ccr4-not transcription complex subunit 1 ame: full=ccr4-associated factor 1	640	2	0	0.745	0	-
UN002108	---NA---	30	0			0	-
UN002109	---NA---	41	0			0	-
UN002110	---NA---	46	0			0	-
UN002111	ncf1_mouse ame: full=neutrophil cytosol factor 1 short=ncf-1 ame: full=47 kda neutrophil oxidase factor ame: full=ncf-47k ame: full=neutrophil nadph oxidase factor 1 ame: full=p47-phox	116	4	1.81044e-18	0.7625	6	P:defense response; P:neutrophil mediated killing of symbiont cell; P:response to fungus; F:phosphoinositide binding; ; P:protein targeting to membrane	-
UN002112	yets4_human ame: full=yeats domain-containing protein 4 ame: full=glioma-amplified sequence 41 short=gas41 ame: full= -binding protein 1 short= -1 short= 1	78	2	6.52796e-24	0.79	11	P:regulation of growth; P:histone H4 acetylation; C:nuclear matrix; P:histone H2A acetylation; F:protein C-terminus binding; F:DNA binding; C:NuA4 histone acetyltransferase complex; P:mitosis; F:transcription factor activity; F:structural constituent of cytoskeleton; P:positive regulation of transcription, DNA-dependent	-
UN002113	---NA---	57	0			0	-
UN002114	---NA---	39	0			0	-
UN002115	---NA---	99	0			0	-
UN002117	---NA---	47	0			0	-
UN002118	---NA---	47	0			0	-
UN002119	---NA---	37	0			0	-
UN002120	---NA---	41	0			0	-
UN002122	---NA---	105	0			0	-
UN002123	---NA---	91	0			0	-
UN002124	---NA---	144	0			0	-
UN002125	---NA---	34	0			0	-
UN002126	---NA---	69	0			0	-
UN002127	---NA---	155	0			0	-
UN002128	bub1b_human ame: full=mitotic checkpoint serine threonine-protein kinase bub1 beta ame: full=mad3 bub1-related protein kinase short=hbubr1 ame: full=mitotic checkpoint kinase mad3l ame: full=protein ssk1	209	6	1.86138e-57	0.588333	20	C:outer kinetochore of condensed chromosome; P:protein localization to kinetochore; F:protein binding; P:regulation of sister chromatid cohesion; P:mitotic prometaphase; P:spindle organization; C:anaphase-promoting complex; F:protein kinase activity; P:mitotic cell cycle spindle assembly checkpoint; P:negative regulation of ubiquitin-protein ligase activity during mitotic cell cycle; P:cell proli…	-
UN002129	sc23a_danre ame: full=protein transport protein sec23a ame: full=sec23-related protein a	57	13	7.60093e-25	0.912308	11	P:cartilage development; F:zinc ion binding; C:Golgi membrane; P:pectoral fin morphogenesis; C:ER-Golgi intermediate compartment membrane; C:smooth endoplasmic reticulum membrane; C:COPII vesicle coat; P:ER to Golgi vesicle-mediated transport; C:perinuclear region of cytoplasm; P:intracellular protein transport; P:embryonic neurocranium morphogenesis	-
UN002130	---NA---	59	0			0	-
UN002131	---NA---	28	0			0	-
UN002132	---NA---	63	0			0	-
UN002133	---NA---	61	0			0	-
UN002134	mgap_mouse ame: full=max gene-associated protein	98	2	5.77603e-09	0.755	4	P:transcription, DNA-dependent; F:transcription factor activity; C:transcription factor complex; C:MLL1 complex	-
UN002135	---NA---	104	0			0	-
UN002136	---NA---	46	0			0	-
UN002137	---NA---	39	0			0	-
UN002138	---NA---	75	0			0	-
UN002139	---NA---	119	0			0	-
UN002140	---NA---	64	0			0	-
UN002141	---NA---	39	0			0	-
UN002142	---NA---	36	0			0	-
UN002143	---NA---	39	0			0	-
UN002144	---NA---	38	0			0	-
UN002145	---NA---	107	0			0	-
UN002146	---NA---	94	0			0	-
UN002147	---NA---	63	0			0	-
UN002148	pdgfc_mouse ame: full=platelet-derived growth factor c short=pdgf-c ame: full=fallotein ame: full=spinal cord-derived growth factor short=scdgf ame: full=vegf-e contains: ame: full=platelet-derived growth factor latent form short=pdgfc latent form contains: ame: full=platelet-derived growth factor receptor-binding form short=pdgfc receptor-binding form flags: precursor	122	10	1.06813e-42	0.822	18	P:positive regulation of cell division; P:vascular endothelial growth factor receptor signaling pathway; F:platelet-derived growth factor receptor binding; P:regulation of peptidyl-tyrosine phosphorylation; P:activation of transmembrane receptor protein tyrosine kinase activity; C:Golgi membrane; F:growth factor activity; P:central nervous system development; C:endoplasmic reticulum lumen; C:extr…	-
UN002149	---NA---	85	0			0	-
UN002150	---NA---	75	0			0	-
UN002151	mk14a_cypca ame: full=mitogen-activated protein kinase 14a short=map kinase 14a short=mapk 14a ame: full=mitogen-activated protein kinase p38a short=map kinase p38a short=cp38a	70	20	1.48104e-28	0.847	75	P:transforming growth factor beta receptor signaling pathway; P:glucose metabolic process; P:cell morphogenesis; P:fatty acid oxidation; P:positive regulation of muscle cell differentiation; P:cellular response to reactive oxygen species; F:NFAT2 protein binding; P:myoblast differentiation; P:apoptosis; P:nematode larval development; P:toll-like receptor 3 signaling pathway; P:cellular response t…	-
UN002152	---NA---	171	0			0	-
UN002153	xpot_ponab ame: full=exportin-t ame: full=exportin ame: full=trna exportin	119	5	2.25069e-37	0.804	8	C:cytoplasm; C:nuclear pore; F:receptor activity; C:nucleoplasm; F:protein transporter activity; P:intracellular protein transport; F:tRNA binding; P:tRNA export from nucleus	-
UN002154	---NA---	66	0			0	-
UN002155	---NA---	96	0			0	-
UN002157	---NA---	44	0			0	-
UN002158	---NA---	36	0			0	-
UN002159	---NA---	47	0			0	-
UN002160	---NA---	31	0			0	-
UN002161	---NA---	66	0			0	-
UN002162	---NA---	136	0			0	-
UN002164	---NA---	29	0			0	-
UN002165	---NA---	41	0			0	-
UN002166	dx39a_rat ame: full=atp-dependent rna helicase ddx39a ame: full=dead box protein 39 ame: full=nuclear rna decd variant of dead box family	134	14	1.70062e-16	0.951429	25	P:regulation of alternative nuclear mRNA splicing, via spliceosome; P:determination of adult lifespan; C:nuclear speck; P:positive regulation of growth rate; P:mitotic spindle organization; F:ATP-dependent protein binding; P:apoptosis; P:spliceosome assembly; C:spliceosomal complex; P:intronless viral mRNA export from host nucleus; P:embryonic development ending in birth or egg hatching; P:nemato…	-
UN002168	---NA---	31	0			0	-
UN002169	---NA---	22	0			0	-
UN002170	---NA---	48	0			0	-
UN002171	---NA---	46	0			0	-
UN002173	---NA---	22	0			0	-
UN002174	pcdc2_pantr ame: full=protocadherin alpha-c2 short=pcdh-alpha-c2 flags: precursor	335	20	6.74746e-68	0.6425	2	C:integral to membrane; C:plasma membrane	-
[truncated: 87,536 more rows]

## Sheet: GO.terms
Seq Name	GO biological process	GO cellular component	GO molecular function
UN000001	tricarboxylic acid cycle; induction by symbiont of host defense response; isocitrate metabolic process; citrate metabolic process;	soluble fraction; mitochondrial matrix; nucleus;	4 iron, 4 sulfur cluster binding; 3 iron, 4 sulfur cluster binding; aconitate hydratase activity; iron ion binding;
UN000002	glutathione biosynthetic process; xenobiotic metabolic process; sulfur amino acid metabolic process; proteolysis;	cytosol;	carboxypeptidase activity; dipeptidase activity;
UN000004	retina development in camera-type eye; heart development;	nucleolus; endoplasmic reticulum membrane; integral to membrane;
UN000005	translational initiation; viral transcription; translational elongation; translational termination; SRP-dependent cotranslational protein targeting to membrane; nuclear-transcribed mRNA catabolic process, nonsense-mediated decay;	cell wall; nucleolus; plasmodesma; chloroplast; vacuole; cytosolic large ribosomal subunit; plasma membrane;	RNA binding; structural constituent of ribosome;
UN000006		cytoplasm;
UN000007	tRNA export from nucleus; intracellular protein transport;	nuclear pore; nucleoplasm; cytoplasm;	protein transporter activity; receptor activity; tRNA binding;
UN000008	visual perception; cytoskeleton organization; axon guidance; positive regulation of transcription from RNA polymerase II promoter; cell surface receptor linked signaling pathway; organ morphogenesis;	intermediate filament cytoskeleton; actin cytoskeleton; myofibril; nucleolus;	zinc ion binding; actin binding;
UN000009	regulation of endocytosis; vacuolar transport; positive gravitropism; endosome organization; protein transport; GTP catabolic process; positive regulation of exocytosis; positive regulation of smooth muscle cell proliferation; small GTPase mediated signal transduction; blood coagulation; lateral root development; cell differentiation; response to heat; early endosome to late endosome transport; r…	membrane raft; vacuolar membrane; recycling endosome; synaptosome; external side of endosome membrane; melanosome; dendrite; ruffle; endocytic vesicle; neuronal cell body; protein complex; axon; synaptic vesicle; perinuclear region of cytoplasm; plasma membrane; early endosome membrane; zymogen granule membrane;	GTP-dependent protein binding; GTP binding; GDP-dissociation inhibitor binding; DNA binding; transcription factor activity; GDP binding; GTPase activity;
UN000010	histone H4 acetylation; mitotic cell cycle G2/M transition DNA damage checkpoint; neurogenesis; histone lysine methylation;	Set1C/COMPASS complex; cytoplasm; Ada2/Gcn5/Ada3 transcription activator complex; microtubule associated complex;	protein binding; H4 histone acetyltransferase activity;
UN000011	mitotic spindle organization; cytoskeleton-dependent intracellular transport; mitotic cell cycle spindle assembly checkpoint; cell division; GTP catabolic process; protein polymerization; antimicrobial humoral response; microtubule-based movement; 'de novo' posttranslational protein folding; G2/M transition of mitotic cell cycle;	tubulin complex; cytosol; astral microtubule; centrosome;	GTP binding; protein heterodimerization activity; protein domain specific binding; GTPase activity; structural constituent of cytoskeleton;
UN000012	nucleic acid metabolic process; protein modification process; anatomical structure morphogenesis; organ development; immune system process; cell surface receptor linked signaling pathway; regulation of response to stimulus; regulation of biological quality; response to stress;	intracellular organelle part; intracellular non-membrane-bounded organelle; cytoplasmic part; nucleus;	binding; transferase activity;
UN000014	positive regulation of kinase activity; DNA duplex unwinding; regulation of cell proliferation; mitotic cell cycle G2/M transition DNA damage checkpoint; double-strand break repair via homologous recombination; apoptosis; positive regulation of protein amino acid autophosphorylation; regulation of DNA replication initiation; telomere maintenance; neuromuscular process controlling balance; DNA dam…	nucleoplasm; nuclear chromosome, telomeric region; nuclear inclusion body; Mre11 complex; nucleolus; replication fork;	damaged DNA binding; protein N-terminus binding; ATP-dependent DNA helicase activity; transcription factor binding;
UN000016	mitotic prometaphase; mitotic spindle organization; cell division; mitotic metaphase/anaphase transition; DNA mediated transformation; meiosis; signal transduction; sister chromatid cohesion; negative regulation of DNA endoreduplication; DNA repair;	chromatin; nucleoplasm; basement membrane; meiotic cohesin complex; cytoplasm; chromosome, centromeric region; lateral element; nuclear matrix; spindle pole;	dynein binding; protein heterodimerization activity; microtubule motor activity; ATP binding;
UN000017	negative regulation of transcription, DNA-dependent; post-Golgi vesicle-mediated transport; protein refolding; DNA repair; regulation of cell cycle; chaperone mediated protein folding requiring cofactor; ATP catabolic process; anti-apoptosis; response to unfolded protein; telomere maintenance; mRNA catabolic process; response to heat; negative regulation of caspase activity; interspecies interact…	cell surface; ribonucleoprotein complex; extracellular vesicular exosome; neuron projection; soluble fraction; endoplasmic reticulum; cytosol; plasma membrane; signalosome; perinuclear region of cytoplasm; mitochondrion; melanosome; inclusion body; neuronal cell body; nuclear speck; synaptic vesicle;	unfolded protein binding; protein N-terminus binding; ubiquitin protein ligase binding; protein binding involved in protein folding; receptor binding; receptor activity; ATPase activity, coupled; ATP binding; ADP binding;
UN000018	microtubule-based process; pollen germination; actin cytoskeleton organization; pollen tube growth;	vacuole; cytoskeletal part; cytosol; cell junction; plasma membrane part;	calcium ion binding; actin filament binding;
UN000019	filamentous growth; regulation of transcription from RNA polymerase II promoter; otic vesicle development; somitogenesis; embryonic heart tube development; regulation of RNA elongation; nematode larval development; chromatin remodeling; RNA elongation from RNA polymerase II promoter;	nuclear lumen; polytene chromosome; chromosomal part;	transcription factor activity; binding;
UN000020	autophagic vacuole assembly; protein processing; response to leucine; regulation of protein secretion; leukocyte chemotaxis; early endosome to late endosome transport; phosphoinositide-mediated signaling; phosphoinositide phosphorylation; innate immune response; endosome organization; cytokinesis; cell differentiation; cell cycle; regulation of biological quality; lymphocyte activation; multicell…	midbody; phosphoinositide 3-kinase complex; late endosome;	protein kinase activity; protein binding; ATP binding; 1-phosphatidylinositol-3-kinase activity;
UN000021	G-protein coupled receptor protein signaling pathway; negative regulation of transcription, DNA-dependent; positive regulation of abscisic acid mediated signaling pathway;	microtubule cytoskeleton; cytosol; cortical actin cytoskeleton; integral to plasma membrane; nucleus;	phosphatidylinositol-3-phosphate binding; zinc ion binding; G-protein coupled receptor activity; GTP binding; low-density lipoprotein receptor binding; phosphatidylinositol-4-phosphate binding; glutathione binding; catalytic activity; SH3 domain binding; ATP binding; phosphatidylinositol-5-phosphate binding;
UN000023	neuron migration; regulation of cholesterol biosynthetic process; negative regulation of transcription from RNA polymerase II promoter; protein destabilization; peroxisome organization; bile acid biosynthetic process; negative regulation of epithelial cell proliferation; negative regulation of fibroblast proliferation; cholesterol homeostasis;	Cdc73/Paf1 complex; membrane fraction; integral to peroxisomal membrane;	protein binding; zinc ion binding;
UN000024	plasma membrane organization; protein amino acid O-linked glycosylation;	membrane fraction; Golgi apparatus part; membrane;	galactosyltransferase activity; acetylglucosaminyltransferase activity;
UN000026	transcription, DNA-dependent; response to chemical stimulus; response to DNA damage stimulus; regulation of cellular metabolic process; chromosome organization; DNA metabolic process; protein amino acid ADP-ribosylation;	nucleoplasm; chromosome;	protein binding; transferase activity;
UN000029	UV protection; hydrogen peroxide catabolic process; response to selenium ion; regulation of mammary gland epithelial cell proliferation; heart contraction; purine base metabolic process; purine nucleotide catabolic process; anti-apoptosis; cell redox homeostasis; negative regulation of caspase activity; glutathione metabolic process; oxidation reduction; release of cytochrome c from mitochondria;…	nucleolus; cytosol; mitochondrion;	electron carrier activity; glutathione peroxidase activity; endopeptidase inhibitor activity; SH3 domain binding;
UN000030	immune response; positive regulation of fibroblast proliferation; T cell differentiation; peptide cross-linking via chondroitin 4-sulfate glycosaminoglycan; positive regulation of peptidyl-tyrosine phosphorylation; negative regulation of DNA damage response, signal transduction by p53 class mediator; negative regulation of apoptosis; prostaglandin biosynthetic process; negative regulation of pept…	receptor complex; vacuole; cell surface; extracellular space; extracellular matrix; integral to membrane;	metalloendopeptidase inhibitor activity; insulin-like growth factor binding; cytokine receptor activity; extracellular matrix binding; calcium ion binding; beta-amyloid binding; cytokine binding; glycosaminoglycan binding;
UN000031	negative regulation of smoothened signaling pathway; chronological cell aging; negative regulation of phosphoinositide 3-kinase cascade; secretory granule organization; cellular response to gravity; cerebellar granular layer morphogenesis; negative regulation of vascular wound healing; negative regulation of protein catabolic process; response to glucocorticoid stimulus; regulation of timing of c…	extrinsic to external side of plasma membrane; soluble fraction; neuromuscular junction; cytosol; extracellular space; platelet alpha granule; membrane fraction; neuronal cell body; extracellular matrix;	heparin binding; serine-type endopeptidase inhibitor activity; receptor binding; protease binding;
UN000033	regulation of cell shape; actin filament bundle assembly; establishment or maintenance of epithelial cell apical/basal polarity; membrane to membrane docking; leukocyte cell-cell adhesion;	focal adhesion; actin filament; ruffle membrane; filopodium; microvillus membrane; Golgi apparatus; nucleolus; cytosol; extrinsic to membrane; uropod; microtubule basal body; apical plasma membrane; cell cortex;	cell adhesion molecule binding; receptor binding; protein kinase binding; actin filament binding; structural constituent of cytoskeleton;
UN000034	multidimensional cell growth; cellular membrane organization; cortical microtubule organization; endosome organization; protein transport; intracellular cholesterol transport; endosome to lysosome transport via multivesicular body sorting pathway; plant-type cell wall biogenesis; potassium ion transport; ATP catabolic process; response to lipid; cell cycle; cytokinesis; trichome branching;	vacuolar membrane; ESCRT III complex; lysosome; cytosol; late endosome membrane; cytoskeleton; early endosome; midbody; perinuclear region of cytoplasm; nucleus;	protein C-terminus binding; protein domain specific binding; Rho GTPase binding; ATPase activity, coupled; ATP binding;
UN000035	negative regulation of membrane protein ectodomain proteolysis; negative regulation of catalytic activity; regulation of cAMP metabolic process; response to folic acid; positive regulation of catalytic activity; central nervous system development; tissue regeneration; response to mechanical stimulus; aging; regulation of MAPKKK cascade; response to estrogen stimulus; cellular response to organic …	basement membrane; cytoplasm; cell surface;	integrin binding; enzyme activator activity; metal ion binding; metalloendopeptidase inhibitor activity;
UN000036	embryonic development ending in seed dormancy; growth; protein secretion; positive regulation of locomotion; double fertilization forming a zygote and endosperm; pollen tube development; antigen processing and presentation of exogenous peptide antigen via MHC class I, TAP-dependent; protein thiol-disulfide exchange; cell redox homeostasis; protein amino acid deglutathionylation; embryonic develop…	vacuolar membrane; phagocytic vesicle; plant-type cell wall; endoplasmic reticulum lumen; spindle envelope; extracellular space; melanosome; nuclear envelope; neuronal cell body; fusome; cell pole; perinuclear region of cytoplasm; lipid particle; rough endoplasmic reticulum;	protein disulfide oxidoreductase activity; cysteine-type endopeptidase activity; phospholipase C activity; protein binding; protein disulfide isomerase activity; electron carrier activity; peptidyl-proline 4-dioxygenase activity; protein-glutamine gamma-glutamyltransferase activity;
UN000038	multicellular organismal development; anatomical structure development; regulation of cellular process; response to stress; multi-organism process; protein metabolic process;	intracellular membrane-bounded organelle; extracellular region; cytoplasmic part;	protein binding; cysteine-type peptidase activity;
UN000039	activation of signaling protein activity involved in unfolded protein response; ER-associated protein catabolic process;	nucleolus; endoplasmic reticulum membrane;	misfolded protein binding;
UN000040	L-ascorbic acid metabolic process; oxidation reduction; unsaturated fatty acid biosynthetic process; fatty acid elongation; blood circulation; cholesterol biosynthetic process; drug metabolic process;	soluble fraction; integral to membrane; mitochondrial outer membrane; endoplasmic reticulum membrane; hemoglobin complex;	cytochrome-b5 reductase activity; oxidoreductase activity, acting on other nitrogenous compounds as donors, with NAD or NADP as acceptor; iron ion binding;
UN000041	positive regulation of muscle cell differentiation; toll-like receptor 3 signaling pathway; negative regulation of interleukin-8 biosynthetic process; negative regulation of heterotypic cell-cell adhesion; DNA damage induced protein phosphorylation; toll-like receptor 4 signaling pathway; heart development; Toll signaling pathway; cardiac muscle contraction; negative regulation of cell migration …	cytosol; nucleoplasm; spindle;	protein tyrosine kinase activity; protein serine/threonine kinase activity; protein C-terminus binding; JUN kinase kinase activity; magnesium ion binding; ATP binding; protein phosphatase binding; mitogen-activated protein kinase kinase kinase binding;
UN000043	retrograde vesicle-mediated transport, Golgi to ER; intra-Golgi vesicle-mediated transport; COPI coating of Golgi vesicle; interspecies interaction between organisms; notochord development; intracellular protein transport;	COPI vesicle coat; cytosol; ER-Golgi intermediate compartment; microsome; endoplasmic reticulum; plasma membrane;	protein binding; structural molecule activity;
UN000046	autophagic vacuole assembly;	ULK1-ATG13-FIP200 complex;	protein kinase binding;
UN000048	regulation of histone H3-K4 methylation; nucleosome positioning; maintenance of DNA methylation; negative regulation of transcription, DNA-dependent; DNA methylation involved in gamete generation; regulation of molecular function, epigenetic; positive regulation of transcription, DNA-dependent; regulation of gene expression by genetic imprinting; regulation of histone acetylation; regulation of c…	nucleoplasm; cytoplasm; nucleolus; chromosome, centromeric region; condensed chromosome;	histone binding; transcription corepressor activity; zinc ion binding; DNA regulatory region binding; sequence-specific DNA binding; chromatin insulator sequence binding; transcription factor activity;
UN000049	RNA processing; regulation of primary metabolic process; regulation of gene expression;	nucleolus; cyclin-dependent protein kinase activating kinase holoenzyme complex; ribonucleoprotein complex; cytoplasm;	poly(U) RNA binding; poly(C) RNA binding; poly(A) RNA binding; protein binding;
UN000050	metanephric glomerulus development; epithelial cell proliferation; cell differentiation involved in metanephros development; metanephric nephron tubule morphogenesis; positive regulation of branching involved in ureteric bud morphogenesis; negative regulation of transcription, DNA-dependent; male genitalia development; positive regulation of transcription, DNA-dependent;
UN000051	positive regulation of fibroblast proliferation; male gonad development; cytokine-mediated signaling pathway; positive regulation of long-term neuronal synaptic plasticity; activation of MAPKK activity; signal transmission via phosphorylation event; positive regulation of nitric-oxide synthase biosynthetic process; positive regulation of JNK cascade; ovarian follicle development; protein amino ac…	neuronal cell body; early endosome; Golgi apparatus; external side of plasma membrane; neuron projection; nucleolus; extracellular space; membrane fraction; cytoplasmic membrane-bounded vesicle; integral to plasma membrane;	protein phosphatase binding; stem cell factor receptor activity; protease binding; protein homodimerization activity; metal ion binding; Hsp90 protein binding; growth factor binding; cytokine binding; ATP binding; integrin binding; vascular endothelial growth factor receptor activity; receptor signaling protein tyrosine kinase activity;
UN000054	embryonic development ending in birth or egg hatching; nematode larval development; determination of adult lifespan; locomotion; growth; neurogenesis;	nucleus;
UN000058	fatty acid beta-oxidation; very-long-chain fatty acid metabolic process; mesoderm development; response to glucocorticoid stimulus; regulation of cellular process; myelination; reproductive process;	microsome; cell wall; Golgi apparatus; peroxisome; cytosol; cytoplasmic vesicle; organelle membrane; intracellular organelle part; endoplasmic reticulum; plasma membrane; mitochondrion;	acyl-CoA hydrolase activity; ATP binding; very-long-chain-fatty-acid-CoA ligase activity;
UN000059	negative regulation of release of cytochrome c from mitochondria; proteolysis;	integral to membrane; mitochondrial inner membrane; nucleus;	serine-type endopeptidase activity;
UN000064	positive regulation of triglyceride biosynthetic process; protein localization in nucleus; positive regulation of protein amino acid dephosphorylation;	nuclear membrane; integral to membrane; Nem1-Spo7 phosphatase complex; cytoplasm;	protein binding;
UN000065	centrosome duplication; protein ubiquitination; SCF-dependent proteasomal ubiquitin-dependent protein catabolic process;	cytoplasm; CUL4 RING ubiquitin ligase complex; SCF ubiquitin ligase complex;	protein kinase binding;
UN000066	transmembrane transport; sodium ion transport; melanocyte differentiation; calcium ion transport; cellular cation homeostasis; response to cation stress;	cytoplasmic vesicle membrane; vacuolar membrane; plasma membrane;	sodium ion transmembrane transporter activity; potassium ion transmembrane transporter activity; manganese ion transmembrane transporter activity; cation:cation antiporter activity;
UN000067	regulation of primary metabolic process; negative regulation of macromolecule metabolic process; histone modification; organ development; negative regulation of cellular metabolic process;		protein binding;
UN000068	temperature homeostasis; regulation of lipid storage; DNA dealkylation; regulation of respiratory system process; RNA repair; adipose tissue development; regulation of white fat cell proliferation; regulation of multicellular organism growth;	nucleus;	metal ion binding; DNA-N1-methyladenine dioxygenase activity;
UN000070	pentose-phosphate shunt, non-oxidative branch;	cytosol; soluble fraction; microsome;	monosaccharide binding; metal ion binding; protein homodimerization activity; ribulose-phosphate 3-epimerase activity;
UN000071	mitochondrial electron transport, NADH to ubiquinone; small molecule metabolic process; transport;	mitochondrial respiratory chain complex I;	NADH dehydrogenase (ubiquinone) activity;
UN000072	ncRNA metabolic process; spliceosomal snRNP assembly; spliceosome assembly;	Cajal body; spliceosomal complex; cytosol;	protein binding;
UN000073	neuron migration; microtubule-based peroxisome localization; locomotory behavior; fatty acid alpha-oxidation; protein import into peroxisome matrix, docking; cerebral cortex cell migration; suckling behavior;	integral to peroxisomal membrane; membrane fraction;	peroxisome targeting sequence binding; protein binding;
UN000078	multi-organism process; T cell receptor signaling pathway;	alpha-beta T cell receptor complex; cytoplasm;	identical protein binding;
UN000081	inflammatory response; transcription from RNA polymerase III promoter; acrosome reaction; neuropeptide signaling pathway;	acrosomal vesicle; DNA polymerase III complex; membrane;	DNA-directed RNA polymerase activity; calcitonin gene-related polypeptide receptor activity; calcitonin receptor activity;
UN000082		cytoplasmic part; membrane;	protein kinase activity;
UN000083	cellular macromolecule metabolic process; nucleic acid metabolic process;		binding;
UN000085	RNA processing;	ribosome; mitochondrion;	RNA binding; ribonuclease III activity;
UN000086	Wnt receptor signaling pathway; protein amino acid autophosphorylation; activation of JNKK activity; actin cytoskeleton reorganization; regulation of dendrite morphogenesis; regulation of JNK cascade;	recycling endosome; nucleolus; cytoskeleton;	protein binding; small GTPase regulator activity; protein serine/threonine kinase activity; ATP binding;
UN000089	histone lysine methylation; apoptosis;		methylated histone residue binding;
UN000093	protein modification process;		ADP-ribosylarginine hydrolase activity;
UN000096	regulation of transcription from RNA polymerase II promoter; negative regulation of transcription, DNA-dependent; negative regulation of cell proliferation; positive regulation of transcription, DNA-dependent; positive regulation of histone acetylation;	cytoplasm; nucleus;	p53 binding; transcription corepressor activity; DNA regulatory region binding; transcription coactivator activity; transcription factor binding; histone acetyl-lysine binding;
UN000098	purine base metabolic process; purine nucleoside monophosphate catabolic process; pyrimidine nucleoside catabolic process; pyrimidine base metabolic process;	cytosol;	5'-nucleotidase activity;
UN000099	cellular macromolecule metabolic process; ossification; organ development; regulation of macromolecule metabolic process; axonogenesis; signal transduction; chemotaxis; regulation of primary metabolic process; regulation of cellular metabolic process; tissue regeneration; negative regulation of cellular process; positive regulation of cellular process; central nervous system development;	PML body; plasma membrane; membrane part; cytoplasmic part;	protein binding;
UN000100	S phase of mitotic cell cycle; M/G1 transition of mitotic cell cycle; DNA strand elongation involved in DNA replication; DNA replication initiation; RNA biosynthetic process; telomere maintenance via semi-conservative replication; G1/S transition of mitotic cell cycle; telomere maintenance via recombination;	nucleoplasm;	DNA-directed RNA polymerase activity; iron-sulfur cluster binding;
UN000101	signal transduction;	membrane; cytoplasmic membrane-bounded vesicle; Golgi apparatus part; membrane fraction; nuclear envelope lumen; endosome;	glycoprotein binding; insulin-like growth factor binding; receptor activity; mannose binding;
UN000106	NAD biosynthetic process; water-soluble vitamin metabolic process; neuroprotection;	mitochondrion; nucleoplasm;	nicotinate-nucleotide adenylyltransferase activity; protein binding; nicotinamide-nucleotide adenylyltransferase activity;
UN000107	white fat cell differentiation; negative regulation of transcription from RNA polymerase II promoter; negative regulation of histone H4 acetylation; Wnt receptor signaling pathway; viral genome replication; regulation of transcription by chromatin organization; negative regulation of cell proliferation; positive regulation of histone deacetylation; protein amino acid phosphorylation; regulation o…	transcriptional repressor complex; cytoplasm; nucleolus; transcription factor complex; cell junction; synapse;	NAD or NADH binding; protein C-terminus binding; oxidoreductase activity, acting on the CH-OH group of donors, NAD or NADP as acceptor; protein domain specific binding; transcription factor activity; transcription factor binding;
UN000109	endothelial cell morphogenesis; receptor-mediated endocytosis; epidermis morphogenesis; vasodilation; morphogenesis of an epithelium; protein amino acid glycosylation; response to hypoxia; protein localization; collagen biosynthetic process; collagen fibril organization; nematode larval development; lung morphogenesis; body morphogenesis; basement membrane assembly; oxidation reduction; hydroxyly…	membrane; endoplasmic reticulum; soluble fraction;	procollagen glucosyltransferase activity; procollagen-lysine 5-dioxygenase activity; UDP-glucose:glycoprotein glucosyltransferase activity; peptide binding; ferrous iron binding; protein homodimerization activity; L-ascorbic acid binding;
UN000113	axon guidance; negative regulation of epidermal growth factor receptor signaling pathway; nerve growth factor receptor signaling pathway; viral reproduction; neurotransmitter secretion; synaptic vesicle coating; intracellular protein transport; asymmetric cell division; regulation of defense response to virus by virus; positive regulation of endocytosis;	AP-2 adaptor complex; secretory granule; basolateral plasma membrane; cytosol; synaptic vesicle; apical plasma membrane;	protein C-terminus binding; protein transporter activity; lipid binding;
UN000119	embryonic development ending in birth or egg hatching; nematode larval development; positive regulation of growth rate; reproduction; receptor-mediated endocytosis; neurogenesis;		metal ion binding;
UN000129		cell part;
UN000133	positive regulation of osteoblast differentiation; heart development; somatic stem cell maintenance; hair follicle development; regulation of synaptogenesis; positive regulation of transcription from RNA polymerase II promoter; positive regulation of cellular component biogenesis; epithelial structure maintenance; actin cytoskeleton organization; regulation of dendritic spine morphogenesis;	focal adhesion; postsynaptic density; cytosol; transcription factor complex; stress fiber; Z disc; membrane fraction; ruffle;	protein kinase C binding; metal ion binding; transcription cofactor activity; actinin binding; actin binding;
UN000134	detection of mechanical stimulus involved in sensory perception of pain; response to cold; response to pain; calcium ion transport; response to drug; detection of chemical stimulus involved in sensory perception of pain; response to hydrogen peroxide; thermoception;	stereocilium bundle; nucleoplasm;	calcium channel activity; protein binding;
UN000136	anatomical structure morphogenesis; platelet activation; peptide cross-linking; positive regulation of cellular process; platelet degranulation; cell envelope organization; apoptotic cell clearance; keratinocyte differentiation;	cornified envelope; platelet alpha granule lumen; extracellular region; intrinsic to membrane;	protein binding; transaminase activity; protein-glutamine gamma-glutamyltransferase activity;
UN000137	neutrophil chemotaxis; response to wounding; neuron projection morphogenesis; positive regulation of neuron apoptosis; immune response; cell-cell adhesion; defense response to virus; substrate-bound cell migration; activated T cell proliferation; cellular extravasation; vasodilation; organ development; activation of MAPK activity;	membrane raft; acrosomal vesicle; neuron projection; membrane fraction; integrin complex; external side of plasma membrane; basal part of cell; perikaryon;	integrin binding; protein heterodimerization activity; glycoprotein binding; collagen binding;
UN000139	regulation of S phase of mitotic cell cycle; protein amino acid dephosphorylation; negative regulation of cell cycle;	protein serine/threonine phosphatase complex; intracellular membrane-bounded organelle; cytoplasmic part;	metal ion binding; protein serine/threonine phosphatase activity; protein binding;
UN000141	pyrimidine transport; pyrimidine nucleoside transport; purine nucleoside transmembrane transport; protein localization at cell surface; nucleobase, nucleoside, nucleotide and nucleic acid metabolic process; retina homeostasis;	membrane fraction; apical plasma membrane; integral to plasma membrane;	nucleoside binding; pyrimidine- and adenine-specific:sodium symporter activity; purine-specific nucleoside:sodium symporter activity;
UN000144	C-terminal protein lipidation; preassembly of GPI anchor in ER membrane;	endoplasmic reticulum membrane;
UN000150		intracellular;	inositol pentakisphosphate 2-kinase activity;
UN000157	nerve growth factor receptor signaling pathway; response to hydrogen peroxide; Toll signaling pathway; toll-like receptor 4 signaling pathway; response to retinoic acid; response to calcium ion; toll-like receptor 2 signaling pathway; response to testosterone stimulus; positive regulation of anti-apoptosis; response to glucocorticoid stimulus; positive regulation of apoptosis; response to cAMP; r…	nucleoplasm; soluble fraction;	protein tyrosine/threonine phosphatase activity; protein binding; protein tyrosine phosphatase activity; MAP kinase tyrosine/serine/threonine phosphatase activity;
UN000158	zygotic determination of anterior/posterior axis, embryo; negative regulation of BMP signaling pathway; camera-type eye development; forebrain development; salivary gland morphogenesis; negative regulation of osteoblast differentiation; embryonic hemopoiesis; determination of ventral identity; positive regulation of BMP signaling pathway; blood vessel development; mesoderm formation;	extracellular space;	protein binding;
UN000162	ubiquitin-dependent protein catabolic process; negative regulation of transcription by carbon catabolites; regulation of synaptic transmission, GABAergic; protein deubiquitination; behavior;	nucleus;	ubiquitin thiolesterase activity; cysteine-type endopeptidase activity; ubiquitin-specific protease activity; protein binding;
UN000163	protein K11-linked ubiquitination; positive regulation of ubiquitin-protein ligase activity during mitotic cell cycle; mitotic cell cycle spindle assembly checkpoint; negative regulation of ubiquitin-protein ligase activity during mitotic cell cycle; cell division; mitotic anaphase; anaphase-promoting complex-dependent proteasomal ubiquitin-dependent protein catabolic process; G2/M transition of …	nucleoplasm; anaphase-promoting complex; cytosol;	ubiquitin-protein ligase activity;
UN000168	activation of protein kinase B activity; negative regulation of transforming growth factor beta receptor signaling pathway; positive regulation of establishment of protein localization in plasma membrane; synaptic transmission; T cell costimulation; nerve growth factor receptor signaling pathway; regulation of I-kappaB kinase/NF-kappaB cascade; platelet activation; phosphoinositide-mediated signa…	focal adhesion; cytosol; nucleoplasm; cytoplasmic membrane-bounded vesicle;	phosphoinositide binding; phosphatidic acid binding; 3-phosphoinositide-dependent protein kinase activity; insulin receptor binding; ATP binding; protein kinase binding;
UN000172	vesicle-mediated transport; central nervous system development; synaptic transmission;	cytosol; clathrin coat of trans-Golgi network vesicle;	calcium channel regulator activity; calcium ion binding; protein C-terminus binding; clathrin binding; actin binding; protein domain specific binding; tubulin binding;
UN000175	DNA repair; organelle organization; positive regulation of cellular process; macromolecule modification;	PML body; protein complex; cytoskeletal part; cytoplasmic part; nucleolus; microtubule cytoskeleton;	protein homodimerization activity; catalytic activity;
UN000179	lipopolysaccharide biosynthetic process;	cytosol;	N-acylneuraminate cytidylyltransferase activity; N-acylneuraminate-9-phosphate synthase activity; N-acetylneuraminate synthase activity;
UN000180	positive regulation of exocytosis; protein transport;	cell junction; cytoplasmic vesicle membrane; secretory granule; nicotinic acetylcholine-gated receptor-channel complex; synaptic vesicle;	syntaxin-1 binding;
UN000185	lipid transport; cellular metabolic process; primary metabolic process; developmental process;	intracellular membrane-bounded organelle; cytoplasmic part;	phosphoinositide binding;
UN000186	neurogenesis;
UN000188	regulation of primary metabolic process; regulation of cellular metabolic process; regulation of macromolecule metabolic process; positive regulation of cellular process; transcription, DNA-dependent;	intracellular organelle;	single-stranded DNA binding;
UN000190	palate development; cellular protein localization; regulation of interferon-gamma-mediated signaling pathway; negative regulation of transcription, DNA-dependent; negative regulation of DNA binding; negative regulation of transcription factor activity; positive regulation of proteasomal ubiquitin-dependent protein catabolic process; regulation of protein localization; positive regulation of prote…	PML body; cytoplasm; nuclear pore; dendrite; kinetochore; synapse;	pyrophosphatase activity; SUMO ligase activity; ubiquitin protein ligase binding; transcription factor binding;
UN000192	posterior midgut invagination; 1,3-beta-glucan biosynthetic process; wing cell fate specification; nematode larval development; cytokinesis, actomyosin contractile ring assembly; pseudocleavage during syncytial blastoderm formation; androgen receptor signaling pathway; dorsal closure, leading edge cell differentiation; imaginal disc-derived wing vein specification; positive regulation of caspase …	axon; cell hair; midbody; late endosome membrane; cell cortex; ruffle membrane; endoplasmic reticulum; Golgi apparatus; mitochondrion; nucleus; cytosol; lamellipodium; apical junction complex; membrane fraction; cleavage furrow; soluble fraction; cytoskeleton; integral to plasma membrane;	GDP binding; protein kinase binding; GTP binding; myosin binding; signal transducer activity; protein domain specific binding; GTPase activity; serine-type endopeptidase activity;
UN000195	type I interferon-mediated signaling pathway; mRNA modification; adenosine to inosine editing; tRNA modification;	mitochondrion; nucleolus; nucleoplasm;	single-stranded RNA binding; double-stranded RNA binding; double-stranded RNA adenosine deaminase activity; tRNA-specific adenosine deaminase activity;
UN000196	methylation; mitochondrial respiratory chain complex I assembly;	mitochondrion;	enzyme binding; methyltransferase activity;
UN000200	response to oxidative stress; transport; positive regulation of growth rate; determination of adult lifespan; muscle thick filament assembly; mitochondrial electron transport, NADH to ubiquinone; nematode larval development; response to drug; mitochondrial respiratory chain complex I assembly; small molecule metabolic process; embryonic development ending in birth or egg hatching;	mitochondrial respiratory chain complex I; plasma membrane;	quinone binding; NADH dehydrogenase (ubiquinone) activity; metal ion binding; electron carrier activity; 4 iron, 4 sulfur cluster binding;
UN000201	macromolecule localization; translational initiation; mitotic spindle elongation; regulation of cell growth; mitotic chromosome condensation; cytokine-mediated signaling pathway; female meiosis chromosome segregation; embryonic development ending in birth or egg hatching; salivary gland cell autophagic cell death; regulation of translation; positive regulation of cellular process; neurogenesis; m…	eukaryotic translation initiation factor 4F complex; cytosol; mRNA cap binding complex; postsynaptic density; microtubule associated complex; cytoplasmic mRNA processing body; nucleus;	eukaryotic initiation factor 4G binding; RNA 7-methylguanosine cap binding; translation initiation factor activity; ubiquitin protein ligase binding;
UN000203			isomerase activity;
UN000204	transforming growth factor beta receptor signaling pathway; negative regulation of transcription, DNA-dependent; somite specification; cellular response to reactive oxygen species; transmembrane receptor protein tyrosine phosphatase signaling pathway; positive regulation of dendrite morphogenesis; negative regulation of cell migration; regulation of synapse structure and activity; homophilic cell…	cell surface; growth cone; microsome; axon; adherens junction; leading edge membrane; integral to plasma membrane; excitatory synapse; cell-cell junction; photoreceptor outer segment; dendrite; neuronal cell body; endosome;	receptor tyrosine kinase binding; beta-catenin binding; transmembrane receptor protein tyrosine phosphatase activity; insulin receptor binding; phosphate binding; protein kinase binding; gamma-catenin binding;
UN000209	translational initiation; viral transcription; response to fungus; translational elongation; translational termination; SRP-dependent cotranslational protein targeting to membrane; nuclear-transcribed mRNA catabolic process, nonsense-mediated decay;	plasmodesma; cytosolic large ribosomal subunit; plasma membrane;	RNA binding; structural constituent of ribosome;
UN000211	response to arsenic; response to glucocorticoid stimulus; response to organic cyclic substance; ATP catabolic process; stem cell proliferation; cellular response to tumor necrosis factor; positive regulation of T cell mediated cytotoxicity; response to hypoxia; drug transmembrane transport; cellular lipid metabolic process; response to ionizing radiation; antigen processing and presentation of pe…	cell surface; apical plasma membrane; intercellular canaliculus; Golgi membrane; TAP complex; integral to plasma membrane; early endosome; ATP-binding cassette (ABC) transporter complex; lysosomal membrane; mitochondrial inner membrane; membrane fraction; nucleolus;	protein homodimerization activity; TAP2 binding; MHC class I protein binding; tapasin binding; drug transmembrane transporter activity; ATP binding; peptide antigen binding; TAP1 binding; oligopeptide-transporting ATPase activity;
UN000212	dendritic cell chemotaxis; neutrophil chemotaxis; activation of phospholipase C activity by G-protein coupled receptor protein signaling pathway coupled to IP3 second messenger; multicellular organismal development; neutrophil activation; apoptosis; positive regulation of cell proliferation; receptor internalization; anatomical structure development; inflammatory response; cellular defense respon…	cell surface; integral to plasma membrane; mast cell granule;	interleukin-8 receptor activity; interleukin-8 binding;
UN000216		intracellular part;
UN000217	protein oligomerization; protein amino acid N-linked glycosylation via asparagine; post-translational protein modification; dolichol biosynthetic process; dolichol-linked oligosaccharide biosynthetic process;	integral to endoplasmic reticulum membrane; microsome;	UDP-N-acetylglucosamine-dolichyl-phosphate N-acetylglucosaminephosphotransferase activity;
UN000225	magnesium ion transport;	early endosome; integral to membrane; plasma membrane;	receptor activity; protein binding;
UN000229	regulation of cell shape; regulation of cell proliferation; cell adhesion; anti-apoptosis;	basement membrane;
UN000231	protein peptidyl-prolyl isomerization; protein folding; protein polyubiquitination; leukocyte migration; nuclear mRNA splicing, via spliceosome; blood coagulation;	Golgi lumen; nucleolus; catalytic step 2 spliceosome;	peptidyl-prolyl cis-trans isomerase activity; protein binding; ubiquitin-ubiquitin ligase activity;
UN000234	neutral amino acid transport; metal ion homeostasis; response to toxin; cellular amino acid metabolic process; amino acid transmembrane transport; leukocyte migration; protein complex assembly; multicellular organismal development; organic cation transport; ion transmembrane transport; blood coagulation; L-amino acid transport;	basolateral plasma membrane; cytoplasm; integral to plasma membrane;	peptide antigen binding; toxin transporter activity; neutral amino acid transmembrane transporter activity; protein binding; L-amino acid transmembrane transporter activity; organic cation transmembrane transporter activity; antiporter activity;
UN000235	nitrogen compound metabolic process;		metal ion binding; hydrolase activity, acting on carbon-nitrogen (but not peptide) bonds;
UN000239	nuclear-transcribed mRNA catabolic process, nonsense-mediated decay; ubiquitin-dependent protein catabolic process; nuclear-transcribed mRNA poly(A) tail shortening;	nucleus; cytosol;	poly(A)-specific ribonuclease activity; nucleic acid binding; ubiquitin thiolesterase activity;
UN000241	RNA elongation from RNA polymerase III promoter; response to virus; transcription initiation from RNA polymerase II promoter; transcription-coupled nucleotide-excision repair; termination of RNA polymerase III transcription; positive regulation of interferon-beta production; nuclear mRNA splicing, via spliceosome; protein amino acid phosphorylation; positive regulation of innate immune response; …	nucleolus; DNA-directed RNA polymerase II, core complex;	DNA-directed RNA polymerase activity; protein binding; protein kinase activity; ribonucleoside binding; metal ion binding; DNA binding;
UN000245			metal ion binding;
UN000247	protein oligomerization; positive regulation of MAPKKK cascade; regulation of glucose metabolic process; positive regulation of Wnt receptor signaling pathway;	extracellular region part;	binding;
UN000249	ion transport;	mitochondrion; membrane;
UN000250			protein binding;
UN000252	regulation of protein catabolic process; negative regulation of transcription from RNA polymerase II promoter; mRNA transport; centriole replication; multicellular organismal development; mitotic prometaphase; regulation of protein export from nucleus; protein localization in nucleus; viral genome transport in host cell; viral infectious cycle; response to drug; regulation of centrosome duplicati…	Cajal body; nucleolus; cytosol; nuclear pore; kinetochore; annulate lamellae; ribonucleoprotein complex;	protein domain specific binding; nuclear export signal receptor activity; RNA binding;
UN000254	nuclear mRNA splicing, via spliceosome;	nucleolus; nucleoplasm;
UN000260	rRNA processing; exonucleolytic nuclear-transcribed mRNA catabolic process involved in deadenylation-dependent decay;	cytosol; exosome (RNase complex); nucleolus;	AU-rich element binding; protein binding; exoribonuclease activity;
UN000265	apoptotic chromosome condensation; induction of apoptosis; DNA fragmentation involved in apoptosis;	cytosol; nuclear chromatin; nucleoplasm;	deoxyribonuclease activity; enzyme binding; DNA binding; nicotinate phosphoribosyltransferase activity;
UN000269	single fertilization; response to organic nitrogen; elevation of cytosolic calcium ion concentration during G-protein signaling, coupled to IP3 second messenger (phospholipase C activating); blood vessel development; response to calcium ion; response to aluminum ion; response to hyperoxia; response to prostaglandin F stimulus; behavior; response to peptide hormone stimulus; lipid metabolic proces…	membrane raft; membrane fraction; mitochondrial membrane; cytosol; endomembrane system; nucleus;	signal transducer activity; phosphatidylinositol-4,5-bisphosphate binding; protein binding; phosphoinositide phospholipase C activity; calcium ion binding;
UN000270		integral to membrane;
UN000271	muscle organ development; signal transduction; regulation of response to stress; regulation of centrosome duplication; chaperone-mediated protein folding;	Z disc;	zinc ion binding; calcium ion binding; Hsp90 protein binding;
UN000274	G1 phase of mitotic cell cycle; cellular respiration; positive regulation of cell proliferation; cell cycle arrest;	mitochondrion;	protein kinase activity;
UN000276	negative regulation of transcription from RNA polymerase II promoter; nucleolus to nucleoplasm transport; negative regulation of B cell apoptosis; negative regulation of histone acetylation; cellular response to UV; neurogenesis;	nucleoplasm; chromatin assembly complex; nucleolus;	histone binding; transcription corepressor activity; nucleosome binding; transcription repressor binding;
UN000277	histone deacetylation; negative regulation of transcription from RNA polymerase II promoter; oligodendrocyte development;	histone deacetylase complex; cytoplasm;	NAD-dependent histone deacetylase activity; histone deacetylase binding;
UN000279	somatic muscle development; muscle organ development; muscle filament sliding; regulation of actin filament length;	cytosol; Z disc; actin cytoskeleton;	structural constituent of muscle; actin binding;
UN000285	ATP-dependent chromatin remodeling; DNA replication-dependent nucleosome disassembly; DNA-dependent DNA replication; response to DNA damage stimulus; regulation of transcription, DNA-dependent; histone phosphorylation; regulation of gene expression, epigenetic;	ACF complex; chromatin accessibility complex; nuclear replication fork;	vitamin D receptor binding; histone acetyltransferase activity; protein tyrosine kinase activity; oxidoreductase activity; histone kinase activity; chromatin binding; histone acetyl-lysine binding; protein complex scaffold;
UN000293	negative regulation of cyclin-dependent protein kinase activity during G1/S; positive regulation of cell proliferation; negative regulation of epithelial cell proliferation; positive regulation of transcription factor activity; negative regulation of cell migration; phosphoinositide dephosphorylation; nerve growth factor receptor signaling pathway; memory; cardiac muscle tissue development; long …	synaptosome; PML body; cytosol; cell junction; internal side of plasma membrane; mitochondrion; postsynaptic membrane; Schmidt-Lanterman cleft; dendritic spine;	lipid binding; protein tyrosine/serine/threonine phosphatase activity; magnesium ion binding; platelet-derived growth factor receptor binding; phosphatidylinositol-3-phosphatase activity; phosphatidylinositol-3,4-bisphosphate 3-phosphatase activity; inositol-1,3,4,5-tetrakisphosphate 3-phosphatase activity; phosphatidylinositol-3,4,5-trisphosphate 3-phosphatase activity; protein serine/threonine …
UN000301	skeletal system morphogenesis; face development; in utero embryonic development; respiratory system process; vasculature development; smooth muscle tissue development; platelet-derived growth factor receptor signaling pathway; fibroblast migration;		metal ion binding; protein binding;
UN000302	sensory perception; positive regulation of transcription from RNA polymerase II promoter; Ras protein signal transduction; NADP catabolic process; response to chemical stimulus; NAD catabolic process; response to stress;	peroxisome; intracellular non-membrane-bounded organelle; cytosol; nuclear part; membrane fraction; membrane;	transcription factor activity; transcription cofactor activity; NAD+ diphosphatase activity; low-density lipoprotein binding; channel activity; DNA binding; histone deacetylase binding;
UN000304	positive regulation of apoptosis; negative regulation of smooth muscle cell proliferation; glucose metabolic process; negative regulation of osteoclast differentiation; response to dexamethasone stimulus; response to nutrient; positive regulation of establishment of protein localization in plasma membrane; negative regulation of blood pressure; positive regulation of glucose import; negative regu…	synaptosome; soluble fraction; 1-phosphatidylinositol-4-phosphate 3-kinase, class IA complex; plasma membrane; nucleus;	phosphoinositide 3-kinase binding; protein C-terminus binding; ubiquitin protein ligase binding; ATPase binding; receptor tyrosine kinase binding; platelet-derived growth factor receptor binding; insulin-like growth factor receptor binding; insulin binding; insulin receptor substrate binding; insulin receptor binding; protein domain specific binding; neurotrophin TRKA receptor binding; protein ki…
UN000310	positive regulation of apoptosis; chemorepulsion involved in postnatal olfactory bulb interneuron migration; negative regulation of small GTPase mediated signal transduction; negative regulation of axon extension involved in axon guidance; negative regulation of vascular permeability; negative regulation of lamellipodium assembly; spinal cord development; negative regulation of cellular response …	cell surface; extracellular space; plasma membrane; integral to membrane; mitochondrion; membrane fraction;	protein homodimerization activity; heparin binding; heparan sulfate proteoglycan binding; Roundabout binding; GTPase inhibitor activity; laminin-1 binding;
UN000312			catalytic activity;
UN000315	cellular process; oxidation reduction;	mitochondrial inner membrane; membrane part;	protein binding;
UN000316	actin filament capping;	cytoskeleton; cell cortex;	calmodulin binding; calcium ion binding; actin binding;
UN000320		membrane;
UN000321		integral to membrane;
UN000325	cilium morphogenesis; dorsal/ventral pattern formation; regulation of smoothened signaling pathway; embryonic heart tube development; renal system development; camera-type eye morphogenesis; embryonic body morphogenesis; embryonic digit morphogenesis; neural tube closure;	photoreceptor connecting cilium; microtubule basal body;	binding;
UN000326	signal transduction;	intracellular;	sugar binding;
UN000328	regulation of protein catabolic process; cytoplasmic sequestering of NF-kappaB; proteasomal ubiquitin-dependent protein catabolic process; positive regulation of protein complex assembly; positive regulation of apoptosis;	CD95 death-inducing signaling complex; cytosol; Cdc48p-Npl4p-Ufd1p AAA ATPase complex; perinuclear region of cytoplasm; nucleus;	protein kinase binding; ubiquitin binding; heat shock protein binding; ubiquitin protein ligase binding; protein kinase regulator activity; NF-kappaB binding;
UN000331	multicellular organismal development;	cytoplasm;	transcription factor binding; ceramidase activity;
UN000338	nuclear mRNA splicing, via spliceosome;	nuclear body;	protein binding;
UN000339	carnitine biosynthetic process; negative regulation of oxidoreductase activity;	mitochondrial matrix;	trimethyllysine dioxygenase activity; metal ion binding;
UN000341	transforming growth factor beta receptor signaling pathway; smoothened signaling pathway; regulation of gene expression; positive regulation of mesenchymal cell proliferation; apoptosis; in utero embryonic development; gastrulation; response to nutrient; response to glucose stimulus; response to cholesterol; response to mechanical stimulus; brain development; activation of protein kinase activity…	caveola; cytosol; transforming growth factor beta receptor complex; external side of plasma membrane; membrane fraction;	type I transforming growth factor beta receptor binding; protein homodimerization activity; metal ion binding; glycosaminoglycan binding; receptor signaling protein serine/threonine kinase activity; ATP binding; type III transforming growth factor beta receptor binding; transforming growth factor beta binding; transforming growth factor beta receptor activity, type II; protein heterodimerization …
UN000346		cilium;	zinc ion binding;
UN000351	induction of apoptosis by oxidative stress; activation of caspase activity by cytochrome c; induction of apoptosis via death domain receptors;	cytosol; internal side of plasma membrane; mitochondrial intermembrane space;	protein binding;
UN000359	protein amino acid phosphorylation;		ATP binding; cyclin-dependent protein kinase activity;
UN000360	regulation of localization; positive regulation of cellular metabolic process; regulation of protein amino acid phosphorylation; negative regulation of biological process; organelle organization; establishment of localization in cell; positive regulation of catalytic activity; positive regulation of signal transduction; cytokine-mediated signaling pathway; regulation of defense response; response…	cytoplasm; nucleus; membrane;	growth hormone receptor binding; CCR5 chemokine receptor binding; ATP binding; non-membrane spanning protein tyrosine kinase activity;
UN000363	rRNA methylation; regulation of transcription, DNA-dependent;	mitochondrial nucleoid;	DNA binding; rRNA (adenine-N6,N6-)-dimethyltransferase activity;
UN000364	pyridine nucleotide biosynthetic process; negative regulation of myoblast differentiation; phosphorylation;	intracellular;	metal ion binding; ATP binding; protein binding; ribosylnicotinamide kinase activity;
UN000373	positive regulation of apoptosis; axon regeneration in the peripheral nervous system; positive regulation of necrotic cell death; protein targeting to mitochondrion; synaptic transmission; negative regulation of tumor necrosis factor production; contact inhibition; glial cell migration; positive regulation of calcium ion transport; response to testosterone stimulus; chloride transport; signal tra…	mitochondrial outer membrane;	benzodiazepine receptor activity; cholesterol binding; protein binding; androgen binding;
UN000374	axon extension; negative regulation of transcription, DNA-dependent; hippocampus development; embryonic development ending in seed dormancy; regulation of cell migration; behavioral response to cocaine; regulation of cell cycle arrest; synaptic vesicle endocytosis; positive regulation of cell proliferation; G1/S transition of mitotic cell cycle; cell-matrix adhesion; synapse assembly; serine phos…	growth cone; postsynaptic density; lamellipodium; neuromuscular junction; cytosol; filopodium; cell junction; axon; cortical microtubule, transverse to long axis; cytoplasmic membrane-bounded vesicle; plasma membrane; perikaryon; postsynaptic membrane; cyclin-dependent protein kinase 5 holoenzyme complex; nucleolus;	RNA polymerase II carboxy-terminal domain kinase activity; p53 binding; tau-protein kinase activity; cyclin-dependent protein kinase activity; acetylcholine receptor activator activity; ATP binding; ErbB-2 class receptor binding; histone kinase activity; ErbB-3 class receptor binding; ephrin receptor binding;
UN000378	cell cycle; regulation of alternative nuclear mRNA splicing, via spliceosome; multicellular organismal development;	nuclear membrane; nucleolus; plasmodesma; nucleoplasm;	protein binding;
UN000379	cell migration; growth; protein amino acid methylation; nematode larval development; regulation of translational termination; receptor-mediated endocytosis; embryonic development ending in birth or egg hatching; gonad development; nuclear-transcribed mRNA catabolic process, nonsense-mediated decay;	cytosol; integral to membrane; translation release factor complex; plasma membrane;	translation release factor activity, codon specific; serine-type peptidase activity; ribosome binding; protein binding;
UN000380	DNA recombination; DNA repair; regulation of transcription, DNA-dependent;	Ino80 complex;	DNA binding; protease binding;
UN000381	protein amino acid deacetylation; chromatin silencing; protein amino acid ADP-ribosylation;	mitochondrial intermembrane space; mitochondrial matrix;	zinc ion binding; NAD binding; protein binding; NAD+ ADP-ribosyltransferase activity;
UN000382	negative regulation of ERK1 and ERK2 cascade; chloride transport; negative regulation of pancreatic juice secretion; protein amino acid autophosphorylation; negative regulation of cell proliferation; protein localization; cellular chloride ion homeostasis;	cytoplasm; tight junction;	protein serine/threonine kinase activity; ATP binding;
UN000383	glutamine metabolic process; gamma-aminobutyric acid catabolic process; protein homotetramerization; acetate metabolic process; central nervous system development; short-chain fatty acid metabolic process; neurotransmitter secretion; neurotransmitter catabolic process; post-embryonic development; succinate metabolic process; glycerophospholipid metabolic process; galactosylceramide metabolic proc…	mitochondrial matrix; soluble fraction;	NAD or NADH binding; carboxylic acid binding; succinate-semialdehyde dehydrogenase activity; protein homodimerization activity;
UN000384	response to gravity; regulation of gene expression; in utero embryonic development; axon guidance; response to hydrogen peroxide; cellular response to epidermal growth factor stimulus; phosphatidylinositol biosynthetic process; response to organic nitrogen; negative regulation of programmed cell death; regulation of nucleobase, nucleoside, nucleotide and nucleic acid metabolic process; positive r…	neuron projection; lamellipodium; cytosol; plasma membrane; membrane fraction; ruffle;	phosphoinositide phospholipase C activity; transmembrane receptor protein tyrosine kinase activity; receptor tyrosine kinase binding; guanyl-nucleotide exchange factor activity; insulin receptor binding; neurotrophin TRKA receptor binding; glutamate receptor binding; phosphoprotein binding; calcium ion binding; receptor signaling protein activity;
UN000385	small GTPase mediated signal transduction;	intracellular;	GTP binding;
UN000388	axon guidance; vesicle-mediated transport; biological regulation;	spectrin-associated cytoskeleton; intrinsic to internal side of plasma membrane; spectrin; cytosol; cell surface; protein complex;	actin filament binding; structural constituent of cytoskeleton;
UN000390	neuron recognition; cerebellum development; response to estradiol stimulus; negative regulation of neuron projection development;	axon; dendrite; excitatory synapse; extracellular space; cell surface; neuronal cell body; perinuclear region of cytoplasm; integral to plasma membrane;	opioid receptor activity; oligosaccharide binding; protein binding;
UN000396	response to stimulus;	membrane; intracellular membrane-bounded organelle; cytoplasm; apical part of cell;	zinc ion binding;
UN000398	exocytosis; protein transport;	plasma membrane; exocyst; centriolar satellite; cytosol;	protein binding;
UN000402	protein homotetramerization; lipid biosynthetic process; xenobiotic catabolic process; NADP metabolic process; fatty acid metabolic process; oxidation reduction; cellular biosynthetic process;	integral to membrane; Golgi apparatus; cytosol; cytoplasmic vesicle; soluble fraction; synapse;	zinc ion binding; mRNA 3'-UTR binding; NADPH:quinone reductase activity; NADPH binding; NADH binding; quinone binding; protein homodimerization activity; transferase activity, transferring acyl groups;
UN000403	cellular membrane organization; melanosome organization; post-Golgi vesicle-mediated transport;	cytosol;	protein binding;
UN000406	cellular process;	intracellular membrane-bounded organelle;
UN000413	cardiac muscle fiber development; forward locomotion; striated muscle contraction; platelet activation; regulation of Rho protein signal transduction; regulation of protein kinase activity; sarcomerogenesis; cardiac myofibril assembly; mitotic chromosome condensation; muscle filament sliding; response to calcium ion; sarcomere organization; skeletal muscle thin filament assembly; cardiac muscle t…	striated muscle thin filament; extracellular region; cytosol; M band; condensed nuclear chromosome; Z disc; muscle myosin complex;	ankyrin binding; protein self-association; telethonin binding; protein tyrosine kinase activity; calcium ion binding; nucleic acid binding; structural constituent of muscle; protein serine/threonine kinase activity; identical protein binding; protease binding; muscle alpha-actinin binding; actin filament binding; Rho guanyl-nucleotide exchange factor activity; calmodulin binding; ATP binding; str…
UN000416	mesoderm development; organ growth; regulation of ERK1 and ERK2 cascade; leukocyte migration; positive regulation of T cell proliferation; regulation of protein export from nucleus; negative regulation of T cell receptor signaling pathway; primary branching, open tracheal system; regulation of compound eye photoreceptor development; epithelial cell migration, open tracheal system; triglyceride me…	alpha-beta T cell receptor complex; endosome; nucleus; cytosol; vesicle membrane;	protein kinase binding; non-membrane spanning protein tyrosine phosphatase activity; phosphotyrosine binding; peptide hormone receptor binding; natural killer cell lectin-like receptor binding; SH3 domain binding; receptor signaling protein tyrosine phosphatase activity; transmembrane receptor protein tyrosine phosphatase activity; phosphatidylinositol-3,4,5-trisphosphate binding; SH3/SH2 adaptor…
UN000418	muscle organ development; muscle filament sliding;	Z disc; cytosol; actin cytoskeleton;	structural constituent of muscle;
UN000421	clathrin coat assembly; regulation of transcription, DNA-dependent; activation of caspase activity; induction of apoptosis; positive regulation of receptor-mediated endocytosis; cell differentiation;	membrane fraction; Golgi apparatus; cytoskeleton; clathrin coated vesicle membrane; nucleus;	phosphoinositide binding; actin binding; clathrin binding; structural constituent of cytoskeleton;
UN000424	determination of adult lifespan; RNA interference; cellular protein localization; CAAX-box protein maturation; pronuclear migration; positive regulation of growth rate; locomotion; protein processing; embryonic development ending in birth or egg hatching; morphogenesis of an epithelium; protein neddylation; protein ubiquitination; response to auxin stimulus; hermaphrodite genitalia development; v…	endoplasmic reticulum;	endopeptidase activity; protein binding; ubiquitin-protein ligase activity; ribosomal S6-glutamic acid ligase activity; ATP binding; NEDD8 ligase activity;
UN000426	DNA repair; cell cycle; regulation of transcription, DNA-dependent; DNA replication; protein complex assembly; DNA replication-dependent nucleosome assembly;	cytosol; CAF-1 complex; nucleolus; centrosome; nucleoplasm;	histone binding; unfolded protein binding; chromatin binding;
UN000429	type I interferon-mediated signaling pathway; negative regulation of cell growth; positive regulation of apoptosis; phosphoinositide phosphorylation;	intermediate filament cytoskeleton; nucleoplasm;	inositol trisphosphate 3-kinase activity; ATP binding; inositol hexakisphosphate 5-kinase activity;
UN000430	anoikis; synaptic transmission; cardiac muscle contraction; cardiac muscle tissue morphogenesis; intracellular protein kinase cascade; imaginal disc-derived leg morphogenesis; regulation of smooth muscle contraction; induction of apoptosis by extracellular signals; morphogenesis of an epithelium; regulation of autophagy; peptidyl-threonine phosphorylation; positive regulation of Wnt receptor sign…	intracellular organelle part; neuron projection; sarcomere; cell projection part; actin cytoskeleton; synapse part; nucleus;	protein homodimerization activity; leucine zipper domain binding; myosin light chain kinase activity; calmodulin-dependent protein kinase activity; ATP binding; calmodulin binding;
UN000431	positive regulation of transferase activity; L-serine transport; sphingolipid metabolic process; phosphatidylserine metabolic process;	endoplasmic reticulum membrane; Golgi apparatus; plasma membrane;	protein binding; L-serine transmembrane transporter activity;
UN000436	metabolic process;		hydrolase activity, hydrolyzing O-glycosyl compounds; binding;
UN000440	angiogenesis;		protein binding;
UN000441	translation;	mitochondrial large ribosomal subunit;	structural constituent of ribosome; RNA binding;
UN000443	viral reproduction; cellular copper ion homeostasis; GTP catabolic process; intracellular protein transport; regulation of defense response to virus by virus; small GTPase mediated signal transduction; embryonic development ending in birth or egg hatching; post-Golgi vesicle-mediated transport; gamete generation; retrograde vesicle-mediated transport, Golgi to ER; COPI coating of Golgi vesicle;	Golgi membrane; cytosol; perinuclear region of cytoplasm; endoplasmic reticulum; plasma membrane; sarcomere;	receptor signaling protein activity; protein binding; GTP binding; transporter activity; GTPase activity;
UN000450	negative regulation of transcription from RNA polymerase II promoter; regulation of megakaryocyte differentiation; spermatogenesis; regulation of mitosis; chromatin modification; regulation of gene expression, epigenetic;	chromatin; nucleoplasm; actin cytoskeleton; nucleolus; condensed chromosome; PRC1 complex;	zinc ion binding; SAM domain binding; protein self-association; nucleosomal histone binding; identical protein binding; transcription factor activity; PH domain binding; methylated histone residue binding;
UN000451			oxidoreductase activity;
UN000453	multicellular organismal process; cellular process; developmental process;		catalytic activity;
UN000456	methylation;		nucleic acid binding; methyltransferase activity;
UN000462	cell-cell signaling; inflammatory response; positive regulation of protein sumoylation; phosphorylation; leukocyte activation;	cytosol; interleukin-1 receptor complex; nuclear body; interleukin-18 receptor complex; perinuclear region of cytoplasm;	SUMO binding; kinase binding; signal transducer activity; ubiquitin conjugating enzyme binding; ubiquitin protein ligase binding; interleukin-1, Type I receptor binding; Toll-like receptor binding;
UN000465	response to hypoxia; iron-sulfur cluster assembly; regulation of transcription, DNA-dependent; oxygen homeostasis; neuroprotection;	lamin filament; cytoplasm;	lamin binding; zinc ion binding; ubiquitin-protein ligase activity; protein kinase binding; myosin binding;
UN000468	G2/M transition of mitotic cell cycle; microtubule anchoring; positive regulation of cell migration; positive regulation of cell growth; negative regulation of protein tyrosine kinase activity; positive regulation of cell proliferation;	cytosol; centrosome; perinuclear region of cytoplasm; nucleus;	protein kinase binding; protein homodimerization activity; protein tyrosine kinase inhibitor activity;
UN000484	ubiquitin-dependent protein catabolic process; regulation of vesicle-mediated transport; protein deubiquitination;	lysosome; recycling endosome; Golgi apparatus; plasma membrane;	Rab GTPase activator activity; ubiquitin thiolesterase activity; calmodulin binding; nucleic acid binding; calcium ion binding; cysteine-type endopeptidase activity; ubiquitin-specific protease activity;
UN000486	ATP catabolic process; respiratory electron transport chain; mitochondrial ATP synthesis coupled proton transport;	mitochondrial proton-transporting ATP synthase complex, coupling factor F(o); mitochondrial matrix;	hydrogen ion transporting ATP synthase activity, rotational mechanism; ATPase activity; protein binding;
UN000498		membrane part; plasma membrane;
UN000499	transcription, DNA-dependent;	transcription factor TFIIIC2 complex; ribonucleoprotein complex;	DNA binding;
UN000504	cellular response to stimulus; tissue development; skeletal system development; localization; cellular component organization; response to chemical stimulus; positive regulation of cellular process; organ morphogenesis;	extracellular matrix;
UN000515	positive regulation of transcription, DNA-dependent;	nucleus;	sequence-specific DNA binding;
UN000520	phosphorylation; signal transduction;	intracellular non-membrane-bounded organelle; early endosome; intracellular organelle part; ribonucleoprotein complex;	protein kinase activity; protein binding; nucleotide binding;
UN000526		nucleus;	protein binding;
UN000529	protein amino acid autophosphorylation; sphingolipid biosynthetic process; signal transduction; small molecule metabolic process;	cytosol; soluble fraction;	peptide binding; protein serine/threonine kinase activity; glycoprotein binding; ATP binding; magnesium ion binding; phosphoprotein binding;
UN000532	substrate-bound cell migration, cell extension; platelet formation; uropod organization; ventricular cardiac muscle cell development; meiotic spindle organization; neuromuscular process controlling balance; lateral ventricle development; actin filament-based movement; in utero embryonic development; axon guidance; establishment of meiotic spindle localization; actin cytoskeleton reorganization; e…	actomyosin contractile ring; growth cone; immunological synapse; midbody; neuromuscular junction; cytosol; cortical cytoskeleton; axon; uropod; myosin filament; signalosome; cleavage furrow; cell-cell adherens junction; stress fiber; melanosome; muscle myosin complex; spindle; myofibril; neuronal cell body; integrin complex; ruffle; dendritic spine; smooth muscle contractile fiber;	protein homodimerization activity; microfilament motor activity; actin-dependent ATPase activity; protein anchor; ATP binding; calmodulin binding; actin filament binding; structural constituent of muscle; ADP binding;
UN000534	gene expression; apoptosis; regulation of cellular biosynthetic process; neuron projection development; cellular macromolecule metabolic process; anatomical structure morphogenesis; organ development; regulation of macromolecule metabolic process; regulation of primary metabolic process; cell surface receptor linked signaling pathway; nucleobase, nucleoside, nucleotide and nucleic acid metabolic …	intracellular organelle part; cell projection part; plasma membrane; membrane part; synapse; dendrite; cytoplasmic part; nucleus;	receptor binding; identical protein binding; peptidase inhibitor activity;
UN000536	negative regulation of heterotypic cell-cell adhesion; negative regulation of interleukin-8 biosynthetic process; heart development; negative regulation of cell migration involved in sprouting angiogenesis; negative regulation of NF-kappaB transcription factor activity; nerve growth factor receptor signaling pathway; cellular response to laminar fluid shear stress; positive regulation of epitheli…	cytosol; spindle; nucleus; membrane;	protein tyrosine kinase activity; MAP kinase kinase activity; metal ion binding; MAP kinase activity; protein binding; ATP binding;
UN000539	common-partner SMAD protein phosphorylation; negative regulation of T cell receptor signaling pathway; regulation of cytokine production; positive regulation of transcription, DNA-dependent; SMAD protein nuclear translocation;	cuticular plate; plasma membrane; nucleus;	protein binding;
UN000541	transcription, DNA-dependent; multicellular organismal development;	nucleolus; cytoplasm;	nucleic acid binding; metal ion binding;
UN000542			transferase activity;
UN000548	cytoskeleton organization; transport; embryonic development; cell cycle process; regulation of biological process;	cytoskeletal part; actin cytoskeleton; cytoplasm; protein complex;
UN000550	cilium morphogenesis; protein heterooligomerization; determination of adult lifespan; muscle thick filament assembly; cell-matrix adhesion; reproduction; nematode larval development; locomotion; cell junction assembly; embryonic development ending in birth or egg hatching;	cytosol; M band; protein complex; striated muscle dense body; focal adhesion; actin cytoskeleton; lamellipodium; nucleus;	actin binding;
UN000553	regulation of cellular metabolic process; DNA replication; DNA integrity checkpoint; regulation of mitotic cell cycle; response to DNA damage stimulus;	nuclear lumen; intracellular non-membrane-bounded organelle;	binding;
UN000554	positive regulation of eosinophil degranulation; activation of MAPKK activity; positive regulation of JNK cascade; T cell activation during immune response; positive regulation of release of sequestered calcium ion into cytosol; connective tissue replacement during inflammatory response; positive regulation of toll-like receptor 3 signaling pathway; positive regulation of JAK-STAT cascade; activa…	pseudopodium; Golgi apparatus; extracellular region; neuromuscular junction; postsynaptic membrane; platelet dense tubular network; caveola; integral to plasma membrane;	G-protein beta-subunit binding; phosphoinositide phospholipase C activity; G-protein alpha-subunit binding; heterotrimeric G-protein binding; thrombin receptor activity; receptor binding;
UN000556	positive regulation of interleukin-10 biosynthetic process; mammary gland epithelial cell differentiation; positive regulation of interleukin-12 production; positive regulation of interferon-gamma production; positive regulation of interleukin-13 biosynthetic process; CD8-positive, alpha-beta T cell differentiation; positive regulation of interleukin-4 biosynthetic process; blood coagulation; int…	focal adhesion; cytosol; nucleoplasm; nucleolus;	transcription factor binding; sequence-specific DNA binding; RNA polymerase II transcription factor activity, enhancer binding;
UN000559	cell proliferation; blood coagulation; cilium assembly; spindle assembly involved in mitosis; microtubule-based movement; centrosome separation;	cilium; nucleolus; cytosol; microtubule; centrosome; plus-end kinesin complex; midbody; spindle pole;	plus-end-directed microtubule motor activity; microtubule binding; DNA binding;
UN000566	CDP-diacylglycerol biosynthetic process; determination of adult lifespan; growth; glycosylation; phototransduction; reproduction; phosphatidylinositol biosynthetic process; nematode larval development; locomotion; CDP-choline pathway; insulin-like growth factor receptor signaling pathway;	integral to membrane; mitochondrial inner membrane; endoplasmic reticulum membrane;	diacylglycerol cholinephosphotransferase activity; phosphatidate cytidylyltransferase activity;
UN000567	white fat cell differentiation; negative regulation of transcription from RNA polymerase II promoter; negative regulation of histone H4 acetylation; viral genome replication; regulation of transcription by chromatin organization; negative regulation of cell proliferation; positive regulation of histone deacetylation; protein amino acid phosphorylation; regulation of cell cycle; oxidation reductio…	transcriptional repressor complex; cytoplasm; nucleolus; transcription factor complex; cell junction; synapse;	NAD or NADH binding; protein C-terminus binding; oxidoreductase activity, acting on the CH-OH group of donors, NAD or NADP as acceptor; protein domain specific binding; transcription factor activity; transcription factor binding;
UN000568	vesicle-mediated transport;	endoplasmic reticulum membrane; Golgi apparatus; ER-Golgi intermediate compartment membrane; integral to membrane;
UN000569	transforming growth factor beta receptor signaling pathway; positive regulation of transcription, DNA-dependent; nuclear-transcribed mRNA catabolic process, nonsense-mediated decay; exonucleolytic nuclear-transcribed mRNA catabolic process involved in deadenylation-dependent decay;	cytosol; cytoplasmic mRNA processing body; transcription factor complex;	identical protein binding; transcription factor binding; hydrolase activity;
UN000570	embryonic skeletal system morphogenesis; synaptic vesicle maturation; positive regulation of actin filament polymerization; reproductive structure development; regulation of long-term neuronal synaptic plasticity; membrane raft organization; neuromuscular process controlling balance; positive regulation of cell proliferation; T cell cytokine production; negative regulation of epithelial cell prol…	cytoplasmic vesicle; dendritic shaft; synaptosome; tight junction; apical plasma membrane; growth cone; postsynaptic density; immunological synapse; neuromuscular junction; basolateral plasma membrane; endomembrane system; membrane raft; dendrite cytoplasm; cortical cytoskeleton; adherens junction; intracellular membrane-bounded organelle; extrinsic to internal side of plasma membrane; alpha-amin…	protein complex scaffold; protein C-terminus binding; protein complex binding; protein heterodimerization activity; protein phosphatase binding; PDZ domain binding; beta-1 adrenergic receptor binding; ionotropic glutamate receptor binding;
UN000575	G2/M transition of mitotic cell cycle; single fertilization; microtubule nucleation;	cytosol; polar microtubule; centriole;	structural constituent of cytoskeleton; gamma-tubulin binding;
UN000576	microtubule-based process; mast cell secretory granule organization; natural killer cell mediated cytotoxicity; defense response to protozoan; lysosome organization; neutrophil mediated immunity; melanosome organization; defense response to virus; defense response to bacterium; phospholipid homeostasis; secretion of lysosomal enzymes; blood coagulation; response to drug; T cell mediated immunity;…	microtubule cytoskeleton; cytosol;	protein binding;
UN000577	cellular process;	nucleus;	binding; kinase activity;
UN000582		cytoplasm;
UN000584	cellular process;	intracellular membrane-bounded organelle; cytoplasmic part; membrane;	transferase activity;
UN000590		cytoplasm;	protein binding;
UN000592	cellular metabolic process;	cell part;	binding;
UN000600	histone H4-K16 acetylation;	nucleolus;
UN000602	response to mercury ion; heme biosynthetic process; response to ethanol; liver development; response to iron ion; response to fungicide; response to organic cyclic substance; cellular response to arsenic; response to estradiol stimulus; uroporphyrinogen III metabolic process; response to amine stimulus; response to methylmercury;	cytosol; microtubule cytoskeleton; nucleolus;	ferrous iron binding; uroporphyrinogen decarboxylase activity;
UN000603	axon guidance; negative regulation of epidermal growth factor receptor signaling pathway; transferrin transport; nerve growth factor receptor signaling pathway; intracellular protein transport; receptor internalization; mitosis; post-Golgi vesicle-mediated transport; positive regulation of glucose import;	trans-Golgi network; cytoplasmic vesicle membrane; cytosol; coated pit; spindle; clathrin-coated vesicle; clathrin coat; plasma membrane; mitochondrion;	signal transducer activity; structural molecule activity; protein binding;
UN000606	nuclear-transcribed mRNA catabolic process, deadenylation-dependent decay; mRNA processing;	integral to membrane; mitochondrial nucleoid; microsome; endoplasmic reticulum membrane;	hydrolase activity;
UN000608	positive regulation of MAPKKK cascade;	extracellular space;	growth factor activity; heme binding;
UN000609	inflammatory response; regulation of cellular process;	cytoplasm; microtubule associated complex; nucleus;	actin binding; identical protein binding;
UN000614	skeletal system development; protein heterooligomerization; negative regulation of BMP signaling pathway; regulation of biological quality; heart development; somitogenesis; blood circulation; muscle organ development; striated muscle cell differentiation; muscle cell fate specification; smoothened signaling pathway; protein homooligomerization; positive regulation of cell-substrate adhesion;	microfibril; basement membrane; secretory granule; extracellular space; extrinsic to plasma membrane; external side of plasma membrane;	extracellular matrix binding; extracellular matrix structural constituent; calcium ion binding; identical protein binding;
UN000619	negative regulation of cell proliferation; response to DNA damage stimulus; cell cycle arrest;	cytoplasm; nucleus;
UN000620	response to chemical stimulus; histone modification; signal transduction; positive regulation of cellular process;	intracellular organelle part; cytoplasmic part; nucleus;	transferase activity; binding;
UN000622	rRNA transcription;	DNA-directed RNA polymerase I complex;	DNA-directed RNA polymerase activity; DNA binding; zinc ion binding;
UN000624	negative regulation of DNA replication; reproduction; negative regulation of cell migration; ferrous iron transport; positive regulation of growth rate; protein stabilization; GTP catabolic process; regulation of cyclin-dependent protein kinase activity; negative regulation of cell proliferation; negative regulation of cell-cell adhesion; embryonic development ending in birth or egg hatching; nem…	nuclear membrane; integral to membrane; Golgi apparatus; nucleolus; perinuclear region of cytoplasm;	protein binding; ferrous iron transmembrane transporter activity; GTP binding; GTPase activity;
UN000626	positive regulation of defense response to virus by host; positive regulation of transcription factor activity; positive regulation of interferon-beta production; detection of virus; negative regulation of type I interferon production; positive regulation of interferon-alpha production; positive regulation of transcription from RNA polymerase II promoter; innate immune response; positive regulati…	cytosol;	zinc ion binding; hydrolase activity; identical protein binding; double-stranded RNA binding;
UN000627	transport; ATP metabolic process; apoptosis; regulation of mitochondrial membrane potential; mitochondrial electron transport, NADH to ubiquinone;	mitochondrial respiratory chain complex I; mitochondrial intermembrane space;	2 iron, 2 sulfur cluster binding; NADH dehydrogenase (ubiquinone) activity; metal ion binding; electron carrier activity; 4 iron, 4 sulfur cluster binding; protein binding;
UN000628	cilium morphogenesis;	integral to membrane; microtubule basal body;
UN000629	positive regulation of fibroblast proliferation; male gonad development; activation of MAPKK activity; signal transmission via phosphorylation event; positive regulation of multicellular organismal process; lymph vessel development; positive regulation of cell migration; calcium ion homeostasis; negative regulation of apoptosis; chemotaxis; calcium-mediated signaling; ovum-producing ovary develop…	nucleus; cytoplasmic part; plasma membrane part; integral to membrane;	identical protein binding; growth factor binding; ATP binding; receptor binding; vascular endothelial growth factor receptor activity; receptor signaling protein tyrosine kinase activity;
UN000631	response to hypoxia; iron-sulfur cluster assembly; regulation of transcription, DNA-dependent; oxygen homeostasis; neuroprotection;	lamin filament; cytoplasm;	lamin binding; zinc ion binding; ubiquitin-protein ligase activity; protein kinase binding; myosin binding;
UN000635	platelet formation; actin filament-based movement; brain development; actin cytoskeleton reorganization; protein transport; cell cycle process; cardiac muscle fiber development; ATP catabolic process; skeletal muscle thick filament assembly; membrane protein ectodomain proteolysis; DNA metabolic process; anti-apoptosis; blood vessel endothelial cell migration; axonogenesis; elastic fiber assembly…	unconventional myosin complex; actomyosin contractile ring; growth cone; immunological synapse; cytosol; axon; uropod; signalosome; cleavage furrow; stress fiber; muscle myosin complex; ER-Golgi intermediate compartment; nucleolus; integrin complex; ruffle; smooth muscle contractile fiber;	protein homodimerization activity; microfilament motor activity; actin-dependent ATPase activity; protein anchor; DNA binding; ATP binding; actin filament binding; structural constituent of muscle; DNA-dependent ATPase activity; ADP binding;
UN000638	regulation of cell proliferation; response to organic substance; protein transport; GTP catabolic process; exocytosis; brain development; small GTPase mediated signal transduction; embryonic development ending in birth or egg hatching; eye development; endosome transport; response to abiotic stimulus; regulation of meiosis; germ cell development; response to endogenous stimulus; response to stres…	transport vesicle membrane; cell projection membrane; coated pit; intercellular bridge; mitochondrion; clathrin-coated endocytic vesicle;	phosphatidylinositol-4,5-bisphosphate binding; GTP binding; GTPase activity;
UN000639			binding;
UN000640	actin filament organization; calcium ion-dependent exocytosis; regulation of small GTPase mediated signal transduction;	insoluble fraction; cytosol; cell junction; membrane;	protein binding;
UN000643	transcription, DNA-dependent; response to organic substance; negative regulation of cell division; keratinocyte differentiation; cellular response to tumor cell; innate immune response;	cytosol;	ubiquitin protein ligase binding;
UN000646	phospholipid translocation; aminophospholipid transport; cation transport; ion transmembrane transport; ATP catabolic process;	chloroplast envelope; recycling endosome; integral to membrane; organelle membrane; plasmodesma; endomembrane system; endoplasmic reticulum; plasma membrane; nucleus;	protein binding; magnesium ion binding; phospholipid-translocating ATPase activity; ATPase activity, coupled to transmembrane movement of ions, phosphorylative mechanism; ATP binding;
UN000647	eye development;		identical protein binding;
UN000656	C-terminal protein lipidation; preassembly of GPI anchor in ER membrane;	mitochondrion; nucleolus; glycosylphosphatidylinositol-N-acetylglucosaminyltransferase (GPI-GnT) complex; endoplasmic reticulum membrane;	phosphatidylinositol N-acetylglucosaminyltransferase activity;
UN000657	translation; positive regulation of growth rate; hermaphrodite genitalia development; nematode larval development; receptor-mediated endocytosis; morphogenesis of an epithelium; embryonic development ending in birth or egg hatching;	mitochondrial large ribosomal subunit;	RNA binding; structural constituent of ribosome; nucleotide binding;
UN000667	tRNA aminoacylation for protein translation; diphosphate metabolic process;	soluble fraction; hyphal cell wall; cytosol; mitochondrion;	magnesium ion binding; inorganic diphosphatase activity;
UN000670	positive regulation of growth rate; protein folding; protein import into mitochondrial matrix; nematode larval development; receptor-mediated endocytosis; regulation of catalytic activity; embryonic development ending in birth or egg hatching;	mitochondrial matrix;	adenyl-nucleotide exchange factor activity; chaperone binding; unfolded protein binding; protein homodimerization activity;
UN000672	cell cycle arrest; Wnt receptor signaling pathway; positive regulation of potassium ion transport; regulation of transcription, DNA-dependent;	nucleus;	DNA binding; protein binding;
UN000674	ribonucleoside monophosphate biosynthetic process; urate biosynthetic process; purine nucleotide biosynthetic process; hypoxanthine biosynthetic process; 5-phosphoribose 1-diphosphate biosynthetic process; nervous system development; negative regulation of kinase activity;	cytosol; soluble fraction;	kinase binding; enzyme inhibitor activity; ATP binding; magnesium ion binding; ribose phosphate diphosphokinase activity; protein homodimerization activity;
UN000678	positive regulation of peptidyl-serine phosphorylation; negative regulation of angiogenesis; hemopoiesis; negative regulation of cell-substrate adhesion; in utero embryonic development; negative regulation of vascular permeability; positive regulation of ERK1 and ERK2 cascade; activation of transmembrane receptor protein tyrosine kinase activity; response to glucose stimulus; response to mechanic…	fibrinogen complex; membrane raft; plasma membrane; microvillus; nucleus;	receptor tyrosine kinase binding; metal ion binding; vascular endothelial growth factor receptor binding; transmembrane receptor protein tyrosine kinase activator activity;
UN000681	protein amino acid phosphorylation; G2/M transition of mitotic cell cycle; cell division; regulation of Wnt receptor signaling pathway through beta-catenin;	cytosol; cytoplasmic cyclin-dependent protein kinase holoenzyme complex; nucleus; plasma membrane;	ATP binding; cyclin-dependent protein kinase activity; cyclin binding;
UN000683	myelination; negative regulation of cell proliferation; peripheral nervous system development; synaptic transmission; negative regulation of neuron projection development;	tight junction; integral to membrane; peroxisomal membrane; compact myelin;	protein binding;
UN000686	galactose catabolic process; cell wall biogenesis;	cytosol;	UDP-glucose 4-epimerase activity; coenzyme binding; protein homodimerization activity; nucleotide binding;
UN000688	protein amino acid phosphorylation; intracellular protein kinase cascade; spermatid differentiation; cytoskeleton organization; regulation of interleukin-12 biosynthetic process;	microtubule cytoskeleton; cytoplasm; membrane;	microtubule binding; protein serine/threonine kinase activity; phosphatase binding; ATP binding; magnesium ion binding;
UN000690	skeletal system development; response to fungus; protein targeting to membrane; neutrophil mediated killing of symbiont cell; organ development; cell communication; cellular component organization; cell differentiation; regulation of cellular process; superoxide metabolic process; defense response;	cytoplasm; protein complex; intracellular organelle;	phosphoinositide binding; protein domain specific binding; catalytic activity;
UN000691			catalytic activity;
UN000692	integrin activation; determination of adult lifespan; reproduction; cell-matrix adhesion; keratinocyte migration; receptor-mediated endocytosis; keratinocyte proliferation; platelet aggregation; muscle organ development; regulation of cell-cell adhesion mediated by integrin; inductive cell migration; cell junction assembly; embryonic development ending in birth or egg hatching; nematode larval de…	focal adhesion; filamentous actin; nucleolus; cytosol; M band; striated muscle dense body; stress fiber; podosome;	integrin binding; cell adhesion molecule binding; structural molecule activity;
UN000700	mitochondrial electron transport, NADH to ubiquinone; small molecule metabolic process; transport;	mitochondrial respiratory chain complex I; integral to membrane;	NADH dehydrogenase (ubiquinone) activity;
UN000701	cellular process;	intracellular;	Rab GTPase activator activity;
UN000708	metabolic process;	nucleolus;	catalytic activity;
UN000714	epithelial to mesenchymal transition; hypothalamus cell differentiation; connective tissue replacement during inflammatory response; B-1 B cell homeostasis; positive regulation of glycolysis; collagen metabolic process; hemoglobin biosynthetic process; positive regulation of erythrocyte differentiation; positive regulation of vascular endothelial growth factor receptor signaling pathway; negative…	cytoplasm; microtubule-based flagellum; plasma membrane; transcription factor complex; nucleolus;	protein kinase binding; histone acetyltransferase binding; RNA polymerase II transcription factor activity, enhancer binding; protein complex binding; protein heterodimerization activity; transcription factor binding; Hsp90 protein binding; DNA regulatory region binding; signal transducer activity; histone deacetylase binding; double-stranded DNA binding; sequence-specific DNA binding;
UN000716	positive regulation of cell-substrate adhesion; extracellular matrix organization;	interstitial matrix; basement membrane;	heparin binding; fibronectin binding;
UN000718	sodium ion export; dopamine transport; cellular hyperosmotic response; neurotransmitter secretion; response to organic substance; L-amino acid transport; beta-alanine transport; neurotransmitter biosynthetic process; brain development; amino acid transmembrane transport; cellular amino acid metabolic process; response to drug; taurine transport; cellular water homeostasis; gamma-aminobutyric acid…	membrane fraction; cytoplasm; neuronal cell body; axon; integral to plasma membrane;	taurine binding; taurine:sodium symporter activity; neurotransmitter binding; gamma-aminobutyric acid:sodium symporter activity; beta-alanine transmembrane transporter activity; neurotransmitter:sodium symporter activity; dopamine transmembrane transporter activity;
UN000724	ATP hydrolysis coupled proton transport; apoptosis; nematode larval development; cell-cell adhesion; calcium ion homeostasis; sensory perception of sound; ATP catabolic process; ossification; vacuolar acidification; determination of adult lifespan; response to hypoxia; growth; excretion; transferrin transport; embryonic development ending in birth or egg hatching; positive regulation of programme…	apical plasma membrane; cytosol; basolateral plasma membrane; endomembrane system; chloroplast envelope; vacuolar proton-transporting V-type ATPase, V1 domain; integral to membrane; early endosome; Golgi apparatus; melanosome; microvillus; membrane fraction; lateral plasma membrane;	hydrogen-exporting ATPase activity, phosphorylative mechanism; proton-transporting ATPase activity, rotational mechanism; ATP binding; hydrogen ion transporting ATP synthase activity, rotational mechanism;
UN000726	cell activation; immune system development; positive regulation of biological process; cell surface receptor linked signaling pathway; regulation of biological quality; somatic cell DNA recombination; actin cytoskeleton organization;	cell leading edge; cell projection; plasma membrane; cytoplasm; nucleus;	phospholipid binding; protein binding;
UN000730	root morphogenesis; neural tube closure; histone deubiquitination; in utero embryonic development; response to salicylic acid stimulus; metencephalon development; regulation of glucosinolate biosynthetic process; midbrain development; defense response to fungus; flower development; response to jasmonic acid stimulus; multicellular organism growth; N-terminal peptidyl-lysine acetylation; response …	A band; chromatin remodeling complex; Ada2/Gcn5/Ada3 transcription activator complex; kinetochore; STAGA complex; actomyosin; PCAF complex; transcription factor TFTC complex; I band;	cyclin-dependent protein kinase inhibitor activity; lysine N-acetyltransferase activity; H3 histone acetyltransferase activity; transcription factor binding; transcription coactivator activity; DNA binding; chromatin binding; protein kinase binding; histone acetyltransferase activity (H4-K12 specific); histone deacetylase binding;
UN000732	regulation of translation; ATP catabolic process; multicellular organismal development; mRNA processing; mRNA transport;	stress granule; RNA-induced silencing complex; cytoplasmic mRNA processing body; nucleoplasm;	RNA binding; ATP-dependent RNA helicase activity; ATP binding; protein binding;
UN000739	viral reproduction; negative regulation of ubiquitin-protein ligase activity during mitotic cell cycle; nematode larval development; antigen processing and presentation of exogenous peptide antigen via MHC class I, TAP-dependent; oocyte anterior/posterior axis specification; M/G1 transition of mitotic cell cycle; compound eye photoreceptor cell differentiation; S phase of mitotic cell cycle; oocy…	proteasome regulatory particle, lid subcomplex; cytosol; nucleoplasm; signalosome; microtubule associated complex; nucleolus; eukaryotic translation initiation factor 3 complex;	translation initiation factor activity; metal ion binding; NEDD8 activating enzyme activity; transcription coactivator activity; endopeptidase activity; proteasome binding; ubiquitin thiolesterase activity; metallopeptidase activity; phosphopantetheine binding;
UN000749	positive regulation of protein amino acid phosphorylation; camera-type eye morphogenesis; Wnt receptor signaling pathway through beta-catenin; lactation; response to X-ray; G1 phase of mitotic cell cycle; negative regulation of epithelial cell differentiation; response to magnesium ion; response to organic nitrogen; response to corticosterone stimulus; organ regeneration; response to vitamin E; r…	nucleoplasm; membrane; cytosol; cyclin-dependent protein kinase holoenzyme complex;	protein kinase binding; protein kinase activity; cyclin-dependent protein kinase regulator activity; protein complex binding;
UN000750	hemopoietic or lymphoid organ development; cellular response to hyperoxia; protein complex assembly; cellular nitrogen compound metabolic process; cellular response to mechanical stimulus; response to organic substance; coenzyme metabolic process; negative regulation of cellular process; water-soluble vitamin metabolic process; regulation of immune system process; positive regulation of necrotic …	Golgi apparatus; nucleus; membrane raft; cell fraction; CD95 death-inducing signaling complex;	kinase binding; identical protein binding; signal transducer activity; fatty-acid synthase activity; receptor activity;
UN000754	transforming growth factor beta receptor signaling pathway; MyD88-independent toll-like receptor signaling pathway; positive regulation of RNA polymerase II transcriptional preinitiation complex assembly; positive regulation of transforming growth factor-beta3 production; transmembrane receptor protein tyrosine kinase signaling pathway; positive regulation of hormone secretion; axonogenesis; regu…	nuclear euchromatin; mitochondrion; transcription factor complex; nucleolus;	cAMP response element binding; double-stranded DNA binding; transcription cofactor activity; RNA polymerase II transcription factor activity, enhancer binding;
[truncated: 19,008 more rows]

## Sheet: GO.id
UN000001	GO:0052632	acon_human ame: full=aconitate mitochondrial short=aconitase ame: full=citrate hydro-lyase flags: precursor
[truncated: 315,103+ more rows]
