# Supplementary material for: Characterization of the heart transcriptome of the white shark (Carcharodon carcharias)
Source: BMC Genomics. 2013 Oct 11;14:697. doi: 10.1186/1471-2164-14-697 (PMC3832898; doi:10.1186/1471-2164-14-697)
Supplement: Additional file 6 — (microsatellite characteristics). [file 1471-2164-14-697-S6.xlsx]

## Sheet: Sheet1
contig	type	msat	start	stop	length.bp	repeat	no.of.repeats
UN000003	Dinucleotide	TGTGTGTGTGT	24	34	11	AC	5.5
UN000003	Dinucleotide	ACACACACAC	811	820	10	AC	5
UN000007	Dinucleotide	GTGTGTGTGT	1	10	10	AC	5
UN000009	Dinucleotide	GTGTGTGTGT	1	10	10	AC	5
UN000015	Dinucleotide	TCTCTCTCTCTCTCTCTCTCTCTC	1799	1822	24	AG	12
UN000016	Dinucleotide	ACACACACAC	4130	4139	10	AC	5
UN000017	Dinucleotide	ACACACACAC	2434	2443	10	AC	5
UN000019	Dinucleotide	TGTGTGTGTGTGTGT	2126	2140	15	AC	7.5
UN000019	Dinucleotide	ATATATATAT	2151	2160	10	AT	5
UN000022	Dinucleotide	AGAGAGAGAGAG	716	727	12	AG	6
UN000025	Dinucleotide	TGTGTGTGTGTG	878	889	12	AC	6
UN000026	Dinucleotide	ACACACACAC	3448	3457	10	AC	5
UN000027	Dinucleotide	GAGAGAGAGA	1801	1810	10	AG	5
UN000028	Dinucleotide	GAGAGAGAGA	572	581	10	AG	5
UN000033	Dinucleotide	TCTCTCTCTCT	1789	1799	11	AG	5.5
UN000036	Trinucleotide	AGCAGCAGCAGCAGC	2171	2185	15	AGC	5
UN000042	Dinucleotide	ATATATATATAT	1757	1768	12	AT	6
UN000042	Dinucleotide	GTGTGTGTGT	1	10	10	AC	5
UN000043	Dinucleotide	TCTCTCTCTC	2122	2131	10	AG	5
UN000043	Dinucleotide	AGAGAGAGAGAG	55	66	12	AG	6
UN000048	Dinucleotide	ATATATATATATATATATATATAT	130	153	24	AT	12
UN000050	Dinucleotide	ACACACACACA	427	437	11	AC	5.5
UN000052	Dinucleotide	TATATATATATA	125	136	12	AT	6
UN000071	Dinucleotide	ACACACACAC	487	496	10	AC	5
UN000142	Dinucleotide	AGAGAGAGAGAG	87	98	12	AG	6
UN000165	Dinucleotide	CTCTCTCTCT	657	666	10	AG	5
UN000175	Dinucleotide	GTGTGTGTGTGT	572	583	12	AC	6
UN000178	Dinucleotide	ACACACACAC	44	53	10	AC	5
UN000199	Dinucleotide	GAGAGAGAGAGA	736	747	12	AG	6
UN000210	Dinucleotide	TCTCTCTCTCT	959	969	11	AG	5.5
UN000227	Dinucleotide	ATATATATATATAT	234	247	14	AT	7
UN000227	Dinucleotide	GTGTGTGTGTGT	416	427	12	AC	6
UN000228	Trinucleotide	TGATGATGATGATGAT	635	650	16	ATC	5.33333
UN000230	Dinucleotide	CACACACACACA	49	60	12	AC	6
UN000232	Trinucleotide	GAAGAAGAAGAAGAAG	690	705	16	AAG	5.33333
UN000240	Dinucleotide	TGTGTGTGTGTG	176	187	12	AC	6
UN000257	Dinucleotide	TCTCTCTCTCTCT	520	532	13	AG	6.5
UN000271	Dinucleotide	GTGTGTGTGT	1	10	10	AC	5
UN000284	Trinucleotide	GGAGGAGGAGGAGGAGGAGGAGGAGGA	144	170	27	AGG	9
UN000293	Dinucleotide	CACACACACAC	1347	1357	11	AC	5.5
UN000298	Dinucleotide	GAGAGAGAGA	24	33	10	AG	5
UN000311	Dinucleotide	ATATATATATATA	188	200	13	AT	6.5
UN000311	Dinucleotide	ACACACACACAC	200	211	12	AC	6
UN000319	Dinucleotide	TCTCTCTCTCTCTCT	256	270	15	AG	7.5
UN000335	Dinucleotide	CACACACACACACACACACACAC	881	903	23	AC	11.5
UN000336	Dinucleotide	GTGTGTGTGTG	248	258	11	AC	5.5
UN000336	Dinucleotide	GTGTGTGTGTG	262	272	11	AC	5.5
UN000348	Dinucleotide	CTCTCTCTCT	365	374	10	AG	5
UN000386	Dinucleotide	ATATATATAT	91	100	10	AT	5
UN000389	Dinucleotide	TCTCTCTCTCT	338	348	11	AG	5.5
UN000392	Dinucleotide	ACACACACAC	490	499	10	AC	5
UN000394	Dinucleotide	CACACACACACACA	15	28	14	AC	7
UN000396	Dinucleotide	CTCTCTCTCTCTCTCTCTCTCT	7	28	22	AG	11
UN000396	Dinucleotide	TCTCTCTCTCTCTCTCTC	104	121	18	AG	9
UN000396	Dinucleotide	TCTCTCTCTCTCTCT	66	80	15	AG	7.5
UN000396	Dinucleotide	TCTCTCTCTCTCTCT	82	96	15	AG	7.5
UN000408	Dinucleotide	TATATATATA	1205	1214	10	AT	5
UN000408	Dinucleotide	ATATATATAT	1216	1225	10	AT	5
UN000408	Dinucleotide	TATATATATA	1226	1235	10	AT	5
UN000414	Dinucleotide	TGTGTGTGTG	369	378	10	AC	5
UN000436	Dinucleotide	CTCTCTCTCTCT	805	816	12	AG	6
UN000475	Dinucleotide	GTGTGTGTGT	1	10	10	AC	5
UN000480	Dinucleotide	CTCTCTCTCTCTCT	438	451	14	AG	7
UN000480	Dinucleotide	AGAGAGAGAGA	184	194	11	AG	5.5
UN000503	Dinucleotide	CACACACACA	785	794	10	AC	5
UN000522	Dinucleotide	CACACACACACA	51	62	12	AC	6
UN000527	Dinucleotide	GAGAGAGAGAGAGA	156	169	14	AG	7
UN000529	Dinucleotide	CACACACACA	47	56	10	AC	5
UN000533	Dinucleotide	ACACACACAC	451	460	10	AC	5
UN000546	Dinucleotide	GAGAGAGAGAGAGAGAGA	49	66	18	AG	9
UN000549	Dinucleotide	ACACACACACACACA	42	56	15	AC	7.5
UN000559	Dinucleotide	TCTCTCTCTCTC	439	450	12	AG	6
UN000589	Dinucleotide	GAGAGAGAGAGAGAGAGAG	19	37	19	AG	9.5
UN000591	Dinucleotide	CACACACACA	160	169	10	AC	5
UN000593	Tetranucleotide	ATTTATTTATTTATTTATTT	27	46	20	AAAT	5
UN000594	Dinucleotide	ACACACACAC	682	691	10	AC	5
UN000598	Trinucleotide	GCAGCAGCAGCAGCAGCAGCAGCAGCAGC	45	73	29	AGC	9.66667
UN000598	Trinucleotide	CAACAACAACAACAACAACAACA	76	98	23	AAC	7.66667
UN000598	Dinucleotide	AGAGAGAGAG	294	303	10	AG	5
UN000621	Dinucleotide	GAGAGAGAGAGA	691	702	12	AG	6
UN000651	Dinucleotide	ACACACACAC	281	290	10	AC	5
UN000676	Dinucleotide	GAGAGAGAGA	121	130	10	AG	5
UN000691	Tetranucleotide	GAGGGAGGGAGGGAGGGAGGGAGGGA	471	496	26	AGGG	6.5
UN000696	Dinucleotide	GTGTGTGTGTGTGT	77	90	14	AC	7
UN000718	Dinucleotide	CACACACACACACACACACA	46	65	20	AC	10
UN000719	Dinucleotide	GTGTGTGTGTGT	174	185	12	AC	6
UN000719	Dinucleotide	GTGTGTGTGT	198	207	10	AC	5
UN000738	Dinucleotide	AGAGAGAGAGA	266	276	11	AG	5.5
UN000742	Dinucleotide	AGAGAGAGAGA	432	442	11	AG	5.5
UN000749	Dinucleotide	AGAGAGAGAGAGAGAGA	49	65	17	AG	8.5
UN000749	Dinucleotide	GAGAGAGAGAGAGA	18	31	14	AG	7
UN000775	Dinucleotide	CTCTCTCTCTCTCTCTCTCT	188	207	20	AG	10
UN000775	Dinucleotide	CTCTCTCTCT	316	325	10	AG	5
UN000780	Dinucleotide	TCTCTCTCTC	647	656	10	AG	5
UN000784	Dinucleotide	ATATATATATA	383	393	11	AT	5.5
UN000799	Dinucleotide	CTCTCTCTCTC	22	32	11	AG	5.5
UN000807	Dinucleotide	TATATATATATA	82	93	12	AT	6
UN000821	Dinucleotide	TGTGTGTGTG	570	579	10	AC	5
UN000826	Dinucleotide	GTGTGTGTGT	180	189	10	AC	5
UN000828	Dinucleotide	TATATATATATAT	523	535	13	AT	6.5
UN000834	Dinucleotide	GAGAGAGAGAGAGAG	29	43	15	AG	7.5
UN000834	Dinucleotide	AGAGAGAGAGAG	202	213	12	AG	6
UN000834	Dinucleotide	GAGAGAGAGAGAGAG	229	243	15	AG	7.5
UN000835	Dinucleotide	GAGAGAGAGA	86	95	10	AG	5
UN000837	Dinucleotide	GTGTGTGTGT	184	193	10	AC	5
UN000860	Dinucleotide	TCTCTCTCTCTCTCT	1186	1200	15	AG	7.5
UN000860	Dinucleotide	TCTCTCTCTC	1206	1215	10	AG	5
UN000867	Dinucleotide	AGAGAGAGAGAGAGAGAGAGA	40	60	21	AG	10.5
UN000873	Dinucleotide	CTCTCTCTCTCTCTCTCTCTCTC	227	249	23	AG	11.5
UN000876	Dinucleotide	GAGAGAGAGAGAGAGAGAGA	151	170	20	AG	10
UN000918	Dinucleotide	AGAGAGAGAG	93	102	10	AG	5
UN000922	Dinucleotide	GAGAGAGAGAGAGAGAGA	114	131	18	AG	9
UN000959	Trinucleotide	GAGGAGGAGGAGGAGG	244	259	16	AGG	5.33333
UN000972	Dinucleotide	CACACACACACA	13	24	12	AC	6
UN000972	Dinucleotide	CACACACACACA	63	74	12	AC	6
UN000972	Dinucleotide	CACACACACA	36	45	10	AC	5
UN000972	Dinucleotide	CACACACACA	87	96	10	AC	5
UN000976	Dinucleotide	AGAGAGAGAG	99	108	10	AG	5
UN001029	Dinucleotide	CACACACACACA	65	76	12	AC	6
UN001039	Dinucleotide	AGAGAGAGAGA	230	240	11	AG	5.5
UN001058	Dinucleotide	ACACACACAC	928	937	10	AC	5
UN001070	Dinucleotide	TGTGTGTGTG	981	990	10	AC	5
UN001073	Dinucleotide	TCTCTCTCTCTCT	234	246	13	AG	6.5
UN001073	Dinucleotide	AGAGAGAGAGAGA	448	460	13	AG	6.5
UN001083	Dinucleotide	GAGAGAGAGA	361	370	10	AG	5
UN001183	Dinucleotide	CTCTCTCTCT	910	919	10	AG	5
UN001187	Dinucleotide	TCTCTCTCTC	348	357	10	AG	5
UN001222	Dinucleotide	ACACACACAC	380	389	10	AC	5
UN001228	Dinucleotide	ACACACACAC	1068	1077	10	AC	5
UN001233	Trinucleotide	ACCACCACCACCACCACCA	159	177	19	ACC	6.33333
UN001234	Dinucleotide	AGAGAGAGAGAGAGA	307	321	15	AG	7.5
UN001234	Dinucleotide	ACACACACAC	376	385	10	AC	5
UN001249	Dinucleotide	CACACACACACA	112	123	12	AC	6
UN001273	Dinucleotide	TCTCTCTCTC	84	93	10	AG	5
UN001273	Dinucleotide	TATATATATA	147	156	10	AT	5
UN001281	Dinucleotide	TATATATATATATA	97	110	14	AT	7
UN001299	Dinucleotide	TGTGTGTGTG	413	422	10	AC	5
UN001303	Dinucleotide	TATATATATATAT	97	109	13	AT	6.5
UN001308	Dinucleotide	GAGAGAGAGA	67	76	10	AG	5
UN001310	Dinucleotide	ATATATATATA	327	337	11	AT	5.5
UN001310	Dinucleotide	ATATATATAT	142	151	10	AT	5
UN001313	Dinucleotide	ACACACACACACACACACAC	461	480	20	AC	10
UN001337	Dinucleotide	GTGTGTGTGTGTGT	372	385	14	AC	7
UN001339	Trinucleotide	TCCTCCTCCTCCTCCTCCTCCT	42	63	22	AGG	7.33333
UN001359	Dinucleotide	GAGAGAGAGAGAG	61	73	13	AG	6.5
UN001373	Dinucleotide	TCTCTCTCTCTCTCT	553	567	15	AG	7.5
UN001373	Trinucleotide	TGATGATGATGATGAT	618	633	16	ATC	5.33333
UN001374	Dinucleotide	TCTCTCTCTCTCTCTCTCT	839	857	19	AG	9.5
UN001375	Dinucleotide	TGTGTGTGTGT	616	626	11	AC	5.5
UN001375	Dinucleotide	TGTGTGTGTGT	628	638	11	AC	5.5
UN001378	Dinucleotide	GAGAGAGAGAGAG	347	359	13	AG	6.5
UN001397	Dinucleotide	GTGTGTGTGT	440	449	10	AC	5
UN001415	Trinucleotide	TACTACTACTACTACTA	437	453	17	ACT	5.66667
UN001421	Trinucleotide	GAGGAGGAGGAGGAGGAGG	476	494	19	AGG	6.33333
UN001455	Dinucleotide	AGAGAGAGAGAGAGA	704	718	15	AG	7.5
UN001503	Dinucleotide	GAGAGAGAGAGAGAGAGAGAGA	400	421	22	AG	11
UN001537	Dinucleotide	CACACACACACACACAC	31	47	17	AC	8.5
UN001542	Dinucleotide	GTGTGTGTGTGTGTGTGTGTGTGTGTGTGTG	1	31	31	AC	15.5
UN001612	Dinucleotide	TGTGTGTGTGT	381	391	11	AC	5.5
UN001621	Dinucleotide	CACACACACACA	545	556	12	AC	6
UN001621	Dinucleotide	ACACACACACA	224	234	11	AC	5.5
UN001627	Dinucleotide	GAGAGAGAGA	278	287	10	AG	5
UN001634	Dinucleotide	GAGAGAGAGAGAGAGAGAGAGAGAGA	185	210	26	AG	13
UN001634	Dinucleotide	ACACACACAC	228	237	10	AC	5
UN001645	Dinucleotide	GAGAGAGAGAGAGAGAGAGA	60	79	20	AG	10
UN001655	Tetranucleotide	CCCTCCCTCCCTCCCTCCCTC	48	68	21	AGGG	5.25
UN001686	Dinucleotide	ACACACACACACACA	252	266	15	AC	7.5
UN001697	Trinucleotide	GAGGAGGAGGAGGAG	337	351	15	AGG	5
UN001720	Dinucleotide	TCTCTCTCTCT	528	538	11	AG	5.5
UN001758	Dinucleotide	GAGAGAGAGA	170	179	10	AG	5
UN001763	Dinucleotide	CTCTCTCTCTCTCTCTC	5	21	17	AG	8.5
UN001790	Dinucleotide	ACACACACAC	391	400	10	AC	5
UN001802	Dinucleotide	TCTCTCTCTC	14	23	10	AG	5
UN001835	Trinucleotide	ATCATCATCATCATCATC	38	55	18	ATC	6
UN001854	Dinucleotide	TGTGTGTGTG	257	266	10	AC	5
UN001856	Dinucleotide	CTCTCTCTCT	504	513	10	AG	5
UN001860	Dinucleotide	CTCTCTCTCT	202	211	10	AG	5
UN001861	Dinucleotide	AGAGAGAGAGAGA	112	124	13	AG	6.5
UN001865	Dinucleotide	CACACACACA	952	961	10	AC	5
UN001870	Dinucleotide	GTGTGTGTGTGTGT	2	15	14	AC	7
UN001871	Dinucleotide	TGTGTGTGTG	383	392	10	AC	5
UN001872	Dinucleotide	TCTCTCTCTC	310	319	10	AG	5
UN001899	Dinucleotide	GTGTGTGTGTGTGTGTGTGTGT	8	29	22	AC	11
UN001906	Dinucleotide	GAGAGAGAGAGAGAG	413	427	15	AG	7.5
UN001940	Trinucleotide	GGAGGAGGAGGAGGAGGA	110	127	18	AGG	6
UN001940	Trinucleotide	GGCGGCGGCGGCGGCGG	51	67	17	CCG	5.66667
UN001951	Dinucleotide	GAGAGAGAGAGAGA	89	102	14	AG	7
UN001957	Dinucleotide	TATATATATATATATATATA	208	227	20	AT	10
UN002003	Dinucleotide	TGTGTGTGTGT	272	282	11	AC	5.5
UN002011	Dinucleotide	TCTCTCTCTCT	449	459	11	AG	5.5
UN002018	Dinucleotide	TCTCTCTCTCTC	102	113	12	AG	6
UN002024	Trinucleotide	GAGGAGGAGGAGGAG	428	442	15	AGG	5
UN002053	Trinucleotide	ATGATGATGATGATGA	279	294	16	ATC	5.33333
UN002070	Dinucleotide	TCTCTCTCTCTC	826	837	12	AG	6
UN002071	Dinucleotide	ACACACACAC	527	536	10	AC	5
UN002078	Dinucleotide	ACACACACACACAC	57	70	14	AC	7
UN002113	Dinucleotide	CACACACACACACACA	293	308	16	AC	8
UN002113	Dinucleotide	ACACACACACA	310	320	11	AC	5.5
UN002130	Dinucleotide	ATATATATATATA	238	250	13	AT	6.5
UN002167	Dinucleotide	GTGTGTGTGTGT	149	160	12	AC	6
UN002224	Dinucleotide	GAGAGAGAGAGAGAG	1342	1356	15	AG	7.5
UN002258	Dinucleotide	CTCTCTCTCTCTCTCT	94	109	16	AG	8
UN002338	Dinucleotide	ATATATATATATATA	179	193	15	AT	7.5
UN002375	Dinucleotide	ATATATATAT	55	64	10	AT	5
UN002380	Dinucleotide	ACACACACACACA	674	686	13	AC	6.5
UN002391	Dinucleotide	TCTCTCTCTC	66	75	10	AG	5
UN002403	Dinucleotide	ATATATATAT	151	160	10	AT	5
UN002429	Dinucleotide	ACACACACAC	605	614	10	AC	5
UN002450	Dinucleotide	ACACACACAC	81	90	10	AC	5
UN002502	Dinucleotide	ACACACACACACACAC	329	344	16	AC	8
UN002502	Dinucleotide	CACACACACACA	316	327	12	AC	6
UN002513	Dinucleotide	AGAGAGAGAG	1206	1215	10	AG	5
UN002543	Dinucleotide	GAGAGAGAGAG	215	225	11	AG	5.5
UN002578	Dinucleotide	AGAGAGAGAGA	26	36	11	AG	5.5
UN002591	Dinucleotide	TCTCTCTCTCTCT	119	131	13	AG	6.5
UN002594	Dinucleotide	TGTGTGTGTG	47	56	10	AC	5
UN002620	Dinucleotide	CTCTCTCTCTC	529	539	11	AG	5.5
UN002631	Dinucleotide	TATATATATATA	86	97	12	AT	6
UN002645	Dinucleotide	ACACACACACA	5	15	11	AC	5.5
UN002654	Trinucleotide	CAACAACAACAACAA	469	483	15	AAC	5
UN002666	Dinucleotide	TATATATATATATATATAT	277	295	19	AT	9.5
UN002669	Dinucleotide	ATATATATATATATATATAT	84	103	20	AT	10
UN002681	Dinucleotide	TCTCTCTCTCTC	322	333	12	AG	6
UN002686	Dinucleotide	ATATATATAT	435	444	10	AT	5
UN002700	Dinucleotide	CACACACACA	503	512	10	AC	5
UN002702	Dinucleotide	TCTCTCTCTCT	382	392	11	AG	5.5
UN002711	Dinucleotide	AGAGAGAGAG	386	395	10	AG	5
UN002730	Dinucleotide	ATATATATAT	338	347	10	AT	5
UN002732	Dinucleotide	AGAGAGAGAGA	120	130	11	AG	5.5
UN002783	Dinucleotide	AGAGAGAGAGAGA	91	103	13	AG	6.5
UN002785	Dinucleotide	CTCTCTCTCTCTCTC	957	971	15	AG	7.5
UN002787	Dinucleotide	TGTGTGTGTGTGTGTG	103	118	16	AC	8
UN002883	Trinucleotide	CCTCCTCCTCCTCCT	209	223	15	AGG	5
UN002898	Dinucleotide	TCTCTCTCTCTCTCT	62	76	15	AG	7.5
UN002913	Dinucleotide	TCTCTCTCTCT	1269	1279	11	AG	5.5
UN002919	Dinucleotide	GAGAGAGAGA	183	192	10	AG	5
UN002920	Dinucleotide	AGAGAGAGAGAGAGAGAGAGAGA	341	363	23	AG	11.5
UN002935	Dinucleotide	ACACACACACACACACACAC	280	299	20	AC	10
UN002943	Dinucleotide	CACACACACACACACACACACA	146	167	22	AC	11
UN002948	Dinucleotide	AGAGAGAGAG	290	299	10	AG	5
UN002987	Dinucleotide	ATATATATATA	225	235	11	AT	5.5
UN002990	Dinucleotide	AGAGAGAGAGAGA	136	148	13	AG	6.5
UN002990	Dinucleotide	GAGAGAGAGA	167	176	10	AG	5
UN002990	Dinucleotide	GAGAGAGAGA	199	208	10	AG	5
UN003000	Dinucleotide	CACACACACACA	324	335	12	AC	6
UN003095	Trinucleotide	GATGATGATGATGATGA	317	333	17	ATC	5.66667
UN003143	Dinucleotide	TGTGTGTGTGTGTGTGTGTGTGTGTGTGTGTGTGTGT	64	100	37	AC	18.5
UN003143	Dinucleotide	GAGAGAGAGAGAGAGAGAGAGAG	112	134	23	AG	11.5
UN003209	Dinucleotide	TGTGTGTGTGT	374	384	11	AC	5.5
UN003234	Dinucleotide	TATATATATATAT	82	94	13	AT	6.5
UN003245	Trinucleotide	GGAGGAGGAGGAGGAGGAGGAGGAGGAG	307	334	28	AGG	9.33333
UN003278	Dinucleotide	CTCTCTCTCT	542	551	10	AG	5
UN003310	Dinucleotide	CACACACACACACACACACACACACACACACACACACACACACACAC	105	151	47	AC	23.5
UN003323	Dinucleotide	GAGAGAGAGAGA	417	428	12	AG	6
UN003326	Dinucleotide	GAGAGAGAGAGAGA	40	53	14	AG	7
UN003354	Dinucleotide	ATATATATATATA	319	331	13	AT	6.5
UN003365	Dinucleotide	CACACACACACA	53	64	12	AC	6
UN003371	Dinucleotide	TATATATATATATATATAT	307	325	19	AT	9.5
UN003386	Trinucleotide	AGTAGTAGTAGTAGTAGTA	91	109	19	ACT	6.33333
UN003390	Dinucleotide	ACACACACAC	81	90	10	AC	5
UN003398	Dinucleotide	ATATATATATAT	84	95	12	AT	6
UN003409	Dinucleotide	ATATATATATATAT	315	328	14	AT	7
UN003409	Dinucleotide	CTCTCTCTCT	284	293	10	AG	5
UN003409	Dinucleotide	ATATATATAT	296	305	10	AT	5
UN003409	Dinucleotide	AGAGAGAGAGAGAG	89	102	14	AG	7
UN003409	Dinucleotide	GAGAGAGAGAG	6	16	11	AG	5.5
UN003409	Dinucleotide	GAGAGAGAGAG	111	121	11	AG	5.5
UN003442	Dinucleotide	CACACACACACACACACACACACACACACA	785	814	30	AC	15
UN003445	Dinucleotide	CACACACACA	617	626	10	AC	5
UN003447	Dinucleotide	AGAGAGAGAGAGAG	167	180	14	AG	7
UN003453	Trinucleotide	CACCACCACCACCACCA	299	315	17	ACC	5.66667
UN003485	Dinucleotide	GTGTGTGTGT	182	191	10	AC	5
UN003526	Dinucleotide	AGAGAGAGAGA	810	820	11	AG	5.5
UN003572	Dinucleotide	AGAGAGAGAGA	149	159	11	AG	5.5
UN003584	Dinucleotide	ATATATATATATATATATAT	79	98	20	AT	10
UN003592	Trinucleotide	TTGTTGTTGTTGTTGTT	620	636	17	AAC	5.66667
UN003593	Dinucleotide	AGAGAGAGAGAG	297	308	12	AG	6
UN003611	Dinucleotide	CTCTCTCTCTCTCTCTCTCTCTCTCTCTCTCTCTCTCTCTCTCTCTCTCTCTCTCTCTCTCTCTCTCTCTCTCTCTCTCTCTCTCTCTC	96	184	89	AG	44.5
UN003611	Dinucleotide	TCTCTCTCTCTCTCTCTCTCTCTCTCTCTCTCTCTCTCTCTCTCTCTCTCT	240	290	51	AG	25.5
UN003611	Dinucleotide	CTCTCTCTCTCTCTCTCTCTCTCTCTCTCTCTCTCTCTC	200	238	39	AG	19.5
UN003611	Dinucleotide	TCTCTCTCTCTCTCTCTCTC	76	95	20	AG	10
UN003611	Dinucleotide	TCTCTCTCTCTCT	186	198	13	AG	6.5
UN003624	Dinucleotide	ATATATATATA	88	98	11	AT	5.5
UN003626	Trinucleotide	GCCGCCGCCGCCGCCGCC	169	186	18	CCG	6
UN003639	Dinucleotide	ACACACACACA	112	122	11	AC	5.5
UN003642	Dinucleotide	AGAGAGAGAGA	199	209	11	AG	5.5
UN003643	Dinucleotide	TGTGTGTGTG	80	89	10	AC	5
UN003644	Dinucleotide	TATATATATATATATATAT	217	235	19	AT	9.5
UN003668	Dinucleotide	TATATATATAT	432	442	11	AT	5.5
UN003670	Dinucleotide	CACACACACACACACACA	716	733	18	AC	9
UN003703	Trinucleotide	ACGACGACGACGACG	448	462	15	ACG	5
UN003714	Dinucleotide	CACACACACACA	308	319	12	AC	6
UN003714	Dinucleotide	ACACACACACA	81	91	11	AC	5.5
UN003714	Dinucleotide	ACACACACACA	286	296	11	AC	5.5
UN003714	Dinucleotide	ACACACACAC	240	249	10	AC	5
UN003719	Dinucleotide	TATATATATATATATA	314	329	16	AT	8
UN003720	Dinucleotide	TGTGTGTGTGTGTGT	124	138	15	AC	7.5
UN003720	Dinucleotide	TGTGTGTGTGTG	538	549	12	AC	6
UN003736	Dinucleotide	ACACACACACACACACACACACACACACACACAC	104	137	34	AC	17
UN003736	Dinucleotide	ACACACACAC	144	153	10	AC	5
UN003751	Dinucleotide	CTCTCTCTCT	204	213	10	AG	5
UN003766	Dinucleotide	CACACACACAC	101	111	11	AC	5.5
UN003792	Dinucleotide	GCGCGCGCGC	189	198	10	CG	5
UN003830	Dinucleotide	GAGAGAGAGAGAGAGAGAGAGAGA	77	100	24	AG	12
UN003842	Dinucleotide	GAGAGAGAGA	796	805	10	AG	5
UN003872	Dinucleotide	GAGAGAGAGAGA	37	48	12	AG	6
UN003911	Dinucleotide	CACACACACA	644	653	10	AC	5
UN003921	Dinucleotide	ACACACACACACACACACACACACACACACACACACACACACACACA	181	227	47	AC	23.5
UN003921	Dinucleotide	CTCTCTCTCTCTCTCTCTCT	156	175	20	AG	10
UN003921	Dinucleotide	CTCTCTCTCTCTCTCTC	126	142	17	AG	8.5
UN003921	Dinucleotide	CACACACACACACAC	142	156	15	AC	7.5
UN003943	Trinucleotide	TGTTGTTGTTGTTGT	695	709	15	AAC	5
UN003963	Dinucleotide	TATATATATAT	698	708	11	AT	5.5
UN003973	Dinucleotide	TATATATATATATAT	282	296	15	AT	7.5
UN003973	Dinucleotide	TCTCTCTCTCT	269	279	11	AG	5.5
UN003993	Dinucleotide	ACACACACACA	119	129	11	AC	5.5
UN004025	Dinucleotide	CACACACACA	150	159	10	AC	5
UN004030	Dinucleotide	TGTGTGTGTGT	170	180	11	AC	5.5
UN004038	Dinucleotide	ATATATATAT	203	212	10	AT	5
UN004055	Dinucleotide	CACACACACAC	98	108	11	AC	5.5
UN004076	Dinucleotide	TATATATATATAT	121	133	13	AT	6.5
UN004101	Dinucleotide	CACACACACA	549	558	10	AC	5
UN004107	Dinucleotide	ACACACACACACA	647	659	13	AC	6.5
UN004112	Dinucleotide	GTGTGTGTGT	362	371	10	AC	5
UN004112	Dinucleotide	GTGTGTGTGTGT	79	90	12	AC	6
UN004112	Dinucleotide	TGTGTGTGTGTG	135	146	12	AC	6
UN004112	Dinucleotide	GTGTGTGTGTG	326	336	11	AC	5.5
UN004112	Dinucleotide	GTGTGTGTGT	43	52	10	AC	5
UN004112	Dinucleotide	TGTGTGTGTG	92	101	10	AC	5
UN004112	Dinucleotide	GTGTGTGTGT	228	237	10	AC	5
UN004112	Dinucleotide	GTGTGTGTGT	268	277	10	AC	5
UN004112	Dinucleotide	TGTGTGTGTG	279	288	10	AC	5
UN004163	Dinucleotide	AGAGAGAGAGAGA	170	182	13	AG	6.5
UN004179	Dinucleotide	AGAGAGAGAGAGAGAGAGAG	85	104	20	AG	10
UN004192	Dinucleotide	AGAGAGAGAG	197	206	10	AG	5
UN004215	Dinucleotide	CACACACACACA	109	120	12	AC	6
UN004217	Dinucleotide	TGTGTGTGTGTG	126	137	12	AC	6
UN004254	Dinucleotide	GAGAGAGAGAGAGA	404	417	14	AG	7
UN004254	Dinucleotide	AGAGAGAGAGAGAGAGA	295	311	17	AG	8.5
UN004262	Dinucleotide	AGAGAGAGAG	239	248	10	AG	5
UN004262	Dinucleotide	AGAGAGAGAGAGAG	218	231	14	AG	7
UN004262	Dinucleotide	CACACACACACACACA	192	207	16	AC	8
UN004262	Dinucleotide	AGAGAGAGAG	350	359	10	AG	5
UN004280	Dinucleotide	TGTGTGTGTG	182	191	10	AC	5
UN004314	Dinucleotide	AGAGAGAGAGAG	452	463	12	AG	6
UN004323	Dinucleotide	ACACACACAC	214	223	10	AC	5
UN004344	Dinucleotide	GTGTGTGTGTG	435	445	11	AC	5.5
UN004345	Dinucleotide	ATATATATATATAT	397	410	14	AT	7
UN004345	Dinucleotide	CTCTCTCTCTCTCT	468	481	14	AG	7
UN004366	Dinucleotide	GAGAGAGAGAGA	219	230	12	AG	6
UN004399	Dinucleotide	ACACACACAC	463	472	10	AC	5
UN004411	Dinucleotide	TCTCTCTCTCT	125	135	11	AG	5.5
UN004414	Trinucleotide	GGAGGAGGAGGAGGAG	143	158	16	AGG	5.33333
UN004466	Dinucleotide	CACACACACACACACACACACACACACA	279	306	28	AC	14
UN004466	Dinucleotide	GCGCGCGCGC	270	279	10	CG	5
UN004467	Dinucleotide	ACACACACACACACACACACACACACACACACACACACACACACACACACACACACA	243	299	57	AC	28.5
UN004467	Dinucleotide	ACACACACACACACACA	225	241	17	AC	8.5
UN004502	Dinucleotide	GTGTGTGTGT	145	154	10	AC	5
UN004502	Dinucleotide	TGTGTGTGTG	234	243	10	AC	5
UN004502	Dinucleotide	TGTGTGTGTGTGTGTGTGTGTGTGT	1	25	25	AC	12.5
UN004502	Dinucleotide	TGTGTGTGTGTGT	39	51	13	AC	6.5
UN004502	Dinucleotide	TGTGTGTGTGTGT	204	216	13	AC	6.5
UN004502	Dinucleotide	TGTGTGTGTGTG	346	357	12	AC	6
UN004502	Dinucleotide	TGTGTGTGTGT	272	282	11	AC	5.5
UN004502	Dinucleotide	TGTGTGTGTG	132	141	10	AC	5
UN004502	Dinucleotide	TGTGTGTGTG	250	259	10	AC	5
UN004546	Dinucleotide	TATATATATAT	1199	1209	11	AT	5.5
UN004601	Dinucleotide	CACACACACA	833	842	10	AC	5
UN004613	Dinucleotide	CTCTCTCTCTCTCTCT	220	235	16	AG	8
UN004638	Trinucleotide	GTCGTCGTCGTCGTC	82	96	15	ACG	5
UN004663	Dinucleotide	AGAGAGAGAGAGAGAGAGAGAG	106	127	22	AG	11
UN004721	Dinucleotide	GAGAGAGAGAGAG	46	58	13	AG	6.5
UN004734	Dinucleotide	GAGAGAGAGAGAGAGAGA	83	100	18	AG	9
UN004754	Dinucleotide	CACACACACA	315	324	10	AC	5
UN004758	Dinucleotide	ATATATATATATATAT	79	94	16	AT	8
UN004758	Dinucleotide	GTGTGTGTGTGTGTG	441	455	15	AC	7.5
UN004780	Dinucleotide	TCTCTCTCTCTCTCTCTCT	352	370	19	AG	9.5
UN004801	Dinucleotide	TGTGTGTGTGTGTGTGTG	291	308	18	AC	9
UN004813	Dinucleotide	TGTGTGTGTG	144	153	10	AC	5
UN004826	Dinucleotide	GAGAGAGAGAGA	161	172	12	AG	6
UN004854	Dinucleotide	CGCGCGCGCG	460	469	10	CG	5
UN004865	Dinucleotide	GTGTGTGTGTGT	74	85	12	AC	6
UN004873	Dinucleotide	GTGTGTGTGT	26	35	10	AC	5
UN004884	Dinucleotide	TCTCTCTCTCTCTCTC	380	395	16	AG	8
UN004884	Trinucleotide	CCTCCTCCTCCTCCTC	399	414	16	AGG	5.33333
UN004885	Dinucleotide	AGAGAGAGAGAG	899	910	12	AG	6
UN004902	Dinucleotide	ACACACACACACACACACACACACACACACACACACACACACACACACA	55	103	49	AC	24.5
UN004902	Tetranucleotide	AACCAACCAACCAACCAACCAAC	34	56	23	AACC	5.75
UN004905	Dinucleotide	GAGAGAGAGAGAGAGAGAGAGAGA	220	243	24	AG	12
UN004920	Dinucleotide	GAGAGAGAGAGA	155	166	12	AG	6
UN004930	Trinucleotide	TGATGATGATGATGA	351	365	15	ATC	5
UN004949	Dinucleotide	GAGAGAGAGAGA	56	67	12	AG	6
UN004949	Dinucleotide	AGAGAGAGAGA	68	78	11	AG	5.5
UN004957	Dinucleotide	CTCTCTCTCTCTCTCTCTCTCTC	39	61	23	AG	11.5
UN004957	Dinucleotide	GAGAGAGAGAG	7	17	11	AG	5.5
UN004958	Dinucleotide	CACACACACA	38	47	10	AC	5
UN004959	Dinucleotide	CTCTCTCTCT	317	326	10	AG	5
UN004975	Dinucleotide	ATATATATATA	35	45	11	AT	5.5
UN004977	Dinucleotide	ATATATATAT	85	94	10	AT	5
UN005020	Dinucleotide	TCTCTCTCTCTCTCTCTCTCT	361	381	21	AG	10.5
UN005102	Dinucleotide	GAGAGAGAGAGAG	75	87	13	AG	6.5
UN005102	Trinucleotide	TAGTAGTAGTAGTAGTAGTAGTAGT	34	58	25	ACT	8.33333
UN005126	Trinucleotide	CTCCTCCTCCTCCTCCTCC	503	521	19	AGG	6.33333
UN005140	Dinucleotide	CTCTCTCTCT	541	550	10	AG	5
UN005144	Dinucleotide	GTGTGTGTGT	698	707	10	AC	5
UN005150	Dinucleotide	TCTCTCTCTCT	144	154	11	AG	5.5
UN005197	Trinucleotide	TCTTCTTCTTCTTCTTC	50	66	17	AAG	5.66667
UN005208	Dinucleotide	AGAGAGAGAGA	146	156	11	AG	5.5
UN005221	Dinucleotide	CTCTCTCTCT	446	455	10	AG	5
UN005230	Dinucleotide	TCTCTCTCTCTCTC	80	93	14	AG	7
UN005230	Dinucleotide	TCTCTCTCTC	60	69	10	AG	5
UN005232	Dinucleotide	TCTCTCTCTC	586	595	10	AG	5
UN005255	Dinucleotide	TATATATATATATA	325	338	14	AT	7
UN005272	Trinucleotide	AAGAAGAAGAAGAAGAAG	233	250	18	AAG	6
UN005302	Dinucleotide	ATATATATATATAT	621	634	14	AT	7
UN005302	Dinucleotide	TATATATATATATA	636	649	14	AT	7
UN005341	Dinucleotide	AGAGAGAGAGAGA	117	129	13	AG	6.5
UN005364	Dinucleotide	TCTCTCTCTCT	265	275	11	AG	5.5
UN005368	Tetranucleotide	GAAAGAAAGAAAGAAAGAAAGAA	378	400	23	AAAG	5.75
UN005455	Dinucleotide	ACACACACACACACACACACAC	505	526	22	AC	11
UN005459	Dinucleotide	GAGAGAGAGAGAGAGAGAG	153	171	19	AG	9.5
UN005462	Dinucleotide	GAGAGAGAGAGAGAGAGA	462	479	18	AG	9
UN005462	Dinucleotide	CACACACACA	238	247	10	AC	5
UN005501	Dinucleotide	CTCTCTCTCTC	312	322	11	AG	5.5
UN005512	Dinucleotide	ATATATATATATA	36	48	13	AT	6.5
UN005530	Dinucleotide	CACACACACACACACACACACAC	147	169	23	AC	11.5
UN005545	Dinucleotide	GTGTGTGTGTGTGTGT	132	147	16	AC	8
UN005545	Dinucleotide	TGTGTGTGTG	69	78	10	AC	5
UN005569	Dinucleotide	ACACACACACACA	60	72	13	AC	6.5
UN005569	Dinucleotide	CACACACACAC	39	49	11	AC	5.5
UN005569	Dinucleotide	CACACACACA	114	123	10	AC	5
UN005569	Dinucleotide	CACACACACACAC	4	16	13	AC	6.5
UN005573	Dinucleotide	TGTGTGTGTGT	22	32	11	AC	5.5
UN005585	Dinucleotide	TATATATATAT	201	211	11	AT	5.5
UN005585	Dinucleotide	ATATATATATA	222	232	11	AT	5.5
UN005611	Dinucleotide	AGAGAGAGAGAG	28	39	12	AG	6
UN005620	Dinucleotide	ACACACACAC	734	743	10	AC	5
UN005624	Dinucleotide	CTCTCTCTCTC	453	463	11	AG	5.5
UN005644	Dinucleotide	GTGTGTGTGTG	209	219	11	AC	5.5
UN005663	Dinucleotide	CTCTCTCTCTC	40	50	11	AG	5.5
UN005744	Dinucleotide	ACACACACACACACACACACACACAC	148	173	26	AC	13
UN005751	Dinucleotide	ATATATATATATA	571	583	13	AT	6.5
UN005764	Dinucleotide	TCTCTCTCTC	255	264	10	AG	5
UN005791	Dinucleotide	GTGTGTGTGT	156	165	10	AC	5
UN005800	Dinucleotide	CTCTCTCTCTCT	185	196	12	AG	6
UN005804	Dinucleotide	GAGAGAGAGAGAGAGA	29	44	16	AG	8
UN005821	Dinucleotide	GAGAGAGAGAGAGAG	407	421	15	AG	7.5
UN005821	Dinucleotide	AGAGAGAGAGA	381	391	11	AG	5.5
UN005860	Dinucleotide	AGAGAGAGAGAGAG	290	303	14	AG	7
UN005881	Dinucleotide	AGAGAGAGAG	617	626	10	AG	5
UN005888	Dinucleotide	GAGAGAGAGA	33	42	10	AG	5
UN005905	Dinucleotide	AGAGAGAGAGA	46	56	11	AG	5.5
UN005937	Dinucleotide	GAGAGAGAGAG	26	36	11	AG	5.5
UN005947	Trinucleotide	CTCCTCCTCCTCCTC	397	411	15	AGG	5
UN005970	Dinucleotide	TCTCTCTCTCTCTCT	662	676	15	AG	7.5
UN005993	Dinucleotide	ACACACACACA	651	661	11	AC	5.5
UN005994	Dinucleotide	GAGAGAGAGAGAGAGAGAGAGAGA	173	196	24	AG	12
UN006053	Dinucleotide	TATATATATATATA	251	264	14	AT	7
UN006067	Trinucleotide	GATGATGATGATGATG	411	426	16	ATC	5.33333
UN006067	Dinucleotide	TATATATATATATAT	156	170	15	AT	7.5
UN006069	Trinucleotide	CCTCCTCCTCCTCCT	555	569	15	AGG	5
UN006081	Trinucleotide	GGAGGAGGAGGAGGAGGA	498	515	18	AGG	6
UN006085	Dinucleotide	AGAGAGAGAG	51	60	10	AG	5
UN006094	Dinucleotide	AGAGAGAGAG	23	32	10	AG	5
UN006097	Dinucleotide	CGCGCGCGCG	37	46	10	CG	5
UN006108	Dinucleotide	CTCTCTCTCT	504	513	10	AG	5
UN006130	Dinucleotide	GTGTGTGTGTGTGTGTGTGTGT	75	96	22	AC	11
UN006130	Trinucleotide	AACAACAACAACAACAA	141	157	17	AAC	5.66667
UN006151	Dinucleotide	CTCTCTCTCTCTCTCTCTCT	653	672	20	AG	10
UN006176	Dinucleotide	AGAGAGAGAGA	87	97	11	AG	5.5
UN006181	Trinucleotide	TGCTGCTGCTGCTGCT	560	575	16	AGC	5.33333
UN006192	Dinucleotide	CTCTCTCTCT	318	327	10	AG	5
UN006222	Dinucleotide	TATATATATATATAT	851	865	15	AT	7.5
UN006236	Dinucleotide	ATATATATAT	33	42	10	AT	5
UN006246	Dinucleotide	TCTCTCTCTCTCTCTC	93	108	16	AG	8
UN006263	Trinucleotide	TTCTTCTTCTTCTTC	11	25	15	AAG	5
UN006269	Dinucleotide	CTCTCTCTCT	21	30	10	AG	5
UN006295	Dinucleotide	TCTCTCTCTCTCTCTCTC	175	192	18	AG	9
UN006321	Dinucleotide	AGAGAGAGAG	73	82	10	AG	5
UN006321	Dinucleotide	GAGAGAGAGA	84	93	10	AG	5
UN006335	Dinucleotide	ATATATATATATATATATAT	778	797	20	AT	10
UN006336	Dinucleotide	AGAGAGAGAGAGAGA	265	279	15	AG	7.5
UN006340	Dinucleotide	GAGAGAGAGAG	377	387	11	AG	5.5
UN006343	Dinucleotide	GAGAGAGAGAGAGAGAGAG	58	76	19	AG	9.5
UN006343	Dinucleotide	TATATATATAT	151	161	11	AT	5.5
UN006343	Dinucleotide	GAGAGAGAGAG	86	96	11	AG	5.5
UN006344	Trinucleotide	ATCATCATCATCATC	521	535	15	ATC	5
UN006369	Dinucleotide	GAGAGAGAGA	77	86	10	AG	5
UN006394	Dinucleotide	CTCTCTCTCT	109	118	10	AG	5
UN006400	Dinucleotide	TGTGTGTGTGTGTGTGTGTGTG	42	63	22	AC	11
UN006422	Dinucleotide	AGAGAGAGAGAGA	434	446	13	AG	6.5
UN006430	Dinucleotide	TGTGTGTGTGTGTG	346	359	14	AC	7
UN006438	Trinucleotide	TCCTCCTCCTCCTCC	298	312	15	AGG	5
UN006445	Trinucleotide	CCGCCGCCGCCGCCGCCGCC	427	446	20	CCG	6.66667
UN006490	Dinucleotide	CTCTCTCTCTC	399	409	11	AG	5.5
UN006494	Dinucleotide	GTGTGTGTGTG	280	290	11	AC	5.5
UN006494	Dinucleotide	GAGAGAGAGAG	290	300	11	AG	5.5
UN006518	Dinucleotide	ACACACACACA	417	427	11	AC	5.5
UN006518	Dinucleotide	ACACACACACA	62	72	11	AC	5.5
UN006518	Dinucleotide	ACACACACACA	129	139	11	AC	5.5
UN006518	Dinucleotide	ACACACACACA	152	162	11	AC	5.5
UN006518	Dinucleotide	ACACACACACA	394	404	11	AC	5.5
UN006518	Dinucleotide	CACACACACA	355	364	10	AC	5
UN006518	Dinucleotide	CACACACACACA	84	95	12	AC	6
UN006518	Dinucleotide	ACACACACACA	106	116	11	AC	5.5
UN006518	Dinucleotide	ACACACACACA	222	232	11	AC	5.5
UN006518	Dinucleotide	ACACACACACA	377	387	11	AC	5.5
UN006518	Dinucleotide	CACACACACA	332	341	10	AC	5
UN006571	Dinucleotide	ACACACACACACACACACAC	774	793	20	AC	10
UN006571	Dinucleotide	TGTGTGTGTGT	757	767	11	AC	5.5
UN006579	Dinucleotide	TCTCTCTCTCTCT	30	42	13	AG	6.5
UN006587	Trinucleotide	CTGCTGCTGCTGCTGCTGCT	214	233	20	AGC	6.66667
UN006641	Dinucleotide	TGTGTGTGTGTGTGTGTGTGTGT	342	364	23	AC	11.5
UN006651	Dinucleotide	CACACACACA	527	536	10	AC	5
UN006668	Dinucleotide	TCTCTCTCTCTCTCTCTCTCTCTCTCTCTCTCTCTCTCTCT	371	411	41	AG	20.5
UN006689	Trinucleotide	TTATTATTATTATTA	217	231	15	AAT	5
UN006692	Trinucleotide	AAGAAGAAGAAGAAG	140	154	15	AAG	5
UN006727	Trinucleotide	AGAAGAAGAAGAAGAA	206	221	16	AAG	5.33333
UN006745	Dinucleotide	CTCTCTCTCTCT	278	289	12	AG	6
UN006771	Dinucleotide	GAGAGAGAGA	33	42	10	AG	5
UN006775	Dinucleotide	CACACACACACAC	99	111	13	AC	6.5
UN006794	Dinucleotide	ATATATATAT	330	339	10	AT	5
UN006818	Dinucleotide	TCTCTCTCTCTC	194	205	12	AG	6
UN006841	Trinucleotide	CTCCTCCTCCTCCTCC	409	424	16	AGG	5.33333
UN006843	Dinucleotide	TGTGTGTGTGTG	45	56	12	AC	6
UN006844	Dinucleotide	CACACACACACACACACACACA	209	230	22	AC	11
UN006844	Dinucleotide	CACACACACACACA	91	104	14	AC	7
UN006844	Dinucleotide	AGAGAGAGAGAGAGAG	141	156	16	AG	8
UN006869	Dinucleotide	GAGAGAGAGA	399	408	10	AG	5
UN006907	Dinucleotide	CACACACACA	641	650	10	AC	5
UN006916	Dinucleotide	TATATATATA	551	560	10	AT	5
UN006921	Tetranucleotide	CATACATACATACATACATAC	727	747	21	ACAT	5.25
UN006927	Dinucleotide	ATATATATATAT	4	15	12	AT	6
UN006941	Dinucleotide	CACACACACACA	60	71	12	AC	6
UN006966	Dinucleotide	TATATATATATATATATATA	94	113	20	AT	10
UN006993	Dinucleotide	CACACACACA	672	681	10	AC	5
UN007003	Dinucleotide	AGAGAGAGAGAGAGAGAGAG	379	398	20	AG	10
UN007015	Dinucleotide	TATATATATATATATA	74	89	16	AT	8
UN007026	Dinucleotide	ATATATATAT	179	188	10	AT	5
UN007028	Dinucleotide	CACACACACA	522	531	10	AC	5
UN007036	Dinucleotide	AGAGAGAGAG	294	303	10	AG	5
UN007050	Trinucleotide	GGTGGTGGTGGTGGTGG	546	562	17	ACC	5.66667
UN007084	Dinucleotide	GAGAGAGAGAGA	65	76	12	AG	6
UN007154	Dinucleotide	ATATATATAT	334	343	10	AT	5
UN007176	Dinucleotide	CACACACACACACACACACACACACAC	75	101	27	AC	13.5
UN007176	Dinucleotide	CTCTCTCTCTCTCTCTCTCTC	55	75	21	AG	10.5
UN007179	Dinucleotide	AGAGAGAGAGAG	108	119	12	AG	6
UN007187	Dinucleotide	TCTCTCTCTCTCT	474	486	13	AG	6.5
UN007209	Dinucleotide	TATATATATATATATATATATATATATATATATATATATATATATATATATATATATATATATATATATATATATATATATATATATATATATATATATA	89	188	100	AT	50
UN007209	Tetranucleotide	AATAAATAAATAAATAAATAAA	191	212	22	AAAT	5.5
UN007209	Trinucleotide	TTATTATTATTATTAT	76	91	16	AAT	5.33333
UN007233	Dinucleotide	TATATATATAT	286	296	11	AT	5.5
UN007268	Trinucleotide	GCAGCAGCAGCAGCAG	108	123	16	AGC	5.33333
UN007304	Dinucleotide	AGAGAGAGAGA	11	21	11	AG	5.5
UN007309	Dinucleotide	CTCTCTCTCTCT	355	366	12	AG	6
UN007328	Dinucleotide	TCTCTCTCTCT	409	419	11	AG	5.5
UN007348	Dinucleotide	CTCTCTCTCTCTCTC	369	383	15	AG	7.5
UN007379	Dinucleotide	TATATATATA	261	270	10	AT	5
UN007402	Trinucleotide	CGTCGTCGTCGTCGTCGTC	424	442	19	ACG	6.33333
UN007409	Dinucleotide	GAGAGAGAGAGAGAGAGAG	1	19	19	AG	9.5
UN007429	Dinucleotide	GTGTGTGTGTG	499	509	11	AC	5.5
UN007449	Trinucleotide	TCATCATCATCATCATCATC	417	436	20	ATC	6.66667
UN007464	Trinucleotide	GAGGAGGAGGAGGAGGA	425	441	17	AGG	5.66667
UN007484	Dinucleotide	CACACACACA	47	56	10	AC	5
UN007499	Dinucleotide	ATATATATATATATAT	224	239	16	AT	8
UN007524	Dinucleotide	GAGAGAGAGAGAGA	47	60	14	AG	7
UN007525	Dinucleotide	ACACACACACACACACACACACACA	176	200	25	AC	12.5
UN007525	Dinucleotide	ACACACACACACACACACACA	138	158	21	AC	10.5
UN007533	Dinucleotide	CTCTCTCTCTCT	106	117	12	AG	6
UN007547	Dinucleotide	TGTGTGTGTGTGTGTG	78	93	16	AC	8
UN007566	Dinucleotide	ACACACACACACACACACA	36	54	19	AC	9.5
UN007569	Dinucleotide	AGAGAGAGAGA	135	145	11	AG	5.5
UN007626	Dinucleotide	AGAGAGAGAGAGAGAGAGAGAGA	205	227	23	AG	11.5
UN007634	Dinucleotide	ATATATATAT	3	12	10	AT	5
UN007636	Dinucleotide	GAGAGAGAGAGAGAGA	82	97	16	AG	8
UN007636	Dinucleotide	AGAGAGAGAGAGAG	64	77	14	AG	7
UN007665	Dinucleotide	TCTCTCTCTCTCTCTCT	70	86	17	AG	8.5
UN007671	Dinucleotide	CTCTCTCTCTCTCT	567	580	14	AG	7
UN007671	Trinucleotide	AATAATAATAATAAT	380	394	15	AAT	5
UN007679	Dinucleotide	GAGAGAGAGA	382	391	10	AG	5
UN007683	Dinucleotide	ACACACACAC	158	167	10	AC	5
UN007698	Dinucleotide	GTGTGTGTGT	1	10	10	AC	5
UN007760	Dinucleotide	AGAGAGAGAGAG	92	103	12	AG	6
UN007768	Dinucleotide	CTCTCTCTCTCTCTCTCTCT	60	79	20	AG	10
UN007792	Dinucleotide	CTCTCTCTCTC	93	103	11	AG	5.5
UN007814	Dinucleotide	TCTCTCTCTC	84	93	10	AG	5
UN007818	Dinucleotide	AGAGAGAGAGAGA	728	740	13	AG	6.5
UN007822	Dinucleotide	GAGAGAGAGA	72	81	10	AG	5
UN007828	Dinucleotide	TCTCTCTCTCTCTCTCTCTCT	90	110	21	AG	10.5
UN007829	Dinucleotide	AGAGAGAGAGA	229	239	11	AG	5.5
UN007846	Dinucleotide	ATATATATATAT	46	57	12	AT	6
UN007847	Trinucleotide	CGCCGCCGCCGCCGCC	356	371	16	CCG	5.33333
UN007852	Dinucleotide	GAGAGAGAGA	350	359	10	AG	5
UN007911	Dinucleotide	AGAGAGAGAGAGAGA	479	493	15	AG	7.5
UN007927	Dinucleotide	CTCTCTCTCTCTC	626	638	13	AG	6.5
UN007927	Dinucleotide	CTCTCTCTCTC	652	662	11	AG	5.5
UN007927	Dinucleotide	CTCTCTCTCTC	678	688	11	AG	5.5
UN007927	Dinucleotide	TGTGTGTGTGT	326	336	11	AC	5.5
UN007948	Dinucleotide	GTGTGTGTGTG	521	531	11	AC	5.5
UN007953	Trinucleotide	TAATAATAATAATAA	284	298	15	AAT	5
UN008000	Dinucleotide	AGAGAGAGAGA	96	106	11	AG	5.5
UN008000	Dinucleotide	TCTCTCTCTCTCTCTCTCTCTCT	465	487	23	AG	11.5
UN008010	Dinucleotide	AGAGAGAGAGAG	198	209	12	AG	6
UN008049	Dinucleotide	ATATATATATA	388	398	11	AT	5.5
UN008066	Dinucleotide	GAGAGAGAGAGAGAGAGAG	27	45	19	AG	9.5
UN008085	Dinucleotide	AGAGAGAGAGA	35	45	11	AG	5.5
UN008108	Dinucleotide	TCTCTCTCTC	33	42	10	AG	5
UN008113	Dinucleotide	ACACACACACA	8	18	11	AC	5.5
UN008143	Dinucleotide	AGAGAGAGAGA	567	577	11	AG	5.5
UN008162	Dinucleotide	GAGAGAGAGAGA	226	237	12	AG	6
UN008169	Dinucleotide	CTCTCTCTCTCTCT	1	14	14	AG	7
UN008176	Trinucleotide	TCATCATCATCATCATCATCA	124	144	21	ATC	7
UN008195	Dinucleotide	GAGAGAGAGAGA	281	292	12	AG	6
UN008219	Trinucleotide	TCGTCGTCGTCGTCGTCGTCG	170	190	21	ACG	7
UN008245	Dinucleotide	CACACACACACACA	426	439	14	AC	7
UN008289	Dinucleotide	TCTCTCTCTC	85	94	10	AG	5
UN008316	Dinucleotide	TCTCTCTCTCTCTCTC	118	133	16	AG	8
UN008335	Trinucleotide	TTCTTCTTCTTCTTCT	183	198	16	AAG	5.33333
UN008357	Dinucleotide	CACACACACACACA	170	183	14	AC	7
UN008396	Dinucleotide	AGAGAGAGAGAGAGAG	305	320	16	AG	8
UN008396	Dinucleotide	CTCTCTCTCTCTCTCTCT	149	166	18	AG	9
UN008426	Dinucleotide	TATATATATATATATATATATATA	308	331	24	AT	12
UN008437	Dinucleotide	ATATATATATA	776	786	11	AT	5.5
UN008449	Dinucleotide	TGTGTGTGTG	279	288	10	AC	5
UN008457	Dinucleotide	ACACACACACA	122	132	11	AC	5.5
UN008465	Dinucleotide	TCTCTCTCTCT	693	703	11	AG	5.5
UN008471	Dinucleotide	ATATATATATATATA	91	105	15	AT	7.5
UN008504	Dinucleotide	TGTGTGTGTGT	193	203	11	AC	5.5
UN008517	Dinucleotide	ACACACACACAC	210	221	12	AC	6
UN008522	Dinucleotide	ACACACACAC	396	405	10	AC	5
UN008569	Dinucleotide	TATATATATATA	149	160	12	AT	6
UN008579	Dinucleotide	GAGAGAGAGAGAGAG	72	86	15	AG	7.5
UN008587	Dinucleotide	ACACACACAC	731	740	10	AC	5
UN008600	Dinucleotide	TCTCTCTCTCTCTCTCT	99	115	17	AG	8.5
UN008632	Dinucleotide	ATATATATAT	458	467	10	AT	5
UN008639	Trinucleotide	GCAGCAGCAGCAGCAG	246	261	16	AGC	5.33333
UN008661	Dinucleotide	CACACACACAC	278	288	11	AC	5.5
UN008689	Dinucleotide	TGTGTGTGTG	422	431	10	AC	5
UN008694	Dinucleotide	CTCTCTCTCTC	203	213	11	AG	5.5
UN008704	Dinucleotide	AGAGAGAGAGAGA	444	456	13	AG	6.5
UN008723	Dinucleotide	GTGTGTGTGTGT	107	118	12	AC	6
UN008780	Dinucleotide	TGTGTGTGTGT	41	51	11	AC	5.5
UN008797	Dinucleotide	ATATATATAT	61	70	10	AT	5
UN008826	Dinucleotide	ACACACACACACACACA	127	143	17	AC	8.5
UN008831	Dinucleotide	AGAGAGAGAGA	124	134	11	AG	5.5
UN008832	Dinucleotide	ATATATATAT	26	35	10	AT	5
UN008860	Dinucleotide	TATATATATAT	325	335	11	AT	5.5
UN008891	Trinucleotide	TAGTAGTAGTAGTAGTAG	460	477	18	ACT	6
UN008919	Dinucleotide	CACACACACACACACAC	355	371	17	AC	8.5
UN008919	Dinucleotide	ACACACACACACACAC	399	414	16	AC	8
UN008919	Dinucleotide	ACACACACACA	380	390	11	AC	5.5
UN008934	Dinucleotide	TCTCTCTCTCT	134	144	11	AG	5.5
UN008947	Dinucleotide	CACACACACACACACA	262	277	16	AC	8
UN008953	Dinucleotide	AGAGAGAGAGAGAGAGAGA	44	62	19	AG	9.5
UN009008	Dinucleotide	AGAGAGAGAGAGAGAGAGA	577	595	19	AG	9.5
UN009008	Dinucleotide	AGAGAGAGAGAGA	635	647	13	AG	6.5
UN009024	Dinucleotide	CACACACACACACACACACACACA	259	282	24	AC	12
UN009031	Trinucleotide	CAACAACAACAACAACAA	167	184	18	AAC	6
UN009034	Dinucleotide	TATATATATA	433	442	10	AT	5
UN009042	Dinucleotide	GTGTGTGTGTG	216	226	11	AC	5.5
UN009081	Dinucleotide	AGAGAGAGAG	69	78	10	AG	5
UN009086	Dinucleotide	AGAGAGAGAGAGA	499	511	13	AG	6.5
UN009143	Dinucleotide	ACACACACAC	474	483	10	AC	5
UN009144	Dinucleotide	CTCTCTCTCTCTCT	510	523	14	AG	7
UN009145	Dinucleotide	AGAGAGAGAG	134	143	10	AG	5
UN009157	Trinucleotide	TCATCATCATCATCATC	255	271	17	ATC	5.66667
UN009172	Dinucleotide	TGTGTGTGTGT	301	311	11	AC	5.5
UN009174	Dinucleotide	CTCTCTCTCTC	603	613	11	AG	5.5
UN009176	Dinucleotide	CTCTCTCTCTCTCTCTC	499	515	17	AG	8.5
UN009215	Dinucleotide	TGTGTGTGTGTGT	51	63	13	AC	6.5
UN009215	Dinucleotide	AGAGAGAGAGAG	79	90	12	AG	6
UN009287	Dinucleotide	GAGAGAGAGAGAGAGAG	16	32	17	AG	8.5
UN009293	Dinucleotide	TGTGTGTGTGTGTGTGTGTGTG	44	65	22	AC	11
UN009293	Dinucleotide	TGTGTGTGTGTGTGT	28	42	15	AC	7.5
UN009310	Dinucleotide	CACACACACA	197	206	10	AC	5
UN009313	Dinucleotide	AGAGAGAGAGAG	521	532	12	AG	6
UN009313	Dinucleotide	GAGAGAGAGA	534	543	10	AG	5
UN009327	Dinucleotide	TGTGTGTGTGT	211	221	11	AC	5.5
UN009336	Dinucleotide	ACACACACACACA	104	116	13	AC	6.5
UN009350	Dinucleotide	CACACACACACA	447	458	12	AC	6
UN009361	Dinucleotide	CACACACACA	120	129	10	AC	5
UN009368	Dinucleotide	TATATATATATA	42	53	12	AT	6
UN009368	Dinucleotide	ATATATATATA	19	29	11	AT	5.5
UN009368	Dinucleotide	TGTGTGTGTG	153	162	10	AC	5
UN009371	Dinucleotide	AGAGAGAGAGA	178	188	11	AG	5.5
UN009383	Dinucleotide	TGTGTGTGTGT	114	124	11	AC	5.5
UN009398	Dinucleotide	GAGAGAGAGAGAGAG	81	95	15	AG	7.5
UN009399	Trinucleotide	TCCTCCTCCTCCTCCTC	469	485	17	AGG	5.66667
UN009420	Dinucleotide	ACACACACAC	367	376	10	AC	5
UN009429	Dinucleotide	TCTCTCTCTC	195	204	10	AG	5
UN009437	Dinucleotide	AGAGAGAGAGAGAGAGAGA	186	204	19	AG	9.5
UN009441	Dinucleotide	TCTCTCTCTCTCTCTCTC	95	112	18	AG	9
UN009490	Dinucleotide	TCTCTCTCTCTCT	11	23	13	AG	6.5
UN009490	Dinucleotide	TCTCTCTCTCT	125	135	11	AG	5.5
UN009490	Dinucleotide	CTCTCTCTCT	182	191	10	AG	5
UN009521	Dinucleotide	CTCTCTCTCTCT	406	417	12	AG	6
UN009524	Dinucleotide	AGAGAGAGAGAGA	532	544	13	AG	6.5
UN009527	Dinucleotide	ATATATATATATATATATATA	165	185	21	AT	10.5
UN009531	Dinucleotide	ATATATATATATATATATATA	393	413	21	AT	10.5
UN009554	Dinucleotide	AGAGAGAGAG	57	66	10	AG	5
UN009570	Dinucleotide	ACACACACACA	173	183	11	AC	5.5
UN009570	Dinucleotide	TATATATATAT	188	198	11	AT	5.5
UN009593	Dinucleotide	CTCTCTCTCTCTC	393	405	13	AG	6.5
UN009593	Dinucleotide	CTCTCTCTCTCT	407	418	12	AG	6
UN009593	Dinucleotide	ACACACACACAC	442	453	12	AC	6
UN009615	Dinucleotide	TGTGTGTGTGTGTGTG	304	319	16	AC	8
UN009619	Dinucleotide	ACACACACACAC	343	354	12	AC	6
UN009626	Dinucleotide	TCTCTCTCTCTCTCTCTC	156	173	18	AG	9
UN009627	Dinucleotide	GAGAGAGAGAGAGAGA	348	363	16	AG	8
UN009627	Dinucleotide	ACACACACAC	331	340	10	AC	5
UN009650	Dinucleotide	ACACACACACACACAC	454	469	16	AC	8
UN009663	Trinucleotide	ACCACCACCACCACCACCA	121	139	19	ACC	6.33333
UN009681	Dinucleotide	TCTCTCTCTCT	430	440	11	AG	5.5
UN009713	Dinucleotide	ATATATATATA	700	710	11	AT	5.5
UN009713	Dinucleotide	ATATATATAT	677	686	10	AT	5
UN009750	Dinucleotide	CACACACACA	410	419	10	AC	5
UN009759	Dinucleotide	ATATATATATA	76	86	11	AT	5.5
UN009767	Trinucleotide	CGGCGGCGGCGGCGGC	48	63	16	CCG	5.33333
UN009793	Dinucleotide	TATATATATATATA	408	421	14	AT	7
UN009793	Dinucleotide	ATATATATATAT	423	434	12	AT	6
UN009793	Dinucleotide	ATATATATAT	439	448	10	AT	5
UN009824	Dinucleotide	ATATATATATATATATATATATAT	88	111	24	AT	12
UN009828	Dinucleotide	AGAGAGAGAGAGAG	10	23	14	AG	7
UN009828	Dinucleotide	GAGAGAGAGAG	39	49	11	AG	5.5
UN009828	Dinucleotide	GTGTGTGTGT	23	32	10	AC	5
UN009841	Dinucleotide	CACACACACAC	248	258	11	AC	5.5
UN009859	Dinucleotide	CTCTCTCTCTCTC	506	518	13	AG	6.5
UN009876	Dinucleotide	ATATATATAT	485	494	10	AT	5
UN009904	Dinucleotide	TGTGTGTGTG	32	41	10	AC	5
UN009991	Dinucleotide	TGTGTGTGTGTGT	1	13	13	AC	6.5
UN009999	Dinucleotide	CACACACACA	213	222	10	AC	5
UN010008	Dinucleotide	ATATATATATATATATATATAT	344	365	22	AT	11
UN010038	Dinucleotide	CACACACACAC	8	18	11	AC	5.5
UN010046	Dinucleotide	TCTCTCTCTC	31	40	10	AG	5
UN010065	Dinucleotide	ATATATATAT	160	169	10	AT	5
UN010077	Dinucleotide	AGAGAGAGAG	240	249	10	AG	5
UN010080	Dinucleotide	TGTGTGTGTGT	342	352	11	AC	5.5
UN010104	Dinucleotide	ACACACACACACA	302	314	13	AC	6.5
UN010116	Dinucleotide	ATATATATAT	125	134	10	AT	5
UN010127	Dinucleotide	TATATATATATATATATATATA	154	175	22	AT	11
UN010128	Dinucleotide	TCTCTCTCTCT	135	145	11	AG	5.5
UN010138	Dinucleotide	GAGAGAGAGAG	54	64	11	AG	5.5
UN010140	Dinucleotide	TGTGTGTGTG	81	90	10	AC	5
UN010140	Dinucleotide	AGAGAGAGAGA	423	433	11	AG	5.5
UN010154	Dinucleotide	TCTCTCTCTCT	605	615	11	AG	5.5
UN010163	Dinucleotide	CACACACACACA	209	220	12	AC	6
UN010165	Dinucleotide	TATATATATATAT	8	20	13	AT	6.5
UN010165	Dinucleotide	TATATATATATA	26	37	12	AT	6
UN010167	Dinucleotide	ACACACACACACACACA	431	447	17	AC	8.5
UN010167	Dinucleotide	CACACACACACA	282	293	12	AC	6
UN010167	Dinucleotide	CACACACACAC	150	160	11	AC	5.5
UN010167	Dinucleotide	CACACACACAC	163	173	11	AC	5.5
UN010167	Dinucleotide	CACACACACAC	175	185	11	AC	5.5
UN010167	Dinucleotide	CACACACACA	251	260	10	AC	5
UN010167	Dinucleotide	CACACACACA	327	336	10	AC	5
UN010167	Dinucleotide	CACACACACA	367	376	10	AC	5
UN010200	Dinucleotide	GAGAGAGAGA	5	14	10	AG	5
UN010224	Dinucleotide	CACACACACACAC	335	347	13	AC	6.5
UN010224	Dinucleotide	CTCTCTCTCTC	325	335	11	AG	5.5
UN010227	Dinucleotide	ACACACACAC	390	399	10	AC	5
UN010258	Dinucleotide	TGTGTGTGTGTGTGTGT	362	378	17	AC	8.5
UN010258	Dinucleotide	TATATATATATATA	378	391	14	AT	7
UN010258	Dinucleotide	TATATATATATAT	420	432	13	AT	6.5
UN010268	Dinucleotide	TCTCTCTCTCTCTCT	244	258	15	AG	7.5
UN010268	Dinucleotide	ACACACACACACA	271	283	13	AC	6.5
UN010272	Dinucleotide	ATATATATATA	585	595	11	AT	5.5
UN010294	Dinucleotide	TCTCTCTCTCTCTC	422	435	14	AG	7
UN010322	Dinucleotide	GTGTGTGTGTG	9	19	11	AC	5.5
UN010331	Trinucleotide	TTGTTGTTGTTGTTGTTGTTGTTGT	443	467	25	AAC	8.33333
UN010331	Dinucleotide	TCTCTCTCTCT	165	175	11	AG	5.5
UN010363	Dinucleotide	GAGAGAGAGA	71	80	10	AG	5
UN010367	Dinucleotide	TATATATATATAT	399	411	13	AT	6.5
UN010388	Dinucleotide	CACACACACA	644	653	10	AC	5
UN010417	Dinucleotide	ACACACACACACAC	801	814	14	AC	7
UN010417	Dinucleotide	CACACACACACACAC	816	830	15	AC	7.5
UN010417	Dinucleotide	CTCTCTCTCTC	541	551	11	AG	5.5
UN010439	Dinucleotide	GTGTGTGTGTGTGTGTGTGT	531	550	20	AC	10
UN010453	Dinucleotide	CTCTCTCTCT	242	251	10	AG	5
UN010464	Tetranucleotide	TTTGTTTGTTTGTTTGTTTG	75	94	20	AAAC	5
UN010504	Dinucleotide	GAGAGAGAGAGAGAGAGAGAGA	64	85	22	AG	11
UN010518	Trinucleotide	CATCATCATCATCATCA	246	262	17	ATC	5.66667
UN010521	Trinucleotide	GAAGAAGAAGAAGAAG	20	35	16	AAG	5.33333
UN010521	Trinucleotide	AGGAGGAGGAGGAGGA	328	343	16	AGG	5.33333
UN010524	Dinucleotide	GTGTGTGTGTGTGTGTGTGTG	756	776	21	AC	10.5
UN010525	Trinucleotide	TACTACTACTACTACTA	712	728	17	ACT	5.66667
UN010549	Dinucleotide	TGTGTGTGTGTGTG	179	192	14	AC	7
UN010551	Dinucleotide	ATATATATAT	826	835	10	AT	5
UN010590	Trinucleotide	CCTCCTCCTCCTCCTCCTCCTC	389	410	22	AGG	7.33333
UN010611	Dinucleotide	CTCTCTCTCT	741	750	10	AG	5
UN010689	Dinucleotide	TCTCTCTCTCT	1570	1580	11	AG	5.5
UN010697	Dinucleotide	ACACACACACA	15	25	11	AC	5.5
UN010710	Dinucleotide	TCTCTCTCTCTC	39	50	12	AG	6
UN010715	Dinucleotide	TCTCTCTCTCTCT	278	290	13	AG	6.5
UN010715	Dinucleotide	TCTCTCTCTCT	291	301	11	AG	5.5
UN010785	Dinucleotide	TATATATATA	305	314	10	AT	5
UN010805	Dinucleotide	TGTGTGTGTGT	110	120	11	AC	5.5
UN010826	Dinucleotide	GTGTGTGTGTGTG	11	23	13	AC	6.5
UN010854	Dinucleotide	GTGTGTGTGT	1	10	10	AC	5
UN010860	Dinucleotide	CTCTCTCTCTCTC	351	363	13	AG	6.5
UN010864	Dinucleotide	TGTGTGTGTGTGTGTGTGTGTGTGTGTG	383	410	28	AC	14
UN010870	Trinucleotide	AACAACAACAACAACAA	96	112	17	AAC	5.66667
UN010876	Dinucleotide	TGTGTGTGTGTGTGTGTGTGT	162	182	21	AC	10.5
UN010876	Dinucleotide	GAGAGAGAGAGAGAGA	207	222	16	AG	8
UN010876	Dinucleotide	GAGAGAGAGAGAGAG	239	253	15	AG	7.5
UN010876	Dinucleotide	TGTGTGTGTGT	224	234	11	AC	5.5
UN010898	Dinucleotide	GAGAGAGAGAGAGAGAGA	173	190	18	AG	9
UN010898	Trinucleotide	CGGCGGCGGCGGCGGCGGC	30	48	19	CCG	6.33333
UN010920	Dinucleotide	CTCTCTCTCTCT	394	405	12	AG	6
UN010980	Dinucleotide	ATATATATATAT	118	129	12	AT	6
UN010981	Dinucleotide	GTGTGTGTGTGTGTGTGTGTG	43	63	21	AC	10.5
UN010981	Dinucleotide	GTGTGTGTGTGTGTGTG	71	87	17	AC	8.5
UN010981	Dinucleotide	GTGTGTGTGTGTGTGTG	95	111	17	AC	8.5
UN010981	Dinucleotide	GTGTGTGTGTGTGTG	21	35	15	AC	7.5
UN010981	Dinucleotide	GTGTGTGTGTGTG	3	15	13	AC	6.5
UN011011	Dinucleotide	CACACACACACAC	754	766	13	AC	6.5
UN011011	Dinucleotide	CTCTCTCTCT	727	736	10	AG	5
UN011015	Dinucleotide	TATATATATATA	25	36	12	AT	6
UN011041	Dinucleotide	GAGAGAGAGAGAGAGAGA	8	25	18	AG	9
UN011044	Trinucleotide	TTGTTGTTGTTGTTGT	101	116	16	AAC	5.33333
UN011092	Dinucleotide	TATATATATATATAT	86	100	15	AT	7.5
UN011092	Dinucleotide	TATATATATATATA	240	253	14	AT	7
UN011092	Dinucleotide	TATATATATATAT	138	150	13	AT	6.5
UN011092	Dinucleotide	TATATATATATA	165	176	12	AT	6
UN011092	Dinucleotide	TATATATATAT	56	66	11	AT	5.5
UN011092	Dinucleotide	TATATATATATATATATA	188	205	18	AT	9
UN011121	Dinucleotide	GAGAGAGAGAGA	36	47	12	AG	6
UN011121	Dinucleotide	GAGAGAGAGAGA	363	374	12	AG	6
UN011127	Dinucleotide	ACACACACAC	258	267	10	AC	5
UN011130	Dinucleotide	ATATATATATATATATA	76	92	17	AT	8.5
UN011134	Dinucleotide	CTCTCTCTCTCTCTCT	638	653	16	AG	8
UN011160	Dinucleotide	GTGTGTGTGTGTGT	289	302	14	AC	7
UN011173	Dinucleotide	TGTGTGTGTGT	283	293	11	AC	5.5
UN011175	Dinucleotide	CTCTCTCTCT	119	128	10	AG	5
UN011190	Dinucleotide	TGTGTGTGTGTGT	74	86	13	AC	6.5
UN011270	Dinucleotide	ACACACACACACACACACACAC	538	559	22	AC	11
UN011270	Dinucleotide	TGTGTGTGTG	366	375	10	AC	5
UN011274	Trinucleotide	GCCGCCGCCGCCGCCGCC	171	188	18	CCG	6
UN011291	Dinucleotide	TGTGTGTGTG	871	880	10	AC	5
UN011305	Dinucleotide	GAGAGAGAGAGAGAGAGAGA	14	33	20	AG	10
UN011311	Trinucleotide	GAGGAGGAGGAGGAGGAGGAG	44	64	21	AGG	7
UN011312	Dinucleotide	GAGAGAGAGAGAGAGAGAGAGA	332	353	22	AG	11
UN011329	Trinucleotide	GAAGAAGAAGAAGAA	70	84	15	AAG	5
UN011338	Trinucleotide	GCTGCTGCTGCTGCTGC	245	261	17	AGC	5.66667
UN011343	Dinucleotide	GAGAGAGAGAG	288	298	11	AG	5.5
UN011357	Tetranucleotide	TTTATTTATTTATTTATTTATTTATTTATTTATTTATTTATTTATTTATTTATTTATTTATTTATTTATTTATTTATTTATT	22	103	82	AAAT	20.5
UN011357	Tetranucleotide	TTATTTATTTATTTATTTATT	102	122	21	AAAT	5.25
UN011357	Trinucleotide	TTATTATTATTATTATTATTATTATTATTATTATTATTATTA	118	159	42	AAT	14
UN011366	Dinucleotide	AGAGAGAGAGA	862	872	11	AG	5.5
UN011411	Dinucleotide	CTCTCTCTCT	289	298	10	AG	5
UN011415	Dinucleotide	ACACACACACACA	5	17	13	AC	6.5
UN011426	Dinucleotide	TATATATATAT	214	224	11	AT	5.5
UN011433	Dinucleotide	CGCGCGCGCGCGC	6	18	13	CG	6.5
UN011447	Dinucleotide	TGTGTGTGTGTGTGTGTGTGTGTGTGT	116	142	27	AC	13.5
UN011447	Dinucleotide	TATATATATATATA	142	155	14	AT	7
UN011451	Dinucleotide	GTGTGTGTGTGTGTGTGTGTGTGTGT	553	578	26	AC	13
UN011469	Dinucleotide	CTCTCTCTCTCT	136	147	12	AG	6
UN011530	Dinucleotide	ATATATATAT	214	223	10	AT	5
UN011530	Dinucleotide	TATATATATA	224	233	10	AT	5
UN011532	Dinucleotide	TGTGTGTGTGT	477	487	11	AC	5.5
UN011587	Tetranucleotide	CAACCAACCAACCAACCAACCAACCA	78	103	26	AACC	6.5
UN011597	Dinucleotide	TCTCTCTCTCTCTCTCTCTCTCTC	112	135	24	AG	12
UN011597	Dinucleotide	CACACACACACA	135	146	12	AC	6
UN011612	Dinucleotide	ATATATATAT	999	1008	10	AT	5
UN011612	Dinucleotide	ATATATATAT	1022	1031	10	AT	5
UN011660	Dinucleotide	GAGAGAGAGA	588	597	10	AG	5
UN011664	Dinucleotide	CTCTCTCTCTCT	85	96	12	AG	6
UN011674	Dinucleotide	CTCTCTCTCT	192	201	10	AG	5
UN011679	Dinucleotide	TATATATATATATATATATATA	70	91	22	AT	11
UN011679	Dinucleotide	ACACACACACACACACA	91	107	17	AC	8.5
UN011703	Dinucleotide	ATATATATAT	579	588	10	AT	5
UN011774	Dinucleotide	TGTGTGTGTGTG	179	190	12	AC	6
UN011782	Dinucleotide	ACACACACACACACA	376	390	15	AC	7.5
UN011789	Trinucleotide	CCTCCTCCTCCTCCTCC	584	600	17	AGG	5.66667
UN011814	Dinucleotide	TCTCTCTCTCTCTCT	197	211	15	AG	7.5
UN011825	Dinucleotide	CACACACACA	432	441	10	AC	5
UN011862	Dinucleotide	GTGTGTGTGTG	128	138	11	AC	5.5
UN011862	Dinucleotide	GTGTGTGTGTG	176	186	11	AC	5.5
UN011862	Dinucleotide	GTGTGTGTGT	102	111	10	AC	5
UN011866	Trinucleotide	GTGGTGGTGGTGGTGG	291	306	16	ACC	5.33333
UN011885	Dinucleotide	TGTGTGTGTG	39	48	10	AC	5
UN011900	Trinucleotide	AGCAGCAGCAGCAGC	110	124	15	AGC	5
UN011904	Dinucleotide	CTCTCTCTCT	23	32	10	AG	5
UN011904	Dinucleotide	AGAGAGAGAG	98	107	10	AG	5
UN011913	Dinucleotide	GAGAGAGAGA	405	414	10	AG	5
UN011959	Dinucleotide	TGTGTGTGTGTG	301	312	12	AC	6
UN011967	Dinucleotide	ATATATATAT	373	382	10	AT	5
UN011998	Dinucleotide	GAGAGAGAGAGA	99	110	12	AG	6
UN012008	Dinucleotide	TATATATATATATA	275	288	14	AT	7
UN012021	Dinucleotide	GAGAGAGAGAGAGAGAGAG	39	57	19	AG	9.5
UN012064	Dinucleotide	CACACACACACACACACACACACA	70	93	24	AC	12
UN012070	Dinucleotide	CTCTCTCTCT	43	52	10	AG	5
UN012070	Dinucleotide	CTCTCTCTCT	108	117	10	AG	5
UN012070	Dinucleotide	CTCTCTCTCT	140	149	10	AG	5
UN012090	Dinucleotide	GTGTGTGTGTG	1218	1228	11	AC	5.5
UN012091	Dinucleotide	AGAGAGAGAG	19	28	10	AG	5
UN012091	Dinucleotide	AGAGAGAGAG	173	182	10	AG	5
UN012104	Trinucleotide	CAGCAGCAGCAGCAGC	874	889	16	AGC	5.33333
UN012136	Dinucleotide	TGTGTGTGTG	710	719	10	AC	5
UN012180	Trinucleotide	GATGATGATGATGATGATGATGA	625	647	23	ATC	7.66667
UN012180	Trinucleotide	GAGGAGGAGGAGGAGGAGGA	338	357	20	AGG	6.66667
UN012220	Trinucleotide	TGCTGCTGCTGCTGCTGC	239	256	18	AGC	6
UN012220	Trinucleotide	TGCTGCTGCTGCTGCTG	197	213	17	AGC	5.66667
UN012220	Trinucleotide	TGCTGCTGCTGCTGCTG	217	233	17	AGC	5.66667
UN012223	Dinucleotide	GAGAGAGAGAGA	307	318	12	AG	6
UN012261	Dinucleotide	GAGAGAGAGAGA	195	206	12	AG	6
UN012265	Trinucleotide	TGATGATGATGATGATG	465	481	17	ATC	5.66667
UN012272	Dinucleotide	CACACACACAC	159	169	11	AC	5.5
UN012278	Dinucleotide	GTGTGTGTGTGTGT	76	89	14	AC	7
UN012289	Trinucleotide	GGAGGAGGAGGAGGA	216	230	15	AGG	5
UN012293	Trinucleotide	TGCTGCTGCTGCTGCTGCTGCTGC	340	363	24	AGC	8
UN012296	Dinucleotide	CACACACACACAC	759	771	13	AC	6.5
UN012296	Dinucleotide	CTCTCTCTCTC	749	759	11	AG	5.5
UN012315	Dinucleotide	GAGAGAGAGAGAGAGAGAGAGA	41	62	22	AG	11
UN012315	Dinucleotide	ACACACACACACACACACACA	62	82	21	AC	10.5
UN012315	Dinucleotide	GAGAGAGAGAGAG	3	15	13	AG	6.5
UN012315	Dinucleotide	TGTGTGTGTG	28	37	10	AC	5
UN012318	Dinucleotide	AGAGAGAGAGA	414	424	11	AG	5.5
UN012342	Dinucleotide	GAGAGAGAGA	285	294	10	AG	5
UN012348	Dinucleotide	CACACACACACA	385	396	12	AC	6
UN012376	Dinucleotide	ACACACACACACA	24	36	13	AC	6.5
UN012390	Dinucleotide	AGAGAGAGAG	433	442	10	AG	5
UN012395	Dinucleotide	ATATATATATATAT	564	577	14	AT	7
UN012395	Dinucleotide	TGTGTGTGTGTG	577	588	12	AC	6
UN012395	Dinucleotide	TATATATATA	554	563	10	AT	5
UN012402	Dinucleotide	ACACACACACA	153	163	11	AC	5.5
UN012408	Dinucleotide	TGTGTGTGTGT	75	85	11	AC	5.5
UN012419	Trinucleotide	GGTGGTGGTGGTGGT	29	43	15	ACC	5
UN012421	Dinucleotide	CACACACACA	433	442	10	AC	5
UN012431	Dinucleotide	ACACACACAC	160	169	10	AC	5
UN012448	Dinucleotide	CTCTCTCTCT	426	435	10	AG	5
UN012458	Dinucleotide	TCTCTCTCTCTCTCT	60	74	15	AG	7.5
UN012483	Dinucleotide	ATATATATATATATATATATA	53	73	21	AT	10.5
UN012516	Dinucleotide	AGAGAGAGAGAG	326	337	12	AG	6
UN012519	Dinucleotide	ACACACACAC	391	400	10	AC	5
UN012523	Dinucleotide	GAGAGAGAGA	263	272	10	AG	5
UN012531	Trinucleotide	CTACTACTACTACTA	498	512	15	ACT	5
UN012543	Dinucleotide	GAGAGAGAGAGAG	1489	1501	13	AG	6.5
UN012543	Dinucleotide	TGTGTGTGTG	1477	1486	10	AC	5
UN012550	Trinucleotide	GGAGGAGGAGGAGGAG	288	303	16	AGG	5.33333
UN012580	Dinucleotide	CACACACACA	419	428	10	AC	5
UN012593	Trinucleotide	AAGAAGAAGAAGAAG	84	98	15	AAG	5
UN012601	Dinucleotide	CTCTCTCTCT	749	758	10	AG	5
UN012625	Dinucleotide	TGTGTGTGTGTGTGTGTGTGT	348	368	21	AC	10.5
UN012630	Dinucleotide	TGTGTGTGTGTGTG	67	80	14	AC	7
UN012688	Trinucleotide	GCAGCAGCAGCAGCAGCAGCA	834	854	21	AGC	7
UN012709	Dinucleotide	AGAGAGAGAGA	256	266	11	AG	5.5
UN012709	Dinucleotide	AGAGAGAGAGA	297	307	11	AG	5.5
UN012710	Dinucleotide	TGTGTGTGTGTG	543	554	12	AC	6
UN012723	Dinucleotide	GAGAGAGAGAGA	285	296	12	AG	6
UN012744	Dinucleotide	CACACACACAC	11	21	11	AC	5.5
UN012773	Dinucleotide	ATATATATATATAT	501	514	14	AT	7
UN012790	Trinucleotide	TGGTGGTGGTGGTGG	347	361	15	ACC	5
UN012833	Dinucleotide	GTGTGTGTGTGTGTGTGTGTG	26	46	21	AC	10.5
UN012849	Dinucleotide	AGAGAGAGAGAGAGA	1	15	15	AG	7.5
UN012854	Trinucleotide	CAGCAGCAGCAGCAGCA	431	447	17	AGC	5.66667
UN012860	Dinucleotide	TGTGTGTGTG	66	75	10	AC	5
UN012874	Dinucleotide	GTGTGTGTGT	597	606	10	AC	5
UN012886	Dinucleotide	TCTCTCTCTCTCT	154	166	13	AG	6.5
UN012886	Dinucleotide	TGTGTGTGTGT	383	393	11	AC	5.5
UN012889	Dinucleotide	CACACACACA	278	287	10	AC	5
UN012902	Dinucleotide	TGTGTGTGTGTGT	756	768	13	AC	6.5
UN012906	Dinucleotide	GTGTGTGTGTGTGT	231	244	14	AC	7
UN012911	Dinucleotide	GAGAGAGAGAGAG	33	45	13	AG	6.5
UN012969	Trinucleotide	TCCTCCTCCTCCTCC	306	320	15	AGG	5
UN013011	Dinucleotide	AGAGAGAGAGA	118	128	11	AG	5.5
UN013018	Dinucleotide	GAGAGAGAGAG	33	43	11	AG	5.5
UN013042	Trinucleotide	CATCATCATCATCATC	463	478	16	ATC	5.33333
UN013045	Trinucleotide	TGATGATGATGATGA	170	184	15	ATC	5
UN013050	Dinucleotide	ACACACACACAC	573	584	12	AC	6
UN013106	Dinucleotide	ATATATATATATATATATATAT	107	128	22	AT	11
UN013141	Dinucleotide	TATATATATATATATATA	413	430	18	AT	9
UN013141	Dinucleotide	GTGTGTGTGT	404	413	10	AC	5
UN013184	Dinucleotide	TGTGTGTGTG	213	222	10	AC	5
UN013195	Trinucleotide	TACTACTACTACTACTACTAC	421	441	21	ACT	7
UN013220	Dinucleotide	TCTCTCTCTCTCTC	475	488	14	AG	7
UN013225	Dinucleotide	GCGCGCGCGCGC	645	656	12	CG	6
UN013230	Trinucleotide	TCATCATCATCATCATC	22	38	17	ATC	5.66667
UN013258	Trinucleotide	CTCCTCCTCCTCCTCCTCCTCCTCCTCCT	880	908	29	AGG	9.66667
UN013341	Dinucleotide	GAGAGAGAGA	62	71	10	AG	5
UN013389	Dinucleotide	TATATATATA	163	172	10	AT	5
UN013429	Trinucleotide	TGTTGTTGTTGTTGT	286	300	15	AAC	5
UN013492	Dinucleotide	CACACACACACACACACACACACAC	612	636	25	AC	12.5
UN013492	Dinucleotide	CACACACACAC	596	606	11	AC	5.5
UN013507	Dinucleotide	AGAGAGAGAGAG	41	52	12	AG	6
UN013510	Dinucleotide	ATATATATATATATATA	201	217	17	AT	8.5
UN013549	Dinucleotide	TGTGTGTGTG	156	165	10	AC	5
UN013575	Dinucleotide	TATATATATATATATATATA	52	71	20	AT	10
UN013580	Dinucleotide	CGCGCGCGCG	47	56	10	CG	5
UN013586	Dinucleotide	CACACACACA	67	76	10	AC	5
UN013592	Dinucleotide	GAGAGAGAGA	208	217	10	AG	5
UN013599	Dinucleotide	ACACACACACA	1040	1050	11	AC	5.5
UN013606	Dinucleotide	CACACACACACAC	269	281	13	AC	6.5
UN013645	Dinucleotide	GAGAGAGAGAGAGAGAGAGA	47	66	20	AG	10
UN013662	Dinucleotide	CACACACACACA	359	370	12	AC	6
UN013739	Dinucleotide	ATATATATATATA	308	320	13	AT	6.5
UN013739	Dinucleotide	ATATATATAT	321	330	10	AT	5
UN013741	Dinucleotide	TATATATATATAT	320	332	13	AT	6.5
UN013763	Dinucleotide	ACACACACACACA	338	350	13	AC	6.5
UN013772	Dinucleotide	TCTCTCTCTC	604	613	10	AG	5
UN013850	Dinucleotide	GAGAGAGAGA	300	309	10	AG	5
UN013856	Dinucleotide	GTGTGTGTGTG	123	133	11	AC	5.5
UN013908	Dinucleotide	GAGAGAGAGAGA	39	50	12	AG	6
UN013918	Dinucleotide	CTCTCTCTCTC	135	145	11	AG	5.5
UN013920	Dinucleotide	GAGAGAGAGA	167	176	10	AG	5
UN013934	Dinucleotide	ATATATATATA	575	585	11	AT	5.5
UN013940	Dinucleotide	TGTGTGTGTGT	218	228	11	AC	5.5
UN013976	Dinucleotide	CACACACACA	42	51	10	AC	5
UN013976	Dinucleotide	CACACACACA	175	184	10	AC	5
UN013976	Dinucleotide	CACACACACA	274	283	10	AC	5
UN013976	Dinucleotide	CACACACACA	371	380	10	AC	5
UN013977	Dinucleotide	TATATATATATAT	550	562	13	AT	6.5
UN013977	Dinucleotide	ATATATATATAT	568	579	12	AT	6
UN013981	Dinucleotide	ACACACACACACACACACACACACACACA	6	34	29	AC	14.5
UN013986	Dinucleotide	ATATATATAT	765	774	10	AT	5
UN014003	Dinucleotide	CTCTCTCTCTCTCTCTCTCTCTCTC	995	1019	25	AG	12.5
UN014012	Dinucleotide	TGTGTGTGTGTGTGTG	362	377	16	AC	8
UN014028	Dinucleotide	ATATATATATA	1087	1097	11	AT	5.5
UN014030	Dinucleotide	ACACACACACA	300	310	11	AC	5.5
UN014048	Dinucleotide	GTGTGTGTGT	358	367	10	AC	5
UN014048	Dinucleotide	TGTGTGTGTG	80	89	10	AC	5
UN014059	Dinucleotide	TCTCTCTCTCTCT	96	108	13	AG	6.5
UN014089	Dinucleotide	CACACACACA	668	677	10	AC	5
UN014092	Trinucleotide	GAGGAGGAGGAGGAGG	352	367	16	AGG	5.33333
UN014102	Trinucleotide	TCATCATCATCATCA	318	332	15	ATC	5
UN014113	Dinucleotide	AGAGAGAGAGAGAGA	362	376	15	AG	7.5
UN014113	Dinucleotide	CACACACACA	122	131	10	AC	5
UN014113	Dinucleotide	AGAGAGAGAGAGAGAGA	319	335	17	AG	8.5
UN014113	Dinucleotide	AGAGAGAGAGA	275	285	11	AG	5.5
UN014113	Dinucleotide	AGAGAGAGAGAGAGAGA	404	420	17	AG	8.5
UN014113	Dinucleotide	AGAGAGAGAGAG	200	211	12	AG	6
UN014125	Dinucleotide	TATATATATATA	358	369	12	AT	6
UN014164	Dinucleotide	CACACACACACACACACACA	342	361	20	AC	10
UN014164	Dinucleotide	CACACACACA	302	311	10	AC	5
UN014177	Dinucleotide	AGAGAGAGAG	528	537	10	AG	5
UN014181	Dinucleotide	ACACACACACA	42	52	11	AC	5.5
UN014181	Dinucleotide	ACACACACACA	405	415	11	AC	5.5
UN014181	Dinucleotide	ACACACACACAC	428	439	12	AC	6
UN014181	Dinucleotide	ACACACACACA	132	142	11	AC	5.5
UN014181	Dinucleotide	ACACACACACA	361	371	11	AC	5.5
UN014181	Dinucleotide	ACACACACACA	224	234	11	AC	5.5
UN014196	Dinucleotide	TATATATATA	401	410	10	AT	5
UN014199	Dinucleotide	CTCTCTCTCTCTCTCTC	285	301	17	AG	8.5
UN014203	Dinucleotide	CACACACACA	239	248	10	AC	5
UN014205	Dinucleotide	ACACACACAC	785	794	10	AC	5
UN014205	Dinucleotide	AGAGAGAGAGAGAGAG	45	60	16	AG	8
UN014207	Dinucleotide	ACACACACACA	420	430	11	AC	5.5
UN014231	Dinucleotide	GAGAGAGAGAGAGAGA	219	234	16	AG	8
UN014241	Dinucleotide	CTCTCTCTCT	121	130	10	AG	5
UN014291	Trinucleotide	GCTGCTGCTGCTGCT	343	357	15	AGC	5
UN014338	Dinucleotide	TGTGTGTGTGT	35	45	11	AC	5.5
UN014338	Dinucleotide	TGTGTGTGTGT	76	86	11	AC	5.5
UN014364	Dinucleotide	TCTCTCTCTCTC	800	811	12	AG	6
UN014389	Dinucleotide	CTCTCTCTCT	378	387	10	AG	5
UN014390	Dinucleotide	AGAGAGAGAG	692	701	10	AG	5
UN014401	Dinucleotide	ATATATATATATATATATATATAT	571	594	24	AT	12
UN014408	Dinucleotide	GAGAGAGAGA	613	622	10	AG	5
UN014425	Dinucleotide	TATATATATA	309	318	10	AT	5
UN014430	Dinucleotide	GAGAGAGAGAGAGAGAG	44	60	17	AG	8.5
UN014515	Trinucleotide	ATCATCATCATCATC	127	141	15	ATC	5
UN014532	Dinucleotide	ACACACACACA	181	191	11	AC	5.5
UN014542	Dinucleotide	GAGAGAGAGAGAGAG	22	36	15	AG	7.5
UN014555	Dinucleotide	ATATATATATATAT	366	379	14	AT	7
UN014570	Trinucleotide	GTTGTTGTTGTTGTTGTTG	495	513	19	AAC	6.33333
UN014587	Dinucleotide	GAGAGAGAGAGAGA	312	325	14	AG	7
UN014587	Dinucleotide	AGAGAGAGAGAGA	56	68	13	AG	6.5
UN014587	Dinucleotide	AGAGAGAGAGAGA	89	101	13	AG	6.5
UN014588	Dinucleotide	TGTGTGTGTGTGTGTG	93	108	16	AC	8
UN014588	Dinucleotide	GTGTGTGTGT	122	131	10	AC	5
UN014592	Dinucleotide	AGAGAGAGAGAGAGAGAGA	283	301	19	AG	9.5
UN014599	Dinucleotide	TCTCTCTCTCTCTCTCTCT	388	406	19	AG	9.5
UN014608	Tetranucleotide	ATCAATCAATCAATCAATCAATCAATCAATCAATCAATCAATCAATCAATCAATCAA	190	246	57	AATC	14.25
UN014646	Dinucleotide	ACACACACAC	294	303	10	AC	5
UN014679	Dinucleotide	ACACACACAC	375	384	10	AC	5
UN014681	Dinucleotide	GAGAGAGAGAGAGAG	90	104	15	AG	7.5
UN014705	Dinucleotide	TCTCTCTCTC	659	668	10	AG	5
UN014717	Dinucleotide	TCTCTCTCTCTCTCTCTCTC	172	191	20	AG	10
UN014718	Dinucleotide	AGAGAGAGAGAGAG	23	36	14	AG	7
UN014728	Dinucleotide	GAGAGAGAGAGAGA	26	39	14	AG	7
UN014728	Dinucleotide	GAGAGAGAGAG	14	24	11	AG	5.5
UN014740	Dinucleotide	CACACACACA	15	24	10	AC	5
UN014754	Dinucleotide	ACACACACACACACA	1	15	15	AC	7.5
UN014825	Dinucleotide	CGCGCGCGCG	68	77	10	CG	5
UN014828	Dinucleotide	GAGAGAGAGA	406	415	10	AG	5
UN014830	Trinucleotide	GCAGCAGCAGCAGCAGCAG	92	110	19	AGC	6.33333
UN014830	Trinucleotide	GCGGCGGCGGCGGCGGC	77	93	17	CCG	5.66667
UN014880	Dinucleotide	TATATATATAT	79	89	11	AT	5.5
UN014880	Dinucleotide	GAGAGAGAGAG	12	22	11	AG	5.5
UN014882	Dinucleotide	TCTCTCTCTC	1248	1257	10	AG	5
UN014890	Dinucleotide	GAGAGAGAGAGAGA	160	173	14	AG	7
UN014890	Dinucleotide	AGAGAGAGAG	47	56	10	AG	5
UN014903	Dinucleotide	ATATATATAT	475	484	10	AT	5
UN014916	Dinucleotide	TCTCTCTCTCTC	32	43	12	AG	6
UN014916	Dinucleotide	ATATATATAT	382	391	10	AT	5
UN014934	Dinucleotide	ATATATATAT	140	149	10	AT	5
UN014964	Dinucleotide	TGTGTGTGTGT	474	484	11	AC	5.5
UN014997	Dinucleotide	TCTCTCTCTCTCTCTCTCT	70	88	19	AG	9.5
UN015022	Trinucleotide	GCTGCTGCTGCTGCT	196	210	15	AGC	5
UN015026	Dinucleotide	ATATATATATATATATA	75	91	17	AT	8.5
UN015026	Dinucleotide	ATATATATATA	97	107	11	AT	5.5
UN015028	Dinucleotide	TGTGTGTGTGTGTGT	20	34	15	AC	7.5
UN015033	Dinucleotide	GAGAGAGAGAGAG	576	588	13	AG	6.5
UN015043	Dinucleotide	GAGAGAGAGA	40	49	10	AG	5
UN015064	Dinucleotide	TGTGTGTGTGTGT	183	195	13	AC	6.5
UN015090	Dinucleotide	GTGTGTGTGTGTGTGTGTG	334	352	19	AC	9.5
UN015090	Dinucleotide	CTCTCTCTCTCTCTC	444	458	15	AG	7.5
UN015090	Dinucleotide	GTGTGTGTGTGTG	212	224	13	AC	6.5
UN015090	Dinucleotide	GTGTGTGTGTG	180	190	11	AC	5.5
UN015090	Dinucleotide	GTGTGTGTGTG	200	210	11	AC	5.5
UN015090	Dinucleotide	GTGTGTGTGTG	276	286	11	AC	5.5
UN015090	Dinucleotide	GTGTGTGTGTG	299	309	11	AC	5.5
UN015090	Dinucleotide	GTGTGTGTGTGTGTGTGTGTGTGT	378	401	24	AC	12
UN015098	Dinucleotide	ATATATATATATAT	239	252	14	AT	7
UN015130	Dinucleotide	ACACACACAC	407	416	10	AC	5
UN015131	Dinucleotide	AGAGAGAGAGA	219	229	11	AG	5.5
UN015134	Dinucleotide	CACACACACA	266	275	10	AC	5
UN015167	Dinucleotide	TATATATATATATATAT	48	64	17	AT	8.5
UN015167	Dinucleotide	TGTGTGTGTGT	38	48	11	AC	5.5
UN015173	Dinucleotide	CTCTCTCTCTC	425	435	11	AG	5.5
UN015175	Dinucleotide	GAGAGAGAGAGAG	68	80	13	AG	6.5
UN015175	Dinucleotide	TGTGTGTGTG	57	66	10	AC	5
UN015184	Dinucleotide	GAGAGAGAGAGAG	75	87	13	AG	6.5
UN015195	Dinucleotide	TGTGTGTGTGT	163	173	11	AC	5.5
UN015204	Dinucleotide	ACACACACAC	465	474	10	AC	5
UN015207	Dinucleotide	ACACACACACACACACAC	82	99	18	AC	9
UN015207	Dinucleotide	TGTGTGTGTG	652	661	10	AC	5
UN015207	Trinucleotide	CAGCAGCAGCAGCAGCAGC	30	48	19	AGC	6.33333
UN015239	Trinucleotide	GATGATGATGATGATGATGATGA	96	118	23	ATC	7.66667
UN015239	Trinucleotide	GATGATGATGATGATGATGATGA	137	159	23	ATC	7.66667
UN015239	Trinucleotide	GATGATGATGATGATGATGA	72	91	20	ATC	6.66667
UN015252	Dinucleotide	AGAGAGAGAG	448	457	10	AG	5
UN015252	Dinucleotide	AGAGAGAGAG	483	492	10	AG	5
UN015287	Dinucleotide	ACACACACACACACA	208	222	15	AC	7.5
UN015302	Dinucleotide	GTGTGTGTGTGTGTGTGTGTGTG	71	93	23	AC	11.5
UN015312	Dinucleotide	TGTGTGTGTG	507	516	10	AC	5
UN015316	Dinucleotide	ATATATATAT	118	127	10	AT	5
UN015371	Dinucleotide	GAGAGAGAGAGAGA	49	62	14	AG	7
UN015371	Trinucleotide	CCTCCTCCTCCTCCTC	153	168	16	AGG	5.33333
UN015373	Dinucleotide	TGTGTGTGTGTGTGTGTGTG	220	239	20	AC	10
UN015373	Dinucleotide	GCGCGCGCGCGCG	239	251	13	CG	6.5
UN015444	Dinucleotide	CTCTCTCTCTC	488	498	11	AG	5.5
UN015465	Dinucleotide	ACACACACACA	27	37	11	AC	5.5
UN015465	Dinucleotide	GAGAGAGAGAG	42	52	11	AG	5.5
UN015468	Dinucleotide	CACACACACACACACACACACACACACAC	637	665	29	AC	14.5
UN015509	Dinucleotide	TATATATATATAT	2	14	13	AT	6.5
UN015510	Dinucleotide	ACACACACACACACAC	72	87	16	AC	8
UN015514	Dinucleotide	ACACACACACA	609	619	11	AC	5.5
UN015523	Trinucleotide	AGGAGGAGGAGGAGGA	31	46	16	AGG	5.33333
UN015548	Dinucleotide	TGTGTGTGTGT	537	547	11	AC	5.5
UN015550	Dinucleotide	CACACACACACA	433	444	12	AC	6
UN015568	Trinucleotide	GAGGAGGAGGAGGAG	148	162	15	AGG	5
UN015582	Dinucleotide	GAGAGAGAGAGAGAG	589	603	15	AG	7.5
UN015583	Dinucleotide	ATATATATATA	489	499	11	AT	5.5
UN015591	Dinucleotide	CTCTCTCTCTCTCTCTC	207	223	17	AG	8.5
UN015601	Dinucleotide	TCTCTCTCTCTC	257	268	12	AG	6
UN015606	Dinucleotide	TATATATATATA	555	566	12	AT	6
UN015617	Dinucleotide	ATATATATAT	404	413	10	AT	5
UN015633	Dinucleotide	TGTGTGTGTGT	150	160	11	AC	5.5
UN015635	Dinucleotide	ACACACACACACACACACACACACACA	56	82	27	AC	13.5
UN015688	Dinucleotide	TCTCTCTCTC	360	369	10	AG	5
UN015711	Dinucleotide	AGAGAGAGAGAGA	514	526	13	AG	6.5
UN015750	Dinucleotide	TATATATATAT	314	324	11	AT	5.5
UN015772	Dinucleotide	TGTGTGTGTGT	112	122	11	AC	5.5
UN015794	Dinucleotide	ACACACACACACACACACACA	20	40	21	AC	10.5
UN015867	Trinucleotide	GGAGGAGGAGGAGGAGGA	2	19	18	AGG	6
UN015869	Dinucleotide	TCTCTCTCTCT	287	297	11	AG	5.5
UN015869	Dinucleotide	CACACACACACA	997	1008	12	AC	6
UN015892	Dinucleotide	GTGTGTGTGTGTGTGTGTGTGT	560	581	22	AC	11
UN015914	Trinucleotide	AAGAAGAAGAAGAAGAAGAAGAAGAA	315	340	26	AAG	8.66667
UN015917	Dinucleotide	TGTGTGTGTGT	301	311	11	AC	5.5
UN015977	Dinucleotide	GTGTGTGTGT	94	103	10	AC	5
UN015990	Trinucleotide	GCAGCAGCAGCAGCAGC	396	412	17	AGC	5.66667
UN016009	Dinucleotide	GAGAGAGAGAGAGAGAG	573	589	17	AG	8.5
UN016009	Dinucleotide	AGAGAGAGAGAGA	604	616	13	AG	6.5
UN016031	Dinucleotide	ACACACACACACACACACAC	168	187	20	AC	10
UN016031	Trinucleotide	CAGCAGCAGCAGCAGCAGCAGC	113	134	22	AGC	7.33333
UN016049	Dinucleotide	AGAGAGAGAGAGAGAGAGAGAGA	101	123	23	AG	11.5
UN016080	Dinucleotide	ACACACACAC	694	703	10	AC	5
UN016149	Dinucleotide	CTCTCTCTCTCTCTCTCTCTCTCTCTCT	147	174	28	AG	14
UN016164	Dinucleotide	TGTGTGTGTG	197	206	10	AC	5
UN016170	Dinucleotide	ACACACACAC	113	122	10	AC	5
UN016177	Dinucleotide	GAGAGAGAGAGAGAGAGAGAGAGAGAGAGAGAGAGAGA	470	507	38	AG	19
UN016221	Dinucleotide	GAGAGAGAGAGAGAGAGA	349	366	18	AG	9
UN016255	Dinucleotide	GAGAGAGAGA	40	49	10	AG	5
UN016275	Trinucleotide	CTCCTCCTCCTCCTC	322	336	15	AGG	5
UN016372	Dinucleotide	TCTCTCTCTCT	824	834	11	AG	5.5
UN016373	Dinucleotide	TATATATATAT	249	259	11	AT	5.5
UN016377	Dinucleotide	CTCTCTCTCT	247	256	10	AG	5
UN016452	Dinucleotide	GAGAGAGAGAGAG	170	182	13	AG	6.5
UN016457	Dinucleotide	CGCGCGCGCG	45	54	10	CG	5
UN016463	Dinucleotide	TATATATATATA	554	565	12	AT	6
UN016463	Dinucleotide	CACACACACA	48	57	10	AC	5
UN016482	Dinucleotide	ACACACACACACACACACAC	29	48	20	AC	10
UN016482	Dinucleotide	ACACACACACACACACA	3	19	17	AC	8.5
UN016482	Dinucleotide	ACACACACACACACACA	57	73	17	AC	8.5
UN016529	Dinucleotide	CACACACACACACACACACACA	294	315	22	AC	11
UN016539	Dinucleotide	AGAGAGAGAGA	141	151	11	AG	5.5
UN016572	Dinucleotide	TCTCTCTCTCTC	987	998	12	AG	6
UN016610	Dinucleotide	GAGAGAGAGAGAGA	338	351	14	AG	7
UN016618	Dinucleotide	GAGAGAGAGAG	26	36	11	AG	5.5
UN016619	Dinucleotide	ATATATATAT	1003	1012	10	AT	5
UN016630	Dinucleotide	AGAGAGAGAG	849	858	10	AG	5
UN016663	Dinucleotide	AGAGAGAGAGAG	149	160	12	AG	6
UN016663	Dinucleotide	CACACACACA	129	138	10	AC	5
UN016663	Dinucleotide	AGAGAGAGAG	277	286	10	AG	5
UN016663	Dinucleotide	AGAGAGAGAG	171	180	10	AG	5
UN016669	Dinucleotide	GAGAGAGAGAGAGAG	177	191	15	AG	7.5
UN016723	Dinucleotide	TGTGTGTGTGTGT	8	20	13	AC	6.5
UN016723	Dinucleotide	TGTGTGTGTGTG	153	164	12	AC	6
UN016723	Dinucleotide	TGTGTGTGTGT	76	86	11	AC	5.5
UN016723	Dinucleotide	TGTGTGTGTG	54	63	10	AC	5
UN016723	Dinucleotide	TGTGTGTGTG	38	47	10	AC	5
UN016723	Dinucleotide	TGTGTGTGTG	243	252	10	AC	5
UN016732	Dinucleotide	ACACACACACACACACACAC	40	59	20	AC	10
UN016732	Dinucleotide	CACACACACACAC	89	101	13	AC	6.5
UN016732	Dinucleotide	CACACACACACAC	132	144	13	AC	6.5
UN016732	Dinucleotide	CACACACACACAC	216	228	13	AC	6.5
UN016732	Dinucleotide	CACACACACACA	250	261	12	AC	6
UN016732	Dinucleotide	CACACACACAC	154	164	11	AC	5.5
UN016732	Dinucleotide	CACACACACAC	230	240	11	AC	5.5
UN016793	Dinucleotide	ATATATATATA	129	139	11	AT	5.5
UN016817	Dinucleotide	GAGAGAGAGAGAGA	122	135	14	AG	7
UN016820	Dinucleotide	GAGAGAGAGAGAG	142	154	13	AG	6.5
UN016863	Dinucleotide	ACACACACACACACACACACACACACA	19	45	27	AC	13.5
UN016891	Dinucleotide	GAGAGAGAGAGAG	322	334	13	AG	6.5
UN016891	Dinucleotide	AGAGAGAGAGAGAG	363	376	14	AG	7
UN016891	Dinucleotide	AGAGAGAGAGA	269	279	11	AG	5.5
UN016891	Dinucleotide	AGAGAGAGAGA	342	352	11	AG	5.5
UN016896	Dinucleotide	CACACACACACA	118	129	12	AC	6
UN016916	Dinucleotide	AGAGAGAGAG	301	310	10	AG	5
UN016921	Dinucleotide	ATATATATATAT	372	383	12	AT	6
UN016941	Dinucleotide	GAGAGAGAGAGA	139	150	12	AG	6
UN016974	Dinucleotide	TGTGTGTGTGT	51	61	11	AC	5.5
UN017010	Dinucleotide	ACACACACACAC	366	377	12	AC	6
UN017079	Dinucleotide	GTGTGTGTGTGTGTGTG	40	56	17	AC	8.5
UN017079	Dinucleotide	TGTGTGTGTGT	25	35	11	AC	5.5
UN017082	Dinucleotide	CACACACACACACACACACACACACACA	20	47	28	AC	14
UN017118	Dinucleotide	GAGAGAGAGA	255	264	10	AG	5
UN017125	Dinucleotide	AGAGAGAGAGA	382	392	11	AG	5.5
UN017130	Dinucleotide	CACACACACACAC	129	141	13	AC	6.5
UN017130	Dinucleotide	CACACACACAC	147	157	11	AC	5.5
UN017143	Dinucleotide	ACACACACAC	101	110	10	AC	5
UN017169	Trinucleotide	GGAGGAGGAGGAGGAGG	45	61	17	AGG	5.66667
UN017194	Dinucleotide	ACACACACACA	27	37	11	AC	5.5
UN017202	Dinucleotide	CTCTCTCTCTC	89	99	11	AG	5.5
UN017215	Dinucleotide	TATATATATAT	1076	1086	11	AT	5.5
UN017215	Dinucleotide	TATATATATA	1064	1073	10	AT	5
UN017228	Dinucleotide	TATATATATAT	254	264	11	AT	5.5
UN017243	Dinucleotide	TCTCTCTCTC	267	276	10	AG	5
UN017245	Dinucleotide	ATATATATATA	377	387	11	AT	5.5
UN017279	Dinucleotide	ACACACACAC	390	399	10	AC	5
UN017340	Dinucleotide	TCTCTCTCTC	15	24	10	AG	5
UN017371	Trinucleotide	TCATCATCATCATCA	98	112	15	ATC	5
UN017376	Dinucleotide	TCTCTCTCTCTCTC	452	465	14	AG	7
UN017439	Dinucleotide	TATATATATA	296	305	10	AT	5
UN017442	Dinucleotide	ATATATATATATAT	27	40	14	AT	7
UN017462	Dinucleotide	ACACACACAC	703	712	10	AC	5
UN017488	Dinucleotide	CACACACACACACACACACACACACACAC	154	182	29	AC	14.5
UN017507	Dinucleotide	GAGAGAGAGA	576	585	10	AG	5
UN017520	Dinucleotide	TCTCTCTCTCTCTC	184	197	14	AG	7
UN017532	Dinucleotide	GAGAGAGAGA	606	615	10	AG	5
UN017548	Dinucleotide	GTGTGTGTGT	137	146	10	AC	5
UN017561	Dinucleotide	AGAGAGAGAGAGAGA	100	114	15	AG	7.5
UN017567	Dinucleotide	GTGTGTGTGTG	58	68	11	AC	5.5
UN017567	Dinucleotide	TGTGTGTGTG	15	24	10	AC	5
UN017567	Dinucleotide	TGTGTGTGTG	150	159	10	AC	5
UN017567	Dinucleotide	GTGTGTGTGT	197	206	10	AC	5
UN017574	Dinucleotide	GTGTGTGTGTG	46	56	11	AC	5.5
UN017574	Tetranucleotide	GTGAGTGAGTGAGTGAGTGAG	54	74	21	ACTC	5.25
UN017615	Dinucleotide	GAGAGAGAGAGAGAGAGAGAGAGAG	88	112	25	AG	12.5
UN017619	Dinucleotide	ACACACACACA	331	341	11	AC	5.5
UN017625	Dinucleotide	CTCTCTCTCTCTCTCTCTCT	361	380	20	AG	10
UN017642	Dinucleotide	CACACACACACAC	108	120	13	AC	6.5
UN017642	Dinucleotide	ACACACACACAC	56	67	12	AC	6
UN017714	Dinucleotide	AGAGAGAGAG	65	74	10	AG	5
UN017724	Dinucleotide	ATATATATATAT	136	147	12	AT	6
UN017728	Dinucleotide	TCTCTCTCTCT	216	226	11	AG	5.5
UN017732	Dinucleotide	TCTCTCTCTCT	1448	1458	11	AG	5.5
UN017748	Dinucleotide	AGAGAGAGAGAGAGAGAGAGAGA	366	388	23	AG	11.5
UN017777	Dinucleotide	TGTGTGTGTG	97	106	10	AC	5
UN017777	Dinucleotide	CACACACACA	172	181	10	AC	5
UN017781	Dinucleotide	TATATATATA	324	333	10	AT	5
UN017795	Dinucleotide	TGTGTGTGTGTGT	114	126	13	AC	6.5
UN017795	Dinucleotide	TGTGTGTGTG	19	28	10	AC	5
UN017795	Dinucleotide	AGAGAGAGAG	142	151	10	AG	5
UN017857	Dinucleotide	GAGAGAGAGAG	179	189	11	AG	5.5
UN017858	Dinucleotide	ACACACACAC	720	729	10	AC	5
UN017869	Dinucleotide	CTCTCTCTCT	425	434	10	AG	5
UN017898	Trinucleotide	AGGAGGAGGAGGAGGAGGAGGA	42	63	22	AGG	7.33333
UN017911	Dinucleotide	TGTGTGTGTGTGT	775	787	13	AC	6.5
UN017912	Dinucleotide	ACACACACACA	652	662	11	AC	5.5
UN017920	Trinucleotide	GAGGAGGAGGAGGAG	706	720	15	AGG	5
UN017921	Dinucleotide	TGTGTGTGTGTGTGTGTGTGTGTG	151	174	24	AC	12
UN017923	Dinucleotide	TATATATATATAT	118	130	13	AT	6.5
UN017923	Dinucleotide	ATATATATAT	143	152	10	AT	5
UN017947	Dinucleotide	TGTGTGTGTGTGTGTG	585	600	16	AC	8
UN017947	Dinucleotide	TGTGTGTGTGT	613	623	11	AC	5.5
UN017947	Dinucleotide	GTGTGTGTGT	602	611	10	AC	5
UN017948	Dinucleotide	GTGTGTGTGT	199	208	10	AC	5
UN017958	Dinucleotide	ACACACACAC	411	420	10	AC	5
UN017960	Dinucleotide	AGAGAGAGAG	799	808	10	AG	5
UN017963	Dinucleotide	ACACACACAC	1250	1259	10	AC	5
UN017970	Dinucleotide	TCTCTCTCTCT	363	373	11	AG	5.5
UN017970	Dinucleotide	TCTCTCTCTC	272	281	10	AG	5
UN018015	Dinucleotide	ACACACACAC	1161	1170	10	AC	5
UN018032	Dinucleotide	GAGAGAGAGA	797	806	10	AG	5
UN018041	Dinucleotide	GTGTGTGTGTGT	204	215	12	AC	6
UN018041	Dinucleotide	TGTGTGTGTG	189	198	10	AC	5
UN018052	Dinucleotide	AGAGAGAGAGA	467	477	11	AG	5.5
UN018068	Dinucleotide	CTCTCTCTCT	926	935	10	AG	5
UN018096	Dinucleotide	GTGTGTGTGT	1	10	10	AC	5
UN018096	Dinucleotide	ATATATATATA	427	437	11	AT	5.5
UN018103	Dinucleotide	ACACACACAC	417	426	10	AC	5
UN018105	Dinucleotide	ACACACACAC	555	564	10	AC	5
UN018134	Dinucleotide	AGAGAGAGAGAGAGAG	809	824	16	AG	8
UN018134	Trinucleotide	AGCAGCAGCAGCAGCA	445	460	16	AGC	5.33333
UN018154	Tetranucleotide	ACAGACAGACAGACAGACAGACA	75	97	23	ACAG	5.75
UN018164	Dinucleotide	ACACACACACACAC	331	344	14	AC	7
UN018170	Trinucleotide	AGGAGGAGGAGGAGGA	225	240	16	AGG	5.33333
UN018188	Trinucleotide	GGTGGTGGTGGTGGTGGTGGTGG	486	508	23	ACC	7.66667
UN018212	Trinucleotide	TTGTTGTTGTTGTTGT	187	202	16	AAC	5.33333
UN018241	Tetranucleotide	TTTATTTATTTATTTATTTATTT	68	90	23	AAAT	5.75
UN018246	Dinucleotide	GTGTGTGTGTGT	1	12	12	AC	6
UN018249	Dinucleotide	GAGAGAGAGA	785	794	10	AG	5
UN018249	Dinucleotide	GTGTGTGTGTG	648	658	11	AC	5.5
UN018251	Trinucleotide	GCAGCAGCAGCAGCAGCAGCAGCAGCAGCAGCA	84	116	33	AGC	11
UN018251	Trinucleotide	CAACAACAACAACAACAACAACA	115	137	23	AAC	7.66667
UN018278	Trinucleotide	GCTGCTGCTGCTGCTG	1059	1074	16	AGC	5.33333
UN018295	Dinucleotide	ATATATATATA	902	912	11	AT	5.5
UN018298	Dinucleotide	TCTCTCTCTC	134	143	10	AG	5
UN018308	Dinucleotide	TCTCTCTCTCTCTCTCT	1455	1471	17	AG	8.5
UN018309	Dinucleotide	ATATATATATA	349	359	11	AT	5.5
UN018380	Dinucleotide	GTGTGTGTGTG	234	244	11	AC	5.5
UN018382	Dinucleotide	GAGAGAGAGAGA	288	299	12	AG	6
UN018386	Dinucleotide	TCTCTCTCTC	303	312	10	AG	5
UN018387	Dinucleotide	TGTGTGTGTGTGTGT	1732	1746	15	AC	7.5
UN018387	Dinucleotide	TCTCTCTCTCTCTCT	1746	1760	15	AG	7.5
UN018399	Dinucleotide	TCTCTCTCTCT	1138	1148	11	AG	5.5
UN018406	Dinucleotide	AGAGAGAGAG	123	132	10	AG	5
UN018442	Tetranucleotide	ACAGACAGACAGACAGACAGAC	70	91	22	ACAG	5.5
UN018443	Dinucleotide	TCTCTCTCTCTCTCTC	389	404	16	AG	8
UN018444	Dinucleotide	ATATATATATA	508	518	11	AT	5.5
UN018446	Dinucleotide	ATATATATATATA	769	781	13	AT	6.5
UN018459	Dinucleotide	ACACACACACA	930	940	11	AC	5.5
UN018462	Dinucleotide	ACACACACACACACA	500	514	15	AC	7.5
UN018467	Dinucleotide	CTCTCTCTCTCTCTCTCTC	757	775	19	AG	9.5
UN018476	Dinucleotide	GTGTGTGTGTGTGTGTGTGTGTG	25	47	23	AC	11.5
UN018486	Dinucleotide	ACACACACAC	520	529	10	AC	5
UN018504	Dinucleotide	GAGAGAGAGAGAGAGA	190	205	16	AG	8
UN018550	Dinucleotide	TATATATATA	1558	1567	10	AT	5
UN018550	Dinucleotide	TCTCTCTCTCTCTCTCT	1153	1169	17	AG	8.5
UN018551	Dinucleotide	AGAGAGAGAGA	49	59	11	AG	5.5
UN018560	Dinucleotide	TCTCTCTCTCTCTCTCTC	338	355	18	AG	9
UN018563	Dinucleotide	GAGAGAGAGAGAGA	196	209	14	AG	7
UN018565	Dinucleotide	TATATATATATAT	419	431	13	AT	6.5
UN018596	Trinucleotide	GGTGGTGGTGGTGGTGG	469	485	17	ACC	5.66667
UN018599	Dinucleotide	ATATATATATA	438	448	11	AT	5.5
UN018612	Dinucleotide	CTCTCTCTCTCTCTCTCTCTC	323	343	21	AG	10.5
UN018629	Dinucleotide	GAGAGAGAGAGAGAGAGA	649	666	18	AG	9
UN018654	Dinucleotide	AGAGAGAGAGAGAGAGAGA	14	32	19	AG	9.5
UN018686	Dinucleotide	TGTGTGTGTGT	7	17	11	AC	5.5
UN018697	Trinucleotide	AGCAGCAGCAGCAGCAGCAG	638	657	20	AGC	6.66667
UN018703	Dinucleotide	TGTGTGTGTGT	417	427	11	AC	5.5
UN018703	Dinucleotide	TGTGTGTGTGT	150	160	11	AC	5.5
UN018717	Dinucleotide	TATATATATATATAT	774	788	15	AT	7.5
UN018717	Dinucleotide	TATATATATAT	762	772	11	AT	5.5
UN018720	Dinucleotide	TCTCTCTCTCT	340	350	11	AG	5.5
UN018725	Dinucleotide	TATATATATATAT	208	220	13	AT	6.5
UN018734	Dinucleotide	CACACACACA	557	566	10	AC	5
UN018738	Dinucleotide	GAGAGAGAGAGAGAGAG	434	450	17	AG	8.5
UN018766	Dinucleotide	ACACACACACACAC	449	462	14	AC	7
UN018768	Dinucleotide	ACACACACACACACA	68	82	15	AC	7.5
UN018774	Dinucleotide	AGAGAGAGAG	723	732	10	AG	5
UN018776	Dinucleotide	TATATATATA	104	113	10	AT	5
UN018776	Dinucleotide	TGTGTGTGTGT	962	972	11	AC	5.5
UN018778	Dinucleotide	AGAGAGAGAGA	740	750	11	AG	5.5
UN018781	Dinucleotide	TGTGTGTGTGTGT	293	305	13	AC	6.5
UN018781	Dinucleotide	TGTGTGTGTGT	253	263	11	AC	5.5
UN018781	Dinucleotide	TGTGTGTGTG	279	288	10	AC	5
UN018785	Dinucleotide	ATATATATATATATATAT	1	18	18	AT	9
UN018787	Dinucleotide	TCTCTCTCTC	766	775	10	AG	5
UN018790	Dinucleotide	GAGAGAGAGAGA	113	124	12	AG	6
UN018795	Dinucleotide	CTCTCTCTCT	681	690	10	AG	5
UN018796	Dinucleotide	TGTGTGTGTGTGTGTGT	94	110	17	AC	8.5
UN018796	Dinucleotide	TCTCTCTCTCTCTCT	110	124	15	AG	7.5
UN018797	Dinucleotide	TATATATATATATATATATATATAT	216	240	25	AT	12.5
UN018807	Dinucleotide	CACACACACA	79	88	10	AC	5
UN018811	Dinucleotide	TCTCTCTCTCTCTCTCTCT	157	175	19	AG	9.5
UN018811	Dinucleotide	TCTCTCTCTCTCTCT	195	209	15	AG	7.5
UN018811	Dinucleotide	TCTCTCTCTC	135	144	10	AG	5
UN018811	Dinucleotide	TCTCTCTCTC	177	186	10	AG	5
UN018816	Dinucleotide	CACACACACA	687	696	10	AC	5
UN018819	Dinucleotide	TCTCTCTCTCTCTCTCT	347	363	17	AG	8.5
UN018827	Trinucleotide	CCACCACCACCACCA	602	616	15	ACC	5
UN018829	Dinucleotide	CACACACACA	21	30	10	AC	5
UN018837	Dinucleotide	ATATATATATATA	290	302	13	AT	6.5
UN018855	Dinucleotide	TGTGTGTGTGTGTGTGTGTGT	194	214	21	AC	10.5
UN018855	Dinucleotide	TGTGTGTGTGTGTGTGT	164	180	17	AC	8.5
UN018855	Dinucleotide	TGTGTGTGTGTG	111	122	12	AC	6
UN018855	Dinucleotide	GTGTGTGTGT	123	132	10	AC	5
UN018859	Dinucleotide	CTCTCTCTCTCTCTCTC	406	422	17	AG	8.5
UN018859	Dinucleotide	ACACACACACA	499	509	11	AC	5.5
UN018879	Dinucleotide	ACACACACACACACACACACACACA	672	696	25	AC	12.5
UN018879	Dinucleotide	ACACACACACACACACACACA	636	656	21	AC	10.5
UN018894	Dinucleotide	TCTCTCTCTCTC	1824	1835	12	AG	6
UN018897	Dinucleotide	ATATATATAT	522	531	10	AT	5
UN018899	Dinucleotide	AGAGAGAGAGAGA	39	51	13	AG	6.5
UN018907	Dinucleotide	TGTGTGTGTGTGTGTGTGTGT	742	762	21	AC	10.5
UN018907	Dinucleotide	TATATATATATAT	762	774	13	AT	6.5
UN018911	Dinucleotide	GTGTGTGTGT	1	10	10	AC	5
UN018914	Dinucleotide	ACACACACACA	457	467	11	AC	5.5
UN018926	Dinucleotide	GAGAGAGAGAGA	17	28	12	AG	6
UN018942	Dinucleotide	AGAGAGAGAG	123	132	10	AG	5
UN018942	Dinucleotide	TATATATATATATA	806	819	14	AT	7
UN018946	Dinucleotide	GTGTGTGTGT	1	10	10	AC	5
UN018951	Dinucleotide	GAGAGAGAGAGAGAGAGAGAGAGAGAGA	35	62	28	AG	14
UN019003	Dinucleotide	GAGAGAGAGAGA	1440	1451	12	AG	6
UN019017	Trinucleotide	GGAGGAGGAGGAGGAGGAGGAGGAGGAG	1054	1081	28	AGG	9.33333
UN019017	Dinucleotide	TGTGTGTGTGTG	161	172	12	AC	6
UN019035	Dinucleotide	ACACACACACA	1747	1757	11	AC	5.5
UN019042	Dinucleotide	AGAGAGAGAG	480	489	10	AG	5
UN019044	Dinucleotide	TATATATATATATATA	129	144	16	AT	8
UN019044	Dinucleotide	ATATATATATATATATA	99	115	17	AT	8.5
UN019061	Dinucleotide	ACACACACACACACACACA	384	402	19	AC	9.5
UN019061	Dinucleotide	ATATATATATA	374	384	11	AT	5.5
UN019063	Trinucleotide	TCATCATCATCATCATC	1660	1676	17	ATC	5.66667
UN019065	Dinucleotide	GTGTGTGTGTGTGTG	17	31	15	AC	7.5
UN019080	Dinucleotide	ACACACACAC	2054	2063	10	AC	5
UN019083	Dinucleotide	ACACACACACAC	93	104	12	AC	6
UN019119	Trinucleotide	TGTTGTTGTTGTTGTTG	323	339	17	AAC	5.66667
UN019124	Dinucleotide	AGAGAGAGAG	267	276	10	AG	5
UN019126	Trinucleotide	GTAGTAGTAGTAGTAGTA	102	119	18	ACT	6
UN019152	Dinucleotide	TCTCTCTCTCTCT	247	259	13	AG	6.5
UN019181	Dinucleotide	CTCTCTCTCTCTC	600	612	13	AG	6.5
UN019183	Dinucleotide	TCTCTCTCTCTCTCTCTC	532	549	18	AG	9
UN019186	Dinucleotide	CTCTCTCTCTCTCTCTCTCT	603	622	20	AG	10
UN019186	Dinucleotide	CTCTCTCTCTC	583	593	11	AG	5.5
UN019186	Dinucleotide	CTCTCTCTCT	533	542	10	AG	5
UN019186	Dinucleotide	TCTCTCTCTC	627	636	10	AG	5
UN019188	Dinucleotide	CTCTCTCTCTCTCTCT	1421	1436	16	AG	8
UN019209	Trinucleotide	GGTGGTGGTGGTGGTGG	363	379	17	ACC	5.66667
UN019210	Dinucleotide	CTCTCTCTCTCTCTCTCT	491	508	18	AG	9
UN019215	Trinucleotide	GAGGAGGAGGAGGAGGAGGAG	37	57	21	AGG	7
UN019232	Dinucleotide	TATATATATATATATAT	280	296	17	AT	8.5
UN019236	Dinucleotide	ACACACACAC	1572	1581	10	AC	5
UN019246	Dinucleotide	CTCTCTCTCTCTCTCTCTCT	2457	2476	20	AG	10
UN019246	Dinucleotide	CTCTCTCTCTC	2437	2447	11	AG	5.5
UN019246	Dinucleotide	TCTCTCTCTC	2478	2487	10	AG	5
UN019252	Dinucleotide	TATATATATATATA	2135	2148	14	AT	7
UN019256	Dinucleotide	ACACACACACAC	1421	1432	12	AC	6
UN019262	Dinucleotide	GTGTGTGTGT	1096	1105	10	AC	5
UN019264	Dinucleotide	TCTCTCTCTCTC	1985	1996	12	AG	6
UN019270	Dinucleotide	ACACACACAC	478	487	10	AC	5
UN019276	Dinucleotide	ACACACACACACA	841	853	13	AC	6.5
UN019280	Dinucleotide	ATATATATATATAT	302	315	14	AT	7
UN019293	Dinucleotide	TCTCTCTCTCTCTCT	1783	1797	15	AG	7.5
UN019303	Dinucleotide	CACACACACA	206	215	10	AC	5
UN019303	Trinucleotide	TCATCATCATCATCA	2879	2893	15	ATC	5
UN019306	Trinucleotide	CCACCACCACCACCACCACCA	249	269	21	ACC	7
UN019322	Dinucleotide	GTGTGTGTGTGT	1621	1632	12	AC	6
UN019335	Dinucleotide	AGAGAGAGAGAGAGA	43	57	15	AG	7.5
UN019354	Dinucleotide	AGAGAGAGAGAGA	1	13	13	AG	6.5
UN019355	Dinucleotide	GAGAGAGAGA	215	224	10	AG	5
UN019361	Dinucleotide	TGTGTGTGTGT	12	22	11	AC	5.5
UN019363	Dinucleotide	ATATATATAT	389	398	10	AT	5
UN019374	Dinucleotide	ATATATATATATA	136	148	13	AT	6.5
UN019374	Dinucleotide	TATATATATAT	175	185	11	AT	5.5
UN019374	Dinucleotide	ATATATATAT	149	158	10	AT	5
UN019401	Dinucleotide	GTGTGTGTGTGT	1	12	12	AC	6
UN019444	Dinucleotide	ATATATATAT	209	218	10	AT	5
UN019452	Trinucleotide	TCATCATCATCATCATCATCATCA	1361	1384	24	ATC	8
UN019453	Dinucleotide	AGAGAGAGAGAGAGAGAGAGAGAGA	768	792	25	AG	12.5
UN019454	Dinucleotide	ATATATATATATAT	358	371	14	AT	7
UN019459	Dinucleotide	ACACACACAC	1460	1469	10	AC	5
UN019463	Dinucleotide	ATATATATAT	1118	1127	10	AT	5
UN019485	Trinucleotide	ATCATCATCATCATCA	65	80	16	ATC	5.33333
UN019501	Dinucleotide	ATATATATATATATATA	1076	1092	17	AT	8.5
UN019503	Dinucleotide	TGTGTGTGTG	1567	1576	10	AC	5
UN019504	Dinucleotide	GTGTGTGTGTGTGTGTGTGTG	11	31	21	AC	10.5
UN019506	Dinucleotide	ACACACACAC	2975	2984	10	AC	5
UN019532	Trinucleotide	GATGATGATGATGATGATGATGA	699	721	23	ATC	7.66667
UN019532	Trinucleotide	GAGGAGGAGGAGGAGGAGGA	414	433	20	AGG	6.66667
UN019537	Dinucleotide	TCTCTCTCTCTC	164	175	12	AG	6
UN019537	Dinucleotide	TGTGTGTGTGTG	1659	1670	12	AC	6
UN019537	Dinucleotide	GAGAGAGAGA	955	964	10	AG	5
UN019545	Dinucleotide	ACACACACACACACAC	141	156	16	AC	8
UN019548	Dinucleotide	GAGAGAGAGAGAGAGAGA	491	508	18	AG	9
UN019549	Dinucleotide	TGTGTGTGTGT	31	41	11	AC	5.5
UN019554	Trinucleotide	GATGATGATGATGATGA	456	472	17	ATC	5.66667
UN019555	Dinucleotide	TGTGTGTGTGT	5	15	11	AC	5.5
UN019565	Dinucleotide	ACACACACAC	759	768	10	AC	5
UN019595	Dinucleotide	CACACACACACACACA	212	227	16	AC	8
UN019609	Dinucleotide	CTCTCTCTCTC	309	319	11	AG	5.5
UN019613	Dinucleotide	TCTCTCTCTCTCTCTCTCTCTCTCTCT	626	652	27	AG	13.5
UN019621	Dinucleotide	ACACACACAC	1662	1671	10	AC	5
UN019626	Dinucleotide	ACACACACACA	180	190	11	AC	5.5
UN019633	Dinucleotide	CACACACACA	584	593	10	AC	5
UN019640	Dinucleotide	ACACACACACA	131	141	11	AC	5.5
UN019643	Trinucleotide	GATGATGATGATGATGATGATGA	596	618	23	ATC	7.66667
UN019643	Trinucleotide	GAGGAGGAGGAGGAGGAGGA	311	330	20	AGG	6.66667
UN019643	Trinucleotide	GGTGGTGGTGGTGGT	1880	1894	15	ACC	5
UN019648	Dinucleotide	GTGTGTGTGT	1	10	10	AC	5
UN019682	Dinucleotide	GTGTGTGTGTGTGT	3505	3518	14	AC	7
UN019686	Dinucleotide	ACACACACAC	1119	1128	10	AC	5
UN019697	Dinucleotide	TCTCTCTCTCTCTCTCTCT	4033	4051	19	AG	9.5
UN019725	Dinucleotide	ACACACACACACAC	1103	1116	14	AC	7
UN019728	Dinucleotide	CTCTCTCTCTCTCTC	901	915	15	AG	7.5
UN019747	Dinucleotide	TATATATATAT	499	509	11	AT	5.5
UN019750	Dinucleotide	GTGTGTGTGT	1	10	10	AC	5
UN019752	Dinucleotide	GAGAGAGAGA	69	78	10	AG	5
UN019771	Dinucleotide	GCGCGCGCGCGCG	1177	1189	13	CG	6.5
UN019780	Dinucleotide	TCTCTCTCTCTCTCTCTCTCTCTCT	262	286	25	AG	12.5
UN019780	Dinucleotide	TATATATATATAT	69	81	13	AT	6.5
UN019781	Dinucleotide	CTCTCTCTCT	332	341	10	AG	5
UN019784	Dinucleotide	TCTCTCTCTCT	739	749	11	AG	5.5
UN019785	Dinucleotide	TATATATATATAT	78	90	13	AT	6.5
UN019790	Dinucleotide	GTGTGTGTGTGTGTGTGTGT	324	343	20	AC	10
UN019791	Dinucleotide	GTGTGTGTGTGTGTGTGTGTGTGTGTGTGTGTGTGTGTG	5	43	39	AC	19.5
UN019798	Dinucleotide	AGAGAGAGAGA	63	73	11	AG	5.5
UN019803	Dinucleotide	ACACACACACACA	1196	1208	13	AC	6.5
UN019803	Tetranucleotide	AAACAAACAAACAAACAAACAAACA	1174	1198	25	AAAC	6.25
UN019805	Dinucleotide	AGAGAGAGAGAG	1242	1253	12	AG	6
UN019820	Dinucleotide	TGTGTGTGTGTGT	2399	2411	13	AC	6.5
UN019828	Dinucleotide	TGTGTGTGTGT	7	17	11	AC	5.5
UN019867	Dinucleotide	TATATATATAT	68	78	11	AT	5.5
UN019868	Dinucleotide	ATATATATAT	11	20	10	AT	5
UN019871	Dinucleotide	CTCTCTCTCTCTC	2472	2484	13	AG	6.5
UN019875	Dinucleotide	ACACACACACACACACACACACA	2970	2992	23	AC	11.5
UN019883	Dinucleotide	ATATATATATATATAT	578	593	16	AT	8
UN019891	Dinucleotide	GAGAGAGAGAG	97	107	11	AG	5.5
UN019891	Tetranucleotide	GGACGGACGGACGGACGGACGGA	64	86	23	ACGG	5.75
UN019899	Dinucleotide	TCTCTCTCTC	2315	2324	10	AG	5
UN019901	Dinucleotide	TCTCTCTCTCTCTCTCTCTC	265	284	20	AG	10
UN019907	Dinucleotide	TCTCTCTCTCTCT	286	298	13	AG	6.5
UN019907	Dinucleotide	TATATATATAT	236	246	11	AT	5.5
UN019930	Dinucleotide	ATATATATATA	1494	1504	11	AT	5.5
UN019930	Dinucleotide	CTCTCTCTCTCTCTCTCT	1187	1204	18	AG	9
UN019930	Dinucleotide	TATATATATATATA	1507	1520	14	AT	7
UN019937	Trinucleotide	GGCGGCGGCGGCGGCGG	1629	1645	17	CCG	5.66667
UN019945	Dinucleotide	CACACACACA	777	786	10	AC	5
UN019947	Dinucleotide	CTCTCTCTCTCT	47	58	12	AG	6
UN019956	Dinucleotide	AGAGAGAGAGA	1583	1593	11	AG	5.5
UN019968	Dinucleotide	ACACACACAC	1716	1725	10	AC	5
UN019970	Dinucleotide	ATATATATAT	216	225	10	AT	5
UN019979	Dinucleotide	ACACACACAC	416	425	10	AC	5
UN019979	Dinucleotide	GTGTGTGTGT	534	543	10	AC	5
UN019983	Dinucleotide	GAGAGAGAGAGA	669	680	12	AG	6
UN019983	Dinucleotide	GAGAGAGAGAG	639	649	11	AG	5.5
UN019983	Dinucleotide	AGAGAGAGAG	606	615	10	AG	5
UN019990	Dinucleotide	TCTCTCTCTC	432	441	10	AG	5
UN020001	Dinucleotide	GAGAGAGAGAG	882	892	11	AG	5.5
UN020001	Dinucleotide	CACACACACA	1016	1025	10	AC	5
UN020009	Dinucleotide	TATATATATATATATAT	1187	1203	17	AT	8.5
UN020009	Dinucleotide	AGAGAGAGAGAGAGAGAGAGA	46	66	21	AG	10.5
UN020014	Dinucleotide	AGAGAGAGAGAGAGAGAGAGAG	36	57	22	AG	11
UN020018	Dinucleotide	TATATATATA	431	440	10	AT	5
UN020028	Tetranucleotide	TGTTTGTTTGTTTGTTTGTTTGTTTGTT	20	47	28	AAAC	7
UN020032	Dinucleotide	TATATATATATA	29	40	12	AT	6
UN020035	Dinucleotide	GAGAGAGAGAGAGAGAGA	77	94	18	AG	9
UN020040	Trinucleotide	TATTATTATTATTATTATT	269	287	19	AAT	6.33333
UN020047	Dinucleotide	CACACACACA	295	304	10	AC	5
UN020050	Dinucleotide	GTGTGTGTGTGT	545	556	12	AC	6
UN020050	Dinucleotide	TATATATATAT	556	566	11	AT	5.5
UN020056	Dinucleotide	ATATATATATATAT	713	726	14	AT	7
UN020063	Dinucleotide	ACACACACACACACA	2360	2374	15	AC	7.5
UN020065	Dinucleotide	TCTCTCTCTCTCTCT	2195	2209	15	AG	7.5
UN020065	Dinucleotide	TCTCTCTCTCTCT	2162	2174	13	AG	6.5
UN020065	Dinucleotide	TCTCTCTCTC	1341	1350	10	AG	5
UN020065	Dinucleotide	TCTCTCTCTCTCTC	1939	1952	14	AG	7
UN020077	Dinucleotide	TGTGTGTGTGT	2057	2067	11	AC	5.5
UN020077	Dinucleotide	TCTCTCTCTC	2067	2076	10	AG	5
UN020082	Dinucleotide	TGTGTGTGTGTGTGTGTGTGTGTGTGTGT	2965	2993	29	AC	14.5
UN020082	Dinucleotide	TATATATATATAT	1677	1689	13	AT	6.5
UN020086	Dinucleotide	ATATATATATATA	761	773	13	AT	6.5
UN020089	Dinucleotide	CTCTCTCTCTCTCTCTCTCTCT	27	48	22	AG	11
UN020107	Dinucleotide	ACACACACACA	628	638	11	AC	5.5
UN020114	Dinucleotide	TCTCTCTCTCTCTCTCTCTCTC	1014	1035	22	AG	11
UN020114	Dinucleotide	AGAGAGAGAGA	833	843	11	AG	5.5
UN020115	Dinucleotide	GTGTGTGTGTGTGTGTGT	13	30	18	AC	9
UN020125	Dinucleotide	ATATATATAT	140	149	10	AT	5
UN020133	Dinucleotide	ACACACACACACACACACAC	1291	1310	20	AC	10
UN020134	Dinucleotide	ACACACACAC	752	761	10	AC	5
UN020141	Dinucleotide	ACACACACACA	690	700	11	AC	5.5
UN020141	Dinucleotide	CTCTCTCTCTC	1800	1810	11	AG	5.5
UN020142	Dinucleotide	TATATATATATATATATATA	1396	1415	20	AT	10
UN020146	Dinucleotide	ATATATATATA	776	786	11	AT	5.5
UN020152	Dinucleotide	TCTCTCTCTC	43	52	10	AG	5
UN020159	Dinucleotide	TCTCTCTCTCTCTCTCTCT	4302	4320	19	AG	9.5
UN020178	Dinucleotide	TCTCTCTCTCTCTCTCT	931	947	17	AG	8.5
UN020184	Dinucleotide	AGAGAGAGAGAGAGA	1059	1073	15	AG	7.5
UN020184	Dinucleotide	ATATATATAT	1583	1592	10	AT	5
UN020185	Dinucleotide	CTCTCTCTCTCTCTCTCT	3335	3352	18	AG	9
UN020185	Dinucleotide	ATATATATATATATAT	3262	3277	16	AT	8
UN020193	Dinucleotide	GAGAGAGAGAGAG	14	26	13	AG	6.5
UN020203	Tetranucleotide	CAAACAAACAAACAAACAAA	504	523	20	AAAC	5
UN020223	Trinucleotide	CCTCCTCCTCCTCCTCCTCCTC	577	598	22	AGG	7.33333
UN020241	Trinucleotide	TCATCATCATCATCATC	1478	1494	17	ATC	5.66667
UN020250	Dinucleotide	TGTGTGTGTGTGTGTGTGTG	1654	1673	20	AC	10
UN020259	Dinucleotide	TCTCTCTCTCTCTCTCTCTCTCTCTCTC	12	39	28	AG	14
UN020269	Dinucleotide	ACACACACAC	3151	3160	10	AC	5
UN020277	Dinucleotide	ACACACACACACACACACACAC	106	127	22	AC	11
UN020277	Dinucleotide	ATATATATATATA	94	106	13	AT	6.5
UN020287	Dinucleotide	TATATATATA	514	523	10	AT	5
UN020287	Dinucleotide	ATATATATAT	524	533	10	AT	5
UN020288	Dinucleotide	TATATATATATA	164	175	12	AT	6
UN020296	Dinucleotide	TCTCTCTCTCTCT	320	332	13	AG	6.5
UN020308	Dinucleotide	GTGTGTGTGT	1	10	10	AC	5
UN020309	Dinucleotide	ATATATATATATATAT	509	524	16	AT	8
UN020309	Dinucleotide	GTGTGTGTGT	116	125	10	AC	5
UN020314	Tetranucleotide	TCGCTCGCTCGCTCGCTCGC	2362	2381	20	AGCG	5
UN020330	Dinucleotide	TCTCTCTCTC	2428	2437	10	AG	5
UN020330	Dinucleotide	TATATATATATATATATAT	203	221	19	AT	9.5
UN020330	Dinucleotide	TATATATATATA	180	191	12	AT	6
UN020335	Dinucleotide	GAGAGAGAGAGA	131	142	12	AG	6
UN020350	Dinucleotide	TATATATATAT	1032	1042	11	AT	5.5
UN020365	Dinucleotide	GAGAGAGAGA	253	262	10	AG	5
UN020368	Dinucleotide	TCTCTCTCTCT	1576	1586	11	AG	5.5
UN020368	Dinucleotide	TCTCTCTCTC	784	793	10	AG	5
UN020394	Dinucleotide	TATATATATA	808	817	10	AT	5
UN020395	Dinucleotide	GAGAGAGAGA	996	1005	10	AG	5
UN020399	Dinucleotide	ATATATATATATAT	585	598	14	AT	7
UN020403	Dinucleotide	CTCTCTCTCTCTCT	236	249	14	AG	7
UN020407	Dinucleotide	TATATATATATATA	1246	1259	14	AT	7
UN020407	Dinucleotide	ATATATATATA	1558	1568	11	AT	5.5
UN020410	Dinucleotide	ACACACACAC	425	434	10	AC	5
UN020414	Dinucleotide	GAGAGAGAGA	73	82	10	AG	5
UN020430	Dinucleotide	GTGTGTGTGTG	368	378	11	AC	5.5
UN020431	Dinucleotide	ACACACACAC	1139	1148	10	AC	5
UN020434	Dinucleotide	GTGTGTGTGT	1	10	10	AC	5
UN020446	Dinucleotide	TCTCTCTCTCTCTCTCTC	1309	1326	18	AG	9
UN020448	Dinucleotide	CACACACACACA	485	496	12	AC	6
UN020450	Dinucleotide	ATATATATATATATATA	390	406	17	AT	8.5
UN020450	Dinucleotide	ACACACACACA	406	416	11	AC	5.5
UN020476	Dinucleotide	ACACACACAC	3154	3163	10	AC	5
UN020500	Dinucleotide	ACACACACAC	3402	3411	10	AC	5
UN020531	Trinucleotide	CCACCACCACCACCAC	609	624	16	ACC	5.33333
UN020532	Dinucleotide	ACACACACAC	899	908	10	AC	5
UN020534	Dinucleotide	AGAGAGAGAGA	237	247	11	AG	5.5
UN020537	Dinucleotide	ACACACACAC	932	941	10	AC	5
UN020541	Trinucleotide	GGTGGTGGTGGTGGTGGTGGTG	3406	3427	22	ACC	7.33333
UN020542	Trinucleotide	GCCGCCGCCGCCGCC	540	554	15	CCG	5
UN020544	Dinucleotide	CTCTCTCTCTCTCTCTCTCTCTCTCTCT	83	110	28	AG	14
UN020544	Dinucleotide	GTGTGTGTGTGTGTGT	47	62	16	AC	8
UN020552	Dinucleotide	AGAGAGAGAGA	1577	1587	11	AG	5.5
UN020571	Dinucleotide	ACACACACAC	697	706	10	AC	5
UN020604	Dinucleotide	TCTCTCTCTC	58	67	10	AG	5
UN020613	Dinucleotide	CACACACACACACACACACACACACACA	510	537	28	AC	14
UN020613	Dinucleotide	GCGCGCGCGCGC	499	510	12	CG	6
UN020614	Trinucleotide	CTGCTGCTGCTGCTGCTG	72	89	18	AGC	6
UN020618	Dinucleotide	GTGTGTGTGT	302	311	10	AC	5
UN020623	Dinucleotide	TGTGTGTGTGTGTGTGT	465	481	17	AC	8.5
UN020631	Dinucleotide	CTCTCTCTCTCTCT	841	854	14	AG	7
UN020632	Dinucleotide	GAGAGAGAGAGAGAGA	2021	2036	16	AG	8
UN020632	Dinucleotide	CACACACACA	1835	1844	10	AC	5
UN020633	Dinucleotide	CTCTCTCTCTCTCTCTCTCTCT	721	742	22	AG	11
UN020633	Dinucleotide	TCTCTCTCTCTCTCTCTC	744	761	18	AG	9
UN020633	Dinucleotide	TGTGTGTGTGTGTGTG	2812	2827	16	AC	8
UN020633	Dinucleotide	CTCTCTCTCT	2666	2675	10	AG	5
UN020633	Dinucleotide	CTCTCTCTCTCTCT	2788	2801	14	AG	7
UN020633	Dinucleotide	CTCTCTCTCT	2771	2780	10	AG	5
UN020649	Dinucleotide	TGTGTGTGTGT	665	675	11	AC	5.5
UN020657	Trinucleotide	CCACCACCACCACCACCACCAC	2238	2259	22	ACC	7.33333
UN020669	Dinucleotide	ATATATATATATATAT	900	915	16	AT	8
UN020669	Dinucleotide	ATATATATATATA	880	892	13	AT	6.5
UN020676	Dinucleotide	ACACACACACACA	585	597	13	AC	6.5
UN020682	Dinucleotide	GTGTGTGTGTGTGTGT	504	519	16	AC	8
UN020721	Dinucleotide	GTGTGTGTGT	1	10	10	AC	5
UN020728	Dinucleotide	TCTCTCTCTCTCTCTCTCTCTC	626	647	22	AG	11
UN020728	Dinucleotide	CACACACACACACA	647	660	14	AC	7
UN020731	Dinucleotide	TGTGTGTGTGT	327	337	11	AC	5.5
UN020741	Dinucleotide	GTGTGTGTGT	1	10	10	AC	5
UN020742	Dinucleotide	GAGAGAGAGAGAGAGAGA	4481	4498	18	AG	9
UN020742	Dinucleotide	ACACACACACAC	2560	2571	12	AC	6
UN020743	Dinucleotide	ATATATATAT	131	140	10	AT	5
UN020743	Dinucleotide	GTGTGTGTGT	1	10	10	AC	5
UN020759	Trinucleotide	AGCAGCAGCAGCAGCAG	30	46	17	AGC	5.66667
UN020764	Dinucleotide	ATATATATAT	598	607	10	AT	5
UN020764	Dinucleotide	ATATATATATATAT	378	391	14	AT	7
UN020768	Dinucleotide	TCTCTCTCTCT	321	331	11	AG	5.5
UN020768	Dinucleotide	ATATATATAT	600	609	10	AT	5
UN020776	Dinucleotide	TCTCTCTCTCTCTCTCTC	439	456	18	AG	9
UN020779	Dinucleotide	ATATATATAT	2111	2120	10	AT	5
UN020785	Dinucleotide	TGTGTGTGTGTG	564	575	12	AC	6
UN020789	Dinucleotide	GTGTGTGTGTGT	346	357	12	AC	6
UN020789	Dinucleotide	TGTGTGTGTGT	10	20	11	AC	5.5
UN020789	Dinucleotide	TGTGTGTGTGT	33	43	11	AC	5.5
UN020789	Dinucleotide	TGTGTGTGTGT	53	63	11	AC	5.5
UN020789	Dinucleotide	TGTGTGTGTGT	164	174	11	AC	5.5
UN020789	Dinucleotide	TGTGTGTGTGT	187	197	11	AC	5.5
UN020789	Dinucleotide	TGTGTGTGTGT	210	220	11	AC	5.5
UN020789	Dinucleotide	TGTGTGTGTGT	232	242	11	AC	5.5
UN020789	Dinucleotide	TGTGTGTGTGT	255	265	11	AC	5.5
UN020789	Dinucleotide	TGTGTGTGTG	117	126	10	AC	5
UN020789	Dinucleotide	TGTGTGTGTGT	324	334	11	AC	5.5
UN020790	Dinucleotide	GAGAGAGAGAGAG	41	53	13	AG	6.5
UN020795	Dinucleotide	TGTGTGTGTG	708	717	10	AC	5
UN020802	Dinucleotide	TCTCTCTCTCTC	406	417	12	AG	6
UN020812	Dinucleotide	GTGTGTGTGT	1	10	10	AC	5
UN020815	Trinucleotide	TGATGATGATGATGA	333	347	15	ATC	5
UN020818	Dinucleotide	TCTCTCTCTCTCTCTCTCTCTCTCTCTC	12	39	28	AG	14
UN020818	Dinucleotide	CTCTCTCTCTCTCTCTCTCT	43	62	20	AG	10
UN020818	Dinucleotide	TCTCTCTCTCTC	64	75	12	AG	6
UN020823	Trinucleotide	TGGTGGTGGTGGTGGTGGTGG	1916	1936	21	ACC	7
UN020824	Trinucleotide	AGAAGAAGAAGAAGAA	173	188	16	AAG	5.33333
UN020826	Dinucleotide	ACACACACAC	2687	2696	10	AC	5
UN020834	Dinucleotide	CTCTCTCTCT	961	970	10	AG	5
UN020839	Dinucleotide	TGTGTGTGTGTGTGTGTGTG	3010	3029	20	AC	10
UN020844	Dinucleotide	TGTGTGTGTGTGT	188	200	13	AC	6.5
UN020844	Dinucleotide	CTCTCTCTCTC	242	252	11	AG	5.5
UN020844	Trinucleotide	CTCCTCCTCCTCCTC	230	244	15	AGG	5
UN020848	Dinucleotide	TATATATATA	2043	2052	10	AT	5
UN020874	Dinucleotide	AGAGAGAGAGAGAGAGAGAG	4	23	20	AG	10
UN020909	Dinucleotide	CTCTCTCTCTCTCT	985	998	14	AG	7
UN020910	Dinucleotide	TCTCTCTCTC	370	379	10	AG	5
UN020916	Dinucleotide	ATATATATATATATA	1368	1382	15	AT	7.5
UN020917	Dinucleotide	TCTCTCTCTCTCTCTCTC	763	780	18	AG	9
UN020926	Dinucleotide	AGAGAGAGAGAGAGA	41	55	15	AG	7.5
UN020932	Dinucleotide	GAGAGAGAGAG	2090	2100	11	AG	5.5
UN020939	Dinucleotide	GTGTGTGTGT	1	10	10	AC	5
UN020966	Dinucleotide	CACACACACACA	2064	2075	12	AC	6
UN020966	Dinucleotide	TATATATATAT	1079	1089	11	AT	5.5
UN020970	Dinucleotide	GAGAGAGAGAGA	268	279	12	AG	6
UN020973	Trinucleotide	CATCATCATCATCATCATC	276	294	19	ATC	6.33333
UN020979	Dinucleotide	TATATATATATA	387	398	12	AT	6
UN020979	Dinucleotide	TGTGTGTGTGT	182	192	11	AC	5.5
UN020989	Trinucleotide	TCATCATCATCATCATCATCATCATC	225	250	26	ATC	8.66667
UN020989	Trinucleotide	TCCTCCTCCTCCTCCTCCTC	522	541	20	AGG	6.66667
UN021004	Dinucleotide	GTGTGTGTGTGTGT	80	93	14	AC	7
UN021005	Dinucleotide	ACACACACAC	1932	1941	10	AC	5
UN021028	Dinucleotide	TATATATATATAT	1740	1752	13	AT	6.5
UN021031	Dinucleotide	TGTGTGTGTGTG	1735	1746	12	AC	6
UN021031	Dinucleotide	ATATATATATAT	1782	1793	12	AT	6
UN021056	Dinucleotide	CACACACACACACACA	733	748	16	AC	8
UN021061	Dinucleotide	GAGAGAGAGAGAGAGAGAGAGAGA	18	41	24	AG	12
UN021100	Dinucleotide	CACACACACACA	736	747	12	AC	6
UN021101	Dinucleotide	ACACACACACA	902	912	11	AC	5.5
UN021104	Dinucleotide	GTGTGTGTGTGTGTGTGT	1419	1436	18	AC	9
UN021105	Dinucleotide	GCGCGCGCGCG	97	107	11	CG	5.5
UN021107	Dinucleotide	TATATATATA	2940	2949	10	AT	5
UN021108	Dinucleotide	CACACACACA	1576	1585	10	AC	5
UN021114	Dinucleotide	TCTCTCTCTCTCTCTC	1921	1936	16	AG	8
UN021130	Dinucleotide	ATATATATAT	2675	2684	10	AT	5
UN021139	Dinucleotide	AGAGAGAGAGA	54	64	11	AG	5.5
UN021144	Dinucleotide	ACACACACAC	1668	1677	10	AC	5
UN021148	Dinucleotide	GTGTGTGTGTGTG	1983	1995	13	AC	6.5
UN021150	Tetranucleotide	CGCTCGCTCGCTCGCTCGCT	1364	1383	20	AGCG	5
UN021152	Dinucleotide	ATATATATATATAT	676	689	14	AT	7
UN021165	Dinucleotide	ACACACACACAC	1059	1070	12	AC	6
UN021173	Trinucleotide	CATCATCATCATCATCATCATCA	1315	1337	23	ATC	7.66667
UN021195	Dinucleotide	ACACACACACA	1899	1909	11	AC	5.5
UN021198	Dinucleotide	ACACACACAC	389	398	10	AC	5
UN021203	Dinucleotide	CTCTCTCTCTCT	538	549	12	AG	6
UN021206	Dinucleotide	AGAGAGAGAGAGA	946	958	13	AG	6.5
UN021206	Dinucleotide	GAGAGAGAGAGAG	1062	1074	13	AG	6.5
UN021206	Dinucleotide	GAGAGAGAGAGA	1102	1113	12	AG	6
UN021224	Dinucleotide	GAGAGAGAGAG	11	21	11	AG	5.5
UN021228	Trinucleotide	GGAGGAGGAGGAGGAG	90	105	16	AGG	5.33333
UN021230	Dinucleotide	ACACACACAC	2207	2216	10	AC	5
UN021235	Dinucleotide	ATATATATAT	530	539	10	AT	5
UN021237	Dinucleotide	ACACACACAC	865	874	10	AC	5
UN021240	Dinucleotide	ATATATATATA	645	655	11	AT	5.5
UN021240	Dinucleotide	TGTGTGTGTGT	660	670	11	AC	5.5
UN021240	Tetranucleotide	GGAGGGAGGGAGGGAGGGAGGG	398	419	22	AGGG	5.5
UN021248	Dinucleotide	TGTGTGTGTG	738	747	10	AC	5
UN021259	Dinucleotide	AGAGAGAGAGA	45	55	11	AG	5.5
UN021259	Dinucleotide	ACACACACACA	2755	2765	11	AC	5.5
UN021263	Dinucleotide	ATATATATATATA	2203	2215	13	AT	6.5
UN021266	Dinucleotide	CTCTCTCTCT	278	287	10	AG	5
UN021266	Dinucleotide	TGTGTGTGTGTGTG	563	576	14	AC	7
UN021283	Trinucleotide	CAACAACAACAACAACAA	761	778	18	AAC	6
UN021302	Dinucleotide	TGTGTGTGTG	3304	3313	10	AC	5
UN021304	Dinucleotide	AGAGAGAGAGAGAGA	66	80	15	AG	7.5
UN021304	Dinucleotide	AGAGAGAGAGAGA	101	113	13	AG	6.5
UN021304	Dinucleotide	GAGAGAGAGA	741	750	10	AG	5
UN021304	Dinucleotide	GAGAGAGAGAGA	323	334	12	AG	6
UN021347	Dinucleotide	ATATATATAT	1529	1538	10	AT	5
UN021349	Trinucleotide	TCATCATCATCATCATC	929	945	17	ATC	5.66667
UN021359	Dinucleotide	ATATATATATA	1736	1746	11	AT	5.5
UN021363	Dinucleotide	TCTCTCTCTCTCTC	1480	1493	14	AG	7
UN021387	Dinucleotide	TATATATATATATATATATA	1121	1140	20	AT	10
UN021398	Trinucleotide	GGAGGAGGAGGAGGA	132	146	15	AGG	5
UN021414	Dinucleotide	GAGAGAGAGAGAGAGAGA	429	446	18	AG	9
UN021419	Dinucleotide	TCTCTCTCTCTCT	399	411	13	AG	6.5
UN021421	Dinucleotide	TGTGTGTGTG	1436	1445	10	AC	5
UN021423	Dinucleotide	AGAGAGAGAGAGAG	512	525	14	AG	7
UN021433	Dinucleotide	ATATATATATATATATA	1216	1232	17	AT	8.5
UN021443	Dinucleotide	TATATATATATA	43	54	12	AT	6
UN021456	Dinucleotide	CACACACACA	1533	1542	10	AC	5
UN021470	Dinucleotide	TCTCTCTCTCT	1590	1600	11	AG	5.5
UN021479	Dinucleotide	TCTCTCTCTCT	310	320	11	AG	5.5
UN021484	Dinucleotide	GTGTGTGTGT	1	10	10	AC	5
UN021493	Dinucleotide	AGAGAGAGAG	35	44	10	AG	5
UN021497	Dinucleotide	ACACACACAC	844	853	10	AC	5
UN021516	Dinucleotide	CACACACACAC	1126	1136	11	AC	5.5
UN021517	Dinucleotide	AGAGAGAGAGAGA	57	69	13	AG	6.5
UN021525	Trinucleotide	CAACAACAACAACAACAA	84	101	18	AAC	6
UN021525	Trinucleotide	GGAGGAGGAGGAGGA	37	51	15	AGG	5
UN021526	Dinucleotide	GAGAGAGAGAGAGA	791	804	14	AG	7
UN021530	Dinucleotide	CTCTCTCTCT	325	334	10	AG	5
UN021534	Dinucleotide	ACACACACACACACAC	224	239	16	AC	8
UN021534	Dinucleotide	GAGAGAGAGAG	2	12	11	AG	5.5
UN021544	Dinucleotide	CTCTCTCTCTCTC	985	997	13	AG	6.5
UN021559	Dinucleotide	ACACACACACACACA	1021	1035	15	AC	7.5
UN021563	Dinucleotide	TGTGTGTGTGT	3	13	11	AC	5.5
UN021563	Dinucleotide	GAGAGAGAGA	720	729	10	AG	5
UN021569	Trinucleotide	GGCGGCGGCGGCGGCG	29	44	16	CCG	5.33333
UN021572	Trinucleotide	GAGGAGGAGGAGGAGGAGGAGGAGGA	104	129	26	AGG	8.66667
UN021573	Dinucleotide	CTCTCTCTCTCT	452	463	12	AG	6
UN021580	Trinucleotide	GCTGCTGCTGCTGCT	908	922	15	AGC	5
UN021584	Dinucleotide	GTGTGTGTGTGTGTGTGTGTGTGTGTGTGTG	3	33	31	AC	15.5
UN021587	Dinucleotide	ATATATATAT	194	203	10	AT	5
UN021592	Dinucleotide	ACACACACAC	584	593	10	AC	5
UN021595	Dinucleotide	GAGAGAGAGAGA	772	783	12	AG	6
UN021604	Trinucleotide	GAGGAGGAGGAGGAG	66	80	15	AGG	5
UN021605	Trinucleotide	TTGTTGTTGTTGTTGTT	1198	1214	17	AAC	5.66667
UN021616	Dinucleotide	GAGAGAGAGA	523	532	10	AG	5
UN021623	Dinucleotide	TGTGTGTGTGT	10	20	11	AC	5.5
UN021654	Dinucleotide	GAGAGAGAGAGAGA	112	125	14	AG	7
UN021675	Dinucleotide	ATATATATAT	756	765	10	AT	5
UN021679	Dinucleotide	ACACACACACA	1264	1274	11	AC	5.5
UN021687	Dinucleotide	ATATATATAT	295	304	10	AT	5
UN021693	Dinucleotide	ACACACACACA	61	71	11	AC	5.5
UN021693	Dinucleotide	ACACACACAC	1414	1423	10	AC	5
UN021693	Dinucleotide	AGAGAGAGAGAGA	49	61	13	AG	6.5
UN021693	Dinucleotide	ATATATATATATA	1289	1301	13	AT	6.5
UN021694	Trinucleotide	TTCTTCTTCTTCTTCTTC	1275	1292	18	AAG	6
UN021695	Dinucleotide	GTGTGTGTGT	1016	1025	10	AC	5
UN021703	Dinucleotide	TGTGTGTGTGTGTGT	18	32	15	AC	7.5
UN021713	Dinucleotide	GAGAGAGAGA	2807	2816	10	AG	5
UN021713	Dinucleotide	AGAGAGAGAG	2818	2827	10	AG	5
UN021719	Dinucleotide	ACACACACACACACACAC	60	77	18	AC	9
UN021720	Dinucleotide	ACACACACAC	1570	1579	10	AC	5
UN021723	Dinucleotide	AGAGAGAGAGAG	518	529	12	AG	6
UN021733	Dinucleotide	TATATATATAT	627	637	11	AT	5.5
UN021736	Trinucleotide	TGATGATGATGATGA	384	398	15	ATC	5
UN021737	Trinucleotide	TCCTCCTCCTCCTCC	49	63	15	AGG	5
UN021743	Dinucleotide	CACACACACACACACACACAC	3376	3396	21	AC	10.5
UN021743	Dinucleotide	CTCTCTCTCTC	3358	3368	11	AG	5.5
UN021755	Dinucleotide	TCTCTCTCTC	124	133	10	AG	5
UN021765	Dinucleotide	TCTCTCTCTCTCTCTCT	1319	1335	17	AG	8.5
UN021765	Dinucleotide	TGTGTGTGTGT	7	17	11	AC	5.5
UN021766	Dinucleotide	TGTGTGTGTGT	4	14	11	AC	5.5
UN021768	Dinucleotide	AGAGAGAGAGAGAGAGAG	1423	1440	18	AG	9
UN021774	Dinucleotide	CACACACACACA	988	999	12	AC	6
UN021780	Dinucleotide	TATATATATATATATA	423	438	16	AT	8
UN021800	Dinucleotide	AGAGAGAGAG	1140	1149	10	AG	5
UN021805	Dinucleotide	ACACACACAC	403	412	10	AC	5
UN021827	Dinucleotide	ACACACACAC	717	726	10	AC	5
UN021831	Dinucleotide	TCTCTCTCTCTCTCT	326	340	15	AG	7.5
UN021831	Dinucleotide	ATATATATAT	2689	2698	10	AT	5
UN021843	Dinucleotide	TCTCTCTCTC	2531	2540	10	AG	5
UN021844	Trinucleotide	TGATGATGATGATGA	265	279	15	ATC	5
UN021866	Dinucleotide	GAGAGAGAGAGAGAGAGAGAGAGA	58	81	24	AG	12
UN021867	Dinucleotide	CTCTCTCTCTCT	213	224	12	AG	6
UN021868	Dinucleotide	GTGTGTGTGTGTGTGTGTGTGTGTGT	83	108	26	AC	13
UN021871	Dinucleotide	ACACACACACACACA	12	26	15	AC	7.5
UN021879	Dinucleotide	AGAGAGAGAG	228	237	10	AG	5
UN021885	Dinucleotide	CACACACACA	467	476	10	AC	5
UN021886	Dinucleotide	CTCTCTCTCTCTCTC	256	270	15	AG	7.5
UN021889	Dinucleotide	GAGAGAGAGAGAGA	41	54	14	AG	7
UN021895	Dinucleotide	ACACACACAC	2155	2164	10	AC	5
UN021897	Dinucleotide	TCTCTCTCTCTCTCTC	2852	2867	16	AG	8
UN021902	Dinucleotide	CACACACACACACACA	872	887	16	AC	8
UN021910	Dinucleotide	ACACACACAC	992	1001	10	AC	5
UN021911	Dinucleotide	GTGTGTGTGT	1	10	10	AC	5
UN021912	Dinucleotide	TGTGTGTGTGT	6	16	11	AC	5.5
UN021915	Dinucleotide	GTGTGTGTGT	1	10	10	AC	5
UN021916	Dinucleotide	CTCTCTCTCT	520	529	10	AG	5
UN021917	Dinucleotide	ATATATATATATATATAT	1113	1130	18	AT	9
UN021922	Dinucleotide	GTGTGTGTGTGTGTG	1296	1310	15	AC	7.5
UN021926	Dinucleotide	ACACACACACA	2263	2273	11	AC	5.5
UN021929	Dinucleotide	CTCTCTCTCTC	2016	2026	11	AG	5.5
UN021938	Dinucleotide	GTGTGTGTGTGTGTGTGTGTGTGTG	59	83	25	AC	12.5
UN021952	Dinucleotide	TATATATATA	1236	1245	10	AT	5
UN021962	Dinucleotide	TGTGTGTGTGTGTGTGTGTGTG	56	77	22	AC	11
UN021962	Trinucleotide	AGCAGCAGCAGCAGCAGCAGC	81	101	21	AGC	7
UN021963	Dinucleotide	ACACACACACA	2585	2595	11	AC	5.5
UN021976	Trinucleotide	CCACCACCACCACCACCACCAC	208	229	22	ACC	7.33333
UN021987	Trinucleotide	CCTCCTCCTCCTCCTC	134	149	16	AGG	5.33333
UN021991	Dinucleotide	GTGTGTGTGT	1	10	10	AC	5
UN021995	Dinucleotide	ACACACACACA	1194	1204	11	AC	5.5
UN022027	Dinucleotide	GAGAGAGAGAG	149	159	11	AG	5.5
UN022027	Trinucleotide	CATCATCATCATCATCATCA	211	230	20	ATC	6.66667
UN022035	Dinucleotide	ACACACACACACACA	3514	3528	15	AC	7.5
UN022046	Trinucleotide	CGCCGCCGCCGCCGCCGCC	1933	1951	19	CCG	6.33333
UN022054	Dinucleotide	CACACACACA	130	139	10	AC	5
UN022055	Dinucleotide	TCTCTCTCTCT	2533	2543	11	AG	5.5
UN022063	Dinucleotide	TGTGTGTGTGTG	516	527	12	AC	6
UN022069	Dinucleotide	TATATATATATATAT	345	359	15	AT	7.5
UN022069	Dinucleotide	TATATATATATAT	361	373	13	AT	6.5
UN022071	Dinucleotide	TATATATATATAT	1396	1408	13	AT	6.5
UN022074	Dinucleotide	GTGTGTGTGT	1	10	10	AC	5
UN022076	Dinucleotide	TATATATATATA	702	713	12	AT	6
UN022076	Dinucleotide	TATATATATA	724	733	10	AT	5
UN022079	Dinucleotide	CACACACACAC	114	124	11	AC	5.5
UN022088	Dinucleotide	ATATATATATATATA	1	15	15	AT	7.5
UN022091	Dinucleotide	TCTCTCTCTCTCTCTCTCTCTCT	1801	1823	23	AG	11.5
UN022094	Dinucleotide	AGAGAGAGAGAGA	15	27	13	AG	6.5
UN022098	Dinucleotide	GAGAGAGAGAG	647	657	11	AG	5.5
UN022137	Dinucleotide	GTGTGTGTGT	1	10	10	AC	5
UN022140	Dinucleotide	TATATATATATA	1013	1024	12	AT	6
UN022142	Dinucleotide	GTGTGTGTGTGTG	155	167	13	AC	6.5
UN022180	Trinucleotide	GCTGCTGCTGCTGCTGC	265	281	17	AGC	5.66667
UN022182	Dinucleotide	GTGTGTGTGTGT	832	843	12	AC	6
UN022184	Dinucleotide	ATATATATAT	3485	3494	10	AT	5
UN022191	Trinucleotide	CTGCTGCTGCTGCTGCTG	517	534	18	AGC	6
UN022194	Dinucleotide	ACACACACACA	784	794	11	AC	5.5
UN022202	Dinucleotide	TCTCTCTCTCTCTC	600	613	14	AG	7
UN022202	Dinucleotide	CTCTCTCTCT	616	625	10	AG	5
UN022205	Dinucleotide	GTGTGTGTGTGT	2456	2467	12	AC	6
UN022216	Dinucleotide	ACACACACAC	781	790	10	AC	5
UN022228	Dinucleotide	ACACACACAC	357	366	10	AC	5
UN022243	Dinucleotide	CACACACACACACACACACACACACACACACACACACACACACACAC	395	441	47	AC	23.5
UN022251	Dinucleotide	TGTGTGTGTG	1011	1020	10	AC	5
UN022259	Dinucleotide	ATATATATATA	1081	1091	11	AT	5.5
UN022261	Dinucleotide	GTGTGTGTGT	753	762	10	AC	5
UN022268	Dinucleotide	TCTCTCTCTCTCTCT	1341	1355	15	AG	7.5
UN022268	Trinucleotide	TTGTTGTTGTTGTTGTTGTTGTTGTT	1298	1323	26	AAC	8.66667
UN022275	Dinucleotide	TGTGTGTGTG	1259	1268	10	AC	5
UN022281	Dinucleotide	TCTCTCTCTCTCTCTCTCTCTC	483	504	22	AG	11
UN022283	Dinucleotide	ATATATATAT	1055	1064	10	AT	5
UN022285	Dinucleotide	GAGAGAGAGAGA	149	160	12	AG	6
UN022285	Dinucleotide	TCTCTCTCTCT	543	553	11	AG	5.5
UN022295	Trinucleotide	AAGAAGAAGAAGAAG	336	350	15	AAG	5
UN022302	Dinucleotide	GAGAGAGAGA	1375	1384	10	AG	5
UN022317	Dinucleotide	ACACACACACACA	527	539	13	AC	6.5
UN022317	Dinucleotide	ACACACACACAC	563	574	12	AC	6
UN022317	Dinucleotide	AGAGAGAGAGA	497	507	11	AG	5.5
UN022317	Dinucleotide	ACACACACACA	545	555	11	AC	5.5
UN022321	Dinucleotide	CACACACACACACACA	677	692	16	AC	8
UN022323	Dinucleotide	GTGTGTGTGTGT	1	12	12	AC	6
UN022326	Trinucleotide	GCTGCTGCTGCTGCTGC	2497	2513	17	AGC	5.66667
UN022334	Dinucleotide	CTCTCTCTCTCT	1012	1023	12	AG	6
UN022336	Dinucleotide	ATATATATATA	1185	1195	11	AT	5.5
UN022360	Dinucleotide	CACACACACACACACACACACACACACACACACACACAC	39	77	39	AC	19.5
UN022360	Dinucleotide	TCTCTCTCTCTCTC	26	39	14	AG	7
UN022360	Dinucleotide	TCTCTCTCTC	582	591	10	AG	5
UN022383	Dinucleotide	TATATATATATATAT	1064	1078	15	AT	7.5
UN022393	Dinucleotide	CACACACACA	370	379	10	AC	5
UN022402	Dinucleotide	GAGAGAGAGAGA	1880	1891	12	AG	6
UN022405	Dinucleotide	GAGAGAGAGAG	481	491	11	AG	5.5
UN022418	Dinucleotide	TGTGTGTGTGTG	162	173	12	AC	6
UN022429	Dinucleotide	AGAGAGAGAGAG	146	157	12	AG	6
UN022432	Dinucleotide	ACACACACACA	663	673	11	AC	5.5
UN022450	Dinucleotide	ACACACACACACACACACA	889	907	19	AC	9.5
UN022458	Trinucleotide	GGAGGAGGAGGAGGAGGAG	23	41	19	AGG	6.33333
UN022470	Trinucleotide	GAGGAGGAGGAGGAGGA	68	84	17	AGG	5.66667
UN022485	Dinucleotide	CACACACACACAC	756	768	13	AC	6.5
UN022493	Trinucleotide	GGCGGCGGCGGCGGCGG	880	896	17	CCG	5.66667
UN022496	Dinucleotide	ACACACACAC	878	887	10	AC	5
UN022497	Dinucleotide	TGTGTGTGTG	248	257	10	AC	5
UN022502	Trinucleotide	TCCTCCTCCTCCTCCTCCT	1061	1079	19	AGG	6.33333
UN022549	Dinucleotide	ACACACACACACACACACACACACA	62	86	25	AC	12.5
UN022550	Dinucleotide	TGTGTGTGTGT	14	24	11	AC	5.5
UN022550	Dinucleotide	CTCTCTCTCTC	1252	1262	11	AG	5.5
UN022554	Dinucleotide	GAGAGAGAGAGAGAG	922	936	15	AG	7.5
UN022560	Trinucleotide	GCAGCAGCAGCAGCAGCAGCA	211	231	21	AGC	7
UN022568	Dinucleotide	CTCTCTCTCT	482	491	10	AG	5
UN022582	Dinucleotide	ATATATATATAT	116	127	12	AT	6
UN022583	Dinucleotide	ATATATATATATATATA	94	110	17	AT	8.5
UN022594	Dinucleotide	CTCTCTCTCTCTCTCTCT	891	908	18	AG	9
UN022594	Dinucleotide	ATATATATATATAT	820	833	14	AT	7
UN022610	Dinucleotide	ACACACACACACACACAC	134	151	18	AC	9
UN022635	Trinucleotide	GGTGGTGGTGGTGGTGGTGG	1530	1549	20	ACC	6.66667
UN022636	Dinucleotide	CTCTCTCTCTCT	455	466	12	AG	6
UN022653	Dinucleotide	ACACACACAC	458	467	10	AC	5
UN022691	Dinucleotide	ACACACACAC	463	472	10	AC	5
UN022749	Dinucleotide	TGTGTGTGTG	188	197	10	AC	5
UN022763	Dinucleotide	CTCTCTCTCT	93	102	10	AG	5
UN022779	Dinucleotide	TGTGTGTGTGTGTGT	485	499	15	AC	7.5
UN022780	Dinucleotide	TGTGTGTGTGTG	490	501	12	AC	6
UN022782	Dinucleotide	TCTCTCTCTCTCT	191	203	13	AG	6.5
UN022786	Dinucleotide	TGTGTGTGTG	1276	1285	10	AC	5
UN022789	Dinucleotide	GTGTGTGTGTGTGTGT	134	149	16	AC	8
UN022797	Dinucleotide	CTCTCTCTCTCTCTCTCTC	492	510	19	AG	9.5
UN022808	Dinucleotide	GTGTGTGTGTGT	127	138	12	AC	6
UN022814	Dinucleotide	GAGAGAGAGAGAGAGAGAG	38	56	19	AG	9.5
UN022857	Dinucleotide	GAGAGAGAGAGA	233	244	12	AG	6
UN022857	Dinucleotide	GTGTGTGTGTGTGTGTGTG	215	233	19	AC	9.5
UN022863	Dinucleotide	ACACACACAC	224	233	10	AC	5
UN022868	Dinucleotide	ACACACACACA	102	112	11	AC	5.5
UN022872	Dinucleotide	TATATATATATATATATATATATA	344	367	24	AT	12
UN022876	Dinucleotide	AGAGAGAGAG	121	130	10	AG	5
UN022894	Dinucleotide	GTGTGTGTGT	1	10	10	AC	5
UN022902	Dinucleotide	AGAGAGAGAGAGA	182	194	13	AG	6.5
UN022904	Dinucleotide	TGTGTGTGTG	245	254	10	AC	5
UN022919	Dinucleotide	CACACACACA	331	340	10	AC	5
UN022928	Trinucleotide	AGAAGAAGAAGAAGAA	256	271	16	AAG	5.33333
UN022934	Trinucleotide	GAGGAGGAGGAGGAGGAGGA	331	350	20	AGG	6.66667
UN022949	Dinucleotide	TATATATATATATAT	94	108	15	AT	7.5
UN022949	Dinucleotide	TGTGTGTGTGT	84	94	11	AC	5.5
UN022962	Dinucleotide	TGTGTGTGTGTG	459	470	12	AC	6
UN022964	Dinucleotide	ATATATATATATAT	652	665	14	AT	7
UN022995	Dinucleotide	TATATATATA	250	259	10	AT	5
UN023031	Dinucleotide	ACACACACAC	2381	2390	10	AC	5
UN023061	Trinucleotide	GATGATGATGATGATG	382	397	16	ATC	5.33333
UN023077	Dinucleotide	ACACACACACACACACACACA	28	48	21	AC	10.5
UN023077	Dinucleotide	ACACACACACACACACA	70	86	17	AC	8.5
UN023077	Dinucleotide	ACACACACACACACACACA	96	114	19	AC	9.5
UN023085	Trinucleotide	GAGGAGGAGGAGGAGGAGGA	713	732	20	AGG	6.66667
[truncated: 6,405 more rows]
