# Supplementary material for: Characterization of the heart transcriptome of the white shark (Carcharodon carcharias)
Source: BMC Genomics. 2013 Oct 11;14:697. doi: 10.1186/1471-2164-14-697 (PMC3832898; doi:10.1186/1471-2164-14-697)
Supplement: Additional file 7 — (annotated ORFs containing trinucleotide microsatellite repeats associated with enriched GO terms). [file 1471-2164-14-697-S7.xlsx]

## Sheet: Sheet1
Molecular function					Cellular component
GO:0003676	GO:0003677	GO:0003700	GO:0030528		GO:0005654
nucleic acid binding	dna binding	transcription factor activity	transcription regulator activity		nucleoplasm
UN001421			UN001421		UN003943
UN001697	UN001697		UN001697		UN006081
UN009157					UN012220
UN012220	UN012220		UN012220		UN019119
UN013042	UN013042				UN019643
UN014570					UN020542
UN015568					UN020815
UN019554					UN021572
UN019643	UN019643				UN022295
UN020542	UN020542				UN023161
UN021694					UN023287
UN022295	UN022295	UN022295	UN022295		UN023516
UN022635					UN023769
UN023161	UN023161	UN023161	UN023161		UN024437
UN023287	UN023287	UN023287	UN023287		UN025427
UN023392	UN023392				UN027111
UN023769	UN023769	UN023769			UN029938
UN024287	UN025427	UN025427			UN031233
UN024385					UN031808
UN025427					UN033441
UN027111	UN027111	UN027111	UN027111		UN034650
UN028025	UN028025		UN028025		UN034815
UN031233	UN031233	UN031233			UN034872
UN032123	UN032123				UN036160
		UN031808			UN036338
			UN033166		UN036564
UN034582	UN034582	UN034582			UN050546
UN034815					UN124249
UN034872					UN131583
UN035367					UN135388
UN035877
UN036002	UN036002
UN036160	UN036160	UN036160	UN036160
UN036338	UN036338
UN036382	UN036382
UN036387	UN036387
UN036564
UN036678
UN037844	UN037844
UN038458	UN038458
UN040574	UN040574
UN040970	UN040970
UN042157	UN042157
UN047704
UN050546	UN050546	UN050546	UN050546
UN051380	UN051380
UN051561
UN124249	UN124249	UN124249	UN124249
UN131583	UN131583
UN135388	UN135388	UN135388	UN135388
