# Supplementary material for: Characterization of the heart transcriptome of the white shark (Carcharodon carcharias)
Source: BMC Genomics. 2013 Oct 11;14:697. doi: 10.1186/1471-2164-14-697 (PMC3832898; doi:10.1186/1471-2164-14-697)
Supplement: Additional file 8 — (ORFs significant for positive selection). [file 1471-2164-14-697-S8.xlsx]

## Sheet: pos.sel
id	blast2go.sequence.description	GOs	p_value	fdr	sig.after.fdr	#GOs
UN034361	med20_chick ame: full=mediator of rna polymerase ii transcription subunit 20 ame: full=mediator complex subunit 20 ame: full=trf-proximal protein homolog	F:DNA-directed RNA polymerase activity; P:regulation of transcription from RNA polymerase II promoter; F:RNA polymerase II transcription mediator activity; F:protein binding; C:mediator complex	8.1724e-08	4.53568e-05	1	5
UN031816	tiprl_xenla ame: full=tip41-like protein	C:cytoplasm; P:biological regulation; F:protein binding; P:cell communication	1.01385e-05	0.00281343	1	4
UN034642	cl012_bovin ame: full=uncharacterized protein c12orf12 homolog	-	3.48705e-05	0.00645103	1	0
UN050025	mis12_mouse ame: full=protein mis12 homolog	P:chromosome segregation; F:protein binding; P:kinetochore assembly; C:MIS12/MIND type complex; C:nucleus	0.000104507	0.0145004	1	5
UN037533	bl1s2_macfa ame: full=biogenesis of lysosome-related organelles complex 1 subunit 2 short=bloc-1 subunit 2	P:positive regulation of transcription from RNA polymerase II promoter; P:regulation of apoptosis; F:protein C-terminus binding; P:melanosome organization; F:gamma-tubulin binding; C:BLOC-1 complex; F:identical protein binding; P:platelet dense granule organization; C:centrosome; C:recycling endosome; P:positive regulation of cell proliferation; P:microtubule nucleation; C:gamma-tubulin complex; …	0.000855384	0.0897797		14
UN008150	eaf6_xentr ame: full=chromatin modification-related protein meaf6 short=myst esa1-associated factor 6 ame: full=esa1-associated factor 6 homolog short=protein eaf6 homolog	C:cytosol; P:histone H3-K14 acetylation; P:histone H4-K12 acetylation; P:histone H2A acetylation; C:nucleolus; P:regulation of transcription; P:histone H4-K5 acetylation; C:MOZ/MORF histone acetyltransferase complex; C:NuA4 histone acetyltransferase complex; F:protein binding; P:histone H4-K8 acetylation; P:histone H4-K16 acetylation	0.000970591	0.0897797		12
UN019663	ei2bg_rat ame: full=translation initiation factor eif-2b subunit gamma ame: full=eif-2b gdp-gtp exchange factor subunit gamma	P:response to glucose stimulus; F:nucleotidyltransferase activity; F:protein binding; P:oligodendrocyte development; P:negative regulation of translational initiation in response to stress; F:translation initiation factor activity; P:response to peptide hormone stimulus; P:response to heat; C:eukaryotic translation initiation factor 2B complex; F:guanyl-nucleotide exchange factor activity	0.00309685	0.206795		10
UN019877	cenph_human ame: full=centromere protein h short=cenp-h ame: full=interphase centromere complex protein 35	C:kinetochore; F:protein binding; F:kinetochore binding; C:nucleus; P:organelle organization	0.00335343	0.206795		5
UN021644	sec20_mouse ame: full=vesicle transport protein sec20	P:vesicle-mediated transport; P:induction of apoptosis; C:integral to endoplasmic reticulum membrane; P:endoplasmic reticulum organization; C:Golgi membrane; P:endoplasmic reticulum membrane fusion; P:anti-apoptosis; F:protein binding; C:nuclear envelope; C:SNARE complex; P:protein transport	0.00687852	0.347053		11
UN019684	ap1ar_human ame: full=ap-1 complex-associated regulatory protein ame: full=2c18 ame: full=adapter-related protein complex 1-associated regulatory protein ame: full=gamma-1-adaptin brefeldin a resistance protein short=gbar short=gamma-bar	C:early endosome; P:protein transport; C:Golgi apparatus; C:late endosome; C:transport vesicle	0.0337588	0.720621		5
